# Supplementary material for: Genetic coupling of enhancer activity and connectivity in gene expression control
Source: Nat Commun. 2025 Jan 27;16:970. doi: 10.1038/s41467-025-55900-3 (PMC11772589; doi:10.1038/s41467-025-55900-3)
Supplement: Supplementary file 4 — Supplementary Data 1 [file 41467_2025_55900_MOESM4_ESM.xlsx]

## Sheet: Table S1 eQTLs filtered to capt
Probe ID	HGNC	Chrom	SNP position hg19	SNP ID	Beta	Beta WRT Minor	p value	FDR	Independent signal i	Ensembl Gene ID	No. Samples	MAF	HWE p value	Imputation score	Allele counts
10008	RERE	1	8482078	1:8482078:C:T	0.095326	-0.095326	7.709e-43	2.88e-38	0	ENSG00000142599	5704	0.49226	0.543257	0.997678	[287 750 443]
1010139	LHFP	13	39990356	13:39990356:A:G	0.072926	-0.072926	2.058e-08	0.0002395	0	ENSG00000183722	5445	0.417957	0.413424	0.990723	[244 721 515]
1010360	GCH1	14	55385498	14:55385498:G:A	-0.123822	-0.123822	3.059e-11	3.913e-07	0	ENSG00000131979	5043	0.108359	0.301917	1	[1096 350 34]
1010379	PPP2R2D	10	133815227	10:133815227:C:A	0.050165	-0.050165	3.12e-08	0.0004947	0	ENSG00000175470	7594	0.49226	0.134036	0.934183	[361 706 413]
1010465	MICU1	10	74149236	10:74149236:T:G	-0.054962	0.054962	3.108e-10	3.162e-06	0	ENSG00000107745	4228	0.371517	0.564478	0.997995	[170 684 626]
1010475	CAMK2G	10	75580014	10:75580014:G:A	0.047958	-0.047958	1.392e-10	9.679e-07	0	ENSG00000148660	2801	0.23065	0.318183	0.997539	[ 85 605 790]
1010692	NR2F6	19	17337413	19:17337413:G:T	-0.107136	-0.107136	4.474e-15	2.095e-10	1	ENSG00000160113	5341	0.385449	0.640455	0.983245	[603 671 206]
10161	MOB3A	19	2085347	19:2085347:A:G	-0.055798	-0.055798	1.416e-15	2.316e-11	0	ENSG00000172081	5274	0.22291	0.510317	0.935682	[955 469 56]
10201	URGCP	7	43504447	7:43504447:G:A	0.050612	0.050612	1.057e-06	0.009648	0	ENSG00000106608	4838	0.168731	0.635227	0.985196	[1006 443 31]
10239	ARHGAP24	4	86533932	4:86533932:A:G	0.074979	-0.074979	3.459e-09	4.499e-05	0	ENSG00000138639	5770	0.405573	0.236414	0.999695	[174 707 599]
1030333	CCL2	17	32641930	17:32641930:G:A	0.260739	0.260739	4.241e-07	0.004618	0	ENSG00000108691	5601	0.145511	0.707318	0.975712	[1130 327 23]
1240750	SNTB2	16	68926504	16:68926504:G:A	-0.056745	-0.056745	7.743e-08	0.0006354	0	ENSG00000168807	3967	0.356037	0.149138	0.957407	[648 679 153]
1240762	RMND5A	2	86999875	2:86999875:A:G	-0.107222	0.107222	1.388e-18	1.406e-14	0	ENSG00000153561	2883	0.335913	0.389965	1	[155 650 675]
1260020	TP53I3	2	24287598	2:24287598:G:A	-0.357002	-0.357002	5.629e-126	6.699e-121	0	ENSG00000115129	5402	0.167183	0.991116	1	[1034 402 44]
1260020	TP53I3	2	23887437	2:23887437:C:T	0.0873	-0.0873	3.987e-16	2.106e-11	1	ENSG00000115129	5402	0.312693	0.91383	0.998974	[150 651 679]
1260136	MEGF9	9	123363533	9:123363533:T:C	0.188312	-0.188312	2.171e-76	1.024e-71	0	ENSG00000106780	4026	0.266254	0.242668	0.970557	[146 618 716]
1260451	VWA5A	11	124152515	11:124152515:C:T	0.07045	0.07045	3.96e-09	0.0001144	1	ENSG00000110002	6306	0.301858	0.880605	0.983717	[705 635 140]
1260520	GGPS1	1	235384838	1:235384838:G:A	-0.054176	-0.054176	1.036e-15	1.624e-11	0	ENSG00000152904	5017	0.154799	0.592045	0.952517	[1062 382 36]
1300092	DIEXF	1	210064188	1:210064188:C:T	-0.05063	-0.05063	1.223e-07	0.001282	0	ENSG00000117597	5167	0.49226	0.870789	0.983166	[418 725 337]
1300139	GNG7	19	2727304	19:2727304:T:C	0.110533	0.110533	3.137e-16	6.13e-12	0	ENSG00000176533	6135	0.275542	0.884046	0.985597	[741 624 115]
1300187	RDH13	19	55528429	19:55528429:A:G	0.087055	0.087055	1.318e-10	9.645e-05	3	ENSG00000160439	6755	0.19195	0.298034	0.961258	[963 461 56]
4290440	SIN3B	19	17085092	19:17085092:C:A	0.068259	0.068259	1.606e-09	2.212e-05	0	ENSG00000127511	6004	0.193498	0.455375	0.933649	[909 495 76]
430050	BAMBI	10	29097290	10:29097290:G:C	-0.159771	0.159771	1.28e-15	2.578e-11	0	ENSG00000095739	6507	0.283282	0.767307	0.996539	[111 552 817]
430086	ELAC1	18	48510226	18:48510226:A:T	0.070527	0.070527	3.696e-11	4.846e-07	0	ENSG00000141642	5195	0.369969	0.443337	0.958641	[614 679 187]
430242	DGUOK	2	74185876	2:74185876:A:T	0.049191	-0.049191	7.122e-25	1.076e-20	0	ENSG00000114956	3497	0.452012	0.368157	0.99528	[257 694 529]
430242	DGUOK	2	74080159	2:74080159:T:C	0.025398	0.025398	4.849e-07	0.005934	1	ENSG00000114956	3497	0.332817	0.845457	0.982272	[603 718 159]
4390273	RASSF7	11	538940	11:538940:G:A	0.052428	0.052428	3.625e-13	6.985e-09	1	ENSG00000099849	2567	0.356037	0.230178	0.996574	[639 652 189]
4390300	TOB1	17	48930965	17:48930965:G:A	-0.144357	0.144357	1.205e-39	3.565e-35	0	ENSG00000141232	4795	0.328173	0.33929	0.998772	[155 663 662]
4390450	SGK1	6	135042141	6:135042141:G:A	-0.08344	-0.08344	5.03e-07	0.004965	0	ENSG00000118515	5091	0.227554	0.584979	0.995957	[931 491 58]
4480008	BTBD1	15	83762285	15:83762285:A:G	0.068497	0.068497	1.654e-15	1.619e-11	0	ENSG00000064726	3133	0.318885	0.636426	0.99141	[687 638 155]
4480017	SLC22A15	1	116611705	1:116611705:T:C	-0.191805	0.191805	7.118e-48	2.69e-43	0	ENSG00000163393	5213	0.196594	0.219722	0.997227	[ 51 483 946]
4480017	SLC22A15	1	116461106	1:116461106:C:T	-0.094812	0.094812	2.996e-20	2.062e-15	1	ENSG00000163393	5213	0.343653	0.437776	0.997	[176 651 653]
4480224	SRPRB	3	133547245	3:133547245:G:A	-0.176757	-0.176757	9.041e-84	6.594e-79	0	ENSG00000144867	5560	0.159443	0.182454	1	[1092 355 33]
4480280	BRPF3	6	36209623	6:36209623:G:A	-0.068789	-0.068789	1.509e-10	1.893e-06	0	ENSG00000096070	5142	0.133127	0.538558	0.994363	[1081 366 33]
4480433	FUCA2	6	143751998	6:143751998:A:G	0.068288	-0.068288	1.465e-10	1.61e-06	0	ENSG00000001036	4482	0.462848	0.857171	0.989174	[336 762 382]
4480433	FUCA2	6	143785485	6:143785485:A:G	0.105126	0.105126	3.205e-10	7.65e-06	1	ENSG00000001036	4482	0.122291	0.544345	0.989808	[1167 299 14]
4480519	EDEM2	20	33704108	20:33704108:T:C	-0.050635	0.050635	6.355e-16	7.004e-12	0	ENSG00000088298	3470	0.294118	0.062846	0.998696	[134 626 720]
4480523	PIK3CB	3	138327951	3:138327951:T:C	0.040306	-0.040306	9.468e-07	0.007786	0	ENSG00000051382	4323	0.434985	0.268787	0.998568	[308 710 462]
4480546	ADO	10	64532595	10:64532595:T:C	-0.057273	0.057273	1.801e-10	2.192e-06	0	ENSG00000181915	5012	0.411765	0.387133	0.982998	[224 714 542]
4480592	CHMP6	17	78981253	17:78981253:C:A	0.064303	0.064303	3.652e-08	0.0002142	1	ENSG00000176108	1324	0.082043	0.385683	0.91053	[1219 253 8]
4490114	ZFP91	11	58323467	11:58323467:T:C	0.032391	0.032391	8.456e-08	0.0008501	0	ENSG00000186660	4902	0.157895	0.217432	0.999447	[1077 375 28]
4490142	NRBP2	8	145046662	8:145046662:C:T	-0.062239	-0.062239	3.65e-09	3.341e-05	0	ENSG00000185189	4029	0.349845	0.707739	0.991779	[602 672 206]
4490332	RBM33	7	155508113	7:155508113:T:C	0.080952	0.080952	5.163e-08	0.0007684	0	ENSG00000184863	7237	0.173375	0.292917	0.981433	[1010 432 38]
4490403	IQCB1	3	121457244	3:121457244:A:T	0.254615	0.254615	1.307e-94	1.089e-89	0	ENSG00000173226	5428	0.139319	0.900534	0.984487	[1082 368 30]
4490671	MIF	22	24267047	22:24267047:C:T	-0.167185	0.167185	5.215e-123	5.308e-118	0	ENSG00000240972	4751	0.434985	0.182777	0.988694	[268 717 495]
450114	FBXL5	4	15603069	4:15603069:G:C	0.051575	-0.051575	1.724e-10	5.897e-06	1	ENSG00000118564	6306	0.428793	0.752561	0.997898	[249 719 512]
450253	PTK2	8	142063804	8:142063804:G:A	-0.084111	0.084111	1.91e-08	0.000456	1	ENSG00000169398	5736	0.436533	0.725685	0.752599	[299 730 451]
450403	PSMD2	3	184036894	3:184036894:C:T	-0.071243	-0.071243	3.748e-41	9.953e-37	0	ENSG00000145191	4180	0.493808	0.345531	0.988295	[420 746 314]
450424	CXCR7	2	237460135	2:237460135:A:G	-0.204671	-0.204671	1.496e-17	2.544e-13	0	ENSG00000144476	5066	0.091331	0.25598	0.994007	[1100 348 32]
4540484	FGD6	12	95528125	12:95528125:A:G	0.144767	-0.144767	5.096e-23	1.335e-18	0	ENSG00000180263	6478	0.164087	0.902044	0.999464	[ 45 455 980]
4540632	EIF4E2	2	233459663	2:233459663:C:T	0.039237	0.039237	2.452e-10	3.02e-06	0	ENSG00000135930	5109	0.289474	0.427323	0.923525	[727 622 131]
4560064	GLB1	3	33068944	3:33068944:G:A	0.051959	0.051959	1.99e-18	3.84e-14	0	ENSG00000170266	5587	0.236842	0.562437	0.994029	[864 542 74]
4560328	FSCN1	7	5616964	7:5616964:C:T	0.092044	0.092044	4.907e-11	1.935e-06	1	ENSG00000075618	6870	0.193498	0.746578	0.967651	[910 511 59]
4560554	C20orf24,TGIF2-C20ORF24	20	35208051	20:35208051:T:C	-0.039527	-0.039527	7.937e-09	5.624e-05	0	ENSG00000101084	3159	0.111455	0.578969	0.988155	[1168 294 18]
4570193	MSR1	8	16405213	8:16405213:A:T	-0.217844	-0.217844	2.698e-46	1.916e-41	0	ENSG00000038945	10151	0.425697	0.207911	0.989592	[470 747 263]
4570240	ACVR1B	12	52383641	12:52383641:C:T	-0.043889	0.043889	7.542e-10	1.053e-05	0	ENSG00000135503	5959	0.255418	0.983198	1	[107 575 798]
4570379	MPST	22	37268257	22:37268257:C:T	-0.045712	0.045712	3.55e-07	0.003727	0	ENSG00000128309	5364	0.359133	0.688289	0.982832	[179 672 629]
4590121	TRAPPC2P1	19	57864599	19:57864599:A:T	-0.130294	-0.130294	1.78e-11	6.005e-07	1	ENSG00000152433	5602	0.229102	0.741645	0.943408	[908 495 77]
4590121	TRAPPC2P1	19	58681861	19:58681861:G:T	-0.119798	-0.119798	8.438e-09	0.0007752	2	ENSG00000152433	5602	0.204334	0.394867	0.93463	[971 464 45]
4590228	GLRX	5	95176274	5:95176274:A:G	0.050857	0.050857	1.28e-11	1.529e-07	0	ENSG00000173221	4580	0.311146	0.478523	0.999314	[756 592 132]
4590441	CYB5R3	22	43011246	22:43011246:C:T	-0.057662	-0.057662	5.307e-18	3.364e-13	1	ENSG00000100243	5625	0.108359	0.648076	0.98445	[1120 333 27]
460458	SDCCAG8	1	243483368	1:243483368:C:T	0.175482	0.175482	1.903e-57	8.198e-53	0	ENSG00000054282	5023	0.309598	0.595345	0.998968	[712 619 149]
460468	CHMP4A	14	24679877	14:24679877:C:T	-0.028359	0.028359	2.444e-08	0.000277	0	ENSG00000100926	5326	0.467492	0.722081	0.995072	[361 716 403]
460519	RABEPK	9	127989393	9:127989393:A:G	-0.04425	-0.04425	3.735e-08	0.000518	1	ENSG00000136933	3365	0.255418	0.7538	0.986332	[865 533 82]
460730	BMPR2	2	202972595	2:202972595:G:A	0.068853	0.068853	3.161e-13	3.423e-09	0	ENSG00000204217	3832	0.486068	0.205232	0.996158	[366 741 373]
4610209	CALML4	15	68353576	15:68353576:A:C	0.041204	0.041204	4.332e-08	0.000703	1	ENSG00000129007	4001	0.464396	0.030709	0.983953	[445 756 279]
4610561	CSGALNACT1	8	19612884	8:19612884:G:A	0.111438	0.111438	1.16e-08	0.001665	2	ENSG00000147408	9451	0.148607	0.953314	0.951823	[943 483 54]
4640131	PQLC1	18	77578191	18:77578191:C:A	0.030789	0.030789	8.012e-09	7.697e-05	0	ENSG00000122490	4328	0.256966	0.0115	0.989309	[809 552 119]
4640161	C17orf97	17	246162	17:246162:C:G	1.67608	1.67608	0	0	0	ENSG00000187624	4044	0.188854	0.58085	0.969773	[911 504 65]
4640608	PLBD2	12	113830657	12:113830657:C:T	0.149151	0.149151	2.434e-14	3.651e-10	0	ENSG00000151176	5086	0.108359	0.486834	0.956149	[1213 246 21]
4640634	SNX21	20	44432988	20:44432988:G:C	-0.082956	0.082956	4.499e-08	0.0008805	1	ENSG00000124104	4869	0.150155	0.901962	0.970604	[ 33 361 1086]
4640673	B3GALTL	13	31905606	13:31905606:A:G	0.234805	-0.234805	4.819e-73	1.903e-68	0	ENSG00000187676	3531	0.219814	0.89849	1	[ 85 494 901]
4640717	WWOX	16	78293943	16:78293943:C:G	0.070219	-0.070219	2.768e-09	9.268e-05	0	ENSG00000186153	15168	0.43808	0.113	0.997328	[303 716 461]
4670048	RPS26	12	56379060	12:56379060:A:T	0.916257	0.916257	0	0	0	ENSG00000197728	3422	0.428793	0.552894	0.996794	[488 725 267]
4670167	CAPZB	1	19667481	1:19667481:T:G	-0.063467	-0.063467	1.116e-08	0.00016	0	ENSG00000077549	6632	0.210526	0.659579	0.993523	[943 484 53]
4670451	ISOC1	5	128264509	5:128264509:A:G	-0.0545	-0.0545	8.578e-11	1.21e-06	0	ENSG00000066583	5706	0.335913	0.165998	0.999011	[620 650 210]
4670451	ISOC1	5	128535398	5:128535398:A:G	0.04498	0.04498	4.096e-07	0.007988	1	ENSG00000066583	5706	0.283282	0.052355	0.980059	[771 578 131]
4670458	38231	17	57106630	17:57106630:A:G	0.155039	0.155039	2.448e-24	4.022e-20	0	ENSG00000108387	3860	0.393189	0.803848	0.995946	[568 696 216]
4730181	FTH1	11	61779047	11:61779047:A:G	0.049042	0.049042	1.518e-09	1.345e-05	0	ENSG00000167996	3804	0.26161	0.019549	0.990765	[819 565 96]
4730204	FCRLB	1	161592104	1:161592104:C:T	0.180068	-0.180068	1.194e-24	1.108e-19	1	ENSG00000162746	5298	0.490712	0.165957	0.887939	[396 711 373]
4730224	LYPLAL1	1	219359550	1:219359550:A:G	0.100831	0.100831	7.402e-16	1.294e-11	0	ENSG00000143353	5573	0.099071	0.915463	0.995311	[1183 286 11]
1300274	ANXA11	10	82112873	10:82112873:C:T	0.046706	0.046706	6.413e-14	1.201e-09	0	ENSG00000122359	6491	0.482972	0.207535	0.999706	[430 706 344]
1300546	VSTM1	19	54553697	19:54553697:T:C	-0.837189	0.837189	9.408e-187	2.53e-181	0	ENSG00000189068	6622	0.45356	0.901124	0.972956	[324 735 421]
1300546	VSTM1	19	54549557	19:54549557:T:C	-0.246487	0.246487	1.916e-39	8.246e-33	2	ENSG00000189068	6622	0.470588	0.74258	0.987933	[308 736 436]
1300546	VSTM1	19	54547551	19:54547551:G:A	0.13036	0.13036	1.254e-10	9.165e-05	3	ENSG00000189068	6622	0.241486	0.2059	0.927773	[809 565 106]
1300722	B3GNT5	3	182927262	3:182927262:C:T	-0.114531	0.114531	7.871e-16	9.916e-12	0	ENSG00000176597	3995	0.414861	0.312247	0.977252	[254 746 480]
1300743	IAH1	2	9515534	2:9515534:T:G	-0.039639	0.039639	5.413e-16	9.197e-12	0	ENSG00000134330	5380	0.428793	0.889385	0.954578	[261 695 524]
1300762	STEAP3	2	120021319	2:120021319:C:T	-0.439043	-0.439043	5.109e-200	1.176e-194	0	ENSG00000115107	5007	0.472136	0.264369	0.984428	[430 726 324]
1300762	STEAP3	2	120048192	2:120048192:G:A	0.137254	-0.137254	1.661e-27	1.679e-22	1	ENSG00000115107	5007	0.390093	0.331577	0.999171	[187 692 601]
1300768	RAB18	10	27738002	10:27738002:G:A	0.045875	-0.045875	1.191e-07	0.001502	0	ENSG00000099246	6252	0.448916	0.379529	0.999108	[289 701 490]
4760356	ZZEF1	17	4011602	17:4011602:A:G	-0.040461	-0.040461	7.328e-07	0.007772	0	ENSG00000074755	5574	0.224458	0.930408	0.993793	[881 531 68]
4760424	EIF3K	19	39128967	19:39128967:A:G	0.048717	0.048717	8.359e-09	0.0001897	1	ENSG00000178982	5089	0.082043	0.541764	0.928349	[1226 241 13]
4760674	NEK1	4	170253310	4:170253310:T:C	0.114079	0.114079	1.996e-13	3.305e-09	0	ENSG00000137601	5859	0.111455	0.569487	0.914576	[1147 313 20]
4780133	GBA	1	155186729	1:155186729:T:C	-0.037722	-0.037722	3.962e-11	3.157e-07	0	ENSG00000177628	3124	0.465944	0.844814	0.998911	[375 741 364]
4780647	TMEM150A	2	85755139	2:85755139:C:T	-0.035378	-0.035378	2.582e-07	0.002694	0	ENSG00000168890	5269	0.26935	0.902467	0.99657	[774 580 126]
4810112	HAUS4	14	23473248	14:23473248:C:T	0.220428	0.220428	2.292e-105	2.285e-100	0	ENSG00000092036	5670	0.178019	0.395175	0.993514	[943 484 53]
4810438	MAN2B2	4	6610622	4:6610622:C:T	-0.180878	-0.180878	3.714e-76	3.424e-71	0	ENSG00000013288	7950	0.159443	0.743331	0.982085	[1029 401 50]
4810653	YWHAH	22	32311619	22:32311619:A:G	-0.042279	-0.042279	2.23e-11	3.304e-07	0	ENSG00000128245	5820	0.30805	0.045806	0.984582	[692 649 139]
4830056	ARPC5L	9	127769760	9:127769760:G:C	-0.040364	-0.040364	1.096e-06	0.007379	0	ENSG00000136950	3530	0.210526	0.438179	0.999557	[981 446 53]
4830458	GMPPB	3	50226151	3:50226151:T:C	-0.040753	0.040753	1.037e-06	0.004714	0	ENSG00000173540	2341	0.30805	0.256262	0.997281	[186 640 654]
4850538	PAOX	10	135218844	10:135218844:G:T	0.058374	-0.058374	2.267e-11	2.409e-06	2	ENSG00000148832	3943	0.317337	0.096405	0.993469	[169 594 717]
4860070	ACCS	11	44087989	11:44087989:G:T	0.982819	0.982819	1.34e-286	7.778e-281	0	ENSG00000110455	5799	0.103715	0.753088	0.965503	[1182 278 20]
4860070	ACCS	11	44113563	11:44113563:G:A	0.136383	-0.136383	4.428e-23	4.114e-18	1	ENSG00000110455	5799	0.332817	0.759419	0.993365	[175 674 631]
4860161	SP100	2	231366303	2:231366303:C:G	0.091293	0.091293	7.74e-09	9.977e-05	0	ENSG00000067066	5854	0.119195	0.399706	0.9993	[1093 367 20]
4860343	MAP4K4	2	102082885	2:102082885:T:C	0.055236	-0.055236	1.262e-11	1.78e-07	0	ENSG00000071054	5435	0.368421	0.659579	0.995135	[184 726 570]
4860343	MAP4K4	2	102531388	2:102531388:G:T	-0.049958	-0.049958	1.013e-10	3.071e-06	1	ENSG00000071054	5435	0.334365	0.140983	0.992525	[641 641 198]
4860458	UBE2Z	17	47041306	17:47041306:G:T	0.131133	0.131133	4.368e-36	1.105e-31	0	ENSG00000159202	4431	0.167183	0.991116	0.996636	[1048 390 42]
4860468	ARL1	12	101737842	12:101737842:A:G	0.072464	0.072464	1.484e-14	1.472e-10	0	ENSG00000120805	3305	0.128483	0.868948	0.90152	[1170 297 13]
4860600	MAPK14	6	36083810	6:36083810:A:T	0.106886	0.106886	2.476e-17	4.374e-13	0	ENSG00000112062	5304	0.178019	0.771444	0.990435	[987 439 54]
4860689	MED22	9	136204198	9:136204198:A:T	-0.098541	-0.098541	7.855e-20	1.572e-15	0	ENSG00000148297	5484	0.337461	0.65719	0.993517	[578 688 214]
4860753	ASGR2	17	7015711	17:7015711:C:T	0.35423	0.35423	1.124e-134	1.486e-129	0	ENSG00000161944	5438	0.297214	0.499919	0.996909	[699 619 162]
4860753	ASGR2	17	7036251	17:7036251:T:C	0.152061	0.152061	3.855e-28	4.332e-23	1	ENSG00000161944	5438	0.226006	0.873248	0.980879	[873 518 89]
4880215	GTF2B	1	89144053	1:89144053:A:G	-0.027692	0.027692	5.323e-07	0.004585	0	ENSG00000137947	4428	0.421053	0.605449	1	[272 711 497]
4880324	TMX1	14	51636207	14:51636207:T:C	-0.03409	-0.03409	4.611e-09	0.0001287	1	ENSG00000139921	6136	0.456656	0.297764	0.998237	[415 745 320]
4880408	SEMA4D	9	91997938	9:91997938:G:T	-0.050532	-0.050532	4.856e-15	2.307e-10	1	ENSG00000187764	5458	0.256966	0.436207	0.985002	[802 571 107]
4890092	TSEN54	17	73408819	17:73408819:A:G	-0.074975	0.074975	1.518e-10	3.244e-07	0	ENSG00000182173	839	0.325077	0.773831	0.984986	[117 596 767]
4890093	BRP44L	6	166724080	6:166724080:T:A	-0.049096	-0.049096	4.139e-15	2.426e-10	1	ENSG00000060762	6776	0.356037	0.818744	0.999679	[627 669 184]
4890156	RCAN3	1	24798001	1:24798001:G:A	0.074767	-0.074767	3.241e-10	1.957e-06	0	ENSG00000117602	2477	0.410217	0.704974	0.968641	[268 728 484]
4890592	PDE7A	8	66651505	8:66651505:G:C	0.079883	0.079883	7.581e-08	0.0007317	0	ENSG00000205268	4687	0.184211	0.450168	0.99502	[1064 378 38]
4900068	KIAA1715	2	176894021	2:176894021:A:G	0.122177	-0.122177	3.515e-23	7.292e-19	0	ENSG00000144320	5075	0.26161	0.796792	0.97388	[ 76 548 856]
4900068	KIAA1715	2	176908341	2:176908341:T:C	0.058833	0.058833	2.176e-08	0.0004587	1	ENSG00000144320	5075	0.320433	0.765972	1	[621 670 189]
4900386	TOP3B	22	22278727	22:22278727:A:G	-0.05933	-0.05933	3.916e-09	3.429e-05	0	ENSG00000100038	3859	0.43808	0.819136	0.992549	[466 726 288]
4900551	CPAMD8	19	17067391	19:17067391:A:G	0.267872	0.267872	1.45e-49	6.51e-45	0	ENSG00000160111	6013	0.187307	0.223243	0.998552	[952 467 61]
50274	MRFAP1L1	4	6696524	4:6696524:T:C	-0.075891	-0.075891	2.089e-30	8.22e-26	0	ENSG00000178988	7931	0.224458	0.467467	0.976811	[873 531 76]
50332	MDFIC	7	114659348	7:114659348:G:C	0.149004	0.149004	3.244e-23	4.986e-19	0	ENSG00000135272	3745	0.078947	0.450168	0.996975	[1197 269 14]
5080328	DOPEY2	21	37631611	21:37631611:T:C	0.038161	-0.038161	2.111e-10	7.186e-06	1	ENSG00000142197	6340	0.470588	0.311733	0.985874	[290 767 423]
5080348	WDFY2	13	52339143	13:52339143:C:G	0.104236	0.104236	1.055e-29	2.163e-25	0	ENSG00000139668	4170	0.165635	0.038559	1	[1052 386 42]
5080561	BARD1	2	215626592	2:215626592:C:T	0.091546	-0.091546	3.302e-08	0.00263	2	ENSG00000138376	5557	0.157895	0.41512	0.988768	[ 34 350 1096]
5080592	VWA5A	11	123931211	11:123931211:T:G	-0.110457	-0.110457	1.036e-10	1.602e-06	0	ENSG00000110002	6306	0.105263	0.732327	0.973586	[1190 272 18]
5090040	ING1	13	111330405	13:111330405:C:T	0.070841	-0.070841	9.823e-15	2.013e-10	0	ENSG00000153487	6881	0.382353	0.60084	0.979834	[158 658 664]
130681	RNASE6	14	21178988	14:21178988:T:A	-0.084127	0.084127	1.11e-17	7.101e-13	1	ENSG00000169413	5830	0.486068	0.021617	0.975049	[340 763 377]
1340026	TMEM144	4	159087377	4:159087377:C:T	0.322961	-0.322961	2.322e-78	1.301e-73	0	ENSG00000164124	4626	0.139319	0.734577	0.997745	[ 42 387 1051]
1340026	TMEM144	4	159177019	4:159177019:C:A	0.095527	-0.095527	3.526e-13	1.191e-08	1	ENSG00000164124	4626	0.301858	0.909375	0.999651	[122 618 740]
1340026	TMEM144	4	158861200	4:158861200:T:C	-0.074426	0.074426	7.155e-09	0.0005562	2	ENSG00000164124	4626	0.320433	0.418692	0.998987	[127 619 734]
1340274	DHRS4	14	24451422	14:24451422:T:G	0.052971	0.052971	4.564e-15	2.025e-10	1	ENSG00000157326	5045	0.187307	0.903397	0.776607	[970 452 58]
1340288	ARHGAP32	11	129197202	11:129197202:G:A	-0.065555	-0.065555	4.597e-11	6.88e-07	0	ENSG00000134909	5988	0.283282	0.982569	0.990121	[735 606 139]
1340470	CECR5	22	17600148	22:17600148:A:G	0.050751	-0.050751	6.171e-09	6.638e-05	0	ENSG00000069998	4825	0.153251	0.544288	0.968263	[ 35 369 1076]
5090403	CAPZA2	7	116558716	7:116558716:G:A	0.049624	0.049624	2.482e-22	1.534e-17	1	ENSG00000198898	4015	0.410217	0.704974	0.975017	[508 704 268]
5090408	LRIG1	3	66859035	3:66859035:C:A	0.122085	0.122085	8.911e-16	1.717e-11	0	ENSG00000144749	6171	0.26161	0.089561	0.998496	[740 610 130]
5090440	CDKN2AIP	4	184387264	4:184387264:C:T	-0.075886	0.075886	7.044e-16	1.473e-11	0	ENSG00000168564	6678	0.315789	0.109746	0.956428	[145 611 724]
5090731	CRIPT	2	46865870	2:46865870:T:G	-0.056634	-0.056634	3.993e-09	0.0001196	1	ENSG00000119878	6554	0.106811	0.32574	0.964397	[1133 330 17]
5090736	DAGLA	11	61430988	11:61430988:C:A	-0.0929	0.0929	1.39e-15	1.763e-11	0	ENSG00000134780	4063	0.479876	0.595595	0.986234	[348 712 420]
5090739	NIPAL3	1	24798383	1:24798383:C:T	0.049883	-0.049883	3.668e-08	0.000212	0	ENSG00000001461	2692	0.482972	0.299481	0.97978	[365 749 366]
510195	RPL27	17	41539558	17:41539558:G:A	-0.021696	0.021696	2.7e-07	0.001724	0	ENSG00000131469	3178	0.475232	0.663812	0.972274	[376 750 354]
510347	C9orf72	9	27558238	9:27558238:A:T	-0.106878	-0.106878	2.703e-17	5.87e-13	0	ENSG00000147894	6561	0.270898	0.517675	0.996787	[853 519 108]
510487	TFDP1	13	114150850	13:114150850:G:A	0.033636	0.033636	3.156e-07	0.003051	0	ENSG00000198176	4903	0.232198	0.081314	0.999175	[787 592 101]
510520	ARHGAP22	10	49783540	10:49783540:T:C	0.156698	0.156698	3.04e-30	3.111e-25	1	ENSG00000128805	4165	0.444272	0.037166	0.996505	[442 701 337]
510747	ATXN3	14	92519504	14:92519504:G:A	-0.108904	-0.108904	4.913e-42	1.831e-37	0	ENSG00000066427	5795	0.425697	0.08925	0.992009	[553 691 236]
5130139	HSBP1	16	83876171	16:83876171:T:C	-0.042388	0.042388	2.099e-11	5.586e-07	0	ENSG00000230989	10589	0.19195	0.746549	0.993797	[ 57 508 915]
5130176	NAAA	4	76819033	4:76819033:A:G	0.243287	0.243287	2.517e-127	3.364e-122	0	ENSG00000138744	5975	0.264706	0.640753	0.980958	[819 549 112]
5130440	BIN1	2	127894484	2:127894484:A:T	0.07083	0.07083	1.282e-08	0.004903	3	ENSG00000136717	6017	0.311146	0.849719	0.997726	[727 619 134]
5130674	CSE1L	20	47723127	20:47723127:G:C	-0.059633	-0.059633	6.229e-28	1.643e-23	0	ENSG00000124207	5653	0.425697	0.915407	0.998133	[443 747 290]
5130767	MAPK14	6	36083810	6:36083810:A:T	0.140082	0.140082	1.882e-25	4.347e-21	0	ENSG00000112062	5304	0.178019	0.771444	0.990435	[987 439 54]
520324	REEP5	5	112302521	5:112302521:C:T	0.040938	0.040938	2.665e-07	0.00626	1	ENSG00000129625	6736	0.125387	0.63999	0.98673	[1154 308 18]
520360	MS4A6A	11	60019161	11:60019161:A:C	0.07361	-0.07361	4.704e-42	1.307e-37	0	ENSG00000110077	4308	0.408669	0.807944	0.997629	[226 733 521]
520484	USP15	12	62631026	12:62631026:C:G	0.07347	0.07347	6.39e-16	1.183e-11	0	ENSG00000135655	5895	0.342105	0.655853	0.968542	[656 645 179]
520484	USP15	12	62606931	12:62606931:G:A	0.100575	0.100575	2.609e-17	1.636e-12	1	ENSG00000135655	5895	0.148607	0.023982	0.986436	[1060 387 33]
5220445	QKI	6	163891894	6:163891894:A:C	0.075201	-0.075201	3.951e-07	0.005197	0	ENSG00000112531	6795	0.275542	0.489958	1	[108 620 752]
5220491	VGLL4	3	11314143	3:11314143:G:A	-0.046888	0.046888	4.338e-14	7.504e-10	0	ENSG00000144560	5930	0.329721	0.138458	0.992139	[202 631 647]
5220594	C19orf20	19	522436	19:522436:A:C	0.084242	-0.084242	3.234e-10	2.798e-06	0	ENSG00000141933	3583	0.486068	0.460596	0.871106	[326 747 407]
5220678	LRRC33	3	196349234	3:196349234:T:C	-0.096398	-0.096398	1.256e-21	2.282e-17	0	ENSG00000163964	4702	0.458204	0.96679	0.979864	[485 694 301]
5220678	LRRC33	3	196415355	3:196415355:G:C	-0.090883	-0.090883	2.689e-14	1.031e-09	1	ENSG00000163964	4702	0.210526	0.36886	0.885914	[900 504 76]
5220767	FLNB	3	57947316	3:57947316:T:C	0.322095	0.322095	6.777e-83	4.288e-78	0	ENSG00000136068	4931	0.410217	0.126383	0.965417	[469 721 290]
5260070	HES4	1	1005806	1:1005806:C:T	0.369632	0.369632	1.957e-30	1.987e-26	0	ENSG00000188290	2011	0.134675	0.133616	0.986331	[1076 370 34]
5260113	MFSD7	4	635624	4:635624:T:C	0.12451	0.12451	1.003e-13	1.386e-09	0	ENSG00000169026	4803	0.106811	0.689523	0.974372	[1166 297 17]
5260138	NSF	17	44572068	17:44572068:A:G	-0.047804	0.047804	1.476e-28	3.417e-24	0	ENSG00000073969	4863	0.472136	0.264369	0.88818	[345 766 369]
5260215	OPTN	10	13160035	10:13160035:G:A	-0.510597	-0.510597	4.4e-159	9.167e-154	0	ENSG00000123240	6716	0.291022	0.475839	0.98518	[735 609 136]
5260215	OPTN	10	13193189	10:13193189:A:G	0.141457	-0.141457	2.032e-14	1.108e-09	1	ENSG00000123240	6716	0.213622	0.564407	0.959954	[ 67 531 882]
5260646	C16orf13	16	673454	16:673454:C:T	0.07941	0.07941	6.284e-07	0.005043	0	ENSG00000130731	4142	0.147059	0.994795	0.858065	[1111 339 30]
5270110	EIF4A3	17	78114991	17:78114991:T:C	-0.024636	-0.024636	5.049e-07	0.002226	0	ENSG00000141543	2209	0.249226	0.780455	0.99494	[817 561 102]
5290209	KIF13B	8	29033422	8:29033422:C:T	0.076151	-0.076151	2.125e-10	2.388e-06	0	ENSG00000197892	4637	0.106811	0.32574	0.994838	[ 13 256 1211]
5290408	MCEE	2	71297695	2:71297695:T:C	-0.063521	-0.063521	4.007e-15	7.135e-11	0	ENSG00000124370	5856	0.188854	0.58085	0.996321	[1027 417 36]
5290500	CAPNS1	19	36619392	19:36619392:T:C	0.041384	-0.041384	7.469e-15	1.085e-10	0	ENSG00000126247	4812	0.424149	0.179542	0.970267	[263 690 527]
5290598	ABCB9	12	123604053	12:123604053:C:T	0.06719	0.06719	1.455e-07	0.001246	0	ENSG00000150967	4219	0.198142	0.245116	0.984312	[930 477 73]
5310280	TMTC1	12	29836752	12:29836752:T:A	-0.320307	-0.320307	3.874e-54	2.512e-48	1	ENSG00000133687	8096	0.414861	0.410408	0.995953	[484 704 292]
5310364	PAPLN	14	73619306	14:73619306:G:A	-0.15276	-0.15276	7.558e-21	1.597e-16	0	ENSG00000100767	5614	0.173375	0.50701	0.999487	[972 466 42]
5310402	FPR3	19	52256543	19:52256543:T:C	-0.187974	0.187974	1.462e-14	3.164e-10	0	ENSG00000187474	7312	0.352941	0.359016	0.977109	[170 644 666]
5310402	FPR3	19	52314161	19:52314161:A:G	-0.19046	-0.19046	8.017e-09	0.0009392	2	ENSG00000187474	7312	0.120743	0.878771	0.99381	[1120 335 25]
5310736	FAM162A	3	122116557	3:122116557:T:A	-0.060544	-0.060544	1.815e-08	0.0002047	0	ENSG00000114023	5249	0.325077	0.973067	0.994894	[737 605 138]
5310754	VNN1	6	133055612	6:133055612:G:C	0.079147	0.079147	1.405e-07	0.002735	1	ENSG00000112299	5248	0.318885	0.214517	0.984953	[691 659 130]
5340187	TUBA1A	12	49609166	12:49609166:G:A	-0.041205	-0.041205	1.763e-07	0.001436	0	ENSG00000167552	4035	0.19969	0.696586	0.99174	[852 547 81]
5340435	STOML1	15	74263875	15:74263875:G:A	-0.112458	-0.112458	2.923e-19	4.155e-15	0	ENSG00000067221	3966	0.244582	0.838207	0.99263	[836 548 96]
5340471	IPCEF1	6	154661632	6:154661632:A:G	0.07112	0.07112	1.107e-12	2.061e-08	0	ENSG00000074706	6835	0.44582	0.964407	0.992761	[434 728 318]
5340487	MTRR	5	7888218	5:7888218:T:C	0.181323	0.181323	5.666e-41	1.619e-35	1	ENSG00000124275	6888	0.150155	0.576014	0.998455	[1068 382 30]
5340487	MTRR	5	7855749	5:7855749:T:C	0.084999	0.084999	3.645e-19	2.011e-13	2	ENSG00000124275	6888	0.366873	0.899817	0.921111	[673 631 176]
5360041	DDAH2	6	31437492	6:31437492:C:G	-0.094757	0.094757	4.15e-08	0.002374	1	ENSG00000213722	15259	0.108359	0.064726	0.961995	[ 32 342 1106]
5360064	GNLY	2	85935182	2:85935182:A:G	0.278009	0.278009	1.733e-19	1.131e-14	1	ENSG00000115523	5198	0.167183	0.430624	1	[970 444 66]
5360079	GIMAP1-GIMAP5,GIMAP5	7	150397117	7:150397117:A:G	0.075696	-0.075696	2.188e-08	0.001508	2	ENSG00000196329	4515	0.201238	0.312207	0.994048	[ 80 500 900]
5360121	THYN1	11	134137444	11:134137444:G:A	-0.100035	-0.100035	1.526e-43	6.189e-39	0	ENSG00000151500	6097	0.30031	0.447268	0.979	[749 602 129]
5360154	ZDHHC7	16	85094261	16:85094261:A:G	0.067144	0.067144	6.463e-23	2.282e-18	0	ENSG00000153786	8794	0.125387	0.968362	0.997532	[1150 310 20]
5360424	RPS6KA2	6	167411788	6:167411788:G:A	-0.139296	0.139296	1.14e-20	3.118e-16	0	ENSG00000071242	7328	0.481424	0.015489	0.978157	[334 755 391]
5360424	RPS6KA2	6	166882049	6:166882049:T:C	-0.123688	-0.123688	1.493e-09	5.289e-05	1	ENSG00000071242	7328	0.148607	0.168244	0.997284	[1099 346 35]
5360424	RPS6KA2	6	166998662	6:166998662:A:G	-0.106186	-0.106186	3.217e-08	0.00329	2	ENSG00000071242	7328	0.170279	0.351579	0.991273	[1070 363 47]
5360521	SFT2D1	6	166667861	6:166667861:T:G	0.029527	0.029527	1.541e-07	0.003791	1	ENSG00000198818	6777	0.339009	0.975929	0.996065	[642 674 164]
5390161	DUSP5	10	112179194	10:112179194:C:A	0.114308	0.114308	2.148e-07	0.002103	0	ENSG00000138166	4900	0.136223	0.638392	0.992544	[1107 347 26]
5390497	C7orf53	7	112085400	7:112085400:T:C	0.190662	0.190662	3.011e-22	5.002e-18	0	ENSG00000181016	4176	0.116099	0.462951	0.770093	[1129 324 27]
540056	PCCB	3	136056861	3:136056861:T:C	0.067244	0.067244	9.491e-43	2.211e-38	0	ENSG00000114054	3550	0.386997	0.27798	0.99938	[525 706 249]
540390	ALPK1	4	113179077	4:113179077:C:T	0.112239	-0.112239	6.206e-26	1.352e-21	0	ENSG00000073331	4921	0.456656	0.885314	0.99883	[347 752 381]
540452	SMYD3	1	246231670	1:246231670:T:C	-0.068021	-0.068021	2.526e-09	0.000106	1	ENSG00000185420	9117	0.160991	0.572088	0.998366	[985 434 61]
1340634	GLB1	3	33084287	3:33084287:C:T	-0.046664	0.046664	7.007e-16	1.229e-11	0	ENSG00000170266	5587	0.236842	0.562437	0.984306	[ 76 545 859]
1340634	GLB1	3	33087842	3:33087842:C:G	-0.034178	-0.034178	1.962e-07	0.00397	1	ENSG00000170266	5587	0.154799	0.336476	0.990711	[1065 377 38]
1400017	CBX3	7	26135404	7:26135404:C:T	-0.053543	-0.053543	1.142e-10	1.531e-06	0	ENSG00000122565	5459	0.243034	0.561066	0.988694	[900 509 71]
1400025	PTOV1	19	50329684	19:50329684:A:G	0.029374	-0.029374	4.933e-07	0.004646	0	ENSG00000104960	4846	0.442724	0.876267	0.99815	[304 741 435]
1400253	RAD50	5	131843465	5:131843465:A:G	-0.109155	-0.109155	4.709e-15	5.424e-11	0	ENSG00000113522	3770	0.255418	0.572695	0.974651	[819 561 100]
1400279	ZNF586	19	58251468	19:58251468:G:A	0.10231	0.10231	4.217e-41	8.588e-36	1	ENSG00000083828	4736	0.235294	0.784963	0.997958	[906 501 73]
1400546	GORAB	1	170526031	1:170526031:G:A	-0.087062	-0.087062	4.295e-08	0.0005356	0	ENSG00000120370	5992	0.082043	0.17735	0.991865	[1193 269 18]
1400672	AMFR	16	56554476	16:56554476:G:C	0.150921	0.150921	1.104e-09	0.0005279	3	ENSG00000159461	5967	0.196594	0.593237	0.991992	[939 477 64]
1410050	SPTSSA	14	34867450	14:34867450:T:C	0.040714	0.040714	1.162e-07	0.001461	0	ENSG00000165389	6227	0.278638	0.394269	0.981705	[819 560 101]
1410075	WIPI2	7	5253545	7:5253545:C:T	0.151457	-0.151457	5.508e-48	2.945e-43	0	ENSG00000157954	7381	0.178019	0.638343	0.991044	[ 60 450 970]
1410079	CDC26	9	116132334	9:116132334:C:T	-0.043496	-0.043496	1.386e-09	1.785e-05	0	ENSG00000176386	5575	0.185759	0.495103	0.963105	[919 504 57]
1410114	PID1	2	230210795	2:230210795:T:A	-0.22667	-0.22667	1.997e-31	6.717e-27	0	ENSG00000153823	6591	0.150155	0.152349	0.998272	[1055 390 35]
540544	FMO4	1	171336342	1:171336342:C:G	0.060367	0.060367	1.145e-08	0.0001348	0	ENSG00000076258	5408	0.470588	0.572131	0.998462	[459 731 290]
540564	RASSF4	10	45430956	10:45430956:C:T	-0.118562	-0.118562	2.582e-14	4.162e-10	0	ENSG00000107551	5484	0.120743	0.878771	1	[1152 307 21]
540619	TSPAN4	11	762791	11:762791:G:C	-0.101916	0.101916	5.425e-13	5.11e-09	0	ENSG00000214063	3355	0.30805	0.865075	0.96046	[118 587 775]
540671	LILRB2	19	54733420	19:54733420:C:G	0.043345	0.043345	1.728e-08	0.0004623	1	ENSG00000131042	6446	0.363777	0.306197	0.971044	[621 673 186]
540692	CHST2	3	143319295	3:143319295:A:G	-0.097119	0.097119	1.33e-14	1.808e-10	0	ENSG00000175040	4546	0.386997	0.073694	0.996231	[239 726 515]
5420142	ABCF2	7	150909731	7:150909731:T:C	-0.070444	-0.070444	7.889e-11	9.533e-07	0	ENSG00000033050	4868	0.219814	0.270935	0.989302	[919 485 76]
5420376	COG6	13	40215836	13:40215836:T:A	0.094936	0.094936	6.461e-37	1.16e-31	1	ENSG00000133103	5249	0.343653	0.971366	0.987657	[586 697 197]
5420544	SFT2D3	2	128489983	2:128489983:A:T	-0.07468	-0.07468	1.717e-12	2.755e-08	0	ENSG00000173349	5917	0.263158	0.856185	0.998863	[828 546 106]
5420592	SRC	20	35909294	20:35909294:G:A	-0.05479	-0.05479	8.746e-07	0.006364	0	ENSG00000197122	3786	0.283282	0.263545	0.96132	[780 578 122]
5420646	CETP	16	57054086	16:57054086:C:G	0.125851	0.125851	5.885e-14	2.77e-09	1	ENSG00000087237	6028	0.30031	0.059018	0.971181	[689 655 136]
5490068	MCOLN2	1	85417546	1:85417546:A:T	-0.096822	0.096822	1.32e-09	3.516e-05	1	ENSG00000153898	5383	0.452012	0.501256	0.902862	[289 734 457]
5490403	CD1E	1	158396719	1:158396719:T:C	-0.248017	-0.248017	1.479e-61	7.808e-57	0	ENSG00000158488	5678	0.448916	0.170571	1	[434 743 303]
5490626	SUMF1	3	4403537	3:4403537:C:T	-0.147189	0.147189	1.111e-125	2.347e-120	0	ENSG00000144455	9629	0.490712	0.620782	0.999706	[392 749 339]
5490626	SUMF1	3	4562667	3:4562667:T:G	0.049656	-0.049656	8.976e-20	1.087e-14	1	ENSG00000144455	9629	0.405573	0.112836	0.980383	[291 722 467]
5490626	SUMF1	3	4402081	3:4402081:G:A	0.035438	0.035438	5.818e-09	0.0009024	2	ENSG00000144455	9629	0.26161	0.089561	0.992881	[825 556 99]
5550070	LSM6	4	147031479	4:147031479:G:A	-0.066725	-0.066725	1.394e-07	0.002311	1	ENSG00000164167	4409	0.249226	0.780455	0.993852	[811 571 98]
5550086	ANGEL1	14	77184891	14:77184891:T:G	-0.107982	0.107982	3.665e-25	9.636e-21	0	ENSG00000013523	6078	0.244582	0.922754	1	[ 92 536 852]
5550086	ANGEL1	14	77304536	14:77304536:A:T	-0.084847	-0.084847	2.842e-22	2.624e-17	1	ENSG00000013523	6078	0.430341	0.788368	0.995582	[473 722 285]
5550279	ENTPD1	10	97443885	10:97443885:C:T	0.055922	0.055922	4.06e-14	1.88e-09	1	ENSG00000138185	5835	0.252322	0.108889	0.98607	[830 551 99]
5550408	TMED3	15	79636876	15:79636876:G:C	0.035525	0.035525	1.148e-07	0.002579	1	ENSG00000166557	6025	0.345201	0.539926	0.984096	[633 657 190]
5550452	KCNMA1	10	79297835	10:79297835:A:G	-0.243049	0.243049	6.566e-65	4.249e-60	0	ENSG00000156113	6636	0.46904	0.269681	0.994191	[354 752 374]
5550564	MTRF1L	6	153282821	6:153282821:C:G	0.06785	0.06785	1.923e-32	6.3e-28	0	ENSG00000112031	6289	0.360681	0.812943	0.995221	[544 707 229]
5560075	MFGE8	15	89490781	15:89490781:T:A	0.233388	-0.233388	6.589e-38	1.164e-32	1	ENSG00000140545	4772	0.397833	0.977484	0.991959	[190 678 612]
5560112	RNMTL1	17	549450	17:549450:G:A	-0.030576	0.030576	9.527e-08	0.001893	1	ENSG00000171861	5198	0.323529	0.762012	0.818206	[119 642 719]
5560246	TPM1	15	63218537	15:63218537:C:T	0.1052	-0.1052	2.073e-28	2.474e-23	1	ENSG00000140416	5537	0.349845	0.175926	0.981496	[166 673 641]
5560246	TPM1	15	63392222	15:63392222:T:G	0.070336	-0.070336	1.158e-11	1.785e-06	2	ENSG00000140416	5537	0.25387	0.728288	0.967167	[ 77 526 877]
5560541	SKIV2L	6	31916400	6:31916400:A:G	0.04263	-0.04263	3.34e-13	3.669e-08	1	ENSG00000204351	16023	0.258514	0.321671	1	[165 606 709]
5560674	LPL	8	19931498	8:19931498:A:G	0.488644	0.488644	2.662e-52	1.659e-47	0	ENSG00000175445	7984	0.103715	0.776415	0.952105	[1219 251 10]
5560703	C6orf120	6	170066282	6:170066282:G:A	0.081915	0.081915	1.35e-11	2.149e-07	0	ENSG00000185127	6171	0.160991	0.502327	0.991249	[1065 383 32]
5560746	ERC1	12	1604490	12:1604490:A:C	0.177865	-0.177865	4.37e-32	1.399e-27	0	ENSG00000082805	6219	0.331269	0.889298	0.939976	[178 655 647]
5560746	ERC1	12	1593371	12:1593371:T:C	0.111748	0.111748	9.851e-08	0.002305	1	ENSG00000082805	6219	0.113003	0.532434	0.842051	[1125 331 24]
5570114	GADD45G	9	92276436	9:92276436:G:C	-0.112376	-0.112376	6.792e-15	1.115e-10	0	ENSG00000130222	5440	0.287926	0.739976	0.999037	[684 639 157]
5570114	GADD45G	9	92169473	9:92169473:C:T	0.098357	0.098357	1.863e-12	6.737e-08	1	ENSG00000130222	5440	0.348297	0.656105	0.991371	[661 647 172]
5570196	ACTR2	2	65480285	2:65480285:C:T	-0.043284	-0.043284	1.597e-11	2.209e-07	0	ENSG00000138071	5363	0.26935	0.872736	0.997144	[768 587 125]
5570376	FAM50B	6	3873726	6:3873726:G:A	-0.066586	-0.066586	1.022e-07	0.002354	1	ENSG00000145945	6137	0.348297	0.489925	0.881714	[709 625 146]
5570435	BBS12	4	123677472	4:123677472:T:C	0.069968	0.069968	3.345e-08	0.0003384	0	ENSG00000181004	4790	0.239938	0.050684	0.991968	[857 529 94]
5570445	PRR5	22	45061767	22:45061767:A:G	0.177447	0.177447	2.379e-32	4.92e-27	1	ENSG00000241484	7745	0.185759	0.495103	0.96653	[912 496 72]
5670075	PAFAH1B1	17	2592031	17:2592031:G:A	0.036744	0.036744	7.595e-07	0.007838	0	ENSG00000007168	5427	0.369969	0.105118	0.992316	[564 686 230]
5670246	SEMA3C	7	80575104	7:80575104:C:G	0.093755	-0.093755	6.071e-12	8.168e-08	0	ENSG00000075223	5087	0.431889	0.610128	0.995423	[253 735 492]
5670246	SEMA3C	7	80377766	7:80377766:A:C	-0.158326	-0.158326	2.686e-14	1.108e-09	1	ENSG00000075223	5087	0.119195	0.827571	0.985595	[1167 295 18]
5670301	RIN3	14	92955385	14:92955385:A:C	-0.044177	0.044177	2.423e-08	0.0003159	0	ENSG00000100599	6163	0.431889	0.281244	0.999101	[304 701 475]
5670424	GNA15	19	3155736	19:3155736:T:C	0.037889	0.037889	4.151e-09	5.406e-05	0	ENSG00000060558	5797	0.323529	0.762012	0.985214	[703 630 147]
5670465	ADM	11	10146884	11:10146884:C:G	0.108465	0.108465	3.357e-13	5.913e-09	0	ENSG00000148926	6287	0.448916	0.075335	0.997262	[390 743 347]
5670577	TSPAN31	12	58208164	12:58208164:G:A	-0.063194	-0.063194	4.204e-24	7.065e-20	0	ENSG00000135452	3977	0.27709	0.617169	0.997796	[715 614 151]
5670719	IL10RB	21	34669381	21:34669381:G:A	0.046589	-0.046589	2.198e-15	3.153e-11	0	ENSG00000243646	4657	0.414861	0.715296	0.998198	[243 702 535]
5690358	TMEM5	12	63945374	12:63945374:G:A	-0.044604	-0.044604	2.051e-08	0.0003961	1	ENSG00000118600	4557	0.185759	0.058373	0.959781	[1000 447 33]
5690609	ZNF331	19	54075728	19:54075728:C:T	-0.07006	-0.07006	8.014e-10	1.329e-05	0	ENSG00000130844	7120	0.321981	0.162035	0.954107	[610 694 176]
5690671	GOLGA8B	15	34748137	15:34748137:T:C	-0.306004	-0.306004	1.155e-51	5.401e-47	0	ENSG00000175265	6062	0.212074	0.004782	0.843274	[916 446 118]
5690671	GOLGA8B	15	34875663	15:34875663:C:T	-0.127497	-0.127497	2.976e-10	9.488e-06	1	ENSG00000175265	6062	0.23065	0.710579	0.987584	[823 568 89]
5700086	CENPK	5	64874635	5:64874635:G:A	0.138984	0.138984	2.552e-29	5.605e-25	0	ENSG00000123219	4523	0.297214	0.234021	0.994936	[620 695 165]
5700088	KLF11	2	10160082	2:10160082:C:T	-0.08289	0.08289	1.678e-15	3.33e-11	0	ENSG00000172059	6453	0.29257	0.527162	0.991288	[147 633 700]
5700142	FDFT1	8	11692128	8:11692128:T:C	0.104255	0.104255	3.421e-61	1.653e-56	0	ENSG00000079459	5232	0.323529	0.645612	0.981877	[682 641 157]
5700220	DAPK1	9	90168727	9:90168727:A:G	0.157034	0.157034	2.708e-69	1.719e-64	0	ENSG00000196730	6121	0.30031	0.305466	1	[720 620 140]
5700220	DAPK1	9	90229687	9:90229687:G:A	-0.095499	-0.095499	1.505e-22	1.429e-17	1	ENSG00000196730	6121	0.187307	0.626331	0.996638	[963 463 54]
5700220	DAPK1	9	90131841	9:90131841:A:G	-0.064119	0.064119	1.042e-16	3.692e-11	2	ENSG00000196730	6121	0.385449	0.060596	0.996796	[224 723 533]
5700538	PSEN1	14	73619306	14:73619306:G:A	-0.089127	-0.089127	2.127e-12	3.364e-08	0	ENSG00000080815	5858	0.173375	0.50701	0.999487	[972 466 42]
5700612	SEPHS1	10	13159362	10:13159362:G:A	-0.052594	-0.052594	4.268e-15	8.919e-11	0	ENSG00000086475	6908	0.28483	0.623788	0.978058	[746 602 132]
5700739	LARP7	4	113381943	4:113381943:A:C	0.052096	0.052096	1.557e-07	0.001434	0	ENSG00000174720	4557	0.102167	0.150285	1	[1150 316 14]
5720128	COQ2	4	84149001	4:84149001:C:T	0.033691	0.033691	3.551e-07	0.00612	1	ENSG00000173085	4939	0.326625	0.712055	0.995781	[700 648 132]
5720180	FZD2	17	42682654	17:42682654:G:A	0.16394	0.16394	4.578e-47	1.273e-42	0	ENSG00000180340	3884	0.201238	0.506405	0.990104	[947 469 64]
5720424	NRP1	10	33703526	10:33703526:G:A	0.298916	0.298916	1.424e-21	1.317e-16	1	ENSG00000099250	6420	0.145511	0.707318	0.940639	[1083 365 32]
5720424	NRP1	10	34160644	10:34160644:A:G	0.298589	0.298589	3.853e-22	2.782e-16	2	ENSG00000099250	6420	0.126935	0.107655	0.956591	[1064 392 24]
5720538	IPO7	11	9473074	11:9473074:A:G	-0.183408	0.183408	1.077e-48	4.346e-44	0	ENSG00000205339	5500	0.312693	0.713539	1	[161 642 677]
5720682	TMEM176A	7	150460891	7:150460891:G:T	-1.79601	1.79601	0	0	0	ENSG00000002933	4356	0.371517	0.735438	0.984257	[199 680 601]
5720746	CDV3	3	133307491	3:133307491:T:C	0.07979	-0.07979	7.087e-15	1.128e-10	0	ENSG00000091527	5275	0.116099	0.201883	0.996634	[ 14 327 1139]
580187	PDE8B	5	76731267	5:76731267:T:A	-0.077494	-0.077494	7.505e-09	0.0001001	0	ENSG00000113231	6061	0.427245	0.367923	0.999399	[433 750 297]
580484	HIP1	7	75247329	7:75247329:C:T	-0.366234	-0.366234	6.079e-132	3.979e-127	0	ENSG00000127946	2744	0.467492	0.752874	0.969609	[464 718 298]
580601	PIGC	1	172400484	1:172400484:A:C	0.035607	-0.035607	2.781e-12	3.577e-08	0	ENSG00000135845	4773	0.377709	0.489487	0.997185	[211 698 571]
580609	ETFDH	4	159632293	4:159632293:C:A	0.068498	0.068498	1.927e-14	2.632e-10	0	ENSG00000171503	4592	0.28483	0.049082	0.998064	[723 625 132]
580743	PIGZ	3	196820370	3:196820370:T:G	-0.086327	-0.086327	2.962e-09	7.072e-05	1	ENSG00000119227	5052	0.204334	0.124711	0.998193	[982 460 38]
580743	PIGZ	3	196679395	3:196679395:A:G	0.071035	0.071035	2.338e-09	0.0002186	2	ENSG00000119227	5052	0.29257	0.716224	0.963336	[711 641 128]
580767	FAM101B	17	485621	17:485621:C:T	-0.172067	-0.172067	8.972e-38	2.206e-33	0	ENSG00000183688	4129	0.448916	0.805834	0.95237	[449 737 294]
5810022	MLKL	16	74713677	16:74713677:T:C	0.12625	-0.12625	1.386e-37	4.586e-33	0	ENSG00000168404	5600	0.397833	0.794488	0.955097	[246 704 530]
5810142	CITED4	1	41422966	1:41422966:A:T	0.289445	0.289445	2.17e-86	2.273e-80	1	ENSG00000179862	5015	0.229102	0.741645	1	[900 508 72]
5810201	ZNF593	1	26686993	1:26686993:G:A	-0.087167	-0.087167	5.52e-29	1.887e-24	1	ENSG00000142684	1502	0.459752	0.403794	0.996976	[441 731 308]
5810201	ZNF593	1	26626612	1:26626612:C:T	-0.06165	0.06165	5.026e-13	2.709e-08	2	ENSG00000142684	1502	0.266254	0.242668	0.997666	[105 513 862]
5810612	ANPEP	15	90455379	15:90455379:C:G	-0.117173	0.117173	3.294e-14	1.376e-09	1	ENSG00000166825	5201	0.202786	0.258572	0.942521	[ 60 473 947]
5810671	C7orf50	7	1212211	7:1212211:C:A	0.057675	-0.057675	1.872e-11	2.856e-06	2	ENSG00000146540	5739	0.407121	0.295687	0.993272	[231 727 522]
5810685	THBS1	15	39604835	15:39604835:C:T	1.04821	-1.04821	2.413e-115	5.118e-109	1	ENSG00000137801	5077	0.433437	0.9424	0.998519	[316 753 411]
5810685	THBS1	15	39595340	15:39595340:A:G	-0.302628	-0.302628	1.359e-07	0.00875	2	ENSG00000137801	5077	0.150155	0.012666	0.990063	[1117 333 30]
5820035	NFE2L3	7	26146063	7:26146063:C:G	-0.734918	-0.734918	1.056e-278	5.695e-273	0	ENSG00000050344	5598	0.233746	0.464951	0.998031	[926 487 67]
5820403	CLK4	5	178114512	5:178114512:G:C	-0.084342	-0.084342	9.763e-11	1.483e-06	0	ENSG00000113240	6178	0.195046	0.09493	0.968332	[966 455 59]
5820646	CALCOCO2	17	46930907	17:46930907:G:A	-0.121197	-0.121197	1.205e-19	1.945e-15	0	ENSG00000136436	4438	0.103715	0.361172	0.996037	[1171 293 16]
5860064	FCHO2	5	72431482	5:72431482:G:C	-0.083735	-0.083735	4.768e-11	6.06e-06	2	ENSG00000157107	5086	0.311146	0.332903	0.983966	[697 638 145]
5860154	SHROOM1	5	132178781	5:132178781:C:T	-0.474036	-0.474036	5.298e-98	3.543e-93	0	ENSG00000164403	4120	0.157895	0.39036	0.80983	[1063 386 31]
1410358	SH3RF1	4	170214718	4:170214718:G:T	-0.130601	0.130601	2.141e-24	4.964e-20	0	ENSG00000154447	5465	0.482972	0.207535	0.995506	[366 748 366]
1410563	C18orf25	18	43867311	18:43867311:G:A	0.047511	0.047511	1.434e-11	2.002e-07	0	ENSG00000152242	5395	0.46904	0.66463	0.987285	[459 732 289]
1410564	MPP7	10	28627889	10:28627889:G:A	-0.174382	-0.174382	5.175e-31	1.965e-26	0	ENSG00000150054	7518	0.252322	0.86783	0.990725	[881 532 67]
1410609	CORO2A	9	100884526	9:100884526:C:T	-0.406512	-0.406512	3.914e-140	5.283e-135	0	ENSG00000106789	5205	0.241486	0.799554	0.972569	[853 535 92]
1430068	USF1	1	161190250	1:161190250:T:C	0.089428	-0.089428	1.506e-08	0.0011	2	ENSG00000158773	4649	0.441176	0.79829	0.971862	[310 711 459]
5860187	PHYH	10	13160035	10:13160035:G:A	-0.201806	-0.201806	2.811e-104	3.321e-99	0	ENSG00000107537	6824	0.291022	0.475839	0.98518	[735 609 136]
5860279	RAB10	2	26227877	2:26227877:A:G	-0.053321	0.053321	2.664e-11	2.65e-07	0	ENSG00000084733	3868	0.095975	0.052407	0.988153	[ 21 281 1178]
5870202	FBXO33	14	39750207	14:39750207:A:G	-0.0653	-0.0653	1.906e-10	2.529e-06	0	ENSG00000165355	5487	0.094427	0.221206	0.909496	[1182 279 19]
5870326	SLC2A8	9	130108438	9:130108438:A:G	-0.110547	0.110547	2.882e-26	2.143e-21	1	ENSG00000136856	3853	0.266254	0.093002	0.999624	[ 89 577 814]
5870403	CEPT1	1	111734122	1:111734122:C:T	0.056818	-0.056818	6.228e-14	1.051e-09	0	ENSG00000134255	5834	0.339009	0.225754	0.994198	[150 648 682]
5870424	TSHZ3	19	31803182	19:31803182:C:A	-0.094565	-0.094565	6.487e-11	7.144e-07	0	ENSG00000121297	4410	0.078947	0.438179	1	[1245 224 11]
5870487	IMMP2L	7	110843795	7:110843795:A:G	-0.234788	0.234788	2.395e-89	2.128e-84	0	ENSG00000184903	6263	0.380805	0.36498	0.999376	[224 715 541]
5870746	PPP2R5A	1	212499895	1:212499895:C:T	-0.111134	-0.111134	1.844e-74	1.224e-69	0	ENSG00000066027	5843	0.394737	0.756944	1	[507 719 254]
5890047	ZDHHC17	12	77034033	12:77034033:C:T	0.087038	0.087038	7.032e-17	9.573e-13	0	ENSG00000186908	4150	0.119195	0.201327	0.991872	[1155 302 23]
5890072	TRAPPC9	8	141441957	8:141441957:T:C	-0.097772	-0.097772	5.782e-18	1.422e-13	0	ENSG00000167632	7241	0.19195	0.161695	0.948433	[904 515 61]
5890440	PKP4	2	158970425	2:158970425:C:T	-0.19414	0.19414	1.162e-98	1.14e-93	0	ENSG00000144283	6013	0.490712	0.692232	1	[347 755 378]
5890450	ATP6V1E1	22	18088977	22:18088977:C:G	-0.084593	-0.084593	6.45e-44	2.293e-39	0	ENSG00000131100	5301	0.196594	0.381583	0.99409	[989 448 43]
5890450	ATP6V1E1	22	18188989	22:18188989:T:C	0.035674	0.035674	2.051e-16	1.088e-11	1	ENSG00000131100	5301	0.456656	0.59714	0.997348	[455 701 324]
5890564	ANKDD1A	15	65156523	15:65156523:A:G	-0.063132	0.063132	8.171e-10	6.516e-05	2	ENSG00000166839	3982	0.390093	0.256857	0.999691	[228 676 576]
5890730	RPS26	12	56379060	12:56379060:A:T	0.990267	0.990267	0	0	0	ENSG00000197728	3422	0.428793	0.552894	0.996794	[488 725 267]
5900468	HDAC4	2	240149180	2:240149180:C:T	-0.11353	-0.11353	1.983e-09	7.493e-05	1	ENSG00000068024	8024	0.117647	0.412339	0.994538	[1114 344 22]
5910019	C1QB	1	22940488	1:22940488:C:T	-0.300486	-0.300486	1.943e-11	5.772e-07	1	ENSG00000173369	4912	0.111455	0.994448	0.99158	[1166 295 19]
5910128	VAMP8	2	85916005	2:85916005:A:G	-0.03345	-0.03345	2.77e-09	6.938e-05	1	ENSG00000118640	5294	0.373065	0.238546	0.986762	[580 708 192]
5910541	CTNS	17	3564218	17:3564218:T:C	-0.109249	-0.109249	7.045e-40	2.313e-35	0	ENSG00000040531	5304	0.219814	0.437474	0.998714	[926 484 70]
5960097	ADSS	1	244487927	1:244487927:T:C	-0.192866	-0.192866	3.807e-115	3.538e-110	0	ENSG00000035687	4714	0.125387	0.291692	0.936637	[1092 357 31]
5960706	DNAJC8	1	28888367	1:28888367:G:A	-0.043715	-0.043715	1.587e-11	4.08e-08	0	ENSG00000126698	957	0.208978	0.295801	0.982422	[914 511 55]
60079	DNAJB1	19	14657070	19:14657070:T:A	-0.047915	-0.047915	2.119e-09	2.439e-05	0	ENSG00000132002	5035	0.374613	0.303974	0.950845	[549 720 211]
60102	MAPKAP1	9	128255582	9:128255582:T:A	-0.041079	-0.041079	2.669e-07	0.002173	0	ENSG00000119487	4076	0.388545	0.517658	1	[556 685 239]
60121	CTSB	8	11673033	8:11673033:A:G	0.199474	0.199474	3.627e-81	2.307e-76	0	ENSG00000164733	5088	0.181115	0.823303	0.968976	[961 463 56]
6020181	RPS6KA2	6	167390242	6:167390242:A:G	-0.129124	0.129124	1.875e-16	1.394e-11	1	ENSG00000071242	7476	0.456656	0.060927	0.998285	[310 743 427]
6020246	UBXN11	1	26666196	1:26666196:A:C	0.072769	-0.072769	1.211e-15	5.77e-12	0	ENSG00000158062	1493	0.366873	0.39837	0.986824	[198 664 618]
6020487	USP39	2	85923936	2:85923936:C:T	-0.030941	-0.030941	3.129e-09	7.842e-05	1	ENSG00000168883	5344	0.404025	0.52886	0.997669	[548 706 226]
6020543	CPD	17	28683148	17:28683148:A:G	-0.088381	-0.088381	2.303e-24	2.845e-20	0	ENSG00000108582	2890	0.339009	0.975929	0.998237	[684 657 139]
6020674	TMEM192	4	166013939	4:166013939:A:G	0.040343	0.040343	3.689e-07	0.004851	0	ENSG00000170088	6775	0.280186	0.119498	0.968388	[745 594 141]
6020706	PLGLB1,PLGLB2	2	87120111	2:87120111:C:T	0.400028	0.400028	6.609e-92	2.018e-87	0	ENSG00000183281	2059	0.26935	0.657827	0.858331	[770 591 119]
60360	PSMD3	17	38179667	17:38179667:A:G	-0.099695	0.099695	2.28e-17	3.229e-13	0	ENSG00000108344	4231	0.219814	0.843923	0.99528	[ 78 555 847]
6040112	DPH2	1	44458928	1:44458928:T:C	-0.036639	0.036639	4.212e-07	0.003383	0	ENSG00000132768	4089	0.241486	0.577054	0.944965	[ 78 554 848]
6040647	HSH2D	19	16190863	19:16190863:T:G	0.125631	0.125631	4.023e-08	0.0004917	0	ENSG00000196684	5852	0.094427	0.167754	0.999139	[1216 249 15]
6040736	GPR124	8	37677118	8:37677118:C:G	-0.103547	-0.103547	3.608e-11	7.433e-07	1	ENSG00000020181	3466	0.219814	0.437474	0.973676	[814 560 106]
60437	PLOD1	1	12046089	1:12046089:G:A	-0.069575	-0.069575	4.92e-35	1.206e-30	0	ENSG00000083444	4392	0.493808	0.865241	0.983943	[328 736 416]
60524	DENND1A	9	126563910	9:126563910:T:C	-0.072614	-0.072614	1.13e-07	0.007836	2	ENSG00000119522	5394	0.113003	0.94485	0.9908	[1195 273 12]
6060201	DDX18	2	118807373	2:118807373:G:T	0.033317	0.033317	7.091e-09	0.0006342	2	ENSG00000088205	5384	0.408669	0.807944	0.995469	[496 721 263]
6060296	ZNF354A	5	178114512	5:178114512:G:C	-0.131845	-0.131845	1.182e-15	2.287e-11	0	ENSG00000169131	6229	0.195046	0.09493	0.968332	[966 455 59]
6060356	RPL13A	19	49962892	19:49962892:G:A	-0.053349	-0.053349	3.31e-16	1.567e-11	1	ENSG00000142541	4785	0.345201	0.387566	0.97728	[635 629 216]
6060367	AHR	7	17081157	7:17081157:G:A	-0.060132	-0.060132	6.614e-08	0.001635	1	ENSG00000106546	6394	0.414861	0.715296	0.996065	[581 697 202]
6060433	RPS6KA4	11	64170438	11:64170438:G:A	-0.167383	-0.167383	5.291e-90	2.448e-85	0	ENSG00000162302	3203	0.456656	0.451589	0.998612	[462 776 242]
6060484	MARCKS	6	113969387	6:113969387:C:T	-0.057581	0.057581	3.408e-09	3.554e-05	0	ENSG00000155130	4598	0.348297	0.435179	0.986752	[193 687 600]
60670	LXN	3	158462897	3:158462897:C:T	0.086236	0.086236	2.387e-14	4.64e-09	2	ENSG00000079257	4853	0.250774	0.115644	0.995351	[868 534 78]
6100301	CDC123	10	12190896	10:12190896:C:A	-0.04012	-0.04012	3.382e-11	5.46e-07	0	ENSG00000151465	6419	0.373065	0.626499	0.996886	[503 691 286]
6100408	NLRC5	16	57055714	16:57055714:A:C	0.097964	0.097964	2.8e-17	5.675e-13	0	ENSG00000140853	6115	0.345201	0.065223	0.996509	[607 705 168]
6100619	LARP4B	10	851378	10:851378:T:G	-0.036029	-0.036029	4.983e-12	7.419e-08	0	ENSG00000107929	5624	0.452012	0.072544	0.975693	[405 751 324]
6100768	CYFIP2	5	156761070	5:156761070:C:T	0.146355	0.146355	1.29e-44	5.62e-40	0	ENSG00000055163	6417	0.321981	0.159914	0.998989	[659 665 156]
610300	CHRAC1	8	141625045	8:141625045:G:A	0.047375	0.047375	2.849e-10	7.637e-06	1	ENSG00000104472	5029	0.5	0.955627	0.990356	[373 745 362]
610367	HECA	6	139657287	6:139657287:A:G	0.082132	0.082132	3.935e-17	6.872e-13	0	ENSG00000112406	5296	0.241486	0.799554	0.945908	[863 546 71]
610689	AIP	11	67288594	11:67288594:C:T	0.032037	-0.032037	2.961e-10	2.461e-06	0	ENSG00000110711	3432	0.417957	0.202192	0.988856	[285 727 468]
6110008	FIBP	11	65724291	11:65724291:C:T	-0.028944	-0.028944	3.9e-10	6.681e-06	1	ENSG00000172500	3175	0.421053	0.866435	1	[435 744 301]
6110037	LILRA3	19	54759571	19:54759571:T:C	-0.139311	0.139311	2.214e-12	4.337e-07	2	ENSG00000170866	6398	0.281734	0.468274	0.965594	[103 598 779]
6110181	ABCC4	13	95939931	13:95939931:T:C	-0.098371	0.098371	5.384e-09	7.448e-05	0	ENSG00000125257	6227	0.143963	0.753929	0.988533	[ 45 399 1036]
6110343	CCL23	17	34361416	17:34361416:G:A	0.160213	-0.160213	3.005e-16	4.183e-12	0	ENSG00000167236	4347	0.103715	0.361172	0.954441	[ 18 267 1195]
6110575	FAIM	3	138327951	3:138327951:T:C	0.139143	-0.139143	2.41e-34	5.051e-30	0	ENSG00000158234	3815	0.434985	0.268787	0.998568	[308 710 462]
6110717	BCL2L11	2	111910694	2:111910694:C:T	-0.108108	-0.108108	1.93e-21	2.311e-17	0	ENSG00000153094	3098	0.343653	0.777497	0.994908	[584 681 215]
6110754	ATP5O	21	35260481	21:35260481:T:C	0.028883	-0.028883	2.334e-09	2.837e-05	0	ENSG00000241837	5338	0.421053	0.952102	0.996315	[273 720 487]
6130193	TMEM109	11	60617834	11:60617834:C:A	-0.034369	0.034369	1.088e-09	1.008e-05	0	ENSG00000110108	3952	0.486068	0.76999	0.982382	[304 742 434]
6130196	EXOSC3	9	37733925	9:37733925:T:C	0.037997	0.037997	2.023e-07	0.002055	0	ENSG00000107371	5082	0.263158	0.057049	0.997726	[755 585 140]
1430435	CEP19	3	196463468	3:196463468:G:A	0.169847	0.169847	3.142e-18	5.018e-14	0	ENSG00000174007	4646	0.147059	0.027004	0.922681	[1091 359 30]
1430475	EID2	19	39915758	19:39915758:C:G	0.03727	-0.03727	5.745e-07	0.005453	0	ENSG00000176396	4912	0.495356	0.541492	0.991393	[385 716 379]
1430524	LTA4H	12	96449496	12:96449496:A:G	0.067343	-0.067343	2.212e-20	1.105e-14	2	ENSG00000111144	5382	0.48452	0.683929	0.992625	[350 744 386]
1430735	NET1	10	5645477	10:5645477:C:T	0.142374	0.142374	8.476e-19	7.571e-14	1	ENSG00000173848	7591	0.173375	0.616208	0.996405	[961 464 55]
1440142	DRAM2	1	111734122	1:111734122:C:T	0.086536	-0.086536	1.119e-35	2.105e-30	1	ENSG00000156171	5757	0.339009	0.225754	0.994198	[150 648 682]
1440324	PPARG	3	12504923	3:12504923:A:G	-0.145567	0.145567	2.243e-22	5.329e-18	0	ENSG00000132170	5974	0.444272	0.955626	0.981943	[270 727 483]
6130326	VAV3	1	108591182	1:108591182:G:C	0.048211	-0.048211	1.746e-11	5.892e-07	1	ENSG00000134215	5588	0.351393	0.64571	1	[245 686 549]
6130382	PTER	10	16554254	10:16554254:T:C	1.00919	-1.00919	0	0	0	ENSG00000165983	6190	0.422601	0.325138	0.963913	[313 738 429]
6130630	PRR5	22	45065761	22:45065761:C:G	0.123167	0.123167	8.504e-17	6.734e-12	1	ENSG00000241484	7745	0.195046	0.336476	0.989483	[887 515 78]
6180133	ITPR3	6	33599979	6:33599979:C:T	0.368976	0.368976	3.072e-106	5.453e-101	0	ENSG00000096433	10024	0.298762	0.452204	0.98698	[739 603 138]
6180170	PFDN1	5	139664533	5:139664533:G:A	0.082618	0.082618	5.366e-33	8.91e-29	0	ENSG00000113068	3126	0.188854	0.58085	0.991225	[874 541 65]
6180176	AES	19	3085406	19:3085406:T:C	-0.061492	0.061492	2.622e-08	0.0003226	0	ENSG00000104964	5819	0.479876	0.419772	0.850994	[320 714 446]
6180300	PIGK	1	77907614	1:77907614:G:C	-0.147112	-0.147112	8.154e-36	2.491e-31	0	ENSG00000142892	5395	0.095975	0.5317	0.975005	[1151 307 22]
6180377	CARD8	19	48710519	19:48710519:A:G	-0.11845	0.11845	1.896e-20	1.425e-15	1	ENSG00000105483	5627	0.097523	0.55741	0.970123	[ 16 262 1202]
6180538	GDI2	10	5888961	10:5888961:T:A	-0.06794	-0.06794	3.546e-30	6.54e-25	1	ENSG00000057608	7726	0.388545	0.858289	0.99248	[566 702 212]
6180681	AKR7A2	1	19638309	1:19638309:A:G	0.033803	-0.033803	2.255e-08	0.008494	3	ENSG00000053371	6313	0.244582	0.838207	0.995222	[ 93 535 852]
6200133	ECI2	6	4154018	6:4154018:A:G	0.060718	0.060718	2.01e-11	3.18e-07	0	ENSG00000198721	6203	0.162539	0.156458	0.983066	[985 446 49]
6200161	CECR6	22	17561913	22:17561913:A:C	0.104245	0.104245	1.023e-14	2.102e-09	2	ENSG00000183307	4708	0.273994	0.142083	0.976962	[766 600 114]
6200370	LILRA3	19	54756657	19:54756657:C:T	-0.173377	0.173377	3.588e-09	0.0003974	2	ENSG00000170866	6398	0.291022	0.525191	0.964609	[116 603 761]
6200670	LPIN1	2	11830081	2:11830081:A:G	-0.0511	-0.0511	1.663e-08	0.0004529	1	ENSG00000134324	6535	0.354489	0.699213	0.917692	[659 661 160]
6200753	SWAP70	11	9652916	11:9652916:A:T	0.073806	-0.073806	4.67e-27	5.28e-22	1	ENSG00000133789	5722	0.390093	0.505335	0.996079	[172 681 627]
620240	ABR	17	1023563	17:1023563:C:T	-0.029854	0.029854	8.241e-08	0.001068	0	ENSG00000159842	6352	0.325077	0.119853	0.925725	[148 633 699]
620300	LASP1	17	37060601	17:37060601:T:G	0.037912	0.037912	1.491e-16	1.92e-12	0	ENSG00000002834	3971	0.48452	0.853756	0.990544	[421 743 316]
620543	SLC4A7	3	27601692	3:27601692:T:C	0.244058	0.244058	7.667e-130	1.035e-124	0	ENSG00000033867	5831	0.255418	0.149357	0.98124	[832 536 112]
620543	SLC4A7	3	27635608	3:27635608:T:C	0.068909	0.068909	1.517e-10	4.825e-06	1	ENSG00000033867	5831	0.182663	0.933791	0.995948	[1040 396 44]
620639	NAAA	4	76817412	4:76817412:G:A	0.231559	0.231559	1.722e-118	2.106e-113	0	ENSG00000138744	5975	0.26161	0.75004	0.996698	[821 547 112]
620682	SLC25A37	8	23435117	8:23435117:G:A	-0.247383	-0.247383	2.973e-79	2.09e-74	0	ENSG00000147454	5741	0.26161	0.975634	0.991758	[781 600 99]
6220142	EXOSC9	4	122693752	4:122693752:C:A	0.052782	0.052782	2.487e-17	4.636e-13	0	ENSG00000123737	5608	0.335913	0.911304	0.9923	[635 665 180]
6220242	ETFB	19	51926494	19:51926494:A:T	0.066211	0.066211	1.121e-07	0.002679	1	ENSG00000105379	6435	0.113003	0.082824	0.979393	[1083 370 27]
6220270	BRD7	16	50386402	16:50386402:C:T	-0.047161	0.047161	1.199e-15	1.771e-11	0	ENSG00000166164	4733	0.393189	0.358791	1	[234 692 554]
6220332	SLC6A12	12	203640	12:203640:G:C	0.047328	-0.047328	4.194e-07	0.00399	1	ENSG00000111181	2632	0.442724	0.767729	0.944935	[311 711 458]
6220382	CD68	17	7437665	17:7437665:A:G	-0.110828	-0.110828	1.124e-12	3.682e-08	1	ENSG00000129226	4791	0.229102	0.741645	0.932177	[872 518 90]
6220386	SLC38A10	17	79241521	17:79241521:A:G	-0.063394	-0.063394	1.52e-11	6.023e-08	0	ENSG00000157637	1489	0.374613	0.303974	0.99853	[550 701 229]
6220593	MGAT4A	2	99360847	2:99360847:G:C	0.101283	0.101283	1.686e-27	3.347e-23	0	ENSG00000071073	4287	0.360681	0.632699	0.99834	[574 681 225]
6250010	GPRIN3	4	90288553	4:90288553:A:G	-0.06787	-0.06787	5.621e-07	0.009692	1	ENSG00000185477	5127	0.314241	0.206214	0.998743	[652 670 158]
6250075	DHTKD1	10	12181762	10:12181762:G:A	0.073334	0.073334	3.755e-11	6.112e-07	0	ENSG00000181192	6493	0.393189	0.343132	0.975522	[637 646 197]
6250241	APOBR	16	28547251	16:28547251:C:T	-0.066417	-0.066417	8.94e-08	0.0005322	0	ENSG00000184730	2859	0.137771	0.318244	0.999381	[1116 344 20]
6250435	ARHGEF3	3	56786255	3:56786255:T:C	-0.109306	-0.109306	7.231e-32	2.236e-27	0	ENSG00000163947	6032	0.153251	0.544288	0.993515	[1077 361 42]
6250487	CD9	12	6243909	12:6243909:T:C	-0.6909	0.6909	1.718e-74	9.011e-70	0	ENSG00000010278	4594	0.343653	0.833051	0.981141	[197 636 647]
6270022	HCK	20	30608046	20:30608046:A:G	-0.035224	-0.035224	3.546e-08	0.0002873	0	ENSG00000101336	3816	0.243034	0.006967	0.991226	[876 509 95]
6270100	LAMP1	13	113927208	13:113927208:G:T	0.030507	0.030507	1.237e-08	0.0001463	0	ENSG00000185896	5451	0.252322	0.644546	0.824162	[846 539 95]
6270201	FAM86A	16	5133606	16:5133606:G:T	-0.073279	0.073279	1.264e-08	0.0002087	0	ENSG00000118894	7688	0.439628	0.146599	0.887339	[288 727 465]
6270202	CD1B	1	158382475	1:158382475:T:A	-0.199101	-0.199101	1.251e-40	4.464e-36	0	ENSG00000158485	5686	0.447368	0.203941	1	[436 740 304]
6270278	LTN1	21	30287067	21:30287067:T:C	-0.506818	-0.506818	1.141e-183	2.453e-178	0	ENSG00000198862	5463	0.427245	0.81302	0.984096	[540 714 226]
6270373	CCDC90A	6	13787316	6:13787316:T:C	-0.061094	0.061094	1.388e-13	1.881e-09	0	ENSG00000050393	4740	0.348297	0.203863	0.994609	[178 700 602]
6270450	GCN1L1	12	120562974	12:120562974:C:T	0.154453	-0.154453	3.531e-89	2.662e-84	0	ENSG00000089154	5330	0.425697	0.56424	0.963343	[254 690 536]
6270564	CLEC10A	17	7018222	17:7018222:G:C	0.189135	0.189135	3.754e-28	9.658e-24	0	ENSG00000132514	5472	0.283282	0.568712	0.988132	[731 616 133]
6270681	BST1	4	15730146	4:15730146:G:T	-0.146162	0.146162	6.158e-95	5.892e-90	0	ENSG00000109743	6187	0.441176	0.382724	0.99041	[292 733 455]
6280008	HSD17B11	4	88292231	4:88292231:A:G	0.146576	0.146576	3.407e-40	1.107e-35	0	ENSG00000198189	5217	0.134675	0.946082	0.992472	[1099 348 33]
6280044	CDK13	7	40169652	7:40169652:C:G	0.054778	-0.054778	1.8e-08	0.0001774	0	ENSG00000065883	4566	0.125387	0.63999	0.986618	[ 19 348 1113]
6280053	SMARCAD1	4	95353777	4:95353777:A:T	0.064565	-0.064565	9.086e-12	1.265e-07	0	ENSG00000163104	5319	0.45356	0.745359	0.984698	[317 741 422]
6280176	GBE1	3	81873423	3:81873423:T:C	-0.040538	-0.040538	1.491e-09	1.789e-05	0	ENSG00000114480	5194	0.362229	0.194983	0.993416	[607 685 188]
6280240	SH3BGRL3	1	26656566	1:26656566:T:C	0.029248	-0.029248	3.691e-07	0.002091	1	ENSG00000142669	1493	0.470588	0.318058	0.999115	[331 739 410]
6280242	DUT	15	48598726	15:48598726:A:T	0.189593	0.189593	1.12e-44	2.994e-40	0	ENSG00000128951	3913	0.142415	0.837949	0.998195	[1059 392 29]
6290482	FBXL17	5	107176451	5:107176451:G:T	0.12072	0.12072	8.153e-14	1.734e-09	0	ENSG00000145743	7433	0.190402	0.234974	0.988252	[1004 421 55]
630181	NOXA1	9	140390005	9:140390005:C:T	-0.108725	0.108725	2.936e-16	2.783e-12	0	ENSG00000188747	2939	0.47678	0.445019	0.97337	[298 770 412]
630204	RAC1	7	6444568	7:6444568:G:A	0.05486	0.05486	5.756e-13	1.081e-08	0	ENSG00000136238	6813	0.113003	0.238234	0.990865	[1145 314 21]
630619	HPSE	4	84211285	4:84211285:T:C	0.098437	-0.098437	9.209e-25	8.079e-20	1	ENSG00000173083	4965	0.320433	0.468795	0.994832	[150 638 692]
630767	ZNF626	19	21770143	19:21770143:C:A	-0.095532	-0.095532	2.944e-14	1.624e-09	1	ENSG00000188171	6924	0.297214	0.887198	0.996503	[669 636 175]
6330037	ITPR2	12	26490090	12:26490090:A:C	0.110854	-0.110854	6.615e-33	2.656e-28	0	ENSG00000123104	7634	0.332817	0.118961	0.999007	[171 672 637]
6330484	CTSS	1	150620569	1:150620569:C:G	0.098881	0.098881	1.502e-56	3.73e-52	0	ENSG00000163131	2937	0.419505	0.036412	0.995365	[531 693 256]
6330487	SULF2	20	46305112	20:46305112:C:T	-0.132526	-0.132526	1.134e-32	1.843e-27	1	ENSG00000196562	5974	0.304954	0.606504	0.990607	[706 643 131]
6330615	GIMAP6	7	150221197	7:150221197:G:T	-0.075767	0.075767	2.268e-20	3.985e-16	0	ENSG00000133561	4728	0.30031	0.068882	0.969973	[148 590 742]
6350161	LCP1	13	46698772	13:46698772:G:A	-0.035546	-0.035546	2.196e-13	3.102e-09	0	ENSG00000136167	4989	0.244582	0.61332	0.969589	[875 534 71]
6350209	SERPINB2	18	61485852	18:61485852:T:C	-0.103323	-0.103323	6.231e-07	0.007005	0	ENSG00000197632	5879	0.250774	0.030341	0.990862	[761 617 102]
6350240	SMYD4	17	1684953	17:1684953:G:A	0.176919	0.176919	6.703e-72	4.236e-67	0	ENSG00000186532	5805	0.382353	0.373215	0.998541	[561 702 217]
6350343	HNRNPH1	5	178985994	5:178985994:G:C	-0.195179	-0.195179	1.903e-34	7.022e-30	0	ENSG00000169045	6731	0.376161	0.434436	0.9985	[571 703 206]
6350392	SLC1A4	2	65165521	2:65165521:T:G	0.231811	0.231811	2.177e-41	7.586e-37	0	ENSG00000115902	5479	0.133127	0.726869	0.987337	[1091 365 24]
6350474	CEPT1	1	111737183	1:111737183:C:T	0.074848	-0.074848	4.224e-08	0.0005136	0	ENSG00000134255	5834	0.337461	0.194199	0.984318	[149 645 686]
6370181	NOMO3	16	16630325	16:16630325:A:G	-0.127723	-0.127723	9e-15	8.633e-11	0	ENSG00000103226	3167	0.373065	0.238546	0.997917	[616 698 166]
6370195	RAB11FIP4	17	29821884	17:29821884:T:C	0.090911	0.090911	3.936e-09	7.463e-05	1	ENSG00000131242	4024	0.204334	0.232846	0.986359	[960 462 58]
6370397	CSRP1	1	201442160	1:201442160:G:A	0.069172	0.069172	5.919e-19	1.12e-14	0	ENSG00000159176	5368	0.219814	0.843923	0.986669	[942 485 53]
6380008	EPC1	10	32519347	10:32519347:G:A	-0.085894	-0.085894	8.555e-08	0.001828	1	ENSG00000120616	5579	0.151703	0.806483	0.999428	[1079 369 32]
6380064	LRPPRC	2	44181351	2:44181351:C:T	-0.046361	-0.046361	4.131e-10	1.334e-05	1	ENSG00000138095	6267	0.22291	0.987305	0.999576	[855 541 84]
1440564	RUNX3	1	25331585	1:25331585:A:G	0.101884	0.101884	5.086e-15	9.165e-11	1	ENSG00000020633	1969	0.244582	0.027452	0.996543	[892 513 75]
1440615	OTOF	2	26716331	2:26716331:A:G	0.38354	0.38354	3.112e-38	6.964e-34	0	ENSG00000115155	3720	0.405573	0.840865	0.990431	[538 720 222]
1450072	PIGF	2	46802934	2:46802934:A:T	0.042312	0.042312	2.706e-10	4.276e-06	0	ENSG00000151665	6608	0.374613	0.081779	0.996548	[582 704 194]
1450563	RC3H2	9	125707347	9:125707347:C:G	0.075103	-0.075103	1.331e-08	0.0001365	0	ENSG00000056586	4710	0.089783	0.102777	0.978957	[ 21 308 1151]
6380112	GRAMD4	22	46976557	22:46976557:G:A	-0.068938	-0.068938	1.241e-12	4.759e-08	1	ENSG00000075240	5673	0.19969	0.074653	0.997134	[917 490 73]
6380291	NFU1	2	69723710	2:69723710:C:T	-0.065547	-0.065547	9.401e-16	1.343e-11	0	ENSG00000169599	4558	0.147059	0.378496	0.979114	[1016 427 37]
6380463	OSTF1	9	77757292	9:77757292:G:C	-0.075535	-0.075535	6.566e-41	2.174e-36	0	ENSG00000134996	5239	0.416409	0.817656	0.999092	[537 672 271]
6380463	OSTF1	9	77766854	9:77766854:A:G	-0.038249	-0.038249	3.866e-10	1.057e-05	1	ENSG00000134996	5239	0.283282	0.598711	0.99855	[781 582 117]
6400647	EHD4	15	42190069	15:42190069:T:C	0.057989	-0.057989	8.134e-16	3.059e-11	1	ENSG00000103966	3935	0.430341	0.386256	0.994448	[273 732 475]
6420164	ST6GALNAC2	17	74555106	17:74555106:T:C	0.130522	0.130522	2.201e-11	5.17e-08	0	ENSG00000070731	880	0.205882	0.209043	0.977196	[944 479 57]
6420164	ST6GALNAC2	17	74658390	17:74658390:G:A	-0.121233	-0.121233	3.007e-06	0.008949	1	ENSG00000070731	880	0.103715	0.377476	0.994702	[1220 243 17]
6420286	NDEL1	17	8318560	17:8318560:G:A	0.036166	0.036166	4.356e-09	8.966e-05	1	ENSG00000166579	4428	0.424149	0.265126	0.985931	[509 700 271]
6420465	GABARAPL1	12	10575344	12:10575344:C:G	0.075734	0.075734	2.801e-14	4.965e-10	0	ENSG00000139112	6042	0.340557	0.541986	0.998467	[685 652 143]
6420551	C12orf4	12	4597481	12:4597481:A:C	-0.105336	-0.105336	1.011e-22	8.886e-18	1	ENSG00000047621	5575	0.178019	0.293263	0.907209	[1024 415 41]
6420731	SLC20A1	2	113464495	2:113464495:C:T	-0.173844	0.173844	8.992e-78	4.557e-73	0	ENSG00000144136	4220	0.487616	0.108811	0.9842	[412 718 350]
6450056	MCOLN1	19	7556024	19:7556024:A:G	0.063732	0.063732	2.364e-13	3.824e-09	0	ENSG00000090674	5734	0.205882	0.656012	0.926335	[959 460 61]
6450189	WWOX	16	78312497	16:78312497:C:A	-0.064448	-0.064448	2.224e-08	0.0006957	0	ENSG00000186153	15168	0.416409	0.817656	0.951964	[483 706 291]
6450300	GEMIN4	17	637286	17:637286:T:C	0.061308	0.061308	3.544e-20	6.632e-16	0	ENSG00000179409	5074	0.28483	0.445081	0.994089	[759 597 124]
6450450	LARP7	4	113374994	4:113374994:C:A	0.061061	0.061061	3.664e-08	0.0003524	0	ENSG00000174720	4557	0.102167	0.150285	0.999199	[1159 306 15]
6450594	CD79B	17	62070153	17:62070153:G:A	-0.084764	-0.084764	2.091e-07	0.002081	1	ENSG00000007312	2621	0.362229	0.415488	0.997874	[580 722 178]
6450685	PLXNA1	3	126483156	3:126483156:A:G	-0.080732	-0.080732	1.788e-09	2.353e-05	0	ENSG00000114554	5749	0.359133	0.745873	1	[604 687 189]
6480059	ACTA2	10	90741615	10:90741615:C:A	-0.776745	-0.776745	0	0	0	ENSG00000107796	5282	0.49226	0.065634	0.996207	[400 778 302]
6480059	ACTA2	10	90783320	10:90783320:C:T	0.096134	0.096134	2.949e-19	1.283e-13	2	ENSG00000107796	5282	0.496904	0.617002	0.94961	[330 746 404]
6480091	DNAJA4	15	78237515	15:78237515:A:C	0.067051	-0.067051	8.746e-10	2.326e-05	1	ENSG00000140403	5279	0.314241	0.289236	0.957731	[128 609 743]
6480196	SSBP3	1	54839533	1:54839533:A:G	0.06382	0.06382	4.878e-08	0.0005972	0	ENSG00000157216	5906	0.489164	0.948881	0.990289	[361 750 369]
6480333	TCIRG1	11	67773897	11:67773897:G:A	0.100565	0.100565	1.365e-08	0.0002336	1	ENSG00000110719	3892	0.193498	0.270014	0.990466	[935 490 55]
6480440	MRS2	6	24417909	6:24417909:T:C	-0.179385	0.179385	2.549e-86	2.534e-81	0	ENSG00000124532	7355	0.417957	0.141736	0.992501	[207 731 542]
6480494	MGMT	10	131445731	10:131445731:T:C	-0.272112	-0.272112	2.164e-164	5.306e-159	0	ENSG00000170430	7565	0.391641	0.914927	0.994754	[560 693 227]
6480661	GSK3B	3	119865160	3:119865160:T:C	-0.073184	-0.073184	2.313e-26	6.384e-22	0	ENSG00000082701	6158	0.311146	0.21949	0.992351	[713 617 150]
650008	ANKRD16	10	5888961	10:5888961:T:A	-0.052676	-0.052676	9.56e-08	0.001427	0	ENSG00000134461	7387	0.388545	0.858289	0.99248	[566 702 212]
650112	LST1	6	31469323	6:31469323:C:T	-0.078259	0.078259	1.85e-21	3.481e-16	1	ENSG00000204482	13485	0.362229	0.383377	1	[205 705 570]
650601	CDK5RAP3	17	46080233	17:46080233:G:C	0.042479	0.042479	6.645e-08	0.00438	2	ENSG00000108465	4846	0.167183	0.23493	0.967155	[1028 408 44]
650753	AFF3	2	100431457	2:100431457:G:A	0.104086	-0.104086	4.693e-10	1.443e-05	1	ENSG00000144218	5983	0.295666	0.7412	1	[122 641 717]
6510037	COPG	3	129011316	3:129011316:C:G	-0.046351	0.046351	3.376e-11	3.553e-07	0	ENSG00000181789	4139	0.349845	0.719603	0.991135	[152 660 668]
6510196	TRIM24	7	137879380	7:137879380:T:C	-0.288051	0.288051	4.113e-128	4.58e-123	0	ENSG00000122779	4922	0.314241	0.81714	0.991135	[159 633 688]
6510196	TRIM24	7	137918784	7:137918784:T:C	-0.084795	-0.084795	2.807e-15	1.251e-10	1	ENSG00000122779	4922	0.317337	0.694892	0.942117	[659 665 156]
6510270	SFTPD	10	81728870	10:81728870:G:A	0.232024	0.232024	5e-43	2.165e-38	0	ENSG00000133661	6590	0.407121	0.901596	0.977947	[512 732 236]
6510270	SFTPD	10	81238718	10:81238718:A:G	-0.117596	-0.117596	7.326e-08	0.006388	2	ENSG00000133661	6590	0.117647	0.800854	0.912464	[1075 372 33]
6510528	VPS37C	11	60891421	11:60891421:C:T	0.047616	0.047616	2.721e-07	0.002299	0	ENSG00000167987	4241	0.125387	0.138216	0.980069	[1166 290 24]
6510600	MLLT10	10	21496814	10:21496814:A:C	0.065592	0.065592	1.495e-08	0.0001423	0	ENSG00000078403	4383	0.099071	0.46567	0.964698	[1207 266 7]
6510707	MYOF	10	95216890	10:95216890:A:T	-0.101491	-0.101491	6.688e-08	0.001459	1	ENSG00000138119	5601	0.202786	0.658914	0.993345	[991 440 49]
6520014	PCGF6	10	105033015	10:105033015:C:T	0.058035	0.058035	1.038e-08	9.441e-05	0	ENSG00000156374	4126	0.49226	0.613418	0.996996	[429 737 314]
6520110	PHF11	13	50093452	13:50093452:G:A	0.064865	-0.064865	3.072e-09	3.361e-05	0	ENSG00000136147	4817	0.448916	0.48666	0.999406	[305 747 428]
6520192	YIF1B	19	38753062	19:38753062:C:G	0.043982	0.043982	2.882e-10	7.468e-06	1	ENSG00000167645	4847	0.219814	0.89849	0.990677	[889 513 78]
6520201	NFATC2IP	16	29182082	16:29182082:T:C	-0.064137	-0.064137	1.931e-09	1.078e-05	0	ENSG00000176953	2384	0.181115	0.330241	0.997058	[946 467 67]
6520215	ANXA1	9	75852207	9:75852207:A:G	0.08808	-0.08808	1.183e-36	3.076e-32	0	ENSG00000135046	4490	0.256966	0.436207	0.991029	[112 588 780]
6520280	ZSCAN18	19	58720717	19:58720717:A:G	0.081876	0.081876	4.376e-08	0.0006983	1	ENSG00000121413	3932	0.323529	0.019454	0.999664	[769 574 137]
6520497	FOPNL	16	15928318	16:15928318:G:A	0.037988	0.037988	1.06e-07	0.0009042	1	ENSG00000133393	2128	0.174923	0.666768	0.849647	[1074 369 37]
6520661	C9orf46	9	5381870	9:5381870:A:G	-0.16152	0.16152	1.092e-120	1.246e-115	0	ENSG00000107020	5437	0.352941	0.430548	0.998069	[195 682 603]
6520682	EIF2B1	12	124105839	12:124105839:T:C	0.061027	0.061027	1.564e-33	4.101e-29	0	ENSG00000111361	4896	0.320433	0.580147	0.997905	[666 669 145]
6550020	VRK2	2	58322301	2:58322301:T:C	-0.07847	-0.07847	9.848e-11	1.393e-06	0	ENSG00000028116	5743	0.286378	0.497821	0.994447	[782 593 105]
6550647	COG2	1	230749946	1:230749946:A:T	0.05772	0.05772	1.358e-13	2.19e-09	0	ENSG00000135775	5652	0.150155	0.453927	0.997695	[1086 366 28]
6560181	MTIF3	13	27998769	13:27998769:T:C	-0.067291	0.067291	8.885e-20	1.96e-15	0	ENSG00000122033	6071	0.190402	0.537136	0.972371	[ 65 470 945]
6560411	C9orf66	9	204014	9:204014:A:G	0.061797	0.061797	6.498e-12	8.233e-08	0	ENSG00000183784	4792	0.393189	0.343132	0.998151	[498 691 291]
6560497	BCAT2	19	49340998	19:49340998:T:C	-0.102964	-0.102964	6.514e-31	1.789e-26	0	ENSG00000105552	5427	0.153251	0.267514	0.998481	[1049 406 25]
6580041	GNLY	2	85934499	2:85934499:C:A	0.1366	0.1366	7.076e-11	2.101e-06	1	ENSG00000115523	5198	0.165635	0.646668	0.993872	[969 446 65]
6580291	ABAT	16	8755220	16:8755220:T:A	-0.224263	-0.224263	1.997e-35	1.082e-30	0	ENSG00000183044	9676	0.142415	0.801765	0.975847	[1096 352 32]
6580386	OPA3	19	46065950	19:46065950:A:T	-0.156005	0.156005	1.978e-36	6.744e-32	0	ENSG00000125741	5925	0.427245	0.81302	0.972167	[244 711 525]
6580452	VPS41	7	38764586	7:38764586:T:C	-0.204708	-0.204708	2.421e-46	1.177e-41	0	ENSG00000006715	6906	0.19969	0.460456	1	[998 432 50]
6590224	WFS1	4	6256130	4:6256130:A:G	0.076935	0.076935	1.599e-08	0.001743	2	ENSG00000109501	7250	0.433437	0.70327	0.979543	[497 727 256]
6590296	NME7	1	169176590	1:169176590:T:C	0.172035	0.172035	7.809e-52	4.071e-47	0	ENSG00000143156	6732	0.462848	0.004162	0.994972	[391 720 369]
6590377	RPS26	12	56379060	12:56379060:A:T	0.861965	0.861965	0	0	0	ENSG00000197728	3422	0.428793	0.552894	0.996794	[488 725 267]
6590437	FCGR2A	1	161565314	1:161565314:C:T	-0.076437	-0.076437	6.965e-07	0.007	0	ENSG00000143226	5254	0.126935	0.545399	0.849248	[1161 298 21]
6590451	CLEC7A	12	10192624	12:10192624:G:A	-0.099466	-0.099466	5.532e-11	7.898e-06	2	ENSG00000172243	5859	0.157895	0.982428	0.997258	[1026 410 44]
6590661	MED22	9	136204198	9:136204198:A:T	-0.169535	-0.169535	8.346e-143	1.225e-137	0	ENSG00000148297	5484	0.337461	0.65719	0.993517	[578 688 214]
6590669	RAB24	5	176697844	5:176697844:C:T	0.068551	-0.068551	6.096e-07	0.00458	0	ENSG00000169228	3861	0.173375	0.910041	0.998975	[ 46 470 964]
6590731	DTNBP1	6	15689252	6:15689252:A:G	-0.077781	-0.077781	3.087e-12	1.132e-07	1	ENSG00000047579	5631	0.323529	0.186908	1	[723 611 146]
6620402	NUDT16	3	131210543	3:131210543:T:C	0.052149	0.052149	3.45e-07	0.00361	0	ENSG00000198585	5342	0.145511	0.203918	0.995352	[1045 407 28]
1470014	ZG16B	16	2892961	16:2892961:A:G	-0.202582	-0.202582	1.762e-33	2.036e-28	1	ENSG00000162078	3971	0.306502	0.096798	0.998962	[734 635 111]
1470014	ZG16B	16	2908703	16:2908703:C:T	0.1043	0.1043	1.003e-11	1.159e-06	2	ENSG00000162078	3971	0.297214	0.683102	0.961594	[706 621 153]
1470215	MAP3K8	10	30798039	10:30798039:G:A	-0.144765	-0.144765	2.221e-21	4.829e-17	0	ENSG00000107968	5691	0.201238	0.286275	0.98769	[965 459 56]
1470242	NUDT5	10	12192317	10:12192317:C:T	-0.043921	-0.043921	1.408e-15	2.709e-11	0	ENSG00000165609	6233	0.363777	0.306197	0.994053	[519 686 275]
1470315	PIAS4	19	4040593	19:4040593:A:C	-0.050386	0.050386	1.735e-09	2.197e-05	0	ENSG00000105229	5513	0.173375	0.067515	0.96436	[ 47 463 970]
1470332	FXYD5	19	35689763	19:35689763:C:T	0.067795	0.067795	1.316e-23	2.906e-19	0	ENSG00000089327	5318	0.28483	0.623788	0.960783	[755 615 110]
1470392	PRMT2	21	48042513	21:48042513:G:T	0.161602	0.161602	6.109e-84	2.709e-79	0	ENSG00000160310	3362	0.283282	0.982569	0.996691	[764 594 122]
1470551	SEL1L3	4	25880672	4:25880672:G:A	-0.145201	-0.145201	2.656e-08	0.0005524	1	ENSG00000091490	5060	0.109907	0.279415	0.978171	[1199 269 12]
1470706	C8orf55	8	143838482	8:143838482:A:G	-0.066859	-0.066859	3.851e-13	6.717e-09	0	ENSG00000130193	6247	0.247678	0.723277	0.986737	[816 563 101]
1470750	CDC23	5	137608666	5:137608666:G:A	-0.029352	-0.029352	3.13e-08	0.0002381	0	ENSG00000094880	3557	0.439628	0.419702	0.999403	[519 696 265]
6620626	CHCHD3	7	132476411	7:132476411:A:G	-0.050943	-0.050943	3.385e-07	0.003218	0	ENSG00000106554	4829	0.159443	0.615037	0.994154	[1049 402 29]
6620681	TMEM176B	7	150460891	7:150460891:G:T	-1.6548	1.6548	0	0	0	ENSG00000106565	4367	0.371517	0.735438	0.984257	[199 680 601]
6620682	EXT2	11	44087989	11:44087989:G:T	0.100834	0.100834	3.187e-22	2.915e-17	1	ENSG00000151348	6052	0.103715	0.753088	0.965503	[1182 278 20]
6650017	ATP6V1B2	8	20212469	8:20212469:G:T	0.027855	0.027855	3.406e-07	0.00505	0	ENSG00000147416	7654	0.393189	0.987903	0.9976	[570 679 231]
6650121	CNST	1	246826667	1:246826667:C:T	0.05888	-0.05888	2.177e-09	3.662e-05	0	ENSG00000162852	7429	0.388545	0.144051	0.982989	[238 678 564]
6650161	GNA13	17	63035254	17:63035254:G:A	0.059341	-0.059341	1.009e-06	0.008295	0	ENSG00000120063	4334	0.131579	0.20687	0.992414	[ 17 291 1172]
6650242	IFITM3	11	199256	11:199256:G:A	-0.162543	-0.162543	2.583e-08	0.0008203	2	ENSG00000142089	1944	0.182663	0.407412	0.988228	[984 445 51]
6650575	MADD	11	47255598	11:47255598:T:C	0.068644	-0.068644	1.788e-10	3.257e-06	1	ENSG00000110514	3273	0.134675	0.681932	0.974305	[ 31 359 1090]
6650639	VAMP1	12	6629113	12:6629113:G:C	0.077176	0.077176	1.717e-11	4.708e-07	1	ENSG00000139190	4491	0.45356	0.901124	0.996737	[444 733 303]
6650736	WRNIP1	6	2598145	6:2598145:G:C	0.036387	0.036387	2.579e-07	0.002996	0	ENSG00000124535	5884	0.464396	0.939274	0.993855	[451 737 292]
6650747	ZNF641	12	48673134	12:48673134:A:G	0.106911	-0.106911	3.884e-13	1.455e-08	1	ENSG00000167528	5194	0.193498	0.270014	0.999529	[ 73 500 907]
6660132	DCXR	17	80058666	17:80058666:C:T	0.048308	-0.048308	1.495e-09	6.367e-06	0	ENSG00000169738	1799	0.490712	0.131288	0.979699	[283 776 421]
6660133	TGFBRAP1	2	105901107	2:105901107:G:A	-0.081566	-0.081566	1.159e-08	0.0001483	0	ENSG00000135966	5901	0.205882	0.656012	0.947581	[983 443 54]
6660286	INTS8	8	95988209	8:95988209:C:T	0.068166	-0.068166	1.401e-15	2.658e-11	0	ENSG00000164941	6143	0.490712	0.620782	0.991189	[337 737 406]
6660398	FCN1	9	137797399	9:137797399:G:A	0.028965	0.028965	5.49e-10	7.656e-06	0	ENSG00000085265	5923	0.236842	0.562437	0.927752	[835 561 84]
6660400	NDRG3	20	35500850	20:35500850:G:C	0.0597	-0.0597	4.136e-08	0.0005709	1	ENSG00000101079	3366	0.100619	0.093253	0.927829	[ 13 277 1190]
6660600	COQ9	16	57503360	16:57503360:C:T	-0.053403	-0.053403	4.399e-09	6.08e-05	0	ENSG00000088682	6177	0.085139	0.637982	0.991397	[1224 245 11]
6660601	HMOX1	22	35816154	22:35816154:A:G	-0.046006	0.046006	4.516e-08	0.000561	0	ENSG00000100292	5980	0.496904	0.617002	0.993838	[426 731 323]
670273	DPYD	1	97869190	1:97869190:C:T	-0.092076	-0.092076	7.118e-25	1.997e-20	0	ENSG00000188641	6532	0.212074	0.240207	1	[936 484 60]
670463	AK3	9	4758972	9:4758972:G:A	0.076954	0.076954	1.482e-16	2.998e-12	0	ENSG00000147853	6286	0.267802	0.369147	0.915699	[822 568 90]
670647	BMP2K	4	79837674	4:79837674:T:C	0.046628	-0.046628	6.798e-07	0.006681	0	ENSG00000138756	5122	0.178019	0.218502	0.990076	[ 65 496 919]
6760070	EXT2	11	44087989	11:44087989:G:T	0.092767	0.092767	4.498e-16	2.623e-11	1	ENSG00000151348	6052	0.103715	0.753088	0.965503	[1182 278 20]
6770474	CYP2S1	19	41682274	19:41682274:A:G	-0.417294	-0.417294	1.037e-111	8.258e-107	0	ENSG00000167600	4203	0.301858	0.880605	0.883779	[719 627 134]
6770600	EAF2	3	121665543	3:121665543:C:A	-0.076797	-0.076797	4.874e-20	9.572e-16	0	ENSG00000145088	5344	0.283282	0.177527	0.999276	[773 613 94]
6770707	SQRDL	15	45980375	15:45980375:C:T	0.219284	0.219284	2.898e-88	1.876e-83	0	ENSG00000137767	4616	0.131579	0.080262	0.989011	[1123 332 25]
6840075	PNP	14	20916987	14:20916987:G:A	-0.104725	0.104725	2.938e-22	5.45e-18	0	ENSG00000198805	4670	0.447368	0.152627	0.988834	[293 703 484]
6840240	IREB2	15	78778972	15:78778972:A:G	-0.151385	0.151385	4.503e-98	4.144e-93	0	ENSG00000136381	5679	0.376161	0.434436	0.99906	[224 699 557]
6840523	RNF8	6	37348920	6:37348920:C:T	0.086396	0.086396	9.958e-21	2.12e-16	0	ENSG00000112130	5671	0.428793	0.146743	0.993883	[420 736 324]
6860278	NINJ2	12	738450	12:738450:C:G	-0.213935	-0.213935	5.273e-92	3.136e-87	0	ENSG00000171840	4028	0.208978	0.971528	0.985007	[994 435 51]
6860465	MYBPH	1	203098818	1:203098818:A:G	0.158332	0.158332	1.995e-34	4.724e-30	0	ENSG00000133055	4305	0.318885	0.767356	0.998753	[681 656 143]
6860543	ATP6V1E1	22	18209613	22:18209613:A:G	0.034356	-0.034356	2.205e-13	8.707e-09	1	ENSG00000131100	5301	0.482972	0.883724	0.996358	[360 702 418]
6860653	HBXIP	1	110857607	1:110857607:T:C	-0.029669	0.029669	1.341e-08	0.0002948	1	ENSG00000134248	5080	0.297214	0.499919	0.99776	[117 614 749]
6900020	MAVS	20	3874008	20:3874008:T:C	0.215468	0.215468	7.507e-43	3.06e-38	0	ENSG00000088888	6226	0.170279	0.519718	0.989447	[1066 370 44]
6900025	POLR2D	2	128600609	2:128600609:T:C	0.061177	0.061177	6.653e-23	1.589e-18	0	ENSG00000144231	5916	0.444272	0.612594	0.998574	[490 707 283]
6900176	TSEN2	3	12725079	3:12725079:C:A	-0.045631	0.045631	1.851e-08	0.0004562	1	ENSG00000154743	5926	0.495356	0.291092	0.895817	[353 744 383]
6900309	ARSB	5	78067565	5:78067565:C:G	-0.068782	0.068782	4.924e-10	6.258e-06	0	ENSG00000113273	5361	0.317337	0.7052	0.949006	[132 640 708]
6900392	CHCHD5	2	113383010	2:113383010:T:A	-0.044259	0.044259	2.537e-14	3.197e-10	0	ENSG00000125611	4261	0.379257	0.715695	0.984204	[237 684 559]
6900475	ABHD2	15	89609501	15:89609501:G:A	-0.113556	-0.113556	2.989e-14	4.424e-10	0	ENSG00000140526	5039	0.122291	0.142297	0.997303	[1124 340 16]
6900521	PHTF1	1	114242122	1:114242122:T:C	0.046901	0.046901	3.259e-07	0.004991	1	ENSG00000116793	4308	0.303406	0.648076	0.981596	[741 615 124]
6900592	GSTM4	1	110176560	1:110176560:G:A	0.08805	-0.08805	3.124e-10	0.0001442	3	ENSG00000168765	4659	0.340557	0.380623	0.984842	[192 652 636]
6900703	ARHGEF10	8	1810498	8:1810498:A:G	0.125476	0.125476	7.014e-10	3.524e-05	1	ENSG00000104728	10164	0.156347	0.964843	0.973099	[1104 349 27]
6960025	DPY30	2	31932173	2:31932173:A:G	0.041469	0.041469	4.32e-07	0.00442	0	ENSG00000162961	5249	0.099071	0.254023	0.995913	[1207 257 16]
6960056	AIMP2	7	6060051	7:6060051:C:A	0.037807	0.037807	9.936e-13	4.464e-08	1	ENSG00000106305	6630	0.46904	0.81286	0.986494	[416 746 318]
6960349	DCP2	5	112356649	5:112356649:G:A	0.179403	0.179403	1.863e-113	2.447e-108	0	ENSG00000172795	6820	0.486068	0.205232	1	[368 727 385]
6960358	C16orf74	16	85763600	16:85763600:G:A	-0.078191	-0.078191	6.559e-08	0.007214	2	ENSG00000154102	8425	0.369969	0.365782	0.99099	[517 733 230]
6960594	ANXA11	10	81909846	10:81909846:T:A	-0.091955	-0.091955	9.607e-11	1.531e-06	0	ENSG00000122359	6491	0.323529	0.475164	1	[666 642 172]
6980048	GOT2	16	58846851	16:58846851:A:G	-0.054087	-0.054087	3.758e-16	7.029e-12	0	ENSG00000125166	5891	0.193498	0.069351	1	[924 502 54]
6980072	PIGN	18	59950871	18:59950871:A:C	0.124022	0.124022	3.109e-57	1.527e-51	1	ENSG00000197563	5796	0.332817	0.419433	0.992049	[632 670 178]
6980255	LEPROT	1	65897981	1:65897981:G:A	-0.289302	-0.289302	4.791e-126	5.505e-121	0	ENSG00000116678	5204	0.407121	0.424618	0.989127	[541 695 244]
6980377	FAN1	15	31153358	15:31153358:T:C	-0.115872	0.115872	6.93e-09	0.0001165	1	ENSG00000198690	3672	0.100619	0.868088	0.996804	[ 18 274 1188]
6980475	EFTUD2	17	43000297	17:43000297:A:C	0.035628	0.035628	5.602e-13	7.251e-09	0	ENSG00000108883	4642	0.252322	0.472514	0.995792	[780 572 128]
6980477	CLUAP1	16	3667252	16:3667252:G:A	-0.129498	-0.129498	1.986e-20	3.395e-16	0	ENSG00000103351	4586	0.156347	0.190334	0.98581	[1096 348 36]
6980747	NSL1	1	213079941	1:213079941:T:C	-0.039338	0.039338	5.339e-08	0.00117	1	ENSG00000117697	5576	0.23065	0.568948	1	[ 80 469 931]
7000397	KANK1	9	720179	9:720179:T:C	0.124239	-0.124239	7.838e-13	3.809e-08	1	ENSG00000107104	7122	0.273994	0.833496	0.991494	[114 591 775]
7000431	MPZL1	1	167751269	1:167751269:G:A	-0.093983	0.093983	1.063e-25	1.015e-20	1	ENSG00000197965	5093	0.493808	0.618418	0.996176	[370 733 377]
7000577	GYPC	2	127565811	2:127565811:G:C	0.189924	0.189924	7.163e-82	5.53e-77	0	ENSG00000136732	6122	0.424149	0.631012	0.990855	[494 713 273]
7000634	CSE1L	20	47523865	20:47523865:A:C	-0.064749	0.064749	6.182e-35	1.94e-30	0	ENSG00000124207	5653	0.383901	0.572941	0.998756	[214 686 580]
7000703	POLR3K	16	87217	16:87217:A:G	0.120944	0.120944	9.186e-32	5.406e-27	1	ENSG00000161980	2224	0.255418	0.391633	0.957108	[921 485 74]
70026	SYNGR1	22	39835587	22:39835587:A:G	-0.177985	0.177985	1.387e-44	3.711e-40	0	ENSG00000100321	3926	0.29257	0.657769	0.993267	[122 558 800]
70181	NAP1L4	11	2955668	11:2955668:A:C	-0.071743	-0.071743	3.835e-27	4.315e-23	0	ENSG00000205531	2440	0.196594	0.601183	0.973136	[938 487 55]
70343	FRAT1	10	99165794	10:99165794:C:A	0.089116	0.089116	4.578e-25	8.707e-21	0	ENSG00000165879	4389	0.318885	0.044455	1	[662 655 163]
1500136	MTMR3	22	30161280	22:30161280:C:T	-0.092611	-0.092611	2.061e-08	0.0002209	0	ENSG00000100330	4998	0.148607	0.618258	0.99434	[1063 386 31]
1500187	ABCC1	16	16283071	16:16283071:C:T	0.072015	0.072015	1.695e-06	0.009274	0	ENSG00000103222	2895	0.185759	0.495103	0.980137	[1047 401 32]
1500189	CD81	11	2350322	11:2350322:A:G	-0.09542	0.09542	7.333e-18	7.933e-14	0	ENSG00000110651	3164	0.221362	0.955566	0.982271	[ 75 498 907]
1500608	HSD3B7	16	31147548	16:31147548:G:A	-0.070448	0.070448	1.437e-06	0.006213	0	ENSG00000099377	2248	0.407121	0.295687	0.968872	[205 733 542]
7040142	KYNU	2	143778115	2:143778115:C:G	0.121187	0.121187	2.999e-19	5.57e-15	0	ENSG00000115919	5202	0.181115	0.598172	0.994115	[1010 418 52]
7040270	ZNF362	1	33755533	1:33755533:A:G	-0.051468	-0.051468	1.437e-15	7.905e-12	0	ENSG00000160094	1737	0.295666	0.637424	0.999647	[754 604 122]
7040369	MSI2	17	55743742	17:55743742:T:G	0.062033	0.062033	9.034e-10	1.11e-05	0	ENSG00000153944	5250	0.28483	0.827945	0.989389	[772 580 128]
7040397	PRRC1	5	126896206	5:126896206:A:C	0.044941	0.044941	2.987e-09	3.374e-05	0	ENSG00000164244	4976	0.309598	0.441023	0.999312	[724 612 144]
7040717	AASDHPPT	11	105930184	11:105930184:T:C	-0.096652	0.096652	3.015e-18	4.914e-14	0	ENSG00000149313	4738	0.154799	0.336476	0.997373	[ 23 337 1120]
70484	AKR7A3	1	19638309	1:19638309:A:G	0.041792	-0.041792	1.023e-09	1.483e-05	0	ENSG00000162482	6249	0.244582	0.838207	0.995222	[ 93 535 852]
7050019	VIM	10	17005754	10:17005754:C:T	0.050332	0.050332	7.386e-15	1.204e-10	0	ENSG00000026025	5413	0.391641	0.297893	0.999171	[639 643 198]
7050019	VIM	10	17313218	10:17313218:C:A	-0.036697	-0.036697	1.23e-07	0.00249	1	ENSG00000026025	5413	0.287926	0.116918	0.964092	[749 615 116]
7050056	SRPK1	6	35962277	6:35962277:G:A	0.037914	0.037914	1.019e-07	0.001062	0	ENSG00000096063	5108	0.487616	0.964391	1	[372 747 361]
7050300	ZFP36L2	2	43648176	2:43648176:A:G	0.096693	-0.096693	9.23e-18	2.137e-13	0	ENSG00000115970	6871	0.421053	0.605449	0.998492	[244 724 512]
7050519	CLEC4D	12	8693418	12:8693418:T:C	-0.193368	-0.193368	1.027e-35	1.508e-30	1	ENSG00000166527	4395	0.160991	0.164877	0.995457	[1021 418 41]
7050706	PDHX	11	34901123	11:34901123:A:G	0.041626	0.041626	9.5e-10	1.302e-05	0	ENSG00000110435	5880	0.44582	0.964407	0.998214	[455 691 334]
70592	VCL	10	75982982	10:75982982:G:C	-0.182342	-0.182342	1.365e-64	4.014e-60	0	ENSG00000035403	3010	0.116099	0.726023	0.985918	[1178 283 19]
70630	RNF144B	6	18347266	6:18347266:T:C	-0.11855	-0.11855	7.387e-21	1.887e-16	0	ENSG00000137393	6796	0.359133	0.376325	0.998504	[515 706 259]
70767	BAIAP2	17	79024637	17:79024637:G:A	-0.102746	-0.102746	6.092e-16	2.809e-12	0	ENSG00000175866	1430	0.349845	0.010448	0.991004	[671 647 162]
70767	BAIAP2	17	78983620	17:78983620:C:T	0.179825	0.179825	5.04e-18	8.429e-14	1	ENSG00000175866	1430	0.082043	0.385683	0.896321	[1219 254 7]
7100180	FDX1	11	110246610	11:110246610:T:C	0.087604	0.087604	1.048e-17	5.486e-13	1	ENSG00000137714	4762	0.278638	0.259013	0.983843	[706 627 147]
7100280	C11orf48	11	62391973	11:62391973:G:A	0.031495	0.031495	3.078e-07	0.00265	0	ENSG00000162194	4342	0.405573	0.976058	0.999181	[523 699 258]
7100288	CCT2	12	69615090	12:69615090:T:C	0.029753	-0.029753	3.41e-07	0.003607	0	ENSG00000166226	5399	0.479876	0.328767	0.997581	[306 747 427]
7100326	ATP13A2	1	17397704	1:17397704:A:C	0.046975	-0.046975	8.251e-07	0.007445	0	ENSG00000159363	4734	0.345201	0.109041	0.995875	[198 665 617]
7100349	KLHL8	4	88031762	4:88031762:T:C	0.208586	0.208586	4.527e-71	2.646e-66	0	ENSG00000145332	5450	0.126935	0.268403	0.976503	[1098 354 28]
7100382	SPSB1	1	9334895	1:9334895:G:C	-0.077357	-0.077357	5.687e-11	6.146e-07	0	ENSG00000171621	4312	0.283282	0.095683	0.949743	[798 577 105]
7100437	SNAP29	22	21150012	22:21150012:C:A	-0.059231	-0.059231	4.286e-17	7.981e-12	2	ENSG00000099940	2770	0.328173	0.481932	0.998772	[650 679 151]
7100577	VPS26B	11	134137444	11:134137444:G:A	-0.038878	-0.038878	6.076e-09	8.278e-05	0	ENSG00000151502	6149	0.30031	0.447268	0.979	[749 602 129]
7150176	MAT2A	2	85723006	2:85723006:T:C	-0.051679	-0.051679	7.977e-10	9.818e-06	0	ENSG00000168906	5247	0.202786	0.922541	0.990829	[970 442 68]
7150324	LRMP	12	25225519	12:25225519:G:A	-0.06866	-0.06866	4.337e-12	7.705e-08	0	ENSG00000118308	6714	0.111455	0.578969	0.991413	[1121 334 25]
7150685	CBX5	12	54712700	12:54712700:T:G	0.094386	0.094386	1.433e-08	0.0001399	0	ENSG00000094916	4491	0.125387	0.329516	1	[1140 317 23]
7150753	SLC45A4	8	142338552	8:142338552:A:G	-0.175896	-0.175896	8.801e-55	3.9e-50	0	ENSG00000022567	5438	0.369969	0.597596	0.992076	[567 702 211]
7160066	C20orf196	20	5793498	20:5793498:C:T	-0.099918	-0.099918	7.362e-21	6.398e-16	1	ENSG00000171984	6330	0.4613	0.869502	0.992633	[418 761 301]
7160066	C20orf196	20	5654264	20:5654264:G:C	0.074911	0.074911	1.583e-08	0.001526	2	ENSG00000171984	6330	0.195046	0.188326	0.951581	[999 431 50]
7200279	TPP2	13	103232021	13:103232021:A:T	0.059815	0.059815	1.025e-07	0.001241	0	ENSG00000134900	5968	0.441176	0.517504	0.955499	[389 725 366]
7200435	ASCL2	11	2319488	11:2319488:T:C	0.0664	0.0664	1.018e-11	2.073e-07	1	ENSG00000183734	3194	0.156347	0.964843	0.999443	[1073 377 30]
7200707	PRMT6	1	107565934	1:107565934:G:A	-0.398628	-0.398628	0	0	0	ENSG00000198890	5280	0.348297	0.841351	0.986583	[651 650 179]
7210398	GYPC	2	127557252	2:127557252:A:C	0.185871	0.185871	2.256e-93	2.087e-88	0	ENSG00000136732	6122	0.424149	0.631012	0.997655	[490 717 273]
7210398	GYPC	2	127490858	2:127490858:G:A	0.071692	0.071692	7.988e-14	1.845e-08	2	ENSG00000136732	6122	0.24613	0.170805	0.974206	[861 540 79]
7210594	UBR3	2	170670059	2:170670059:G:A	0.081683	-0.081683	1.185e-22	3.136e-18	0	ENSG00000144357	6615	0.272446	0.39584	0.997485	[109 642 729]
7210725	MRPL55	1	228388400	1:228388400:A:T	-0.043698	-0.043698	8.012e-14	1.201e-09	0	ENSG00000162910	5196	0.377709	0.465857	0.996035	[606 689 185]
730020	ARMC7	17	73189628	17:73189628:A:G	-0.078923	-0.078923	1.441e-14	4.297e-11	0	ENSG00000125449	974	0.184211	0.988339	0.986955	[1031 415 34]
730156	ICAM2	17	62079334	17:62079334:A:G	-0.080854	-0.080854	5.529e-20	5.264e-16	0	ENSG00000108622	2571	0.371517	0.29243	0.888296	[583 682 215]
730497	CC2D1B	1	52818188	1:52818188:G:A	-0.228268	-0.228268	1.068e-96	6.844e-92	0	ENSG00000154222	4029	0.495356	0.241952	0.994705	[340 782 358]
730725	KDM1A	1	23446911	1:23446911:A:G	-0.061296	-0.061296	1.823e-17	2.674e-13	0	ENSG00000004487	4375	0.178019	0.218502	1	[1013 438 29]
7320348	CLEC1A	12	10268128	12:10268128:G:A	0.109151	-0.109151	1.769e-13	7.77e-09	1	ENSG00000150048	5880	0.147059	0.994795	0.979474	[ 32 361 1087]
7320717	POC1B-GALNT4,GALNT4	12	89965049	12:89965049:C:T	0.27749	0.27749	1.302e-53	2.049e-49	0	ENSG00000139323	1956	0.405573	0.470046	0.991238	[564 705 211]
7320717	POC1B-GALNT4,GALNT4	12	89940856	12:89940856:G:A	0.123728	0.123728	4.517e-11	8.612e-05	4	ENSG00000139323	1956	0.243034	0.744353	0.938411	[866 545 69]
7320747	PSTPIP1	15	77915282	15:77915282:T:G	-0.065672	-0.065672	1.181e-07	0.006739	2	ENSG00000140368	4323	0.137771	0.381283	0.996286	[1147 311 22]
7330296	PAG1	8	82041791	8:82041791:C:T	-0.188758	-0.188758	1.551e-45	5.421e-41	0	ENSG00000076641	5035	0.391641	0.41942	0.982854	[504 718 258]
7330347	TMEM127	2	97066882	2:97066882:A:C	0.057257	0.057257	6.135e-17	3.537e-13	0	ENSG00000135956	1725	0.337461	0.121834	0.998095	[635 672 173]
7380059	TOM1L2	17	17715317	17:17715317:C:G	0.108726	-0.108726	6.401e-21	9.683e-17	0	ENSG00000175662	3994	0.366873	0.39837	0.98057	[205 672 603]
7380113	ABCF1	6	30382328	6:30382328:A:G	0.054291	-0.054291	4.589e-11	4.327e-06	1	ENSG00000204574	17142	0.122291	0.012278	0.985073	[ 17 340 1123]
7380152	SLC35E3	12	69204251	12:69204251:A:T	0.08778	0.08778	3.165e-28	7.56e-24	0	ENSG00000175782	5063	0.407121	0.723214	0.987305	[497 704 279]
7380270	MRPS35	12	27896308	12:27896308:T:C	-0.079346	-0.079346	7.163e-21	1.558e-16	0	ENSG00000061794	5778	0.170279	0.008977	0.991211	[1032 393 55]
7380626	RBM47	4	40722751	4:40722751:A:G	0.05504	0.05504	1.551e-07	0.003549	1	ENSG00000163694	6274	0.227554	0.471473	0.988078	[918 499 63]
7400053	SLC22A18	11	2937420	11:2937420:A:T	0.069307	0.069307	2.994e-11	1.905e-06	2	ENSG00000110628	2317	0.448916	0.983334	0.997481	[408 712 360]
7400102	ASPHD2	22	26807117	22:26807117:C:T	-0.062645	0.062645	1.75e-07	0.00399	1	ENSG00000128203	6305	0.133127	0.405726	0.984428	[ 34 373 1073]
7400133	CELF2	10	11246269	10:11246269:C:A	-0.029656	0.029656	1.922e-07	0.002626	0	ENSG00000048740	6890	0.462848	0.474467	0.984222	[312 751 417]
7400259	IDUA	4	1010077	4:1010077:T:C	0.054243	0.054243	4.249e-08	0.003182	2	ENSG00000127415	5326	0.360681	0.466265	0.988249	[603 680 197]
7400296	ZYG11B	1	53250650	1:53250650:G:A	0.102496	0.102496	1.943e-46	5.808e-42	0	ENSG00000162378	4211	0.411765	0.776585	1	[462 743 275]
7400537	GSTT1	22	24338936	22:24338936:T:C	1.11808	-1.11808	2.325e-230	6.86e-225	0	ENSG00000184674	4785	0.496904	0.012305	0.860662	[346 705 429]
1500678	TFPT	19	54549026	19:54549026:T:C	-0.066078	0.066078	9.524e-20	7.881e-15	1	ENSG00000105619	6523	0.456656	0.885314	0.975331	[325 729 426]
1500681	LRRCC1	8	86081728	8:86081728:G:A	0.133594	-0.133594	2.151e-22	2.589e-18	0	ENSG00000133739	3002	0.323529	0.139727	1	[154 648 678]
1500725	CD1C	1	158432808	1:158432808:T:C	-0.071354	0.071354	1.48e-08	0.0001842	0	ENSG00000158481	5779	0.490712	0.198304	0.970275	[376 753 351]
1500735	CTSG	14	25134724	14:25134724:A:T	-0.294645	0.294645	2.386e-16	1.352e-11	1	ENSG00000100448	5688	0.151703	0.137671	0.979859	[ 22 328 1130]
150762	OSCAR	19	54553697	19:54553697:T:C	-0.28539	0.28539	6.982e-230	2.791e-224	0	ENSG00000170909	6562	0.45356	0.901124	0.972956	[324 735 421]
7510367	GPR160	3	169647303	3:169647303:C:T	0.106068	0.106068	2.054e-12	6.528e-08	1	ENSG00000173890	4749	0.239938	0.46312	0.989718	[877 534 69]
7510551	C7orf58	7	120901695	7:120901695:G:A	0.171734	0.171734	1.166e-37	2.063e-32	1	ENSG00000106034	4902	0.390093	0.331577	0.997625	[542 702 236]
7510608	C12orf45	12	105365409	12:105365409:G:A	-0.04968	-0.04968	3.28e-07	0.005754	1	ENSG00000151131	5004	0.193498	0.004818	0.998587	[1011 418 51]
7510634	GPRC5C	17	72463603	17:72463603:C:A	-0.147545	-0.147545	4.518e-11	1.816e-07	0	ENSG00000170412	1549	0.374613	0.873228	0.99194	[567 719 194]
7510634	GPRC5C	17	72556807	17:72556807:C:T	0.160327	0.160327	7.747e-10	6.492e-06	1	ENSG00000170412	1549	0.20743	0.097388	0.969421	[940 479 61]
7510707	E2F6	2	11560194	2:11560194:C:A	-0.038228	0.038228	1.219e-07	0.001581	0	ENSG00000169016	6437	0.348297	0.592491	0.965411	[172 693 615]
7550041	CAPNS1	19	36554007	19:36554007:C:T	0.053371	0.053371	7.93e-11	9.475e-07	0	ENSG00000126247	4812	0.331269	0.696269	0.998778	[675 669 136]
7550112	CITED2	6	139965385	6:139965385:T:C	-0.070764	-0.070764	1.214e-11	1.571e-07	0	ENSG00000164442	4965	0.439628	0.301699	0.997471	[513 707 260]
7550112	CITED2	6	139657287	6:139657287:A:G	0.074765	0.074765	1.251e-09	3.091e-05	1	ENSG00000164442	4965	0.241486	0.799554	0.945908	[863 546 71]
7550215	FCGR2B	1	161597821	1:161597821:T:G	-0.301348	-0.301348	5.427e-58	2.565e-53	0	ENSG00000072694	5440	0.493808	0.107159	0.896066	[373 707 400]
7550215	FCGR2B	1	161676970	1:161676970:A:G	-0.141591	0.141591	1.129e-14	2.602e-09	2	ENSG00000072694	5440	0.371517	0.538354	1	[185 658 637]
7550307	PRKCDBP	11	6093324	11:6093324:C:G	0.174221	0.174221	8.328e-22	6.985e-15	3	ENSG00000170955	7171	0.479876	0.036507	0.996465	[394 779 307]
7550563	TRPC4AP	20	33703607	20:33703607:C:T	0.067661	0.067661	3.05e-16	3.351e-12	0	ENSG00000100991	3420	0.157895	0.982428	0.985343	[1019 414 47]
7550670	PHYH	10	13159362	10:13159362:G:A	-0.110825	-0.110825	1.594e-19	3.905e-15	0	ENSG00000107537	6824	0.28483	0.623788	0.978058	[746 602 132]
7560138	PMP22	17	15409151	17:15409151:C:T	0.455001	0.455001	2.161e-60	1.086e-55	0	ENSG00000109099	5503	0.239938	0.901706	1	[891 512 77]
7560180	SUSD1	9	114891744	9:114891744:A:C	0.079959	0.079959	2.064e-24	2.076e-19	1	ENSG00000106868	5866	0.204334	0.394867	0.983621	[903 505 72]
7560288	DCUN1D3	16	21069048	16:21069048:C:T	0.068301	0.068301	2.023e-09	1.764e-05	0	ENSG00000188215	3770	0.198142	0.81147	0.979998	[981 442 57]
7560435	XKR8	1	28263202	1:28263202:C:T	0.068433	-0.068433	3.067e-11	7.406e-08	0	ENSG00000158156	912	0.280186	0.229367	0.992667	[127 581 772]
7560541	SLC2A5	1	9084924	1:9084924:T:C	-0.09553	0.09553	4.077e-09	0.0003096	2	ENSG00000142583	4272	0.252322	0.293155	0.882289	[117 596 767]
7560762	RNF40	16	30632657	16:30632657:T:C	-0.045385	-0.045385	3.797e-07	0.003198	1	ENSG00000103549	2293	0.119195	0.070644	0.925686	[1172 288 20]
7570196	TSPAN9	12	3238142	12:3238142:A:G	0.205785	0.205785	4.442e-20	9.883e-16	0	ENSG00000011105	6063	0.171827	0.833879	0.993996	[1012 415 53]
7570215	CPNE3	8	87570665	8:87570665:A:C	0.0343	-0.0343	1.49e-09	3.257e-05	1	ENSG00000085719	4402	0.407121	0.3035	1	[214 711 555]
7610091	ZDHHC14	6	157861844	6:157861844:C:T	-0.36469	-0.36469	1.696e-118	1.948e-113	0	ENSG00000175048	5598	0.239938	0.901706	0.922209	[813 565 102]
7610097	SETMAR	3	4410619	3:4410619:G:C	-0.124992	0.124992	6.538e-73	4.835e-68	0	ENSG00000170364	6670	0.489164	0.703034	0.986976	[391 751 338]
7610273	PHF1	6	33319815	6:33319815:G:A	-0.090382	-0.090382	9.147e-11	2.449e-06	0	ENSG00000112511	11054	0.167183	0.417713	0.983606	[1043 397 40]
7610433	SLC1A5	19	47325072	19:47325072:G:C	0.136642	-0.136642	2.158e-46	7.567e-42	0	ENSG00000105281	4962	0.291022	0.714597	0.960674	[118 627 735]
7610561	OAT	10	126122515	10:126122515:C:T	0.115741	-0.115741	6.872e-39	2.54e-34	0	ENSG00000065154	6089	0.27709	0.058926	0.837948	[ 85 626 769]
7610593	TRAPPC5	19	7761026	19:7761026:G:A	-0.0312	-0.0312	4.084e-07	0.00769	1	ENSG00000181029	5477	0.272446	0.569786	0.974923	[791 582 107]
7650053	ECHDC1	6	127778845	6:127778845:C:T	-0.048557	-0.048557	1.243e-07	0.0008815	0	ENSG00000093144	3462	0.371517	0.889686	0.997912	[559 735 186]
7650189	LAMB2	3	49334768	3:49334768:G:A	-0.081214	0.081214	1.393e-09	1.655e-05	1	ENSG00000172037	2338	0.377709	0.649542	0.996972	[198 681 601]
7650524	BCAT1	12	25051596	12:25051596:T:C	0.566361	0.566361	5.067e-139	8.575e-134	0	ENSG00000060982	6660	0.22291	0.510317	0.959972	[956 457 67]
7650524	BCAT1	12	25089843	12:25089843:A:C	-0.133213	-0.133213	3.914e-11	6.459e-06	2	ENSG00000060982	6660	0.164087	0.273996	0.998563	[1005 426 49]
7650669	TBC1D4	13	75894536	13:75894536:G:T	0.117451	0.117451	2.385e-27	7.193e-23	0	ENSG00000136111	6577	0.391641	0.41942	0.9905	[481 717 282]
770128	L3MBTL3	6	130196937	6:130196937:T:A	0.106174	0.106174	5.461e-30	1.759e-25	0	ENSG00000198945	6530	0.452012	0.821181	0.995344	[442 722 316]
770128	L3MBTL3	6	130374461	6:130374461:T:A	-0.094616	0.094616	2.686e-20	2.294e-15	1	ENSG00000198945	6530	0.244582	0.419959	0.996035	[102 543 835]
770167	CD79B	17	62079334	17:62079334:A:G	-0.090717	-0.090717	3.229e-11	5.139e-07	1	ENSG00000007312	2621	0.371517	0.29243	0.888296	[583 682 215]
770564	C1orf115	1	220909665	1:220909665:G:T	0.306767	0.306767	1.059e-47	4.106e-43	0	ENSG00000162817	5361	0.168731	0.265958	0.999476	[1024 403 53]
770672	THOP1	19	2749427	19:2749427:C:G	0.063463	0.063463	6.608e-09	8.689e-05	0	ENSG00000172009	5944	0.212074	0.240207	0.978205	[912 504 64]
780050	RAP2A	13	98036960	13:98036960:A:C	0.097357	-0.097357	1.835e-32	4.38e-28	0	ENSG00000125249	4570	0.496904	0.540029	0.99678	[433 728 319]
780215	CLEC10A	17	7017834	17:7017834:C:A	0.16115	0.16115	3.02e-22	6.548e-18	0	ENSG00000132514	5472	0.281734	0.515999	0.978297	[734 613 133]
780367	ATP2C1	3	130860757	3:130860757:T:A	-0.080158	0.080158	6.879e-13	9.723e-09	0	ENSG00000017260	5117	0.193498	0.300087	0.992552	[ 56 467 957]
780379	ADCK1	14	78278910	14:78278910:C:T	-0.053176	0.053176	4.657e-11	1.697e-06	1	ENSG00000063761	6330	0.394737	0.533905	0.977948	[260 699 521]
780678	ADAMTSL4	1	150861859	1:150861859:C:T	0.072606	0.072606	5.228e-08	0.0005664	1	ENSG00000143382	2640	0.278638	0.277535	0.991306	[776 595 109]
830019	PPARG	3	12504923	3:12504923:A:G	-0.371571	0.371571	8.699e-69	5.346e-64	0	ENSG00000132170	5974	0.444272	0.955626	0.981943	[270 727 483]
830019	PPARG	3	12029179	3:12029179:C:T	0.140735	-0.140735	9.938e-10	0.0001135	2	ENSG00000132170	5974	0.204334	0.604372	0.991531	[ 79 518 883]
830152	FCER2	19	7789796	19:7789796:T:C	-0.162378	-0.162378	6.066e-09	0.0001507	1	ENSG00000104921	5506	0.244582	0.001301	0.938564	[836 544 100]
830440	TLR5	1	223337508	1:223337508:T:C	-0.051051	-0.051051	5.928e-09	8.849e-05	1	ENSG00000187554	3201	0.301858	0.880605	0.997488	[719 655 106]
830564	LMAN1	18	56979785	18:56979785:T:A	0.095369	0.095369	5.079e-18	1.035e-13	0	ENSG00000074695	5979	0.283282	0.568712	0.971127	[783 582 115]
830719	AGPAT5	8	6635450	8:6635450:C:T	0.12859	0.12859	5.327e-17	1.419e-12	0	ENSG00000155189	8166	0.150155	0.453927	0.963099	[1098 354 28]
830735	ADAP1	7	901574	7:901574:C:T	-0.043532	-0.043532	1.231e-09	1.444e-05	0	ENSG00000105963	5051	0.179567	0.08332	0.993217	[1018 409 53]
830762	NDUFB5	3	179357220	3:179357220:C:T	-0.028938	0.028938	1.55e-07	0.001375	0	ENSG00000136521	4382	0.407121	0.051053	0.866964	[276 699 505]
840356	NUAK2	1	205304806	1:205304806:A:G	0.093278	0.093278	1.679e-13	2.073e-09	0	ENSG00000163545	4326	0.417957	0.744623	0.959761	[554 708 218]
840670	STK32B	4	5035587	4:5035587:G:A	-0.144382	0.144382	1.007e-18	3.016e-14	0	ENSG00000152953	8640	0.188854	0.861628	0.969588	[ 39 429 1012]
870148	MSH6	2	48319175	2:48319175:C:T	-0.05709	-0.05709	2.141e-10	7.367e-06	1	ENSG00000116062	6430	0.123839	0.981	0.978652	[1138 317 25]
870671	BBS2	16	56462000	16:56462000:G:A	-0.055446	0.055446	3.259e-15	1.683e-10	1	ENSG00000125124	5776	0.421053	0.691776	0.997475	[266 694 520]
870735	ZNF514	2	95901265	2:95901265:A:G	0.311325	-0.311325	3.005e-104	5.389e-100	0	ENSG00000144026	1025	0.458204	0.624206	0.991836	[293 746 441]
940039	GRB2	17	73304710	17:73304710:C:A	0.033074	-0.033074	1.347e-07	0.0002704	0	ENSG00000177885	943	0.280186	0.229367	0.995746	[ 84 542 854]
940435	TRIM8	10	104386309	10:104386309:T:A	0.026949	-0.026949	2.923e-07	0.002033	0	ENSG00000171206	3477	0.427245	0.109418	0.994719	[308 691 481]
940639	ERP27	12	15070635	12:15070635:C:G	0.146799	-0.146799	3.042e-69	1.344e-64	0	ENSG00000139055	4248	0.390093	0.331577	0.999691	[229 757 494]
940670	TRAM2	6	52360545	6:52360545:T:C	0.080894	0.080894	1.077e-17	7.155e-13	1	ENSG00000065308	6067	0.462848	0.107303	0.995316	[431 716 333]
940725	NFATC1	18	77195813	18:77195813:G:A	0.10576	0.10576	5.266e-13	9.415e-09	0	ENSG00000131196	6467	0.123839	0.624844	0.993936	[1091 367 22]
990112	KCNK13	14	90572484	14:90572484:T:C	-0.119812	-0.119812	1.717e-24	3.897e-20	0	ENSG00000152315	5327	0.334365	0.636828	0.980785	[705 625 150]
990138	PRKD2	19	47257202	19:47257202:T:G	-0.05578	-0.05578	2.127e-08	0.0004378	1	ENSG00000105287	4910	0.410217	0.316694	0.970017	[543 707 230]
990189	CEP152	15	49014428	15:49014428:C:A	-0.168522	-0.168522	1.261e-21	1.963e-17	0	ENSG00000103995	4017	0.114551	0.895953	1	[1134 321 25]
990300	CALCRL	2	188009118	2:188009118:A:G	-0.089518	0.089518	3.276e-08	0.0003313	0	ENSG00000064989	4786	0.329721	0.778863	0.971847	[162 675 643]
1050079	TPK1	7	144365183	7:144365183:T:C	0.057617	0.057617	1.918e-11	5.933e-07	1	ENSG00000196511	5130	0.164087	0.273996	0.984763	[1032 409 39]
1050132	ZNF518B	4	10506233	4:10506233:T:C	-0.109591	-0.109591	8.557e-28	2.855e-23	0	ENSG00000178163	7200	0.139319	0.292319	0.975728	[1080 364 36]
1050189	CLEC10A	17	7018222	17:7018222:G:C	0.200746	0.200746	4.532e-25	1.072e-20	0	ENSG00000132514	5472	0.283282	0.568712	0.988132	[731 616 133]
1050253	ACOT11	1	55063923	1:55063923:C:G	-0.170596	0.170596	6.948e-42	2.655e-37	0	ENSG00000162390	5958	0.496904	0.781374	0.979164	[327 739 414]
1050253	ACOT11	1	55033869	1:55033869:T:C	-0.069614	0.069614	2.28e-08	0.001991	2	ENSG00000162390	5958	0.407121	0.914889	0.997258	[203 715 562]
1050356	LPAR1	9	113936919	9:113936919:A:G	0.143589	0.143589	5.005e-24	5.606e-19	1	ENSG00000198121	6665	0.205882	0.432013	0.996749	[900 495 85]
1050356	LPAR1	9	113833927	9:113833927:C:T	0.067901	0.067901	2.181e-09	0.005001	4	ENSG00000198121	6665	0.380805	0.969696	0.994295	[557 706 217]
1050612	SULT1A1	16	28561581	16:28561581:C:T	-0.094924	0.094924	9.951e-14	2.193e-09	1	ENSG00000196502	2792	0.481424	0.069698	0.988914	[321 728 431]
1050626	ZNF586	19	58251468	19:58251468:G:A	0.110202	0.110202	1.368e-46	3.688e-41	1	ENSG00000083828	4736	0.235294	0.784963	0.997958	[906 501 73]
1050746	HM13	20	30226690	20:30226690:G:A	0.074674	0.074674	1.004e-11	6.956e-08	0	ENSG00000101294	2614	0.210526	0.148507	0.999115	[952 483 45]
1510014	PCNT	21	47671917	21:47671917:C:T	0.068397	0.068397	3.554e-11	9.088e-07	1	ENSG00000160299	4334	0.244582	0.419959	0.996904	[888 501 91]
1510026	FLVCR2	14	76089054	14:76089054:G:A	-0.130031	0.130031	1.243e-47	4.295e-43	0	ENSG00000119686	4782	0.260062	0.806927	0.993433	[112 562 806]
1510026	FLVCR2	14	76062598	14:76062598:G:A	0.066185	0.066185	1.627e-12	5.246e-08	1	ENSG00000119686	4782	0.198142	0.644166	0.992754	[933 479 68]
1510114	PCK2	14	24527672	14:24527672:G:A	0.097712	-0.097712	2.7e-19	5.034e-15	0	ENSG00000100889	5218	0.462848	0.028222	0.942266	[334 720 426]
1510154	TCFL5	20	61463355	20:61463355:G:A	-0.130264	-0.130264	9.86e-40	2.576e-34	1	ENSG00000101190	6746	0.23065	0.954132	0.994047	[916 496 68]
1510154	TCFL5	20	61478212	20:61478212:G:A	-0.055153	-0.055153	6.03e-13	9.515e-07	3	ENSG00000101190	6746	0.402477	0.591107	0.991441	[501 727 252]
1510154	TCFL5	20	61463209	20:61463209:C:T	0.065512	0.065512	4.109e-11	0.0002026	4	ENSG00000101190	6746	0.136223	0.997664	0.997539	[1050 392 38]
1510296	ASNS	7	97593206	7:97593206:T:C	-0.357373	-0.357373	3.332e-97	2.752e-92	0	ENSG00000070669	5153	0.218266	0.436182	1	[876 509 95]
1510364	GBP5	1	89745255	1:89745255:T:C	0.193163	-0.193163	5.12e-09	5.059e-05	0	ENSG00000154451	4395	0.103715	0.776415	0.988596	[ 18 311 1151]
1570014	OSBPL2	20	60843204	20:60843204:C:T	-0.648171	-0.648171	2.209e-262	1.266e-256	0	ENSG00000130703	6912	0.287926	0.451046	0.987199	[799 593 88]
1570075	FBXO4	5	42291650	5:42291650:C:T	0.051029	-0.051029	1.698e-08	0.0001818	0	ENSG00000151876	4967	0.339009	0.780642	0.999015	[153 685 642]
1570110	MANBAL	20	35945396	20:35945396:A:G	0.051547	-0.051547	1.366e-14	1.462e-10	0	ENSG00000101363	3564	0.4613	0.064188	0.813702	[357 684 439]
1570220	UVRAG	11	75487322	11:75487322:C:T	-0.051928	-0.051928	5.662e-07	0.009981	1	ENSG00000198382	5272	0.103715	0.753088	0.798093	[1011 442 27]
1570242	ERCC8	5	60484179	5:60484179:C:T	-0.049197	0.049197	9.551e-08	0.001626	1	ENSG00000049167	4395	0.4613	0.199202	0.999704	[331 737 412]
1570300	SPATA13	13	24872034	13:24872034:C:T	-0.128376	-0.128376	5.452e-09	0.0001054	0	ENSG00000182957	8794	0.113003	0.94485	0.970887	[1206 257 17]
1570497	PTK2B	8	27226790	8:27226790:A:C	0.066691	0.066691	2.216e-07	0.003133	0	ENSG00000120899	7175	0.380805	0.455716	0.995946	[549 697 234]
1570523	ASCC2	22	30544559	22:30544559:T:C	0.037832	0.037832	1.538e-11	1.961e-07	0	ENSG00000100325	4922	0.359133	0.419323	0.998739	[625 667 188]
1570551	NCAPD3	11	134112662	11:134112662:G:A	-0.100756	-0.100756	3.671e-19	8.292e-15	0	ENSG00000151503	6358	0.303406	0.738861	0.99714	[745 605 130]
1570564	C1orf86	1	2110848	1:2110848:T:G	-0.108197	-0.108197	2.346e-36	5.162e-32	0	ENSG00000162585	3811	0.21517	0.753185	0.939902	[907 489 84]
1580048	CAST	5	96062617	5:96062617:C:T	-0.469911	-0.469911	8.948e-71	5.59e-66	0	ENSG00000153113	5850	0.134675	0.946082	0.970484	[1128 330 22]
1580397	ISCA2	14	74986888	14:74986888:A:G	0.060181	-0.060181	1.871e-16	2.85e-12	0	ENSG00000165898	4727	0.334365	0.436648	0.990893	[179 679 622]
1580437	PGA5	11	60970849	11:60970849:A:G	-0.688752	-0.688752	6.791e-100	4.826e-95	0	ENSG00000229183	4279	0.334365	0.436648	0.958468	[652 667 161]
1580487	CHD7	8	61867143	8:61867143:G:A	0.200506	0.200506	6.584e-27	1.586e-22	0	ENSG00000171316	5289	0.164087	0.350096	0.95466	[1093 352 35]
1580519	SCLY,UBE2F-SCLY	2	239050033	2:239050033:C:T	0.057923	-0.057923	4.435e-08	0.000588	0	ENSG00000132330	6392	0.383901	0.925724	0.9603	[205 700 575]
160437	BRI3BP	12	125510104	12:125510104:G:A	0.153454	0.153454	8.385e-47	3.751e-42	0	ENSG00000184992	6276	0.400929	0.629955	0.991623	[532 711 237]
160639	EBAG9	8	110475103	8:110475103:C:G	0.031574	0.031574	3.272e-08	0.0002945	0	ENSG00000147654	4245	0.304954	0.117554	0.998959	[728 606 146]
160692	MYOM1	18	3247256	18:3247256:A:C	0.269077	-0.269077	4.583e-60	2.77e-55	0	ENSG00000101605	6676	0.184211	0.70033	0.986348	[ 53 465 962]
160692	MYOM1	18	3246391	18:3246391:C:G	-0.154694	-0.154694	6.022e-24	6.717e-19	1	ENSG00000101605	6676	0.162539	0.827438	0.867888	[974 449 57]
1660195	DHRS12	13	52319678	13:52319678:C:T	0.139506	0.139506	3.274e-32	6.51e-28	0	ENSG00000102796	3824	0.24613	0.011448	1	[862 531 87]
1660286	RILPL2	12	123909610	12:123909610:T:C	0.040513	0.040513	1.48e-11	1.779e-07	0	ENSG00000150977	4627	0.383901	0.003543	0.965254	[525 721 234]
1660296	ID2	2	8441735	2:8441735:C:G	-0.084413	-0.084413	1.451e-09	1.418e-05	0	ENSG00000115738	4206	0.28483	0.250795	1	[712 640 128]
1660332	FBXW2	9	123955756	9:123955756:G:A	0.045387	0.045387	1.07e-07	0.0008322	0	ENSG00000119402	3791	0.439628	0.747183	1	[466 760 254]
1660356	SERPINB10	18	61498396	18:61498396:G:A	-0.192877	-0.192877	3.555e-22	3.165e-17	1	ENSG00000242550	5907	0.247678	0.008487	0.993119	[766 614 100]
1660484	VMO1	17	4672333	17:4672333:G:A	0.064742	0.064742	4.232e-07	0.004585	0	ENSG00000182853	5569	0.391641	0.566039	0.984639	[567 713 200]
1660615	CCR2	3	46323939	3:46323939:T:G	-0.066505	0.066505	6.336e-07	0.009858	1	ENSG00000121807	4640	0.176471	0.058516	0.934431	[ 58 364 1058]
1660674	NUDT22	11	63877500	11:63877500:G:A	0.029948	-0.029948	8.066e-07	0.005147	0	ENSG00000149761	3295	0.481424	0.48424	0.985041	[396 744 340]
1690626	CMKLR1	12	108658034	12:108658034:G:A	0.10888	0.10888	4.613e-11	8.498e-07	1	ENSG00000174600	3109	0.171827	0.076102	0.985466	[1009 421 50]
1710204	ADAT1	16	75572713	16:75572713:G:A	0.154216	0.154216	6.836e-76	5.079e-71	0	ENSG00000065457	6428	0.255418	0.7538	0.99042	[825 535 120]
1710494	ATRN	20	3406220	20:3406220:G:A	0.066639	0.066639	1.593e-07	0.002019	0	ENSG00000088812	6337	0.289474	0.9858	0.987289	[748 601 131]
1710541	TMEM71	8	133733002	8:133733002:C:T	0.162756	0.162756	4.432e-83	3.659e-78	0	ENSG00000165071	6409	0.441176	0.673384	0.999702	[428 743 309]
1710630	ST6GAL1	3	186754957	3:186754957:T:C	0.057389	0.057389	2.477e-09	3.786e-05	1	ENSG00000073849	3105	0.205882	0.359732	0.994227	[860 540 80]
1740273	SNRPN,SNURF	15	25161958	15:25161958:G:A	0.112781	-0.112781	3.664e-19	3.724e-14	1	ENSG00000128739	8377	0.306502	0.338505	0.992836	[140 624 716]
1740576	LMF2	22	50964153	22:50964153:T:C	0.036356	-0.036356	9.705e-07	0.007208	0	ENSG00000100258	3891	0.196594	0.022365	0.994574	[ 82 494 904]
1770152	MS4A6A	11	60031270	11:60031270:G:C	0.055075	-0.055075	2.328e-19	3.604e-15	0	ENSG00000110077	4308	0.410217	0.881843	1	[226 729 525]
1770224	PRICKLE1	12	43090701	12:43090701:T:C	0.180112	0.180112	5.599e-30	8.184e-25	1	ENSG00000139174	6199	0.380805	0.78411	0.994701	[573 680 227]
1770224	PRICKLE1	12	42680559	12:42680559:G:A	0.140505	0.140505	1.828e-15	5.478e-10	2	ENSG00000139174	6199	0.250774	0.697464	0.996996	[841 554 85]
1770376	SERPINB8	18	61671610	18:61671610:G:T	-0.04331	0.04331	2.674e-09	0.000283	2	ENSG00000166401	5901	0.430341	0.045362	0.981741	[235 714 531]
1770433	YWHAG	7	76059561	7:76059561:C:T	0.074717	0.074717	1.521e-20	2.289e-16	0	ENSG00000170027	4011	0.201238	0.70839	0.99283	[899 510 71]
1770601	SIGLEC7	19	51632705	19:51632705:T:C	0.048474	-0.048474	2.12e-08	0.0002824	0	ENSG00000168995	6269	0.407121	0.901596	0.970188	[282 732 466]
1770661	RAB21	12	72134422	12:72134422:G:A	0.039909	0.039909	2.014e-07	0.002237	1	ENSG00000080371	2944	0.171827	0.335397	0.9739	[1070 376 34]
1780152	SFMBT1	3	53109352	3:53109352:A:G	0.099249	-0.099249	2.236e-23	3.645e-19	0	ENSG00000163935	3945	0.455108	0.982265	0.997363	[297 706 477]
1780259	CCDC109B	4	110592462	4:110592462:G:T	-0.069319	0.069319	1.227e-35	3.582e-31	0	ENSG00000005059	5181	0.349845	0.546098	1	[183 662 635]
1780273	ALOX5	10	46028010	10:46028010:T:C	0.062365	-0.062365	1.294e-17	1.672e-13	0	ENSG00000012779	3819	0.232198	0.263177	1	[ 98 518 864]
1780279	CYP4F22	19	15594729	19:15594729:A:G	0.173114	0.173114	7.291e-12	3.113e-07	1	ENSG00000171954	6863	0.44582	0.12556	0.940653	[451 728 301]
1780411	PEMT	17	17539278	17:17539278:C:T	0.071413	0.071413	5.492e-28	9.941e-24	0	ENSG00000133027	3852	0.374613	0.937874	0.976852	[547 705 228]
1780446	PCK2	14	24527672	14:24527672:G:A	0.109784	-0.109784	3.332e-68	1.774e-63	0	ENSG00000100889	5218	0.462848	0.028222	0.942266	[334 720 426]
1780709	DDX17	22	39007174	22:39007174:A:C	0.039111	0.039111	1.192e-07	0.001084	0	ENSG00000100201	4460	0.315789	0.569183	0.9686	[697 637 146]
1820196	OVGP1	1	111934304	1:111934304:C:T	0.060607	-0.060607	1.653e-10	2.305e-06	0	ENSG00000085465	5753	0.383901	0.014456	0.997202	[260 684 536]
1820347	ASB1	2	239307032	2:239307032:G:A	0.099524	0.099524	2.76e-15	5.526e-11	0	ENSG00000065802	6557	0.275542	0.126862	0.98083	[823 558 99]
1820360	MAPK9	5	179741374	5:179741374:C:A	0.114759	0.114759	1.236e-79	9.314e-75	0	ENSG00000050748	6130	0.366873	0.714783	0.9901	[601 690 189]
1820360	MAPK9	5	179587477	5:179587477:C:T	-0.067778	-0.067778	5.574e-19	4.128e-14	1	ENSG00000050748	6130	0.139319	0.734577	1	[1096 350 34]
1820441	ANGEL2	1	213385421	1:213385421:G:A	-0.041894	0.041894	4.488e-13	6.541e-09	0	ENSG00000174606	5217	0.404025	0.690139	0.944265	[198 713 569]
1820450	OSCAR	19	54553697	19:54553697:T:C	-0.243814	0.243814	6.18e-191	1.716e-185	0	ENSG00000170909	6562	0.45356	0.901124	0.972956	[324 735 421]
1820528	PAPSS1	4	108534098	4:108534098:C:T	-0.062208	-0.062208	3.618e-09	8.434e-05	1	ENSG00000138801	4987	0.243034	0.235559	0.996808	[855 537 88]
1820594	HBEGF	5	139664533	5:139664533:G:A	0.178742	0.178742	5.992e-10	4.528e-06	0	ENSG00000113070	3165	0.188854	0.58085	0.991225	[874 541 65]
1820746	NPHP3	3	132167015	3:132167015:C:T	0.102562	0.102562	1.178e-08	0.0003317	1	ENSG00000113971	6565	0.092879	0.238102	0.977531	[1199 271 10]
1850156	CLDN23	8	8540189	8:8540189:T:C	0.208078	0.208078	9.031e-35	1.693e-29	1	ENSG00000253958	6025	0.173375	0.783119	0.991293	[1018 427 35]
1850156	CLDN23	8	8632957	8:8632957:T:C	0.09036	0.09036	3.137e-13	5.024e-07	3	ENSG00000253958	6025	0.303406	0.021488	0.998608	[678 661 141]
1850458	SLC25A26	3	66444615	3:66444615:G:A	-0.060906	-0.060906	2.566e-09	8.145e-05	1	ENSG00000144741	6778	0.239938	0.901706	0.98584	[838 551 91]
1850593	AP1G1	16	71787588	16:71787588:G:A	-0.056578	-0.056578	9.206e-07	0.006268	0	ENSG00000166747	3541	0.133127	0.894311	0.978443	[1074 381 25]
1940128	NRG1	8	32337351	8:32337351:G:A	0.133965	-0.133965	2.231e-10	0.0001626	3	ENSG00000157168	7604	0.374613	0.20571	0.998366	[200 726 554]
10593	REEP3	10	65382316	10:65382316:T:G	-0.245327	-0.245327	7.913e-65	3.736e-60	0	ENSG00000165476	4828	0.22291	0.73602	0.994971	[765 601 114]
10639	RASSF4	10	45443001	10:45443001:C:T	-0.151909	-0.151909	2.369e-51	9.984e-47	0	ENSG00000107551	5484	0.120743	0.878771	0.998616	[1152 306 22]
1070025	ATPIF1	1	28755753	1:28755753:A:G	-0.032104	-0.032104	1.347e-07	0.0002771	0	ENSG00000130770	967	0.424149	0.179542	0.977579	[475 721 284]
1070477	ALDH1A1	9	75852207	9:75852207:A:G	0.107305	-0.107305	1.895e-16	2.962e-12	0	ENSG00000165092	4855	0.256966	0.436207	0.991029	[112 588 780]
1940300	VAPA	18	9959635	18:9959635:T:C	-0.076127	-0.076127	1.109e-08	0.000161	0	ENSG00000101558	6720	0.410217	0.316694	0.99424	[520 722 238]
1940504	FKBP1A	20	1327838	20:1327838:A:G	-0.247001	-0.247001	3.148e-62	1.898e-57	0	ENSG00000088832	6403	0.273994	0.294008	0.95691	[707 630 143]
1940632	NCAPG2	7	158430907	7:158430907:C:T	-0.110291	0.110291	7.513e-22	1.619e-17	0	ENSG00000146918	5539	0.413313	0.67576	1	[220 719 541]
1980192	INVS	9	103087363	9:103087363:T:A	0.159995	0.159995	1.354e-51	4.736e-47	0	ENSG00000119509	4525	0.309598	0.786551	0.999656	[670 650 160]
1980209	SEC23B	20	18593066	20:18593066:A:G	-0.027885	0.027885	5.543e-09	7.77e-05	0	ENSG00000101310	6317	0.472136	0.999862	1	[328 737 415]
1980360	SDF4	1	1121014	1:1121014:G:A	-0.056341	-0.056341	1.181e-10	1.528e-06	1	ENSG00000078808	2233	0.117647	0.058516	0.998102	[1169 294 17]
1980370	FAM185A	7	102358917	7:102358917:T:C	-0.092424	0.092424	1.093e-16	1.491e-12	0	ENSG00000222011	4185	0.351393	0.785112	0.95151	[170 641 669]
1990438	PANK2	20	3906078	20:3906078:A:G	-0.056809	-0.056809	1.367e-11	2.218e-07	0	ENSG00000125779	6293	0.133127	0.894311	0.987389	[1122 327 31]
1990438	PANK2	20	3874008	20:3874008:T:C	0.040547	0.040547	1.414e-07	0.003259	1	ENSG00000125779	6293	0.170279	0.519718	0.989447	[1066 370 44]
1990494	FIG4	6	110223989	6:110223989:G:A	-0.04454	-0.04454	5.508e-13	8.264e-09	0	ENSG00000112367	5403	0.314241	0.624538	0.977711	[709 625 146]
1990541	UPK3A	22	45695854	22:45695854:G:A	0.072299	-0.072299	2.264e-08	0.0005815	1	ENSG00000100373	6271	0.362229	0.566359	0.986075	[186 672 622]
1990546	MLEC	12	121090498	12:121090498:C:A	0.08376	0.08376	4.67e-26	1.026e-21	0	ENSG00000110917	4945	0.397833	0.367679	0.997221	[498 709 273]
1990546	MLEC	12	121190302	12:121190302:G:C	-0.075217	-0.075217	3.006e-10	7.903e-06	1	ENSG00000110917	4945	0.133127	0.27258	0.964747	[1166 290 24]
1990639	ZCRB1	12	42805383	12:42805383:T:C	0.130447	-0.130447	7.017e-43	2.725e-38	0	ENSG00000139168	5922	0.413313	0.617358	0.998883	[324 727 429]
2000228	FEM1C	5	114808543	5:114808543:A:G	0.072943	-0.072943	1.317e-08	0.0003736	1	ENSG00000145780	6675	0.113003	0.94485	0.997096	[ 18 304 1158]
2000504	CCDC28A	6	138920704	6:138920704:T:C	-0.032644	-0.032644	9.017e-07	0.009298	0	ENSG00000024862	5459	0.286378	0.497821	0.984749	[784 589 107]
2000593	RPL17	18	47044216	18:47044216:T:C	-0.053926	0.053926	3.127e-11	1.067e-06	1	ENSG00000265681	5830	0.45356	0.920137	0.991082	[314 760 406]
20066	OGDH	7	44722519	7:44722519:A:G	0.071953	-0.071953	1.64e-07	0.003184	1	ENSG00000105953	5281	0.133127	0.27258	0.886377	[ 32 344 1104]
20164	YIPF1	1	54337886	1:54337886:G:A	-0.030086	0.030086	1.228e-09	1.573e-05	0	ENSG00000058799	5527	0.465944	0.634737	0.999207	[309 743 428]
20243	PRDM4	12	108067098	12:108067098:C:T	0.042946	-0.042946	7.697e-10	5.543e-06	0	ENSG00000110851	3028	0.382353	0.60084	0.971549	[179 693 608]
2030044	C1orf144	1	16771474	1:16771474:C:T	0.037535	0.037535	6.142e-10	1.519e-05	1	ENSG00000055070	4838	0.256966	0.436207	0.989385	[760 609 111]
2030767	CD48	1	160654786	1:160654786:G:A	-0.066957	-0.066957	1.908e-20	3.245e-16	0	ENSG00000117091	4558	0.202786	0.349631	0.98574	[957 459 64]
20446	CEBPB	20	48955424	20:48955424:T:C	-0.032538	-0.032538	7.117e-07	0.007181	0	ENSG00000172216	5283	0.294118	0.111323	0.919218	[651 680 149]
2060112	CCNYL1	2	208392132	2:208392132:T:C	-0.053014	-0.053014	4.8e-07	0.00827	1	ENSG00000163249	5055	0.19969	0.966683	0.992788	[950 468 62]
2060121	FUCA1	1	24228618	1:24228618:C:T	0.228238	-0.228238	2.054e-61	5.942e-57	0	ENSG00000179163	3104	0.198142	0.245116	0.959476	[ 65 443 972]
2060477	AGPAT9	4	84570133	4:84570133:A:C	-0.049105	-0.049105	8.519e-08	0.0008506	0	ENSG00000138678	4869	0.397833	0.367679	0.9737	[453 765 262]
2060543	ARHGAP31	3	118976701	3:118976701:A:G	0.077684	-0.077684	1.292e-08	0.0003148	1	ENSG00000031081	5664	0.241486	0.007273	0.983711	[ 70 555 855]
2060546	DHX38	16	72168337	16:72168337:C:T	-0.052203	-0.052203	3.485e-07	0.005065	1	ENSG00000140829	4093	0.198142	0.416741	0.993022	[980 449 51]
2060561	MAPK3	16	30117253	16:30117253:G:A	-0.091929	-0.091929	9.042e-49	1.374e-44	0	ENSG00000102882	2050	0.323529	0.332876	0.990479	[561 711 208]
2060605	P2RX4	12	121636706	12:121636706:G:C	0.064749	0.064749	1.964e-12	3.143e-07	2	ENSG00000135124	5089	0.25387	0.219206	0.990599	[820 558 102]
20670	ZNF613	19	52403516	19:52403516:T:C	0.097299	0.097299	1.744e-26	5.65e-22	0	ENSG00000176024	7217	0.416409	0.645856	0.996975	[463 736 281]
2070026	UPF3A	13	115066664	13:115066664:C:T	0.108012	0.108012	1.752e-25	8.978e-21	1	ENSG00000169062	2717	0.188854	0.590906	0.987355	[982 451 47]
2070026	UPF3A	13	114892219	13:114892219:C:T	-0.047701	-0.047701	1.742e-08	0.0007752	2	ENSG00000169062	2717	0.331269	0.386773	0.967336	[678 661 141]
2070168	CX3CR1	3	39294287	3:39294287:G:A	0.144074	-0.144074	1.33e-11	1.872e-07	0	ENSG00000168329	5429	0.100619	0.653598	0.982618	[ 13 239 1228]
2070451	PAQR8	6	52272033	6:52272033:C:T	0.111395	-0.111395	1.252e-29	3.638e-25	0	ENSG00000170915	5958	0.258514	0.321671	0.994247	[114 604 762]
2070520	CDCA7	2	174130075	2:174130075:T:C	-0.228864	-0.228864	4.935e-36	9.201e-31	1	ENSG00000144354	5547	0.100619	0.434835	0.9935	[1179 287 14]
2070563	ARL6IP5	3	69148471	3:69148471:G:A	0.046715	0.046715	1.443e-17	2.621e-13	0	ENSG00000144746	5413	0.365325	0.612888	0.980534	[582 682 216]
2070575	ALCAM	3	105207902	3:105207902:A:G	-0.121876	-0.121876	2.641e-25	7.395e-21	0	ENSG00000170017	6457	0.359133	0.376325	0.997763	[692 643 145]
2100296	NAPSA	19	50845704	19:50845704:G:A	-1.40219	-1.40219	0	0	0	ENSG00000131400	4944	0.273994	0.441506	0.974589	[739 608 133]
2100767	COLEC12	18	470267	18:470267:G:T	0.335226	-0.335226	1.532e-29	3.272e-25	0	ENSG00000158270	4371	0.247678	0.587988	0.992744	[ 83 556 841]
2120053	CYP1B1	2	38373552	2:38373552:T:G	0.101685	0.101685	2.275e-09	0.0002518	2	ENSG00000138061	6075	0.168731	0.096016	0.997549	[1023 422 35]
2120209	ATP9B	18	76798349	18:76798349:C:A	0.059911	-0.059911	1.326e-08	0.0004403	1	ENSG00000166377	7937	0.391641	0.126534	0.992667	[255 689 536]
2140136	EMR2	19	14854781	19:14854781:G:T	-0.076399	-0.076399	3.674e-20	1.945e-14	2	ENSG00000127507	5793	0.386997	0.023971	0.99876	[578 672 230]
2140138	BCKDHB	6	80763439	6:80763439:C:T	0.06056	0.06056	7.735e-09	0.0001222	0	ENSG00000083123	7224	0.402477	0.697839	0.999389	[485 726 269]
2140189	PSMD9	12	122442444	12:122442444:G:A	-0.078901	0.078901	5.398e-12	6.614e-08	0	ENSG00000110801	4610	0.24613	0.864908	0.995298	[ 67 528 885]
2140239	CMTM7	3	32457628	3:32457628:A:G	0.03136	-0.03136	6.523e-10	1.947e-05	1	ENSG00000153551	5889	0.489164	0.545911	0.986667	[338 735 407]
2140273	PRIM1	12	57096674	12:57096674:C:T	-0.04651	0.04651	3.088e-08	0.0003597	1	ENSG00000198056	2733	0.321981	0.374267	0.941303	[164 667 649]
2140288	PLBD1	12	14594740	12:14594740:C:T	0.043633	0.043633	1.518e-09	1.83e-05	0	ENSG00000121316	5224	0.456656	0.71251	0.997941	[410 704 366]
2140360	INF2	14	105171482	14:105171482:G:A	-0.111154	-0.111154	6.245e-16	8.153e-12	0	ENSG00000203485	4125	0.260062	0.533242	0.967427	[858 538 84]
2190273	ABCF1	6	30430482	6:30430482:G:C	0.053424	-0.053424	1.501e-08	0.001019	1	ENSG00000204574	17142	0.164087	0.020839	0.998929	[ 27 412 1041]
2190634	PLEKHF2	8	96106724	8:96106724:T:A	-0.091987	0.091987	7.118e-19	1.496e-14	0	ENSG00000175895	5985	0.151703	0.123054	0.98975	[ 50 401 1029]
2230010	C6orf204	6	118989181	6:118989181:C:T	-0.151201	-0.151201	1.229e-16	7.377e-12	1	ENSG00000111860	5914	0.181115	0.330241	0.987334	[938 487 55]
2230020	CDKAL1	6	21233345	6:21233345:T:C	-0.249196	-0.249196	1.31e-67	9.637e-63	0	ENSG00000145996	7273	0.260062	0.090999	0.953342	[789 591 100]
2230091	LHPP	10	126167376	10:126167376:G:A	-0.134393	-0.134393	1.017e-56	5.606e-52	0	ENSG00000107902	6528	0.386997	0.187031	0.974299	[527 719 234]
2230288	TST	22	37263846	22:37263846:T:C	-0.048412	0.048412	5.83e-10	1.593e-05	1	ENSG00000128311	5368	0.218266	0.841755	0.984613	[ 78 513 889]
2230376	C4orf34	4	39529249	4:39529249:C:G	0.089849	0.089849	1.356e-18	2.772e-14	0	ENSG00000163683	5887	0.164087	0.05675	0.974613	[1136 325 19]
1090075	FLCN	17	17108833	17:17108833:C:A	-0.238345	-0.238345	3.633e-36	8.64e-32	0	ENSG00000154803	4143	0.117647	0.412339	0.99668	[1122 332 26]
1090132	PARP10	8	145005450	8:145005450:T:C	-0.133439	-0.133439	4.349e-21	6.441e-17	0	ENSG00000178685	3887	0.386997	0.747142	0.998158	[535 708 237]
1090438	ZMYND8	20	45836396	20:45836396:T:C	-0.05628	0.05628	6.434e-08	0.0007257	0	ENSG00000101040	5475	0.427245	0.81302	0.980272	[298 758 424]
1090520	MAGEF1	3	184354099	3:184354099:C:A	-0.06617	0.06617	4.376e-07	0.004409	1	ENSG00000177383	2815	0.289474	0.600797	0.93302	[127 599 754]
1090523	RYK	3	133856485	3:133856485:A:G	0.031547	-0.031547	1.899e-08	0.0004545	1	ENSG00000163785	5746	0.365325	0.455709	0.998115	[216 700 564]
2260132	HDDC2	6	125563797	6:125563797:T:C	0.081999	0.081999	4.049e-18	1.309e-12	2	ENSG00000111906	4367	0.091331	0.25598	1	[1214 252 14]
2260577	RUSC2	9	35551434	9:35551434:G:A	-0.130244	-0.130244	4.309e-17	5.882e-13	0	ENSG00000198853	4125	0.187307	0.113313	0.996172	[948 474 58]
2320129	CSDA	12	10581446	12:10581446:T:G	-0.091626	0.091626	5.628e-38	2.042e-33	0	ENSG00000060138	6089	0.345201	0.713795	0.99637	[151 655 674]
2320129	CSDA	12	11037429	12:11037429:T:G	0.040416	-0.040416	3.183e-10	1.016e-05	1	ENSG00000060138	6089	0.421053	0.124115	0.992085	[268 719 493]
2320722	DENND3	8	142177234	8:142177234:A:G	-0.056757	-0.056757	5.545e-09	0.0004933	2	ENSG00000105339	5233	0.247678	0.587988	0.958689	[768 615 97]
2320750	MRVI1	11	10625617	11:10625617:A:G	-0.385828	-0.385828	7.496e-119	1.105e-113	0	ENSG00000072952	7159	0.434985	0.841258	0.995607	[440 724 316]
2320750	MRVI1	11	10570256	11:10570256:C:G	0.321687	0.321687	1.386e-42	4.836e-37	1	ENSG00000072952	7159	0.128483	0.868948	0.986917	[1160 305 15]
2340240	C15orf38	15	90454757	15:90454757:G:C	0.84132	-0.84132	1.051e-291	5.985e-286	0	ENSG00000242498	5348	0.202786	0.258572	0.949127	[ 60 468 952]
2340240	C15orf38	15	90409418	15:90409418:C:T	0.103386	0.103386	8.742e-11	5.817e-05	3	ENSG00000242498	5348	0.193498	0.144406	0.942023	[949 475 56]
2340441	SLC22A18AS	11	2937420	11:2937420:A:T	0.177847	0.177847	9.269e-30	5.093e-25	1	ENSG00000254827	2274	0.448916	0.983334	0.997481	[408 712 360]
2340768	CD82	11	44547108	11:44547108:C:T	-0.086213	-0.086213	1.274e-13	2.051e-09	0	ENSG00000085117	5638	0.23065	0.130971	0.93692	[895 497 88]
2350053	GFPT1	2	69528233	2:69528233:G:C	0.167268	0.167268	6.987e-60	2.999e-55	0	ENSG00000198380	4749	0.43808	0.36732	0.999403	[507 711 262]
2350142	CNRIP1	2	68585819	2:68585819:A:G	0.054722	0.054722	6.179e-08	0.0007664	0	ENSG00000119865	6030	0.359133	0.688289	0.999681	[562 706 212]
2350209	YY1AP1	1	155793969	1:155793969:T:C	0.041653	-0.041653	1.613e-14	1.472e-10	0	ENSG00000163374	3041	0.339009	0.640898	0.994707	[162 664 654]
2350215	EXOC4	7	133639832	7:133639832:T:C	-0.09078	-0.09078	1.242e-11	1.994e-07	0	ENSG00000131558	6207	0.140867	0.098782	0.986264	[1133 323 24]
2350368	RPF2	6	111353398	6:111353398:G:C	-0.175956	-0.175956	9.39e-101	8.059e-96	0	ENSG00000197498	5126	0.204334	0.611042	0.993183	[975 457 48]
2350477	LRRC6	8	133725549	8:133725549:G:A	-0.525654	-0.525654	7.45e-175	1.773e-169	0	ENSG00000129295	6566	0.441176	0.673384	0.998147	[426 745 309]
2350477	LRRC6	8	133746302	8:133746302:C:T	0.149461	-0.149461	1.372e-17	9.753e-13	1	ENSG00000129295	6566	0.303406	0.389847	0.986782	[115 564 801]
2350504	TYMP	22	50964153	22:50964153:T:C	0.199836	-0.199836	1.788e-118	1.4e-113	0	ENSG00000025708	3811	0.196594	0.022365	0.994574	[ 82 494 904]
2350504	TYMP	22	50981214	22:50981214:C:T	-0.076241	-0.076241	1.175e-17	4.951e-13	1	ENSG00000025708	3811	0.185759	0.247213	0.981254	[1013 433 34]
2350524	GLCE	15	69424143	15:69424143:T:C	-0.088726	-0.088726	3.185e-34	8.009e-30	0	ENSG00000138604	4595	0.368421	0.496744	0.997787	[645 677 158]
2360020	FADS1	11	61603237	11:61603237:C:T	-0.117408	-0.117408	8.092e-10	7.576e-06	0	ENSG00000149485	3974	0.113003	0.627007	0.997073	[1158 300 22]
2360167	FARSA	19	13002563	19:13002563:T:G	0.050533	0.050533	3.819e-11	4.106e-07	0	ENSG00000179115	4242	0.425697	0.086434	0.987097	[490 725 265]
2360356	FSTL3	19	663929	19:663929:A:G	0.078634	-0.078634	4.788e-11	4.694e-07	0	ENSG00000070404	3876	0.388545	0.95562	0.973073	[196 658 626]
2370064	ASGR1	17	7015711	17:7015711:C:T	-0.04968	-0.04968	5.854e-11	7.784e-07	0	ENSG00000141505	5336	0.297214	0.499919	0.996909	[699 619 162]
2370270	ARRDC5	19	4940630	19:4940630:G:A	0.092597	0.092597	2.034e-13	3.294e-09	0	ENSG00000205784	5728	0.226006	0.874024	0.972695	[925 492 63]
2370639	MB21D1	6	74135016	6:74135016:C:T	0.13928	-0.13928	7.105e-22	5.997e-17	1	ENSG00000164430	5730	0.252322	0.671961	0.925084	[ 85 510 885]
240053	GCH1	14	55328635	14:55328635:C:T	0.068642	0.068642	3.193e-10	3.858e-06	0	ENSG00000131979	5043	0.298762	0.452204	0.992737	[726 620 134]
240053	GCH1	14	55385498	14:55385498:G:A	-0.073031	-0.073031	2.065e-07	0.003782	1	ENSG00000131979	5043	0.108359	0.301917	1	[1096 350 34]
240064	ETV6	12	11969432	12:11969432:G:A	-0.036762	-0.036762	4.303e-08	0.0005419	0	ENSG00000139083	6055	0.23065	0.231415	0.973747	[866 522 92]
240653	TM6SF1	15	83756393	15:83756393:A:G	0.368273	0.368273	6.491e-273	1.908e-267	0	ENSG00000136404	3284	0.309598	0.19667	0.992767	[712 619 149]
240768	CORO2A	9	100884526	9:100884526:C:T	-0.195168	-0.195168	5.871e-42	1.965e-37	0	ENSG00000106789	5205	0.241486	0.799554	0.972569	[853 535 92]
2450088	C21orf91	21	19159523	21:19159523:A:G	-0.066527	-0.066527	3.88e-13	6.215e-09	0	ENSG00000154642	5723	0.46904	0.645401	0.995416	[401 751 328]
2450398	C20orf30	20	5065093	20:5065093:C:T	0.106179	-0.106179	2.79e-89	2.657e-84	0	ENSG00000089063	6723	0.458204	0.245116	0.995948	[355 706 419]
2450427	NKG7	19	51930072	19:51930072:C:T	0.285768	0.285768	2.702e-31	8.802e-27	0	ENSG00000105374	6400	0.106811	0.031619	0.989534	[1092 362 26]
2450608	ACO1	9	32456656	9:32456656:G:A	0.049655	0.049655	7.708e-11	2.85e-06	1	ENSG00000122729	6608	0.185759	0.495103	0.977676	[945 486 49]
2470240	C1orf38	1	28260320	1:28260320:G:A	0.056031	0.056031	1.854e-06	0.003282	0	ENSG00000130775	900	0.139319	0.028152	0.990189	[1100 344 36]
2470259	FBXO18	10	5908209	10:5908209:G:A	0.025961	0.025961	2.999e-07	0.007703	1	ENSG00000134452	7476	0.434985	0.107209	0.983429	[492 727 261]
2470348	NFKBIZ	3	101599608	3:101599608:T:C	-0.098711	-0.098711	4.121e-13	5.479e-09	0	ENSG00000144802	4743	0.493808	0.132245	0.999706	[365 748 367]
2470358	IFNGR1	6	137625920	6:137625920:T:G	0.061001	0.061001	6.579e-11	7.481e-07	0	ENSG00000027697	4555	0.128483	0.508032	0.99565	[1109 340 31]
2480136	HIBADH	7	27721795	7:27721795:T:C	0.078271	-0.078271	2.508e-30	6.919e-26	0	ENSG00000106049	5541	0.442724	0.767729	0.99385	[270 757 453]
2480192	SESN3	11	94906111	11:94906111:G:A	-0.101274	-0.101274	8.253e-19	1.497e-14	0	ENSG00000149212	5166	0.439628	0.897071	0.97369	[463 734 283]
2480291	SNRPN,SNURF	15	25161958	15:25161958:G:A	0.09823	-0.09823	6.664e-15	4.704e-10	1	ENSG00000128739	8377	0.306502	0.338505	0.992836	[140 624 716]
2480544	KCNMB1	5	169806336	5:169806336:G:A	0.08785	0.08785	1.759e-08	0.0004234	1	ENSG00000145936	5705	0.102167	0.703034	0.997853	[1228 234 18]
2490240	PTPRE	10	129882401	10:129882401:C:T	-0.046621	0.046621	2.098e-12	4.435e-08	0	ENSG00000132334	7885	0.455108	0.515114	0.998908	[326 744 410]
2490411	ITGB5	3	124625120	3:124625120:A:G	0.094608	-0.094608	4.023e-08	0.0004979	0	ENSG00000082781	5929	0.473684	0.742229	0.979178	[299 703 478]
2490452	GAA	17	78114991	17:78114991:T:C	-0.042229	-0.042229	1.025e-06	0.007792	1	ENSG00000171298	2219	0.249226	0.780455	0.99494	[817 561 102]
2510324	NUDT2	9	34261918	9:34261918:T:C	0.251493	0.251493	1.421e-110	2.308e-104	1	ENSG00000164978	4442	0.47678	0.323744	0.999116	[407 767 306]
2510324	NUDT2	9	34223553	9:34223553:C:T	0.052104	-0.052104	1.298e-07	0.007473	2	ENSG00000164978	4442	0.487616	0.285129	1	[343 760 377]
2510593	PLA2G16	11	63322430	11:63322430:G:A	-0.117155	-0.117155	1.008e-08	0.000163	1	ENSG00000176485	3604	0.190402	0.91656	0.992228	[949 470 61]
2510707	TRMT12	8	125603298	8:125603298:G:A	-0.048387	-0.048387	3.111e-07	0.006012	1	ENSG00000183665	5528	0.159443	0.930095	0.983141	[1005 427 48]
2510746	PGPEP1	19	18473919	19:18473919:G:A	-0.056234	-0.056234	8.189e-07	0.007845	0	ENSG00000130517	5040	0.410217	0.401706	0.881105	[565 684 231]
2570291	IFNGR2	21	34867525	21:34867525:C:A	0.040416	-0.040416	8.5e-13	2.887e-08	1	ENSG00000159128	4908	0.473684	0.572867	0.997175	[306 730 444]
2570523	ARL2BP	16	57314135	16:57314135:G:A	-0.037907	-0.037907	2.672e-14	4.668e-10	0	ENSG00000102931	5954	0.475232	0.024916	0.989513	[354 679 447]
2600070	RAB38	11	88029617	11:88029617:T:C	0.108195	0.108195	1.269e-11	2.304e-06	2	ENSG00000123892	6707	0.190402	0.234974	0.991861	[926 487 67]
110139	EML4	2	42325861	2:42325861:T:C	-0.10229	0.10229	3.453e-36	1.345e-31	0	ENSG00000143924	6832	0.478328	0.671529	0.9882	[341 749 390]
110372	CSTA	3	122060404	3:122060404:C:T	-0.188687	-0.188687	1.221e-51	4.467e-46	1	ENSG00000121552	5193	0.123839	0.624844	0.974122	[1117 338 25]
110450	SLC12A9	7	100363713	7:100363713:G:A	-0.029508	-0.029508	3.08e-08	0.000315	0	ENSG00000146828	4833	0.289474	0.427323	0.918268	[735 595 150]
110451	SSR1	6	7278046	6:7278046:C:G	-0.06756	-0.06756	2.734e-33	9.798e-29	0	ENSG00000124783	6761	0.24613	0.667474	0.977858	[910 498 72]
110661	TSPAN4	11	762791	11:762791:G:C	-0.109111	0.109111	2.385e-20	2.991e-16	0	ENSG00000214063	3355	0.30805	0.865075	0.96046	[118 587 775]
110685	SYK	9	93659248	9:93659248:G:A	-0.050166	-0.050166	3.229e-12	1.261e-07	1	ENSG00000165025	6029	0.334365	0.781116	0.947494	[692 658 130]
1110095	CLTB	5	175808846	5:175808846:A:C	-0.030286	-0.030286	3.262e-10	2.946e-06	0	ENSG00000175416	3743	0.348297	0.305131	0.956451	[678 641 161]
2600291	MTAP	9	21866500	9:21866500:C:T	-0.045973	-0.045973	1.12e-08	0.0002766	1	ENSG00000099810	5665	0.255418	0.544378	0.99618	[821 543 116]
2600343	SEC16A	9	139300876	9:139300876:G:A	-0.033808	-0.033808	8.702e-09	8.56e-05	0	ENSG00000148396	4442	0.434985	0.074255	0.982482	[521 690 269]
2600646	WDR45L	17	80546111	17:80546111:G:A	0.075515	0.075515	7.115e-27	7.17e-23	0	ENSG00000141580	2196	0.410217	0.126383	0.99309	[603 672 205]
2630195	VAMP5	2	85737719	2:85737719:C:T	-0.150369	-0.150369	2.342e-17	4.104e-13	0	ENSG00000168899	5258	0.123839	0.316437	0.985788	[1091 350 39]
2630209	ARL5A	2	152817193	2:152817193:G:C	-0.045878	0.045878	1.148e-11	1.494e-07	0	ENSG00000162980	4988	0.366873	0.723936	0.996468	[181 675 624]
2630315	RNGTT	6	89578369	6:89578369:C:T	0.050781	0.050781	3.286e-13	1.393e-08	1	ENSG00000111880	5851	0.304954	0.785261	0.996534	[649 676 155]
2640037	CD209	19	7779853	19:7779853:C:G	0.166965	-0.166965	2.441e-25	5.822e-21	0	ENSG00000090659	5487	0.24613	0.000607	0.971684	[ 98 546 836]
2640068	RNASE2	14	21342988	14:21342988:C:T	0.089358	0.089358	1.417e-10	2.038e-05	2	ENSG00000169385	6468	0.224458	0.580987	1	[972 451 57]
2640086	C1orf85	1	156208230	1:156208230:A:G	-0.487761	0.487761	0	0	0	ENSG00000198715	3552	0.481424	0.799687	0.95526	[342 737 401]
2640142	C17orf97	17	246162	17:246162:C:G	1.37231	1.37231	0	0	0	ENSG00000187624	4044	0.188854	0.58085	0.969773	[911 504 65]
2640224	VEGFA	6	43693563	6:43693563:T:C	-0.067857	0.067857	2.876e-07	0.002657	0	ENSG00000112715	4662	0.26161	0.75004	0.993613	[ 90 557 833]
2640240	DENND4C	9	19263423	9:19263423:C:T	-0.074918	-0.074918	3.63e-11	6.232e-07	0	ENSG00000137145	6855	0.19969	0.966683	0.992243	[979 448 53]
2640369	EZR	6	159414103	6:159414103:G:A	0.139719	0.139719	5.79e-26	1.693e-21	0	ENSG00000092820	6644	0.080495	0.944335	0.999007	[1236 229 15]
2640377	PGCP	8	97792543	8:97792543:T:A	0.057697	-0.057697	1.472e-19	1.086e-14	1	ENSG00000104324	5856	0.348297	0.489925	1	[164 666 650]
2640377	PGCP	8	97412329	8:97412329:C:T	-0.056964	-0.056964	5.853e-10	0.0002991	3	ENSG00000104324	5856	0.122291	0.260741	0.982309	[1155 310 15]
2640500	DTD1	20	18465001	20:18465001:C:A	-0.09623	0.09623	2.159e-33	7.696e-29	0	ENSG00000125821	6703	0.212074	0.860676	0.998681	[ 74 451 955]
2640707	NR1D2	3	24015140	3:24015140:A:G	-0.245312	-0.245312	2.699e-55	1.373e-50	0	ENSG00000174738	6191	0.287926	0.739976	0.986959	[773 594 113]
2650035	PADI4	1	17674402	1:17674402:C:T	-0.087325	-0.087325	1.512e-13	2.633e-08	2	ENSG00000159339	4824	0.470588	0.732669	0.999208	[489 696 295]
2650082	TAPBP	6	33332617	6:33332617:T:C	0.035574	0.035574	2.125e-08	0.001001	1	ENSG00000231925	11853	0.334365	0.048593	0.998122	[627 650 203]
2650114	ITGB5	3	124629655	3:124629655:C:G	0.096395	-0.096395	1.467e-09	2.003e-05	0	ENSG00000082781	5929	0.478328	0.517609	0.989328	[309 715 456]
2650164	FGGY	1	60171205	1:60171205:A:G	-0.086737	-0.086737	1.038e-09	3.002e-05	1	ENSG00000172456	5794	0.148607	0.703034	0.810027	[1093 360 27]
2650433	SFMBT1	3	53122257	3:53122257:T:C	0.131701	-0.131701	6.01e-42	1.527e-37	0	ENSG00000163935	3945	0.455108	0.982265	0.999204	[298 703 479]
2650521	LRPAP1	4	3495283	4:3495283:C:G	0.036887	0.036887	9.858e-08	0.001769	1	ENSG00000163956	4676	0.369969	0.669393	0.998838	[573 708 199]
2650538	WDSUB1	2	160111065	2:160111065:C:G	-0.124625	-0.124625	1.944e-36	7.161e-32	0	ENSG00000196151	6402	0.142415	0.801765	0.927747	[1073 378 29]
2650554	NR2C1	12	95490248	12:95490248:T:C	0.05563	0.05563	1.297e-10	2.041e-06	0	ENSG00000120798	6465	0.363777	0.104957	0.998829	[603 685 192]
2650605	FAM198B	4	158900674	4:158900674:G:A	-0.276126	0.276126	9.911e-93	6.903e-88	0	ENSG00000164125	4656	0.130031	0.449148	0.996794	[ 44 387 1049]
2650605	FAM198B	4	158928654	4:158928654:C:A	-0.066022	0.066022	3.122e-12	9.518e-08	1	ENSG00000164125	4656	0.385449	0.640455	0.996668	[226 700 554]
2680072	OLFM1	9	137854872	9:137854872:G:A	0.547317	0.547317	2.912e-82	3.183e-76	1	ENSG00000130558	5981	0.26161	0.585379	0.9978	[823 560 97]
2680176	DPAGT1	11	119012846	11:119012846:T:A	0.061834	0.061834	7.723e-07	0.006841	0	ENSG00000172269	4624	0.28483	0.445081	0.945455	[780 596 104]
2680470	BAIAP2	17	79014350	17:79014350:G:A	-0.069382	-0.069382	3.261e-06	0.008831	0	ENSG00000175866	1430	0.317337	0.014971	0.943694	[728 629 123]
2680523	SAMD4A	14	55242245	14:55242245:T:G	0.069859	0.069859	2.578e-08	0.0005502	1	ENSG00000020577	5190	0.216718	0.1134	0.999567	[850 532 98]
2680538	MAP6D1	3	183502559	3:183502559:T:C	-0.180592	0.180592	4.355e-84	2.113e-79	0	ENSG00000180834	3665	0.496904	0.696393	0.989334	[332 727 421]
2680725	ACPP	3	132065564	3:132065564:T:C	-0.170701	0.170701	8.179e-79	6.074e-74	0	ENSG00000014257	6117	0.380805	0.253499	0.998129	[185 703 592]
2680725	ACPP	3	132075472	3:132075472:A:T	-0.137374	-0.137374	9.187e-42	2.528e-36	1	ENSG00000014257	6117	0.168731	0.474165	0.97059	[1001 429 50]
2690296	SLC10A7	4	147176097	4:147176097:A:G	0.086854	0.086854	2.123e-33	5.717e-29	0	ENSG00000120519	5045	0.48452	0.528769	0.995213	[406 759 315]
2690603	RNF5P1,RNF5	6	32113312	6:32113312:G:A	-0.054503	-0.054503	3.237e-14	1.497e-09	0	ENSG00000204308	16110	0.368421	0.84041	0.997041	[619 682 179]
270152	SLC7A5	16	87816303	16:87816303:C:G	-0.105444	-0.105444	6.196e-14	1.378e-09	0	ENSG00000103257	7733	0.431889	0.777087	0.944115	[422 762 296]
270292	FKBP1A	20	1350672	20:1350672:T:C	0.276965	0.276965	1.118e-108	2.462e-102	1	ENSG00000088832	6403	0.487616	0.196506	0.781246	[497 692 291]
270343	AP4E1	15	51248303	15:51248303:T:C	0.050021	0.050021	3.723e-13	1.406e-08	1	ENSG00000081014	5225	0.286378	0.889551	1	[739 619 122]
270376	GBAS	7	56158739	7:56158739:C:T	-0.033804	0.033804	2.144e-07	0.002281	0	ENSG00000146729	5337	0.337461	0.581179	1	[149 633 698]
270646	NCOR1	17	16169009	17:16169009:G:A	-0.068137	-0.068137	5.93e-12	7.353e-08	0	ENSG00000141027	4681	0.478328	0.806531	0.994184	[372 725 383]
270653	CLIC4	1	25136203	1:25136203:C:T	0.104018	0.104018	2.629e-10	1.37e-06	0	ENSG00000169504	2115	0.108359	0.107786	0.855035	[1120 344 16]
270653	CLIC4	1	25023923	1:25023923:G:C	-0.071232	-0.071232	1.252e-06	0.008949	1	ENSG00000169504	2115	0.173375	0.616208	0.976185	[1059 387 34]
2710309	CELA1	12	51714570	12:51714570:T:A	-0.090379	-0.090379	1.571e-08	0.0003045	1	ENSG00000139610	4489	0.247678	0.955764	1	[788 585 107]
2710463	SLC25A29	14	100820980	14:100820980:G:A	-0.107937	0.107937	6.404e-15	2.764e-10	1	ENSG00000197119	5004	0.252322	0.190782	1	[109 595 776]
2710475	PWP1	12	108042075	12:108042075:T:C	0.050389	0.050389	2.127e-16	2.104e-12	0	ENSG00000136045	3053	0.185759	0.95731	0.993675	[969 452 59]
2710491	DAP	5	10699490	5:10699490:A:G	-0.133071	-0.133071	9.386e-47	4.032e-42	0	ENSG00000112977	6040	0.233746	0.410753	0.996056	[885 513 82]
2710546	COG4	16	70287177	16:70287177:A:G	-0.056572	0.056572	1.481e-10	1.093e-06	0	ENSG00000103051	2980	0.195046	0.336476	0.995939	[ 78 470 932]
2710735	RASD1	17	17539278	17:17539278:C:T	0.124322	0.124322	7.191e-23	1.134e-18	0	ENSG00000108551	3883	0.374613	0.937874	0.976852	[547 705 228]
2750035	NUDT2	9	34223553	9:34223553:C:T	0.05639	-0.05639	4.447e-15	9.168e-10	2	ENSG00000164978	4442	0.487616	0.285129	1	[343 760 377]
2750154	ELMO1	7	37463048	7:37463048:C:T	0.095191	0.095191	1.66e-26	5.813e-22	0	ENSG00000155849	7806	0.28483	0.827945	0.986587	[739 620 121]
2750286	AP3S2,C15orf38-AP3S2	15	90376459	15:90376459:G:A	-0.22613	-0.22613	3.469e-73	2.061e-68	0	ENSG00000157823	5322	0.21517	0.192606	0.996359	[855 562 63]
2750286	AP3S2,C15orf38-AP3S2	15	90454757	15:90454757:G:C	0.133095	-0.133095	1.035e-29	1.269e-24	1	ENSG00000157823	5322	0.202786	0.258572	0.949127	[ 60 468 952]
2750286	AP3S2,C15orf38-AP3S2	15	90409418	15:90409418:C:T	0.07045	0.07045	3.879e-10	0.0001916	3	ENSG00000157823	5322	0.193498	0.144406	0.942023	[949 475 56]
2750632	POLR2J3	7	102394415	7:102394415:G:T	0.085956	0.085956	4.165e-12	4.643e-08	0	ENSG00000168255	4166	0.157895	0.39036	0.946194	[1061 382 37]
2750706	NTSR1	20	61359001	20:61359001:G:A	0.283425	-0.283425	4.917e-39	1.265e-33	1	ENSG00000101188	6773	0.493808	0.618418	0.971183	[325 748 407]
2760136	TRIP11	14	92413987	14:92413987:G:A	0.084214	0.084214	1.311e-18	2.663e-14	0	ENSG00000100815	5845	0.30031	0.572727	0.995928	[709 653 118]
2760242	TIAM1	21	32817272	21:32817272:T:C	0.301128	-0.301128	2.141e-91	2.105e-86	0	ENSG00000156299	6730	0.256966	0.844781	0.99486	[ 96 538 846]
2810523	SSR3	3	156259966	3:156259966:A:T	0.212401	0.212401	3.317e-46	1.212e-41	0	ENSG00000114850	5196	0.140867	0.785996	0.990298	[1129 323 28]
2810632	PTK2B	8	27208126	8:27208126:G:A	0.097911	0.097911	7.187e-30	2.526e-25	0	ENSG00000120899	7175	0.326625	0.696645	0.99043	[630 664 186]
2850184	CTBS	1	85086731	1:85086731:A:G	0.07077	-0.07077	1.737e-21	3.646e-17	0	ENSG00000117151	5462	0.329721	0.197794	0.964771	[159 687 634]
2850239	DUT	15	48598726	15:48598726:A:T	0.170315	0.170315	1.196e-34	2.591e-30	0	ENSG00000128951	3913	0.142415	0.837949	0.998195	[1059 392 29]
2850576	SEMA4A	1	156314104	1:156314104:T:C	-0.077551	0.077551	6.264e-28	4.25e-23	1	ENSG00000196189	3260	0.47678	0.565605	0.979759	[340 753 387]
2900041	H2AFY2	10	71905569	10:71905569:C:A	-0.180513	-0.180513	1.393e-27	4.761e-23	0	ENSG00000099284	7416	0.425697	0.574521	1	[490 694 296]
1110349	YBEY	21	47692798	21:47692798:C:T	-0.322549	-0.322549	2.512e-73	1.591e-67	1	ENSG00000182362	4441	0.343653	0.59662	0.937092	[587 675 218]
1110364	CAMK2D	4	114753435	4:114753435:A:G	0.161053	-0.161053	1.794e-16	1.065e-11	1	ENSG00000145349	5906	0.178019	0.771444	0.993661	[ 55 451 974]
1110364	CAMK2D	4	114339451	4:114339451:G:A	-0.12145	-0.12145	1.844e-12	3.406e-07	2	ENSG00000145349	5906	0.244582	0.004995	0.982985	[816 566 98]
1110541	C20orf30	20	5065093	20:5065093:C:T	0.116708	-0.116708	6.934e-95	7.198e-90	0	ENSG00000089063	6723	0.458204	0.245116	0.995948	[355 706 419]
1110575	NDUFC1	4	140425602	4:140425602:C:A	0.040617	0.040617	7.246e-07	0.006826	0	ENSG00000109390	4916	0.148607	0.348196	0.984523	[1122 326 32]
1170196	CLEC4G	19	7778963	19:7778963:C:T	0.436486	-0.436486	5.573e-93	4.596e-88	0	ENSG00000182566	5488	0.156347	0.083375	0.969772	[ 36 404 1040]
1170196	CLEC4G	19	7781016	19:7781016:T:C	-0.122549	-0.122549	3.939e-14	8.318e-09	2	ENSG00000182566	5488	0.227554	0.008808	0.971111	[896 500 84]
1170338	SCARB1	12	125335253	12:125335253:C:A	-0.161275	0.161275	4.388e-61	2.547e-56	0	ENSG00000073060	6308	0.424149	0.510062	0.965629	[259 721 500]
290035	LAMTOR1	11	71852320	11:71852320:T:C	-0.049434	-0.049434	1.703e-19	3.016e-15	0	ENSG00000149357	4907	0.433437	0.049185	0.949141	[471 727 282]
2900403	YBEY	21	47692798	21:47692798:C:T	-0.129591	-0.129591	1.098e-19	6.24e-15	1	ENSG00000182362	4441	0.343653	0.59662	0.937092	[587 675 218]
2900451	MR1	1	181023708	1:181023708:C:T	-0.094336	-0.094336	1.225e-33	1.76e-28	1	ENSG00000153029	4889	0.258514	0.452876	0.99184	[826 569 85]
2900474	RINL	19	39316317	19:39316317:A:G	-0.103956	-0.103956	1.547e-10	2.02e-06	0	ENSG00000187994	5361	0.143963	0.753929	0.998212	[1087 362 31]
290053	DGCR8	22	20035690	22:20035690:C:T	0.113077	0.113077	7.361e-20	4.336e-15	1	ENSG00000128191	4553	0.184211	0.722107	0.997458	[1005 429 46]
2940040	BCCIP	10	127532782	10:127532782:A:C	-0.049531	-0.049531	1.68e-15	2.895e-11	0	ENSG00000107949	5587	0.394737	0.587554	0.983158	[531 719 230]
2940050	CYB5R2	11	7617511	11:7617511:A:G	0.18016	0.18016	1.154e-27	1.653e-22	1	ENSG00000166394	7058	0.362229	0.383377	0.950132	[630 661 189]
2940095	SLC36A1	5	150871280	5:150871280:T:C	-0.063382	-0.063382	1.927e-10	5.921e-06	1	ENSG00000123643	5668	0.249226	0.241665	0.999607	[811 575 94]
2940367	TBC1D7	6	13282938	6:13282938:A:C	-0.115004	-0.115004	4.125e-15	1.816e-10	1	ENSG00000145979	4952	0.074303	0.860833	0.994294	[1229 235 16]
2940367	TBC1D7	6	13295536	6:13295536:C:T	-0.079466	0.079466	2.078e-10	2.262e-05	2	ENSG00000145979	4952	0.122291	0.030663	0.99109	[ 29 304 1147]
2940438	PTGER4	5	40040743	5:40040743:T:G	0.13736	0.13736	1.387e-39	5.35e-35	0	ENSG00000171522	6279	0.28483	0.299832	0.999278	[747 602 131]
2940528	SIGMAR1	9	34677538	9:34677538:T:C	-0.050337	0.050337	1.726e-08	0.0003018	1	ENSG00000147955	4046	0.26161	0.236921	1	[ 72 536 872]
2970025	SEPW1	19	48268317	19:48268317:C:T	0.067016	-0.067016	2.469e-33	6.436e-29	0	ENSG00000178980	4889	0.368421	0.051085	0.993196	[204 656 620]
2970201	ABHD2	15	89612290	15:89612290:A:G	-0.07827	-0.07827	4.6e-13	6.48e-09	0	ENSG00000140526	5039	0.315789	0.044862	0.996953	[727 613 140]
2970209	SLC47A1	17	19540190	17:19540190:G:A	0.40304	0.40304	8.545e-90	2.753e-85	0	ENSG00000142494	2233	0.321981	0.704865	0.998243	[707 643 130]
2970209	SLC47A1	17	19515695	17:19515695:A:G	-0.19047	-0.19047	2.624e-24	1.029e-19	1	ENSG00000142494	2233	0.226006	0.006847	0.99916	[827 545 108]
3060100	ADCY9	16	4051380	16:4051380:C:G	-0.101501	0.101501	1.418e-18	2.828e-14	0	ENSG00000162104	5747	0.458204	0.245116	0.996774	[294 709 477]
3060192	GINS3	16	58459926	16:58459926:A:G	0.097678	-0.097678	2.396e-17	5.039e-13	0	ENSG00000181938	6335	0.241486	0.723629	0.998795	[ 91 579 810]
3060735	IL1RN	2	114127336	2:114127336:C:G	-0.044427	0.044427	2.16e-08	0.0002035	0	ENSG00000136689	4382	0.46904	0.81286	0.995774	[381 718 381]
3120437	CRAT	9	131923530	9:131923530:T:C	0.097705	-0.097705	1.593e-19	2.564e-15	0	ENSG00000095321	4444	0.295666	0.949707	0.981516	[125 666 689]
3120475	MAP7	6	136645817	6:136645817:C:A	-0.091726	0.091726	1.569e-07	0.002269	1	ENSG00000135525	3842	0.295666	0.161807	0.973383	[118 641 721]
3130010	DEF8	16	90042303	16:90042303:C:T	-0.056921	-0.056921	7.292e-07	0.009024	1	ENSG00000140995	3663	0.136223	0.634214	0.994231	[1091 359 30]
3130196	KCTD15	19	34277686	19:34277686:G:T	-0.077975	0.077975	9.578e-08	0.007647	2	ENSG00000153885	6171	0.095975	0.987327	0.86318	[ 12 267 1201]
3130220	TMEM158	3	45062095	3:45062095:C:T	0.087302	0.087302	9.323e-07	0.008373	0	ENSG00000249992	4736	0.373065	0.991332	0.999371	[502 731 247]
3130379	STX8	17	9328596	17:9328596:G:A	0.116984	0.116984	1.085e-39	3.581e-35	0	ENSG00000170310	5351	0.26161	0.75004	0.937552	[829 570 81]
3130379	STX8	17	9273667	17:9273667:C:T	0.062062	0.062062	3.841e-13	7.112e-08	2	ENSG00000170310	5351	0.224458	0.091888	0.987284	[906 502 72]
3130379	STX8	17	9154078	17:9154078:G:C	0.041154	-0.041154	1.06e-08	0.003684	3	ENSG00000170310	5351	0.391641	0.28876	0.988152	[208 688 584]
3130474	PANK2	20	3921667	20:3921667:G:A	0.032444	0.032444	3.659e-08	0.0004814	0	ENSG00000125779	6293	0.470588	0.5811	0.997826	[374 731 375]
3130543	RNASE3	14	21344168	14:21344168:T:C	-0.158609	0.158609	7.378e-19	5.472e-14	1	ENSG00000169397	6215	0.343653	0.481331	0.974335	[157 620 703]
3130612	TRIP6	7	100406144	7:100406144:A:G	-0.06273	0.06273	7.963e-11	2.162e-06	1	ENSG00000087077	4764	0.408669	0.807944	0.999087	[249 682 549]
3130672	BET1L	11	224393	11:224393:A:G	0.076001	0.076001	4.242e-10	1.966e-06	0	ENSG00000177951	1902	0.190402	0.408416	0.995473	[967 463 50]
3140022	ZSCAN2	15	85188839	15:85188839:C:T	-0.102636	-0.102636	5.778e-10	6.143e-06	0	ENSG00000176371	4482	0.094427	0.937778	0.987976	[1217 245 18]
3140441	AK2	1	33598820	1:33598820:C:G	-0.068516	-0.068516	2.285e-12	8.841e-09	0	ENSG00000004455	1397	0.301858	0.880605	0.97347	[837 549 94]
3140603	SVIL	10	30092300	10:30092300:C:T	0.167981	0.167981	6.272e-78	5.675e-73	0	ENSG00000197321	7542	0.298762	0.056893	0.998246	[691 648 141]
3140653	C16orf86	16	67625797	16:67625797:A:G	-0.133359	-0.133359	1.496e-16	1.385e-12	0	ENSG00000159761	2837	0.119195	0.754916	0.999299	[1124 332 24]
3140669	RRP7A	22	42896474	22:42896474:T:C	-0.439742	-0.439742	1.47e-112	1.522e-107	0	ENSG00000189306	5416	0.173375	0.783119	0.967392	[1001 431 48]
3140669	RRP7A	22	42941390	22:42941390:T:C	0.180374	0.180374	1.795e-24	1.677e-19	1	ENSG00000189306	5416	0.173375	0.067515	0.892886	[1006 430 44]
3170273	MYOF	10	95193790	10:95193790:C:T	-0.087411	-0.087411	3.759e-07	0.007277	1	ENSG00000138119	5601	0.208978	0.971528	0.992385	[981 446 53]
3170300	MTSS1	8	125802018	8:125802018:T:G	0.220198	0.220198	3e-53	1.414e-48	0	ENSG00000170873	5942	0.467492	0.722081	0.988575	[366 754 360]
3170300	MTSS1	8	125796246	8:125796246:C:T	0.095035	0.095035	1.143e-08	0.0002943	1	ENSG00000170873	5942	0.198142	0.416741	0.991697	[903 514 63]
3170300	MTSS1	8	125837679	8:125837679:T:G	-0.113115	-0.113115	1.491e-08	0.001364	2	ENSG00000170873	5942	0.142415	0.837949	0.975188	[1115 343 22]
3170605	IKBIP	12	99112323	12:99112323:A:G	0.095707	0.095707	1.924e-12	2.124e-08	0	ENSG00000166130	4059	0.283282	0.095683	0.99819	[707 631 142]
3180224	TIRAP	11	126188466	11:126188466:T:C	-0.073403	0.073403	2.055e-11	3.188e-07	0	ENSG00000150455	6084	0.30805	0.666501	0.995984	[105 561 814]
3180273	PDXP	22	38069305	22:38069305:G:A	-0.082166	-0.082166	8.511e-27	1.837e-22	0	ENSG00000100092	4745	0.380805	0.00521	0.983047	[579 694 207]
3180278	EXOC4	7	133727304	7:133727304:C:T	0.062436	0.062436	2.356e-08	0.0003096	0	ENSG00000131558	6207	0.447368	0.760355	1	[392 759 329]
3180528	MMP9	20	44656140	20:44656140:C:A	0.169531	0.169531	1.358e-07	0.001388	0	ENSG00000100985	5054	0.213622	0.931356	0.986621	[910 496 74]
3180600	PNPO	17	46077360	17:46077360:G:T	0.071414	0.071414	6.268e-31	1.526e-26	0	ENSG00000108439	4801	0.376161	0.264736	0.981766	[602 698 180]
3180661	FAM134B	5	16641017	5:16641017:A:G	-0.116618	-0.116618	1.026e-12	3.674e-08	1	ENSG00000154153	5229	0.235294	0.560502	0.943075	[915 494 71]
3180672	LITAF	16	11707633	16:11707633:C:T	-0.716833	-0.716833	2.122e-268	1.415e-262	0	ENSG00000189067	7777	0.162539	0.530819	0.972891	[951 461 68]
3190112	SERPINB1	6	2789932	6:2789932:G:A	0.035997	0.035997	1.514e-07	0.003274	1	ENSG00000021355	5911	0.475232	0.647098	0.979318	[440 741 299]
3190524	KNTC1	12	122947265	12:122947265:A:G	0.065503	-0.065503	2.342e-08	0.000209	0	ENSG00000184445	4155	0.26161	0.585379	0.99742	[ 90 568 822]
3190685	SLC35F2	11	107739911	11:107739911:A:C	0.126732	-0.126732	1.201e-12	1.741e-08	0	ENSG00000110660	5307	0.173375	0.292917	0.980814	[ 37 401 1042]
3290044	TTC27	2	32903548	2:32903548:G:A	-0.10601	-0.10601	5.937e-15	1.058e-10	0	ENSG00000018699	5902	0.131579	0.20687	0.978887	[1149 318 13]
3290091	DCAF12	9	34420287	9:34420287:T:C	0.058763	0.058763	8.1e-15	1.145e-10	0	ENSG00000198876	4691	0.264706	0.498503	0.973898	[809 568 103]
3290224	IRF2BP2	1	234720406	1:234720406:T:C	0.04516	-0.04516	2.854e-07	0.003188	0	ENSG00000168264	5672	0.263158	0.856185	0.975323	[135 614 731]
3290703	TBCE	1	235575321	1:235575321:C:T	-0.076726	0.076726	9.017e-44	3.192e-39	0	ENSG00000116957	5292	0.430341	0.025864	0.996132	[302 763 415]
3290747	ATP2A3	17	3821042	17:3821042:T:C	0.06346	-0.06346	8.07e-07	0.008184	0	ENSG00000074370	5341	0.266254	0.146181	0.93997	[133 619 728]
3310463	ARHGAP15	2	144194565	2:144194565:C:T	-0.110232	-0.110232	3.183e-47	1.23e-42	0	ENSG00000075884	5391	0.210526	0.915805	0.998673	[855 549 76]
3310463	ARHGAP15	2	143793814	2:143793814:G:A	-0.062276	-0.062276	7.283e-15	3.347e-10	1	ENSG00000075884	5391	0.170279	0.802624	1	[1032 398 50]
3310538	CD36	7	80320633	7:80320633:G:A	-0.08851	-0.08851	4.418e-22	9.614e-18	0	ENSG00000135218	5534	0.441176	0.97617	0.872049	[420 739 321]
3310672	CLIP4	2	29229577	2:29229577:C:T	-0.064729	0.064729	3.668e-09	9.656e-05	1	ENSG00000115295	5677	0.216718	0.548673	0.996564	[ 72 507 901]
3360131	NAPRT1	8	144676862	8:144676862:C:T	0.345627	-0.345627	1.571e-175	2.665e-170	0	ENSG00000147813	4628	0.190402	0.008502	0.988966	[ 70 484 926]
1170703	RCSD1	1	167673695	1:167673695:A:C	0.068053	0.068053	2.252e-28	5.528e-24	0	ENSG00000198771	5183	0.275542	0.126862	0.999632	[764 572 144]
1190162	SGCB	4	52818664	4:52818664:A:G	-0.096026	-0.096026	1.317e-13	8.191e-10	0	ENSG00000163069	2138	0.301858	0.141467	0.987562	[691 654 135]
1190221	REXO4	9	136191641	9:136191641:A:G	-0.047878	0.047878	1.566e-08	0.0001803	0	ENSG00000148300	5340	0.343653	0.044496	0.998114	[180 715 585]
1190367	IER3	6	30769726	6:30769726:C:T	0.237081	0.237081	1.943e-30	1.571e-25	0	ENSG00000137331	16379	0.24613	0.441374	0.997355	[850 532 98]
1190392	KL	13	33705079	13:33705079:T:C	0.249252	0.249252	5.347e-53	1.431e-48	0	ENSG00000133116	3376	0.427245	0.81302	0.997755	[498 722 260]
1190546	RALBP1	18	9529931	18:9529931:C:A	0.135474	0.135474	2.205e-56	1.276e-51	0	ENSG00000017797	6901	0.190402	0.641412	0.997045	[947 470 63]
3360241	TNPO3	7	128718027	7:128718027:G:C	-0.103912	-0.103912	7.731e-23	6.697e-18	1	ENSG00000064419	5436	0.19969	0.759304	0.989153	[936 479 65]
3360431	ZAK	2	174026895	2:174026895:A:T	0.05405	0.05405	4.091e-07	0.008789	1	ENSG00000091436	6329	0.421053	0.952102	0.993444	[472 720 288]
3360491	MCTP1	5	94069803	5:94069803:T:C	0.117183	0.117183	2.011e-33	2.682e-28	1	ENSG00000175471	4631	0.210526	0.36886	0.968027	[920 487 73]
3360491	MCTP1	5	94083665	5:94083665:C:T	0.105044	0.105044	2.433e-23	1.498e-17	2	ENSG00000175471	4631	0.153251	0.859073	0.997914	[1036 412 32]
3360731	KLF11	2	10161156	2:10161156:A:G	-0.079518	0.079518	2.912e-12	5.019e-08	0	ENSG00000172059	6453	0.297214	0.355652	0.991144	[148 638 694]
3370066	APOL2	22	36661330	22:36661330:G:A	0.13187	-0.13187	8.521e-15	1.372e-10	0	ENSG00000128335	5358	0.190402	0.641412	0.992642	[ 50 460 970]
3370086	P2RX7	12	121693877	12:121693877:G:A	-0.080467	-0.080467	1e-08	0.0001106	0	ENSG00000089041	5037	0.130031	0.211773	0.957477	[1147 310 23]
3370327	2001-03-01	1	220991171	1:220991171:C:T	-0.134139	-0.134139	2.661e-32	7.276e-28	0	ENSG00000186205	5276	0.408669	0.827883	0.99491	[503 735 242]
3370594	LILRA2	19	55100459	19:55100459:T:C	-0.182557	-0.182557	1.783e-92	1.608e-87	0	ENSG00000104972	6073	0.120743	0.084554	0.999307	[1196 264 20]
3390221	EIF4E3	3	71844394	3:71844394:C:T	-0.079577	-0.079577	3.259e-10	0.0001506	3	ENSG00000163412	4740	0.153251	0.544288	0.947879	[1058 382 40]
3390326	ME1	6	84322158	6:84322158:A:C	0.103825	0.103825	2.296e-10	2.675e-06	0	ENSG00000065833	4823	0.321981	0.895785	0.999663	[674 652 154]
3390722	NICN1	3	49143438	3:49143438:C:A	-0.086644	0.086644	2.167e-34	2.687e-30	0	ENSG00000145029	2242	0.247678	0.513953	1	[ 79 531 870]
3400278	FXYD5	19	35664964	19:35664964:A:G	-0.068733	-0.068733	4.658e-14	7.227e-10	0	ENSG00000089327	5318	0.455108	0.006633	0.99535	[461 675 344]
3400538	IGFBP7	4	57963469	4:57963469:G:A	0.129911	0.129911	3.56e-32	6.174e-27	1	ENSG00000163453	6583	0.171827	0.16674	0.99758	[1003 444 33]
3400538	IGFBP7	4	57920582	4:57920582:C:T	0.060019	0.060019	2.581e-14	6.668e-09	2	ENSG00000163453	6583	0.45356	0.582822	0.992712	[431 744 305]
3400605	ZKSCAN3	6	28330264	6:28330264:A:G	0.079442	0.079442	1.277e-11	1.714e-07	0	ENSG00000189298	5165	0.22291	0.510317	1	[853 530 97]
3400646	FRAT1	10	99142762	10:99142762:G:A	0.132935	0.132935	7.759e-41	2.154e-36	0	ENSG00000165879	4389	0.321981	0.252879	0.994623	[688 645 147]
3420241	SLC2A14	12	8148340	12:8148340:T:C	-0.100629	0.100629	4.362e-15	5.624e-11	0	ENSG00000173262	4225	0.487616	0.2468	0.993016	[353 705 422]
3420451	RSL24D1	15	55467558	15:55467558:C:G	-0.066299	0.066299	1.679e-17	3.986e-13	0	ENSG00000137876	7116	0.162539	0.300424	0.992131	[ 31 412 1037]
3420471	CAMK2D	4	114709536	4:114709536:A:T	0.136955	-0.136955	5.88e-15	2.982e-10	1	ENSG00000145349	5906	0.178019	0.771444	0.972898	[ 55 451 974]
3420687	GIMAP7	7	150240268	7:150240268:C:T	-0.067779	0.067779	7.412e-07	0.006658	0	ENSG00000179144	4681	0.436533	0.579599	0.982482	[305 741 434]
3420719	GTF2H1	11	18388464	11:18388464:C:G	0.09553	0.09553	2.262e-08	0.0005143	1	ENSG00000110768	5512	0.088235	0.721851	0.822438	[1187 272 21]
3440204	FBN2	5	126901868	5:126901868:A:C	-0.125187	-0.125187	2.886e-21	2.716e-16	1	ENSG00000138829	6679	0.241486	0.510935	1	[875 530 75]
3440491	GALC	14	88537481	14:88537481:C:A	-0.0559	0.0559	2.98e-15	1.54e-10	1	ENSG00000054983	5753	0.283282	0.800884	0.996299	[126 649 705]
3450092	PELI1	2	64263634	2:64263634:A:C	-0.056269	0.056269	5.785e-07	0.005177	0	ENSG00000197329	4622	0.226006	0.265795	0.992016	[ 61 477 942]
3450138	CTSC	11	88122010	11:88122010:C:A	0.063835	0.063835	3.084e-21	2.035e-15	2	ENSG00000109861	6206	0.243034	0.124563	0.996005	[844 565 71]
3450154	TRAF3IP3	1	209994715	1:209994715:C:T	0.067643	-0.067643	7.611e-22	1.567e-17	0	ENSG00000009790	5282	0.414861	0.715296	0.99686	[256 724 500]
3450326	NAGK	2	71275398	2:71275398:C:T	-0.103677	-0.103677	7.089e-38	1.5e-32	1	ENSG00000124357	5789	0.190402	0.121478	0.978349	[955 461 64]
3450338	HLA-DOB	6	32816054	6:32816054:G:A	-0.096475	-0.096475	1.026e-09	0.0002198	2	ENSG00000241106	11612	0.428793	0.752561	0.991576	[501 700 279]
3450427	MED19	11	57738992	11:57738992:T:A	-0.039736	-0.039736	6.015e-08	0.004208	2	ENSG00000156603	5120	0.25387	0.957209	0.997795	[757 619 104]
3460014	FAM198B	4	158900674	4:158900674:G:A	-0.394198	0.394198	4.316e-191	8.574e-186	0	ENSG00000164125	4656	0.130031	0.449148	0.996794	[ 44 387 1049]
3460014	FAM198B	4	158928654	4:158928654:C:A	-0.044043	0.044043	3.231e-07	0.005315	1	ENSG00000164125	4656	0.385449	0.640455	0.996668	[226 700 554]
3460053	SIPA1L2	1	232746866	1:232746866:C:T	-0.274148	0.274148	1.348e-74	9.718e-70	0	ENSG00000116991	6322	0.221362	0.555244	0.881825	[ 78 512 890]
3460097	HOXB2	17	46027257	17:46027257:G:A	-0.098457	-0.098457	1.436e-08	0.001068	2	ENSG00000173917	4705	0.343653	0.341681	0.992454	[657 637 186]
3460121	TOMM20	1	235522959	1:235522959:A:G	-0.045766	-0.045766	2.363e-12	3.146e-08	0	ENSG00000173726	4922	0.331269	0.910842	0.995687	[630 675 175]
3460431	LIG3	17	33307586	17:33307586:G:A	-0.170834	-0.170834	8.712e-81	5.759e-76	0	ENSG00000005156	5314	0.470588	0.74258	0.996133	[411 751 318]
3460451	SH3PXD2A	10	105459116	10:105459116:G:A	0.237125	0.237125	1.059e-27	2.265e-23	0	ENSG00000107957	4606	0.25387	0.593454	0.950238	[747 632 101]
3460520	CCND2	12	4399087	12:4399087:T:G	-0.094821	-0.094821	1.768e-07	0.001975	0	ENSG00000118971	5582	0.176471	0.457354	0.982275	[995 431 54]
3460685	KYNU	2	143778115	2:143778115:C:G	0.115251	0.115251	4.985e-22	1.017e-17	0	ENSG00000115919	5202	0.181115	0.598172	0.994115	[1010 418 52]
3460754	AXIN1	16	336396	16:336396:G:A	-0.212689	-0.212689	2.048e-84	8.728e-80	0	ENSG00000103126	3211	0.19195	0.26625	0.994758	[938 475 67]
3520020	CYFIP2	5	156761070	5:156761070:C:T	0.163076	0.163076	5.958e-44	2.562e-39	0	ENSG00000055163	6417	0.321981	0.159914	0.998989	[659 665 156]
3520020	CYFIP2	5	156808524	5:156808524:G:A	-0.078754	0.078754	7.659e-14	3.777e-09	1	ENSG00000055163	6417	0.46904	0.81286	0.99124	[349 747 384]
3520066	FZD1	7	90955960	7:90955960:G:T	0.2233	-0.2233	5.999e-54	2.08e-49	0	ENSG00000157240	4312	0.216718	0.090128	0.991917	[ 79 528 873]
3520070	EXOSC9	4	122682155	4:122682155:C:T	0.064464	0.064464	2.211e-12	3.348e-08	0	ENSG00000123737	5608	0.258514	0.904325	0.9537	[806 582 92]
3520291	LRRK2	12	40589107	12:40589107:G:A	0.051619	0.051619	6.184e-09	0.000168	1	ENSG00000188906	6067	0.312693	0.252706	0.994742	[729 604 147]
3520537	ZNF480	19	52825032	19:52825032:C:T	0.11888	0.11888	9.771e-19	2.581e-14	0	ENSG00000198464	7595	0.190402	0.91656	0.879638	[964 445 71]
360377	TGFA	2	70796339	2:70796339:G:A	0.137207	0.137207	8.023e-10	1.045e-05	0	ENSG00000163235	5559	0.122291	0.260741	0.998631	[1163 293 24]
360500	SRGN	10	70872181	10:70872181:G:A	0.039126	-0.039126	8.326e-08	0.002052	1	ENSG00000122862	6481	0.170279	0.299453	0.993053	[ 47 405 1028]
3610092	RBM23	14	23341666	14:23341666:G:C	0.041282	0.041282	2.75e-13	1.148e-08	1	ENSG00000100461	5702	0.365325	0.830569	0.968628	[599 696 185]
3610139	GSTM1	1	110204650	1:110204650:T:C	-0.573192	-0.573192	1.289e-52	4.504e-47	1	ENSG00000134184	4721	0.345201	0.036185	0.910958	[642 650 188]
3610228	PEA15	1	160136208	1:160136208:G:A	-0.100718	0.100718	5.73e-35	1.475e-30	0	ENSG00000162734	4626	0.218266	0.650869	0.977976	[107 583 790]
3610300	CCDC58	3	122128874	3:122128874:G:A	0.611517	0.611517	3.493e-88	4.258e-82	1	ENSG00000160124	5212	0.102167	0.405442	0.988064	[1168 298 14]
3610440	MAF	16	79299342	16:79299342:A:G	0.177574	0.177574	8.269e-23	1.176e-17	1	ENSG00000178573	9145	0.356037	0.797789	0.995834	[597 687 196]
3610709	PAG1	8	82041791	8:82041791:C:T	-0.256127	-0.256127	1.768e-106	1.585e-101	0	ENSG00000076641	5035	0.391641	0.41942	0.982854	[504 718 258]
3610709	PAG1	8	82067013	8:82067013:C:G	-0.103735	0.103735	3.499e-19	2.169e-14	1	ENSG00000076641	5035	0.266254	0.146181	0.993982	[118 615 747]
3710196	DDR1	6	30772541	6:30772541:T:C	0.118788	0.118788	9.473e-11	3.336e-06	0	ENSG00000204580	14651	0.150155	0.576014	1	[1105 346 29]
3710332	PSMB3	17	36927055	17:36927055:G:A	0.056617	0.056617	1.085e-19	1.478e-15	0	ENSG00000108294	3725	0.156347	0.038912	0.976256	[1050 407 23]
3780092	TNFRSF21	6	47348450	6:47348450:G:A	-0.089487	-0.089487	1.188e-07	0.001288	0	ENSG00000146072	5349	0.346749	0.234871	0.96514	[652 656 172]
3780161	TMEM70	8	74908782	8:74908782:A:G	0.066082	0.066082	9.554e-12	2.936e-07	1	ENSG00000175606	4918	0.295666	0.257705	0.970792	[699 628 153]
3780181	FLOT1	6	30772541	6:30772541:T:C	0.177575	0.177575	2.074e-52	2.663e-47	0	ENSG00000137312	16533	0.150155	0.576014	1	[1105 346 29]
3780181	FLOT1	6	30773522	6:30773522:T:C	0.05699	-0.05699	2.066e-09	0.0001538	1	ENSG00000137312	16533	0.188854	0.017872	0.99952	[ 60 503 917]
3780670	NGLY1	3	25871441	3:25871441:T:C	-0.038764	0.038764	3.468e-07	0.003978	0	ENSG00000151092	5871	0.165635	0.389231	0.922348	[ 61 428 991]
3780674	ZNF503	10	77197170	10:77197170:C:T	-0.20997	-0.20997	2.172e-55	5.763e-51	0	ENSG00000165655	3208	0.427245	0.06752	0.950407	[535 675 270]
3780674	ZNF503	10	77121082	10:77121082:T:C	0.092778	0.092778	6.902e-12	1.423e-07	1	ENSG00000165655	3208	0.346749	0.306366	0.996756	[589 702 189]
3780707	DUSP10	1	222223750	1:222223750:T:A	0.050571	0.050571	4.187e-08	0.0004083	0	ENSG00000143507	4636	0.357585	0.865569	0.97447	[572 698 210]
3780717	SRXN1	20	633149	20:633149:G:A	-0.246776	-0.246776	1.613e-134	2.043e-129	0	ENSG00000270299	5223	0.490712	0.107845	0.952227	[437 718 325]
3800097	TRIM24	7	137879380	7:137879380:T:C	-0.262341	0.262341	1.379e-94	1.043e-89	0	ENSG00000122779	4922	0.314241	0.81714	0.991135	[159 633 688]
3800097	TRIM24	7	137918784	7:137918784:T:C	-0.071093	-0.071093	1.722e-09	4.15e-05	1	ENSG00000122779	4922	0.317337	0.694892	0.942117	[659 665 156]
1230044	SSBP1	7	141381467	7:141381467:G:C	0.03051	-0.03051	7.182e-09	6.515e-05	0	ENSG00000106028	4063	0.465944	0.124205	0.97891	[306 703 471]
1230070	NDRG1	8	134291750	8:134291750:T:C	-0.173901	-0.173901	3.899e-64	2.59e-59	0	ENSG00000104419	6879	0.140867	0.850685	0.991851	[1079 365 36]
1230070	NDRG1	8	134229535	8:134229535:A:G	0.062752	-0.062752	2.479e-19	2.108e-14	1	ENSG00000104419	6879	0.424149	0.478876	0.997687	[261 716 503]
1230192	SPNS1	16	29205691	16:29205691:G:A	-0.036904	-0.036904	1.124e-07	0.003631	2	ENSG00000169682	2342	0.170279	0.590782	0.968642	[991 436 53]
1230347	RERE	1	8482078	1:8482078:C:T	0.07785	-0.07785	3.614e-17	6.804e-13	0	ENSG00000142599	5704	0.49226	0.543257	0.997678	[287 750 443]
1230487	SRGAP3	3	9026818	3:9026818:G:A	0.087691	0.087691	1.441e-12	6.531e-08	1	ENSG00000196220	6783	0.273994	0.18382	0.954527	[761 594 125]
1230524	ST6GALNAC3	1	76556950	1:76556950:A:T	-0.085494	-0.085494	1.191e-07	0.003016	1	ENSG00000184005	6870	0.196594	0.381583	0.998752	[961 460 59]
1230612	CCT6B	17	33307586	17:33307586:G:A	-0.091746	-0.091746	1.027e-19	2.003e-15	0	ENSG00000132141	5370	0.470588	0.74258	0.996133	[411 751 318]
1230731	NFXL1	4	47962078	4:47962078:A:T	0.102393	-0.102393	4.926e-13	1.557e-08	1	ENSG00000170448	4409	0.386997	0.207455	0.998157	[187 666 627]
1230767	IFITM2	11	199256	11:199256:G:A	-0.1118	-0.1118	6.72e-14	1.06e-09	1	ENSG00000185201	1937	0.182663	0.407412	0.988228	[984 445 51]
3800139	HEXB	5	73972463	5:73972463:T:C	-0.039781	-0.039781	3.519e-11	4.822e-07	0	ENSG00000049860	5425	0.181115	0.823303	0.999504	[1002 427 51]
380014	SLC25A19	17	73313277	17:73313277:G:A	0.099003	-0.099003	1.085e-15	3.258e-12	0	ENSG00000125454	934	0.287926	0.19482	0.98922	[ 82 549 849]
3800168	SLC2A3	12	8152687	12:8152687:C:G	-0.110153	0.110153	1.179e-30	2.492e-26	0	ENSG00000059804	4190	0.487616	0.167322	0.992766	[354 703 423]
3800204	OLFM1	9	137854872	9:137854872:G:A	0.502275	0.502275	1.039e-76	7.302e-72	0	ENSG00000130558	5981	0.26161	0.585379	0.9978	[823 560 97]
3800307	SHKBP1	19	41115040	19:41115040:T:C	-0.044259	-0.044259	2.426e-11	3.019e-07	0	ENSG00000160410	4867	0.410217	0.588293	0.998576	[505 729 246]
3800369	FAM110B	8	59060275	8:59060275:A:G	-0.104203	-0.104203	6.413e-17	1.34e-12	0	ENSG00000169122	6400	0.369969	0.850664	0.971279	[541 713 226]
3800369	FAM110B	8	59213168	8:59213168:A:T	-0.097179	-0.097179	9.608e-15	5.159e-10	1	ENSG00000169122	6400	0.340557	0.893823	1	[603 698 179]
3800463	SLC29A3	10	73138785	10:73138785:C:T	-0.071005	0.071005	1.704e-08	0.0004477	1	ENSG00000198246	6291	0.108359	0.648076	0.980962	[ 18 314 1148]
3800470	MBOAT7	19	54710673	19:54710673:T:C	-0.064639	-0.064639	5.529e-19	4.346e-14	1	ENSG00000125505	6520	0.331269	0.163004	0.954187	[688 622 170]
3800576	ASGR2	17	7015711	17:7015711:C:T	0.349329	0.349329	9.071e-132	1.166e-126	0	ENSG00000161944	5438	0.297214	0.499919	0.996909	[699 619 162]
3800576	ASGR2	17	7036251	17:7036251:T:C	0.157033	0.157033	4.639e-30	6.046e-25	1	ENSG00000161944	5438	0.226006	0.873248	0.980879	[873 518 89]
3800603	WWP2	16	69955960	16:69955960:C:G	-0.03843	0.03843	5.892e-09	0.000361	2	ENSG00000198373	3510	0.377709	0.465857	0.969149	[259 702 519]
3800753	CDCA7L	7	21974610	7:21974610:A:G	-0.117226	0.117226	4.218e-17	3.103e-12	1	ENSG00000164649	7018	0.244582	0.419959	0.988909	[123 569 788]
380102	TMEM51	1	15558045	1:15558045:C:A	0.452046	0.452046	6.838e-74	6.337e-68	1	ENSG00000171729	6339	0.126935	0.268403	0.992004	[1143 317 20]
380102	TMEM51	1	15557767	1:15557767:C:T	0.135752	0.135752	4.349e-18	1.99e-12	2	ENSG00000171729	6339	0.348297	0.305131	0.993042	[637 665 178]
3830273	NIT2	3	100094154	3:100094154:G:T	-0.111334	-0.111334	2.445e-51	8.312e-47	0	ENSG00000114021	4416	0.325077	0.217105	0.99866	[716 613 151]
3830327	MGLL	3	127622027	3:127622027:G:T	0.094188	0.094188	5.998e-10	1.58e-05	1	ENSG00000074416	5171	0.362229	0.528146	0.950353	[579 699 202]
3840026	GPAM	10	113902418	10:113902418:A:C	0.063719	0.063719	7.235e-07	0.006166	0	ENSG00000119927	4430	0.283282	0.005739	0.996691	[807 579 94]
3840367	CAPG	2	85656616	2:85656616:T:C	-0.092642	-0.092642	1.627e-12	2.78e-07	2	ENSG00000042493	5269	0.174923	0.2295	0.974719	[1055 392 33]
3840376	ATOH8	2	85926142	2:85926142:T:G	-0.696688	-0.696688	2.857e-234	9.463e-229	0	ENSG00000168874	5143	0.404025	0.52886	1	[547 707 226]
3840376	ATOH8	2	85938407	2:85938407:A:C	0.34003	0.34003	2.853e-62	1.505e-56	1	ENSG00000168874	5143	0.160991	0.502327	0.962307	[986 433 61]
3840519	DPEP3	16	68061171	16:68061171:T:C	-0.099094	-0.099094	4.076e-11	3.255e-07	0	ENSG00000141096	3136	0.153251	0.801635	1	[990 436 54]
3840736	C11orf46	11	30804996	11:30804996:G:C	0.060965	0.060965	1.621e-10	3.584e-06	1	ENSG00000152219	3988	0.294118	0.290849	0.993811	[693 651 136]
3840750	GATC	12	120902279	12:120902279:T:C	0.176732	0.176732	3.061e-44	1.063e-39	0	ENSG00000111780	5157	0.325077	0.119853	0.99866	[625 693 162]
3840750	GATC	12	121023489	12:121023489:G:C	0.085121	0.085121	8.05e-14	3.207e-09	1	ENSG00000111780	5157	0.478328	0.027249	0.96756	[400 751 329]
3850131	YWHAQ	2	9697372	2:9697372:A:C	0.025419	-0.025419	2.343e-08	0.0002888	0	ENSG00000134308	5809	0.352941	0.302121	0.953227	[178 655 647]
3850131	YWHAQ	2	9901125	2:9901125:C:T	0.031311	0.031311	2.844e-07	0.005789	1	ENSG00000134308	5809	0.140867	0.042634	0.985701	[1059 393 28]
3850433	HSPA1B	6	31768800	6:31768800:A:G	-0.259286	-0.259286	1.432e-32	1.162e-27	0	ENSG00000204388	15746	0.160991	0.572088	0.999456	[1033 408 39]
3850433	HSPA1B	6	31603591	6:31603591:A:G	0.092906	0.092906	3.466e-10	0.0001053	2	ENSG00000204388	15746	0.496904	0.10675	1	[436 697 347]
3850440	FCER1G	1	161143312	1:161143312:T:C	-0.046903	-0.046903	1.021e-14	4.159e-10	1	ENSG00000158869	4809	0.339009	0.306115	0.992445	[726 633 121]
3850561	F11R	1	160959962	1:160959962:C:T	-0.077202	-0.077202	1.045e-17	1.672e-13	0	ENSG00000158769	4731	0.489164	0.408481	0.995679	[356 752 372]
3870102	HNMT	2	138792443	2:138792443:T:C	0.064485	0.064485	1.601e-27	3.853e-23	0	ENSG00000150540	5211	0.482972	0.088004	0.991755	[394 723 363]
3870112	TSEN15	1	184051573	1:184051573:A:C	0.072023	0.072023	4.761e-32	1.105e-27	0	ENSG00000198860	4500	0.45356	0.727282	0.999703	[408 753 319]
3870324	CPVL	7	29051086	7:29051086:G:T	0.083479	0.083479	3.602e-17	2.44e-12	1	ENSG00000106066	6383	0.154799	0.336476	0.998315	[1048 387 45]
3870408	DUSP18	22	31086280	22:31086280:C:T	-0.210102	-0.210102	3.723e-127	4.03e-122	0	ENSG00000167065	4849	0.272446	0.784273	0.987151	[743 605 132]
3870577	MFSD10	4	2846799	4:2846799:C:T	-0.058762	-0.058762	2.11e-26	4.337e-22	0	ENSG00000109736	4559	0.306502	0.486834	0.984287	[704 644 132]
3870601	MAPK3	16	30068354	16:30068354:C:T	-0.113867	-0.113867	1.311e-61	2.523e-57	0	ENSG00000102882	2050	0.326625	0.381539	0.997252	[556 712 212]
3890138	MTMR11	1	150115398	1:150115398:T:A	0.054754	-0.054754	1.702e-08	0.0001361	1	ENSG00000014914	1765	0.168731	0.131268	0.959875	[ 42 395 1043]
3890193	CLIC4	1	25136203	1:25136203:C:T	0.144036	0.144036	3.729e-27	3.647e-23	0	ENSG00000169504	2115	0.108359	0.107786	0.855035	[1120 344 16]
3890193	CLIC4	1	25050508	1:25050508:C:T	-0.093698	-0.093698	7.338e-13	1.137e-08	1	ENSG00000169504	2115	0.143963	0.753929	0.96362	[1145 316 19]
3890309	RFC3	13	34348532	13:34348532:A:G	0.10118	-0.10118	6.973e-22	1.17e-17	0	ENSG00000133119	4283	0.374613	0.113064	0.99749	[176 665 639]
3930035	UGP2	2	64293274	2:64293274:A:G	-0.033396	0.033396	5.039e-09	4.637e-05	0	ENSG00000169764	4086	0.283282	0.982569	0.989506	[108 579 793]
3930059	E2F3	6	20502706	6:20502706:A:C	0.043851	0.043851	3.143e-07	0.003668	0	ENSG00000112242	5960	0.188854	0.590906	0.986092	[942 477 61]
3930278	TMEM177	2	120384114	2:120384114:A:G	0.073125	0.073125	2.129e-07	0.002148	0	ENSG00000144120	5049	0.114551	0.676093	0.999276	[1147 309 24]
3930367	DAB2	5	39519027	5:39519027:C:T	-0.231009	-0.231009	2.102e-42	8.071e-38	0	ENSG00000153071	5920	0.326625	0.696645	0.99358	[635 662 183]
3930368	CARD17	11	104991105	11:104991105:T:C	-0.099769	0.099769	3.577e-15	1.514e-10	1	ENSG00000137752	4705	0.362229	0.175929	0.990916	[151 660 669]
3930546	SLC2A9	4	9927869	4:9927869:T:C	0.110531	0.110531	7.418e-41	2.95e-36	0	ENSG00000109667	6316	0.218266	0.899373	0.9597	[894 519 67]
3930653	C7orf44	7	43851872	7:43851872:C:T	-0.128104	0.128104	4.9e-69	2.471e-64	0	ENSG00000106603	4872	0.326625	0.891134	0.983914	[130 644 706]
3930653	C7orf44	7	43637139	7:43637139:T:C	-0.041654	-0.041654	3.646e-10	3.71e-05	2	ENSG00000106603	4872	0.267802	0.421103	0.998125	[747 612 121]
3930731	DHRS7	14	60289732	14:60289732:C:A	0.060081	0.060081	1.404e-12	1.488e-08	0	ENSG00000100612	3863	0.134675	0.133616	0.996218	[1168 290 22]
3930750	IRAK2	3	10249775	3:10249775:G:T	0.096074	0.096074	2.14e-14	3.546e-10	0	ENSG00000134070	5614	0.348297	0.841351	0.99816	[623 658 199]
3940097	LIX1L	1	145433242	1:145433242:G:A	0.033645	-0.033645	1.533e-05	0.008798	0	ENSG00000152022	303	0.411765	0.525358	0.981234	[212 764 504]
3940390	TBXAS1	7	139645624	7:139645624:A:G	0.057308	0.057308	5.703e-09	6.358e-05	0	ENSG00000059377	4991	0.095975	0.5317	0.999153	[1193 274 13]
3940438	NCF1	7	75100124	7:75100124:T:C	0.113594	0.113594	2.409e-13	3.207e-09	1	ENSG00000158517	1722	0.243034	0.235559	0.928403	[846 543 91]
3940736	NME2	17	49389875	17:49389875:C:T	0.070812	0.070812	4.899e-10	1.192e-05	1	ENSG00000011052	4688	0.45356	0.745359	0.994086	[417 728 335]
3990598	DRAP1	11	65781195	11:65781195:C:A	-0.03297	-0.03297	9.226e-07	0.005676	0	ENSG00000175550	3187	0.417957	0.895213	0.966992	[456 727 297]
4040017	PEX7	6	137195458	6:137195458:C:T	0.04227	-0.04227	6.906e-07	0.009172	1	ENSG00000112357	3938	0.473684	0.580889	0.998913	[340 785 355]
4040019	WHAMM	15	83502787	15:83502787:A:G	0.139829	-0.139829	1.139e-34	1.832e-30	0	ENSG00000156232	2897	0.430341	0.522527	0.995408	[257 726 497]
4040022	CD86	3	121831497	3:121831497:G:A	-0.070277	0.070277	2.182e-14	9.553e-10	1	ENSG00000114013	5352	0.289474	0.406891	0.995709	[105 588 787]
4040037	GPR183	13	100085742	13:100085742:G:A	-0.260659	-0.260659	2.578e-12	4.055e-08	0	ENSG00000169508	5850	0.100619	0.003635	0.988024	[1198 264 18]
4040088	TCP11L2	12	106833816	12:106833816:G:A	-0.21995	0.21995	6.498e-32	1.27e-27	0	ENSG00000166046	3793	0.148607	0.411645	0.998838	[ 33 358 1089]
4040162	MEF2C	5	87997279	5:87997279:A:G	0.199369	-0.199369	2.877e-50	7.614e-46	0	ENSG00000081189	3473	0.267802	0.740988	0.985649	[107 570 803]
4040189	RIMS3	1	41421733	1:41421733:G:A	0.080465	0.080465	1.061e-07	0.001151	0	ENSG00000117016	5332	0.227554	0.686558	0.99258	[904 505 71]
4040204	C20orf3	20	24935048	20:24935048:T:G	0.044495	-0.044495	1.912e-10	2.589e-06	0	ENSG00000101474	5600	0.390093	0.665557	0.998455	[214 732 534]
4040279	NSF	17	44572068	17:44572068:A:G	-0.040525	0.040525	4.636e-11	5.663e-07	0	ENSG00000073969	4863	0.472136	0.264369	0.88818	[345 766 369]
4040672	DDX47	12	12978058	12:12978058:A:G	0.039514	-0.039514	3.109e-16	5.532e-12	0	ENSG00000213782	5574	0.430341	0.679985	0.976281	[286 718 476]
4040762	P2RY2	11	72899691	11:72899691:C:A	0.142612	0.142612	8.4e-25	1.307e-20	0	ENSG00000175591	3607	0.289474	0.006468	0.932198	[794 585 101]
4050072	TMEM189	20	48739824	20:48739824:C:T	0.076216	0.076216	3.752e-38	1.205e-33	0	ENSG00000124208	5366	0.266254	0.976786	1	[793 572 115]
4050128	SULF2	20	46305112	20:46305112:C:T	-0.075498	-0.075498	9.659e-17	3.409e-11	2	ENSG00000196562	5974	0.304954	0.606504	0.990607	[706 643 131]
4050452	PPA1	10	72038835	10:72038835:C:T	0.053834	0.053834	3.906e-10	0.001679	4	ENSG00000180817	7350	0.272446	0.784273	0.998516	[745 606 129]
4050768	CHST13	3	126180088	3:126180088:A:G	0.069628	0.069628	1.375e-12	2.883e-07	2	ENSG00000180767	6560	0.462848	0.474467	0.995578	[412 700 368]
1240243	ATL3	11	63487386	11:63487386:T:C	0.051	-0.051	4.743e-12	4.593e-08	0	ENSG00000184743	3618	0.19969	0.315995	0.99862	[ 56 488 936]
1240358	RAB20	13	111172744	13:111172744:C:T	-0.093061	0.093061	6.143e-11	1.065e-06	0	ENSG00000139832	6993	0.430341	0.103047	0.95398	[320 708 452]
1240392	GPR137B	1	236525604	1:236525604:T:C	0.061939	0.061939	1.957e-11	6.624e-07	1	ENSG00000077585	5662	0.444272	0.692778	0.906821	[428 767 285]
4060692	SUCLG2	3	67422124	3:67422124:G:C	0.058411	-0.058411	1.565e-13	7.987e-09	1	ENSG00000172340	6840	0.318885	0.186651	0.974919	[168 636 676]
4060692	SUCLG2	3	67458562	3:67458562:A:C	-0.052702	-0.052702	1.12e-11	2.083e-06	2	ENSG00000172340	6840	0.303406	0.846825	0.997216	[715 603 162]
4070037	TMED10	14	75669649	14:75669649:A:G	0.053461	0.053461	3.241e-08	0.0002925	0	ENSG00000170348	4255	0.431889	0.335327	0.92501	[456 748 276]
4070136	PIGC	1	172400484	1:172400484:A:C	0.041957	-0.041957	2.304e-11	2.82e-07	0	ENSG00000135845	4773	0.377709	0.489487	0.997185	[211 698 571]
4070424	C16orf93	16	30592110	16:30592110:A:G	0.068321	0.068321	1.047e-07	0.0009482	1	ENSG00000196118	2274	0.178019	0.218502	0.931688	[1016 424 40]
4070524	CERKL	2	182308352	2:182308352:A:G	-0.095179	-0.095179	3.324e-10	9.439e-06	1	ENSG00000188452	5389	0.498452	0.404023	0.997709	[318 728 434]
4120152	RIOK2	5	96617887	5:96617887:C:T	-0.048883	0.048883	4.843e-13	2.165e-08	1	ENSG00000058729	6338	0.411765	0.685192	0.997971	[236 720 524]
4120279	APBB3	5	140008419	5:140008419:G:A	-0.089999	-0.089999	4.793e-19	5.876e-15	0	ENSG00000113108	3439	0.478328	0.639864	0.999705	[356 720 404]
4120356	CAMKMT	2	44837215	2:44837215:G:C	-0.111849	0.111849	1.507e-27	5.07e-23	0	ENSG00000143919	7305	0.376161	0.758538	0.998003	[194 690 596]
4120475	SOX15	17	7468216	17:7468216:T:C	-0.10131	0.10131	5.907e-13	7.855e-09	0	ENSG00000129194	4779	0.326625	0.167269	0.999666	[134 608 738]
4120671	SSBP3	1	54888528	1:54888528:C:T	-0.081623	-0.081623	1.933e-09	2.605e-05	0	ENSG00000157216	5906	0.444272	0.692778	0.992713	[524 709 247]
4150070	DNAJC19	3	180917316	3:180917316:A:G	0.047874	0.047874	1.024e-06	0.006568	0	ENSG00000205981	3339	0.362229	0.383377	0.934034	[611 688 181]
4150408	P2RY2	11	72900521	11:72900521:G:A	0.175316	0.175316	8.152e-36	1.671e-31	0	ENSG00000175591	3607	0.286378	0.00429	0.932956	[798 583 99]
4150593	SARM1	17	26722728	17:26722728:C:T	0.074102	-0.074102	5.935e-10	4.654e-06	0	ENSG00000004139	3285	0.44582	0.856692	0.999702	[302 740 438]
4180079	CRISPLD2	16	84943759	16:84943759:C:G	-0.127281	-0.127281	1.599e-28	3.115e-23	1	ENSG00000103196	9196	0.478328	0.12381	0.992942	[383 757 340]
4180364	GOLM1	9	88535231	9:88535231:A:G	-0.108865	-0.108865	2.136e-16	5.919e-11	2	ENSG00000135052	4928	0.243034	0.235559	0.982965	[896 497 87]
4180452	ATP1B1	1	169123592	1:169123592:G:A	-0.15948	-0.15948	2.746e-18	1.919e-13	1	ENSG00000143153	6119	0.394737	0.000634	0.998154	[571 629 280]
4180563	LOC613037	16	30323810	16:30323810:C:T	0.147465	0.147465	4.955e-41	5.794e-37	0	ENSG00000198064	1835	0.442724	0.876267	0.981744	[412 752 316]
4200196	TNFAIP8	5	118740693	5:118740693:G:A	-0.063115	-0.063115	1.536e-14	2.647e-10	0	ENSG00000145779	5797	0.229102	0.111867	0.997091	[861 526 93]
4200541	FAM113B	12	47737447	12:47737447:T:A	-0.113581	-0.113581	3.585e-13	5.967e-09	0	ENSG00000179715	5942	0.312693	0.23551	0.984288	[708 636 136]
4200593	SYNJ2	6	158559634	6:158559634:T:G	-0.086582	0.086582	5.954e-08	0.001371	1	ENSG00000078269	5897	0.147059	0.994795	1	[ 27 353 1100]
4200703	CDC42BPB	14	103484825	14:103484825:T:C	-0.111375	-0.111375	1.517e-09	3.83e-05	1	ENSG00000198752	5134	0.103715	0.377476	1	[1197 275 8]
4200746	BPI	20	36974512	20:36974512:G:C	-0.136949	-0.136949	1.582e-10	0.0004747	4	ENSG00000101425	4617	0.20743	0.52067	0.996889	[987 428 65]
4210022	CAMK1D	10	12307827	10:12307827:C:T	-0.10645	0.10645	3.363e-19	9.371e-15	0	ENSG00000183049	7867	0.410217	0.704974	0.999696	[298 728 454]
4210041	UQCRQ	5	132178781	5:132178781:C:T	-0.057345	-0.057345	2.478e-16	3.361e-12	0	ENSG00000164405	4224	0.157895	0.39036	0.80983	[1063 386 31]
4210059	CHRNA2	8	26940968	8:26940968:T:C	0.0872	0.0872	4.153e-08	0.0005888	0	ENSG00000120903	6836	0.204334	0.232846	0.997289	[974 460 46]
4210064	CSNK1G3	5	123024195	5:123024195:G:A	-0.042202	-0.042202	4.184e-08	0.0005125	0	ENSG00000151292	5875	0.414861	0.199983	0.998789	[459 725 296]
4210128	MTPN,LUZP6	7	135704543	7:135704543:C:T	0.046478	0.046478	1.054e-07	0.00113	0	ENSG00000105887	5264	0.091331	0.026667	0.997627	[1220 236 24]
4210129	ELOVL5	6	53296986	6:53296986:C:T	0.06771	0.06771	3.287e-10	4.497e-06	0	ENSG00000012660	5728	0.162539	0.023708	0.971819	[1081 381 18]
4210138	C6orf64	6	39106945	6:39106945:T:G	-0.043888	0.043888	3.612e-09	0.0003614	2	ENSG00000112167	5749	0.362229	0.881447	0.996818	[199 656 625]
4210347	DUSP28	2	241481005	2:241481005:C:T	-0.088544	-0.088544	7.336e-34	2.632e-29	0	ENSG00000188542	6663	0.176471	0.430548	0.98157	[1008 431 41]
4210431	SRP19	5	112254377	5:112254377:G:A	0.032129	-0.032129	3.683e-08	0.0005057	0	ENSG00000153037	6583	0.408669	0.350394	0.995435	[257 685 538]
4210470	C14orf135	14	60638815	14:60638815:G:A	0.036516	0.036516	9.908e-07	0.007692	0	ENSG00000126773	4077	0.182663	0.229694	1	[1044 396 40]
4210491	TBCE	1	235541156	1:235541156:C:T	-0.075984	0.075984	1.479e-16	2.529e-12	0	ENSG00000116957	5292	0.456656	0.035881	0.960209	[334 774 372]
4210670	PAM	5	102118007	5:102118007:C:T	0.066408	0.066408	2.338e-09	0.0002428	2	ENSG00000145730	5681	0.352941	0.128717	0.997186	[594 699 187]
4220168	HNMT	2	138797485	2:138797485:T:C	0.044739	0.044739	1.105e-10	1.418e-06	0	ENSG00000150540	5211	0.482972	0.088004	0.987509	[395 723 362]
4220431	EXT1	8	118820371	8:118820371:T:G	-0.079506	-0.079506	1.072e-14	1.851e-10	0	ENSG00000182197	5781	0.291022	0.365445	0.988552	[785 597 98]
4220468	ATP1B1	1	169127532	1:169127532:A:C	-0.157893	-0.157893	2.238e-24	2.328e-19	1	ENSG00000143153	6119	0.393189	0.000443	0.995102	[572 639 269]
4220484	ARFIP1	4	153662218	4:153662218:C:T	0.085831	0.085831	7.114e-16	1.167e-11	0	ENSG00000164144	5219	0.411765	0.457354	0.993191	[511 701 268]
4220519	UBA52	19	18702497	19:18702497:T:C	-0.023688	-0.023688	4.009e-11	4.71e-07	0	ENSG00000221983	4650	0.458204	0.855192	0.993329	[364 790 326]
4220541	ZNF431	19	21782050	19:21782050:G:A	0.061606	-0.061606	2.012e-07	0.002819	0	ENSG00000196705	7083	0.294118	0.290849	0.972698	[160 644 676]
4220592	CACNA2D3	3	54998962	3:54998962:T:C	0.084335	0.084335	1.391e-14	3.08e-10	0	ENSG00000157445	7474	0.441176	0.844752	0.997724	[441 748 291]
4220603	SPI1	11	47303275	11:47303275:T:C	0.050019	0.050019	4.674e-10	7.973e-06	1	ENSG00000066336	3212	0.303406	0.212678	1	[739 612 129]
4230017	ST8SIA4	5	100119363	5:100119363:G:T	0.045518	0.045518	2.213e-07	0.0023	0	ENSG00000113532	5216	0.267802	0.740988	0.99925	[731 624 125]
4230368	ECE2	3	183988289	3:183988289:G:A	0.075354	0.075354	5.72e-08	0.000499	0	ENSG00000145191	4180	0.151703	0.137671	0.989112	[1025 405 50]
4230403	NUMB	14	73619306	14:73619306:G:A	-0.029756	-0.029756	8.272e-07	0.009105	0	ENSG00000133961	5821	0.173375	0.50701	0.999487	[972 466 42]
4230528	BTBD1	15	83756393	15:83756393:A:G	0.06799	0.06799	3.691e-24	4.908e-20	0	ENSG00000064726	3133	0.309598	0.19667	0.992767	[712 619 149]
4230735	FAM129A	1	184763525	1:184763525:A:G	0.093419	0.093419	2.792e-11	2.832e-07	0	ENSG00000135842	3957	0.433437	0.70327	0.986937	[439 727 314]
4250048	CMTM7	3	32504813	3:32504813:G:A	-0.041065	-0.041065	8.109e-08	0.001828	1	ENSG00000153551	5889	0.229102	0.741645	0.97227	[837 551 92]
4250136	LTB4R	14	24799843	14:24799843:C:T	0.047801	-0.047801	1.504e-07	0.001653	0	ENSG00000213903	5461	0.425697	0.430113	0.996897	[237 706 537]
4250427	ZNF493	19	21781232	19:21781232:A:G	-0.22884	-0.22884	3.646e-51	1.95e-46	0	ENSG00000196268	6993	0.298762	0.964093	0.984211	[669 636 175]
4260435	ERCC2	19	45854919	19:45854919:T:G	-0.097663	-0.097663	2.511e-25	6.276e-21	0	ENSG00000104884	5757	0.390093	0.971698	0.995543	[591 700 189]
4260725	CD79B	17	62072181	17:62072181:T:G	0.091074	-0.091074	1.07e-10	1.621e-06	1	ENSG00000007312	2621	0.362229	0.415488	0.970517	[184 726 570]
4280725	RNF14	5	141367807	5:141367807:G:C	-0.189685	0.189685	2.936e-135	3.528e-130	0	ENSG00000013561	4896	0.232198	0.286527	0.888983	[ 79 543 858]
4280739	APCDD1	18	10245011	18:10245011:C:T	0.141353	0.141353	3.764e-15	2.172e-10	1	ENSG00000154856	6601	0.24613	0.095019	0.94703	[782 595 103]
4290243	ARHGAP24	4	86533932	4:86533932:A:G	0.080946	-0.080946	8.904e-16	1.606e-11	0	ENSG00000138639	5770	0.405573	0.236414	0.999695	[174 707 599]
4290368	PSTPIP2	18	43347435	18:43347435:G:A	0.050621	0.050621	3.88e-07	0.007185	1	ENSG00000152229	5351	0.478328	0.12381	0.995456	[395 757 328]
