# Supplementary material for: Genetic coupling of enhancer activity and connectivity in gene expression control
Source: Nat Commun. 2025 Jan 27;16:970. doi: 10.1038/s41467-025-55900-3 (PMC11772589; doi:10.1038/s41467-025-55900-3)
Supplement: Supplementary file 8 — Supplementary Data 5 [file 41467_2025_55900_MOESM8_ESM.xlsx]

## Sheet: TADs_monocytes_GRCh38
Chromosome	TAD_start	TAD_end
chr1	1748999	1913998
chr1	2771999	3434998
chr1	3617999	3695998
chr1	3926999	5897998
chr1	5975999	6050998
chr1	6350999	6416998
chr1	6539999	6653998
chr1	6710999	6899998
chr1	7352999	7403998
chr1	7649999	7922998
chr1	7970999	8357998
chr1	8552999	8735998
chr1	8849999	8918998
chr1	8999999	9104998
chr1	9107999	9203998
chr1	9260999	9590998
chr1	9617999	9731998
chr1	9776999	10037998
chr1	10370999	10427998
chr1	10502999	10949998
chr1	11006999	11294998
chr1	11300999	11627998
chr1	11828999	11903998
chr1	12113999	12215998
chr1	12302999	12668998
chr1	12800999	12857998
chr1	15119999	15284998
chr1	15317999	15440998
chr1	15782999	16007998
chr1	16070999	16196998
chr1	16871999	18857998
chr1	18875999	19250998
chr1	19346999	19661998
chr1	19883999	20501998
chr1	20513999	20651998
chr1	20909999	21212998
chr1	21224999	21380998
chr1	21851999	21971998
chr1	22016999	22109998
chr1	22403999	22652998
chr1	22664999	22940998
chr1	22967999	23195998
chr1	23285999	23423998
chr1	23486999	23645998
chr1	23687999	23753998
chr1	23759999	23981998
chr1	24065999	24638998
chr1	24674999	25214998
chr1	25229999	25358998
chr1	25421999	25496998
chr1	25886999	26009998
chr1	26276999	26324998
chr1	26474999	26897998
chr1	27041999	27290998
chr1	27293999	27401998
chr1	27605999	27668998
chr1	27836999	27998998
chr1	28079999	28217998
chr1	28235999	28370998
chr1	28784999	28874998
chr1	28877999	29039998
chr1	29231999	30707998
chr1	30716999	30785998
chr1	32447999	33098998
chr1	33275999	33488998
chr1	33512999	37427998
chr1	37598999	37682998
chr1	37706999	37787998
chr1	37802999	37868998
chr1	38033999	38834998
chr1	39185999	39266998
chr1	39659999	39722998
chr1	39794999	40037998
chr1	40334999	40412998
chr1	40841999	40958998
chr1	41258999	41444998
chr1	41528999	42182998
chr1	42332999	42767998
chr1	42902999	43085998
chr1	43220999	43421998
chr1	43751999	43940998
chr1	43994999	44042998
chr1	44360999	44621998
chr1	44624999	44717998
chr1	44720999	44840998
chr1	45014999	45305998
chr1	45341999	45500998
chr1	45503999	45578998
chr1	45605999	45860998
chr1	46028999	46187998
chr1	46241999	46733998
chr1	46781999	47105998
chr1	47156999	47756998
chr1	48086999	48248998
chr1	48443999	48497998
chr1	48857999	50366998
chr1	50738999	51350998
chr1	51356999	51893998
chr1	51896999	52010998
chr1	52019999	52841998
chr1	53120999	53177998
chr1	53267999	53402998
chr1	53858999	53969998
chr1	54401999	54491998
chr1	54938999	55004998
chr1	55061999	58484998
chr1	58493999	59783998
chr1	60119999	60815998
chr1	60830999	61868998
chr1	62165999	62414998
chr1	62447999	62861998
chr1	63299999	63599998
chr1	63602999	65051998
chr1	65222999	65699998
chr1	65702999	65936998
chr1	65948999	66746998
chr1	66767999	67004998
chr1	67211999	67514998
chr1	67523999	67769998
chr1	68105999	70532998
chr1	71108999	71177998
chr1	72602999	72650998
chr1	72836999	72887998
chr1	73493999	73667998
chr1	73838999	73904998
chr1	74171999	74228998
chr1	74612999	74663998
chr1	74672999	74720998
chr1	75128999	75209998
chr1	75704999	75818998
chr1	75983999	77132998
chr1	77138999	77555998
chr1	78599999	78689998
chr1	79022999	79076998
chr1	80105999	80156998
chr1	81530999	83162998
chr1	83183999	83348998
chr1	83897999	84941998
chr1	85949999	88634998
chr1	88640999	90050998
chr1	90062999	91208998
chr1	91472999	91937998
chr1	91970999	92627998
chr1	92738999	92834998
chr1	92852999	93002998
chr1	93077999	93221998
chr1	93623999	93848998
chr1	94037999	94349998
chr1	94472999	94820998
chr1	94847999	95051998
chr1	96203999	96854998
chr1	96944999	98507998
chr1	98741999	99725998
chr1	99797999	100880998
chr1	100889999	101372998
chr1	101600999	103622998
chr1	103757999	104468998
chr1	105434999	105482998
chr1	108818999	108905998
chr1	109538999	109643998
chr1	109769999	109988998
chr1	110183999	110501998
chr1	110609999	110780998
chr1	110792999	110978998
chr1	111179999	111227998
chr1	111437999	111782998
chr1	111788999	112346998
chr1	112364999	112808998
chr1	112871999	113051998
chr1	113132999	113699998
chr1	113816999	114287998
chr1	114335999	114791998
chr1	114965999	115124998
chr1	115127999	115601998
chr1	115787999	116027998
chr1	116120999	116576998
chr1	116720999	117065998
chr1	117140999	117863998
chr1	117869999	119501998
chr1	150557999	150629998
chr1	150749999	150818998
chr1	151925999	152003998
chr1	152051999	152468998
chr1	152492999	152543998
chr1	152573999	152627998
chr1	152633999	153314998
chr1	153347999	153410998
chr1	153503999	153626998
chr1	153782999	153992998
chr1	154400999	154475998
chr1	154478999	154553998
chr1	154937999	155060998
chr1	155087999	155174998
chr1	155249999	155327998
chr1	155927999	155996998
chr1	156086999	156137998
chr1	156377999	156449998
chr1	156452999	156614998
chr1	156725999	156776998
chr1	156968999	157079998
chr1	157082999	157163998
chr1	157361999	157496998
chr1	157856999	157955998
chr1	157958999	159080998
chr1	159128999	159764998
chr1	159776999	159896998
chr1	160037999	160385998
chr1	160538999	160610998
chr1	160664999	160988998
chr1	161180999	161393998
chr1	161477999	161750998
chr1	161765999	162050998
chr1	162824999	163349998
chr1	163355999	165104998
chr1	165374999	165932998
chr1	166469999	166526998
chr1	167060999	167129998
chr1	167537999	167711998
chr1	168371999	168578998
chr1	168596999	169361998
chr1	169586999	169715998
chr1	169892999	171476998
chr1	171479999	171599998
chr1	171713999	171788998
chr1	172424999	173489998
chr1	173933999	173984998
chr1	174248999	174752998
chr1	174758999	174998998
chr1	175025999	175133998
chr1	175145999	175328998
chr1	176036999	176246998
chr1	178019999	178301998
chr1	179015999	179384998
chr1	180089999	180185998
chr1	180230999	180500998
chr1	180875999	181181998
chr1	181187999	182018998
chr1	182075999	182408998
chr1	182777999	182894998
chr1	182933999	183254998
chr1	183554999	183638998
chr1	183647999	183929998
chr1	184058999	184691998
chr1	184793999	184991998
chr1	185225999	185708998
chr1	185732999	186284998
chr1	186305999	187013998
chr1	187724999	187772998
chr1	189680999	189782998
chr1	190145999	190214998
chr1	191834999	192443998
chr1	192464999	192620998
chr1	192794999	193028998
chr1	193391999	193715998
chr1	195125999	196748998
chr1	196862999	196910998
chr1	197138999	197204998
chr1	197516999	197936998
chr1	198461999	199127998
chr1	199655999	200528998
chr1	200552999	200837998
chr1	200966999	201050998
chr1	201143999	201224998
chr1	201701999	201797998
chr1	201869999	201992998
chr1	202442999	202724998
chr1	202889999	203018998
chr1	203024999	203258998
chr1	203264999	203342998
chr1	203345999	203492998
chr1	203495999	203708998
chr1	203858999	204140998
chr1	204155999	204371998
chr1	204425999	204509998
chr1	204974999	205073998
chr1	205268999	205331998
chr1	205586999	205643998
chr1	205658999	205715998
chr1	206402999	207530998
chr1	208007999	208259998
chr1	209354999	209453998
chr1	209459999	209543998
chr1	209552999	209843998
chr1	209855999	211151998
chr1	211571999	211628998
chr1	212051999	212366998
chr1	212462999	212636998
chr1	214253999	214337998
chr1	214673999	215519998
chr1	218237999	219818998
chr1	220310999	220661998
chr1	220865999	221216998
chr1	222524999	223115998
chr1	223121999	223259998
chr1	223415999	223523998
chr1	223550999	223685998
chr1	224039999	224501998
chr1	224504999	224651998
chr1	225413999	225980998
chr1	225986999	226076998
chr1	226616999	226835998
chr1	227984999	228557998
chr1	228644999	229256998
chr1	229649999	230318998
chr1	230873999	231221998
chr1	231329999	231605998
chr1	231749999	231812998
chr1	232388999	233252998
chr1	233390999	234071998
chr1	234479999	235106998
chr1	235817999	235979998
chr1	236099999	236537998
chr1	238778999	238835998
chr1	239357999	239999998
chr1	240170999	241469998
chr1	241475999	242030998
chr1	242330999	242990998
chr1	243170999	243335998
chr1	244793999	245057998
chr1	245078999	246479998
chr1	247355999	247499998
chr1	248285999	248423998
chr10	797999	1142998
chr10	1145999	3062998
chr10	3179999	4769998
chr10	4811999	5447998
chr10	5801999	5885998
chr10	6086999	6686998
chr10	6815999	7517998
chr10	7844999	11003998
chr10	11096999	11489998
chr10	11504999	11765998
chr10	11801999	11861998
chr10	11912999	12740998
chr10	13526999	13589998
chr10	13655999	13784998
chr10	14471999	15191998
chr10	15878999	16796998
chr10	16817999	17267998
chr10	18485999	18551998
chr10	18578999	18713998
chr10	19805999	20282998
chr10	21155999	23123998
chr10	23297999	23711998
chr10	24575999	25106998
chr10	26318999	26567998
chr10	26714999	26885998
chr10	27080999	27242998
chr10	27317999	27368998
chr10	27437999	27539998
chr10	28229999	28631998
chr10	28634999	29345998
chr10	29504999	29756998
chr10	30383999	30605998
chr10	30707999	31820998
chr10	32246999	32378998
chr10	32885999	33023998
chr10	33176999	34664998
chr10	34991999	35588998
chr10	35597999	37157998
chr10	37205999	37289998
chr10	37967999	38102998
chr10	38435999	38492998
chr10	43103999	43205998
chr10	43382999	43463998
chr10	43670999	44870998
chr10	44909999	45005998
chr10	45941999	46115998
chr10	49913999	50078998
chr10	50780999	52271998
chr10	52733999	52784998
chr10	52856999	52910998
chr10	52928999	53144998
chr10	53390999	53450998
chr10	54308999	54386998
chr10	55694999	55745998
chr10	56699999	56768998
chr10	58160999	58409998
chr10	58682999	58739998
chr10	59618999	60059998
chr10	60086999	60662998
chr10	60809999	60974998
chr10	61253999	61712998
chr10	61880999	62267998
chr10	62429999	62828998
chr10	63152999	63743998
chr10	64388999	64439998
chr10	64853999	64925998
chr10	65822999	65873998
chr10	67688999	68414998
chr10	68468999	68519998
chr10	68726999	68789998
chr10	68804999	68891998
chr10	68987999	69131998
chr10	69227999	69404998
chr10	69512999	69644998
chr10	70211999	70376998
chr10	70544999	70769998
chr10	70808999	70886998
chr10	70922999	71213998
chr10	71816999	71900998
chr10	72215999	72347998
chr10	72356999	72887998
chr10	73052999	73175998
chr10	73520999	73661998
chr10	73883999	73943998
chr10	74132999	75107998
chr10	75248999	76055998
chr10	77153999	77720998
chr10	78227999	78305998
chr10	78920999	79505998
chr10	79538999	79637998
chr10	80138999	80222998
chr10	80441999	80513998
chr10	84068999	84119998
chr10	84257999	86594998
chr10	86693999	86909998
chr10	87044999	87107998
chr10	88685999	88817998
chr10	89021999	89219998
chr10	89234999	89420998
chr10	90014999	90710998
chr10	90743999	90875998
chr10	90992999	91265998
chr10	91454999	91736998
chr10	91751999	92447998
chr10	92504999	92915998
chr10	92981999	93029998
chr10	93074999	93299998
chr10	93359999	93512998
chr10	93539999	93686998
chr10	93692999	93821998
chr10	94322999	94451998
chr10	94646999	95108998
chr10	95171999	95372998
chr10	95411999	95618998
chr10	95684999	95855998
chr10	96011999	96146998
chr10	96218999	96302998
chr10	96638999	96725998
chr10	97250999	97454998
chr10	98069999	99350998
chr10	99383999	99743998
chr10	99836999	100055998
chr10	100328999	100439998
chr10	100559999	100883998
chr10	100901999	101579998
chr10	101780999	102125998
chr10	102380999	102497998
chr10	102719999	102911998
chr10	103115999	103256998
chr10	103409999	103490998
chr10	103592999	103694998
chr10	103706999	103871998
chr10	103877999	104018998
chr10	104222999	104282998
chr10	104285999	104357998
chr10	105392999	105476998
chr10	105485999	105533998
chr10	105791999	105878998
chr10	106583999	108602998
chr10	108614999	109814998
chr10	109859999	110588998
chr10	112487999	113573998
chr10	113789999	114122998
chr10	114437999	114992998
chr10	115007999	116399998
chr10	116435999	116498998
chr10	116789999	117179998
chr10	117200999	117479998
chr10	117488999	118268998
chr10	118559999	118814998
chr10	119006999	119948998
chr10	120401999	121907998
chr10	122291999	122441998
chr10	122945999	123014998
chr10	123029999	123971998
chr10	123980999	124406998
chr10	124526999	124757998
chr10	124910999	124970998
chr10	125165999	125894998
chr10	125963999	126245998
chr10	127847999	128222998
chr10	129902999	129950998
chr10	129968999	130022998
chr10	130097999	130157998
chr10	130184999	131876998
chr11	854999	1061998
chr11	1196999	1532998
chr11	1649999	2015998
chr11	2420999	2534998
chr11	3596999	4139998
chr11	5084999	5135998
chr11	5459999	5900998
chr11	5999999	6776998
chr11	7421999	7703998
chr11	8159999	8612998
chr11	8909999	9512998
chr11	9521999	9761998
chr11	10199999	10316998
chr11	10373999	10751998
chr11	10754999	11783998
chr11	11987999	12038998
chr11	12041999	12245998
chr11	12557999	12911998
chr11	13169999	13379998
chr11	13403999	13478998
chr11	13643999	13745998
chr11	13949999	14255998
chr11	14435999	14930998
chr11	15248999	16694998
chr11	16715999	17612998
chr11	18221999	18767998
chr11	18842999	18896998
chr11	18962999	19031998
chr11	19058999	19286998
chr11	19481999	19529998
chr11	19550999	19751998
chr11	19922999	20147998
chr11	20621999	22805998
chr11	23270999	23318998
chr11	23630999	23768998
chr11	24260999	24311998
chr11	24491999	24539998
chr11	25505999	25625998
chr11	27002999	27059998
chr11	27329999	27524998
chr11	28049999	28133998
chr11	29396999	30170998
chr11	30284999	31019998
chr11	31295999	31343998
chr11	32042999	32186998
chr11	32306999	32798998
chr11	32951999	33077998
chr11	33146999	33347998
chr11	33356999	33749998
chr11	33848999	33986998
chr11	34166999	34364998
chr11	34571999	34910998
chr11	34916999	35414998
chr11	36281999	36503998
chr11	41630999	41678998
chr11	42818999	42866998
chr11	42971999	43022998
chr11	43280999	43913998
chr11	44279999	44540998
chr11	44549999	44624998
chr11	44921999	45110998
chr11	46874999	47162998
chr11	47165999	47642998
chr11	47921999	48119998
chr11	48176999	48815998
chr11	55166999	55217998
chr11	57314999	57824998
chr11	57830999	58514998
chr11	58520999	58796998
chr11	58820999	58868998
chr11	58952999	59063998
chr11	59162999	59441998
chr11	59531999	59684998
chr11	59747999	59810998
chr11	60167999	60254998
chr11	60257999	60647998
chr11	60908999	61202998
chr11	61253999	61442998
chr11	61649999	61742998
chr11	61784999	62123998
chr11	62147999	62381998
chr11	62384999	62888998
chr11	62897999	63032998
chr11	63461999	63644998
chr11	63656999	63743998
chr11	63752999	63977998
chr11	63992999	64157998
chr11	64181999	64346998
chr11	64355999	64742998
chr11	64841999	64901998
chr11	64928999	65003998
chr11	65135999	65195998
chr11	65198999	65261998
chr11	65267999	65327998
chr11	65357999	65612998
chr11	65615999	66053998
chr11	66569999	66839998
chr11	67256999	67322998
chr11	67343999	67511998
chr11	67517999	67709998
chr11	67970999	68213998
chr11	68249999	68306998
chr11	68897999	69680998
chr11	69902999	70484998
chr11	71399999	71567998
chr11	71831999	73799998
chr11	73946999	74102998
chr11	74372999	74588998
chr11	74855999	74912998
chr11	74924999	75035998
chr11	75131999	75254998
chr11	75269999	75395998
chr11	75434999	75539998
chr11	75689999	75893998
chr11	76193999	76325998
chr11	76601999	76688998
chr11	76727999	76799998
chr11	76802999	76925998
chr11	77042999	77096998
chr11	77114999	77198998
chr11	77345999	77567998
chr11	77960999	78008998
chr11	78062999	78599998
chr11	78614999	79121998
chr11	80696999	80756998
chr11	80831999	80879998
chr11	82424999	82703998
chr11	82832999	83306998
chr11	83312999	83492998
chr11	83897999	83984998
chr11	84734999	85580998
chr11	85841999	86309998
chr11	86918999	87308998
chr11	87344999	87431998
chr11	88007999	88559998
chr11	90092999	92090998
chr11	93119999	93818998
chr11	94112999	94199998
chr11	94361999	94409998
chr11	94508999	94607998
chr11	95057999	95783998
chr11	95789999	96446998
chr11	97637999	97712998
chr11	98831999	98879998
chr11	98951999	98999998
chr11	99395999	99443998
chr11	101438999	101609998
chr11	101942999	101996998
chr11	102281999	102347998
chr11	102380999	102503998
chr11	104264999	105959998
chr11	106106999	107297998
chr11	108038999	108356998
chr11	108686999	109907998
chr11	109931999	110174998
chr11	110195999	110447998
chr11	110453999	111263998
chr11	111557999	111857998
chr11	111869999	112088998
chr11	112103999	112181998
chr11	112214999	113540998
chr11	113990999	114269998
chr11	115289999	116723998
chr11	116726999	117254998
chr11	117809999	118061998
chr11	118664999	118982998
chr11	119468999	119660998
chr11	119666999	119744998
chr11	120164999	120236998
chr11	120494999	121211998
chr11	121244999	121631998
chr11	121640999	122573998
chr11	122621999	122783998
chr11	123104999	123251998
chr11	123401999	123485998
chr11	123503999	123584998
chr11	124049999	124289998
chr11	124634999	124850998
chr11	124949999	125153998
chr11	125438999	125669998
chr11	125672999	125855998
chr11	125915999	126497998
chr11	127139999	127187998
chr11	127913999	127967998
chr11	128006999	128870998
chr11	129905999	130148998
chr11	130427999	130865998
chr11	130919999	132152998
chr11	133166999	133241998
chr12	2033999	2651998
chr12	3632999	3803998
chr12	4100999	4283998
chr12	5015999	5087998
chr12	5675999	5726998
chr12	6053999	6290998
chr12	7199999	7814998
chr12	7820999	8243998
chr12	8261999	8387998
chr12	8435999	9416998
chr12	9581999	10235998
chr12	10760999	11507998
chr12	11543999	12050998
chr12	12332999	12746998
chr12	12905999	13244998
chr12	13280999	14165998
chr12	14222999	14456998
chr12	14927999	15002998
chr12	15521999	15590998
chr12	15944999	17858998
chr12	18077999	19547998
chr12	19649999	20660998
chr12	20684999	20735998
chr12	21428999	21518998
chr12	21530999	21593998
chr12	21605999	21686998
chr12	22076999	22451998
chr12	22460999	24560998
chr12	24818999	24968998
chr12	24983999	25136998
chr12	25235999	25400998
chr12	25424999	26048998
chr12	26063999	26687998
chr12	26903999	27320998
chr12	27416999	27704998
chr12	27824999	29024998
chr12	29060999	29330998
chr12	29510999	30851998
chr12	31196999	34046998
chr12	37976999	38024998
chr12	38315999	39281998
chr12	40106999	40376998
chr12	40406999	40466998
chr12	41186999	42476998
chr12	42494999	45041998
chr12	45113999	47423998
chr12	47645999	47963998
chr12	48080999	48167998
chr12	48743999	48803998
chr12	49061999	49268998
chr12	49280999	49349998
chr12	49352999	49526998
chr12	49634999	49718998
chr12	49763999	49844998
chr12	49958999	50183998
chr12	50492999	50645998
chr12	50816999	51041998
chr12	51044999	51359998
chr12	51878999	51989998
chr12	52019999	52088998
chr12	52145999	52334998
chr12	52877999	52991998
chr12	53003999	53762998
chr12	53990999	54566998
chr12	54845999	54965998
chr12	54983999	55079998
chr12	55187999	55664998
chr12	56117999	56189998
chr12	56501999	56585998
chr12	56756999	56999998
chr12	57002999	57257998
chr12	57824999	57914998
chr12	57959999	59363998
chr12	59378999	59852998
chr12	61226999	61277998
chr12	62573999	62804998
chr12	63449999	63506998
chr12	63512999	63560998
chr12	63818999	64268998
chr12	64397999	64811998
chr12	65555999	66095998
chr12	66113999	66419998
chr12	67331999	67970998
chr12	68207999	68702998
chr12	68855999	69080998
chr12	69284999	69362998
chr12	69866999	70745998
chr12	71585999	71948998
chr12	72341999	73139998
chr12	73316999	73385998
chr12	74513999	74585998
chr12	75275999	77072998
chr12	77831999	79454998
chr12	79772999	79970998
chr12	81614999	82340998
chr12	82661999	83114998
chr12	85106999	85187998
chr12	85415999	85925998
chr12	87047999	87098998
chr12	87152999	87203998
chr12	88004999	88997998
chr12	89006999	89537998
chr12	89540999	90122998
chr12	91325999	92678998
chr12	92756999	93482998
chr12	93497999	94109998
chr12	94118999	94310998
chr12	94589999	94766998
chr12	95108999	95264998
chr12	95840999	96548998
chr12	96554999	98738998
chr12	98744999	100760998
chr12	101768999	101834998
chr12	102866999	103601998
chr12	104135999	105110998
chr12	105410999	106142998
chr12	106214999	106364998
chr12	106373999	106937998
chr12	107120999	107621998
chr12	107666999	107900998
chr12	108191999	108506998
chr12	108515999	109112998
chr12	109424999	109787998
chr12	110039999	110435998
chr12	110453999	110510998
chr12	110546999	110603998
chr12	110930999	111314998
chr12	111395999	111458998
chr12	111743999	111818998
chr12	111938999	112040998
chr12	112091999	112145998
chr12	113039999	113177998
chr12	113186999	113279998
chr12	113303999	113444998
chr12	114620999	115928998
chr12	115934999	116738998
chr12	117224999	117845998
chr12	118001999	119636998
chr12	120200999	120296998
chr12	120578999	120722998
chr12	121109999	121238998
chr12	121487999	121688998
chr12	121691999	121790998
chr12	122048999	122126998
chr12	122378999	122531998
chr12	122630999	122759998
chr12	122852999	122960998
chr12	122993999	123182998
chr12	123257999	123632998
chr12	124028999	124328998
chr12	124343999	124778998
chr12	125168999	125408998
chr12	127022999	127070998
chr12	127100999	127304998
chr12	127991999	128039998
chr12	128750999	128984998
chr12	130793999	132146998
chr12	132407999	132533998
chr12	132710999	132758998
chr12	132767999	132815998
chr13	19532999	21527998
chr13	21629999	23192998
chr13	24221999	24314998
chr13	24416999	24503998
chr13	24569999	24977998
chr13	24986999	25043998
chr13	25214999	25376998
chr13	25403999	26891998
chr13	26945999	27365998
chr13	28301999	28814998
chr13	28820999	29444998
chr13	30662999	30809998
chr13	31166999	31223998
chr13	31235999	31745998
chr13	31793999	32174998
chr13	32588999	32651998
chr13	33218999	33548998
chr13	33857999	35207998
chr13	36251999	37067998
chr13	37070999	38987998
chr13	39008999	39683998
chr13	40052999	40694998
chr13	40916999	41072998
chr13	41075999	41222998
chr13	41327999	42143998
chr13	42962999	43097998
chr13	43892999	44996998
chr13	45008999	45536998
chr13	46052999	46127998
chr13	46310999	46412998
chr13	46484999	46799998
chr13	46814999	47810998
chr13	48116999	48245998
chr13	48587999	48773998
chr13	49802999	49850998
chr13	49856999	49922998
chr13	49940999	51089998
chr13	51116999	51293998
chr13	51383999	51848998
chr13	52583999	52988998
chr13	56600999	56651998
chr13	57578999	59339998
chr13	59342999	60494998
chr13	61148999	61208998
chr13	61880999	61940998
chr13	62486999	62537998
chr13	63650999	63713998
chr13	63791999	63890998
chr13	67199999	67280998
chr13	67607999	67664998
chr13	69953999	70007998
chr13	71222999	71957998
chr13	72710999	73733998
chr13	73745999	75224998
chr13	75476999	75554998
chr13	75734999	76472998
chr13	76643999	76988998
chr13	77045999	77495998
chr13	77768999	78131998
chr13	78587999	78677998
chr13	79418999	79550998
chr13	79583999	81077998
chr13	84884999	85820998
chr13	85853999	85901998
chr13	86273999	86501998
chr13	88997999	90995998
chr13	91061999	91424998
chr13	91433999	91487998
chr13	92561999	92609998
chr13	94142999	94205998
chr13	94418999	94634998
chr13	95180999	95411998
chr13	95471999	95855998
chr13	95990999	97469998
chr13	97955999	98027998
chr13	98429999	98684998
chr13	99008999	99620998
chr13	99890999	100547998
chr13	101138999	102878998
chr13	103856999	103913998
chr13	104768999	104822998
chr13	106892999	106940998
chr13	107159999	110225998
chr13	110438999	110600998
chr13	110639999	110726998
chr13	112499999	112622998
chr13	112805999	112868998
chr13	113147999	113210998
chr13	113393999	113444998
chr14	22316999	22376998
chr14	22379999	22481998
chr14	22550999	22916998
chr14	22985999	23057998
chr14	23060999	23195998
chr14	23261999	23333998
chr14	23468999	23567998
chr14	23582999	24455998
chr14	24713999	25166998
chr14	26552999	26624998
chr14	27692999	27740998
chr14	27854999	27905998
chr14	29852999	29915998
chr14	30725999	30905998
chr14	30968999	31094998
chr14	31193999	31307998
chr14	32039999	32267998
chr14	32564999	33803998
chr14	34313999	34526998
chr14	35129999	35426998
chr14	36191999	36386998
chr14	37550999	37613998
chr14	37625999	37676998
chr14	38702999	39020998
chr14	39023999	39488998
chr14	39524999	41522998
chr14	42152999	42200998
chr14	42461999	42518998
chr14	42644999	42704998
chr14	42851999	42953998
chr14	43409999	43478998
chr14	43706999	43796998
chr14	44867999	45290998
chr14	45314999	45365998
chr14	47834999	47888998
chr14	48662999	48713998
chr14	49769999	50120998
chr14	51770999	51995998
chr14	52148999	52196998
chr14	52286999	52478998
chr14	52640999	53321998
chr14	53342999	54353998
chr14	54389999	54521998
chr14	54551999	54812998
chr14	54839999	54899998
chr14	55043999	55169998
chr14	55268999	55346998
chr14	55682999	56480998
chr14	56483999	57326998
chr14	57443999	58034998
chr14	58193999	58454998
chr14	58496999	59075998
chr14	59114999	59459998
chr14	60056999	60185998
chr14	60617999	61259998
chr14	61448999	61844998
chr14	63368999	63794998
chr14	64661999	64769998
chr14	64823999	64895998
chr14	64979999	65027998
chr14	66353999	67148998
chr14	67583999	67712998
chr14	67814999	68849998
chr14	68852999	69119998
chr14	69233999	69476998
chr14	69527999	69575998
chr14	69581999	69773998
chr14	69809999	70037998
chr14	70592999	70724998
chr14	70805999	70985998
chr14	71093999	71762998
chr14	72494999	72926998
chr14	73289999	73490998
chr14	73520999	73568998
chr14	73721999	73832998
chr14	74102999	74264998
chr14	74906999	75110998
chr14	75122999	75308998
chr14	75569999	75659998
chr14	75689999	76019998
chr14	76043999	76358998
chr14	76688999	77135998
chr14	77855999	78632998
chr14	78923999	80876998
chr14	81260999	81467998
chr14	81578999	83486998
chr14	84509999	84560998
chr14	85187999	86072998
chr14	87725999	87776998
chr14	87920999	88490998
chr14	89021999	89930998
chr14	89960999	90239998
chr14	90248999	90407998
chr14	90581999	90704998
chr14	90893999	91175998
chr14	91178999	91292998
chr14	91313999	91427998
chr14	91517999	91994998
chr14	92372999	92453998
chr14	92456999	92690998
chr14	92705999	92789998
chr14	92936999	93218998
chr14	93224999	93632998
chr14	93929999	94010998
chr14	94349999	94418998
chr14	95123999	95201998
chr14	95219999	95381998
chr14	95429999	95558998
chr14	96284999	96578998
chr14	96722999	96881998
chr14	97376999	99374998
chr14	99383999	99947998
chr14	100379999	100658998
chr14	101687999	102137998
chr14	103067999	103298998
chr14	103769999	104012998
chr14	104171999	104564998
chr14	104624999	105560998
chr14	105662999	106073998
chr15	23366999	24227998
chr15	25334999	25451998
chr15	25685999	25946998
chr15	27005999	28079998
chr15	30596999	32228998
chr15	32606999	34010998
chr15	34019999	34382998
chr15	34577999	34844998
chr15	34850999	35081998
chr15	35084999	35441998
chr15	36839999	36899998
chr15	37163999	37955998
chr15	37982999	38396998
chr15	38795999	39767998
chr15	40031999	40199998
chr15	40211999	40277998
chr15	40346999	40424998
chr15	40658999	41027998
chr15	41228999	41333998
chr15	41597999	41702998
chr15	41762999	41822998
chr15	41828999	41897998
chr15	41900999	41984998
chr15	41990999	42059998
chr15	42062999	42140998
chr15	42179999	42581998
chr15	42695999	42947998
chr15	43016999	43202998
chr15	43211999	43292998
chr15	44657999	44744998
chr15	44858999	45035998
chr15	45110999	47387998
chr15	50048999	50147998
chr15	50657999	50918998
chr15	51140999	51413998
chr15	51644999	51785998
chr15	51959999	52148998
chr15	52247999	52772998
chr15	52808999	53822998
chr15	53936999	55163998
chr15	55202999	55298998
chr15	56486999	57548998
chr15	58013999	60533998
chr15	60548999	62090998
chr15	63116999	63287998
chr15	63452999	63557998
chr15	63743999	64079998
chr15	64346999	64394998
chr15	64676999	64736998
chr15	64817999	64916998
chr15	65042999	65111998
chr15	65309999	65393998
chr15	65693999	65900998
chr15	65999999	66059998
chr15	66290999	66518998
chr15	66569999	66869998
chr15	66899999	67838998
chr15	67841999	68231998
chr15	68303999	68390998
chr15	68546999	68915998
chr15	69467999	70829998
chr15	71729999	72170998
chr15	72191999	72290998
chr15	73265999	73715998
chr15	73850999	74066998
chr15	74102999	74327998
chr15	74372999	74444998
chr15	74630999	74765998
chr15	75020999	75215998
chr15	76877999	77561998
chr15	77954999	78113998
chr15	78611999	78716998
chr15	78782999	79220998
chr15	79223999	79271998
chr15	79760999	80231998
chr15	80411999	81410998
chr15	81425999	82316998
chr15	82520999	84170998
chr15	85874999	87494998
chr15	87557999	88079998
chr15	89048999	89183998
chr15	89339999	89438998
chr15	89744999	89894998
chr15	91838999	92105998
chr15	92777999	93029998
chr15	93032999	94136998
chr15	94151999	94331998
chr15	95681999	95729998
chr15	97247999	97751998
chr15	97898999	98093998
chr15	98489999	99086998
chr15	99248999	99773998
chr15	100262999	100322998
chr15	100328999	100616998
chr15	100907999	101012998
chr15	101078999	101273998
chr15	101282999	101747998
chr16	683999	812998
chr16	815999	1220998
chr16	1223999	2600998
chr16	2660999	2963998
chr16	3164999	5111998
chr16	5129999	7001998
chr16	8030999	8084998
chr16	8189999	8237998
chr16	8534999	9164998
chr16	10508999	12083998
chr16	12431999	12857998
chr16	13889999	14690998
chr16	16535999	18212998
chr16	20582999	21380998
chr16	21929999	22436998
chr16	22568999	23396998
chr16	23417999	23681998
chr16	23783999	24044998
chr16	24773999	24821998
chr16	24917999	27128998
chr16	27152999	27467998
chr16	28103999	28223998
chr16	30284999	32030998
chr16	48146999	48653998
chr16	48662999	49361998
chr16	49991999	50843998
chr16	51566999	51614998
chr16	52133999	53024998
chr16	53036999	53222998
chr16	53522999	55373998
chr16	55454999	55850998
chr16	55922999	56333998
chr16	56570999	56714998
chr16	56858999	56945998
chr16	57296999	57425998
chr16	57644999	57731998
chr16	57752999	58016998
chr16	58328999	58496998
chr16	58502999	58679998
chr16	58763999	60590998
chr16	63251999	63332998
chr16	63398999	63455998
chr16	65363999	65414998
chr16	66116999	66269998
chr16	66470999	66605998
chr16	66941999	67193998
chr16	67472999	67670998
chr16	67982999	68045998
chr16	68231999	68339998
chr16	68435999	68519998
chr16	68525999	69131998
chr16	69140999	69299998
chr16	69305999	69947998
chr16	70001999	70061998
chr16	71396999	71624998
chr16	71711999	71978998
chr16	72809999	73211998
chr16	73220999	74279998
chr16	74288999	74369998
chr16	74555999	74612998
chr16	74984999	75119998
chr16	75392999	75662998
chr16	75782999	77174998
chr16	77228999	77588998
chr16	77663999	78008998
chr16	78914999	79622998
chr16	80504999	80843998
chr16	81347999	81893998
chr16	81935999	82265998
chr16	83684999	83813998
chr16	83819999	83888998
chr16	83945999	84206998
chr16	84506999	84629998
chr16	84740999	85100998
chr16	85412999	85616998
chr16	85808999	86021998
chr16	86528999	87683998
chr16	87764999	87923998
chr16	88283999	88427998
chr17	1562999	1649998
chr17	2039999	2261998
chr17	2372999	2426998
chr17	2588999	2669998
chr17	2717999	3044998
chr17	3074999	3620998
chr17	3728999	3839998
chr17	3848999	4016998
chr17	4202999	4421998
chr17	4694999	5069998
chr17	5189999	5243998
chr17	5579999	6443998
chr17	6902999	7019998
chr17	7034999	7187998
chr17	8378999	8480998
chr17	8888999	9005998
chr17	9905999	10331998
chr17	11948999	12140998
chr17	12986999	13046998
chr17	13052999	15050998
chr17	15227999	15524998
chr17	15800999	16718998
chr17	16769999	18392998
chr17	19229999	20372998
chr17	20549999	21683998
chr17	21707999	21776998
chr17	27188999	27653998
chr17	28487999	28547998
chr17	28715999	29297998
chr17	29573999	29621998
chr17	29633999	29786998
chr17	29798999	29942998
chr17	30017999	30098998
chr17	30281999	30470998
chr17	30542999	30602998
chr17	30908999	31010998
chr17	31220999	31379998
chr17	31427999	31535998
chr17	31538999	31853998
chr17	32243999	32345998
chr17	32453999	32771998
chr17	32774999	32945998
chr17	33773999	34163998
chr17	34187999	34370998
chr17	34946999	35141998
chr17	35144999	35591998
chr17	35963999	36155998
chr17	36434999	37895998
chr17	38669999	38750998
chr17	40007999	40196998
chr17	40295999	40358998
chr17	40772999	41669998
chr17	41729999	41807998
chr17	42308999	42533998
chr17	43391999	43487998
chr17	43568999	43679998
chr17	43685999	43766998
chr17	43940999	43994998
chr17	44195999	44369998
chr17	44525999	44648998
chr17	44765999	44876998
chr17	44912999	45029998
chr17	45128999	45467998
chr17	47480999	47537998
chr17	47834999	47894998
chr17	47972999	48023998
chr17	48026999	48074998
chr17	48152999	48644998
chr17	48797999	48887998
chr17	48890999	48947998
chr17	49175999	49229998
chr17	49307999	49412998
chr17	49415999	49559998
chr17	49565999	49700998
chr17	49856999	50006998
chr17	50018999	50093998
chr17	50189999	50318998
chr17	50849999	50960998
chr17	50981999	51170998
chr17	51278999	52136998
chr17	53762999	53810998
chr17	53816999	53870998
chr17	54269999	54320998
chr17	54338999	54401998
chr17	54947999	55355998
chr17	55508999	55781998
chr17	56282999	56330998
chr17	56567999	56780998
chr17	56786999	56978998
chr17	57845999	58004998
chr17	58190999	58499998
chr17	58511999	59024998
chr17	59306999	59447998
chr17	59456999	59567998
chr17	59735999	59870998
chr17	60035999	60695998
chr17	60986999	61400998
chr17	62300999	62411998
chr17	62498999	63410998
chr17	63419999	63482998
chr17	64028999	64139998
chr17	64298999	64511998
chr17	64913999	65210998
chr17	66191999	66581998
chr17	67370999	67484998
chr17	68165999	68471998
chr17	68528999	68624998
chr17	68765999	69248998
chr17	69545999	72545998
chr17	72965999	73190998
chr17	73241999	73379998
chr17	73397999	74879998
chr17	74960999	75011998
chr17	75029999	75224998
chr17	75272999	75419998
chr17	75422999	75602998
chr17	75629999	75755998
chr17	75758999	75875998
chr17	75902999	76016998
chr17	76112999	76406998
chr17	76457999	76514998
chr17	76517999	76628998
chr17	76856999	77072998
chr17	77078999	77252998
chr17	77324999	77507998
chr17	77762999	78023998
chr17	78071999	79091998
chr17	79094999	79706998
chr17	79724999	80003998
chr17	80084999	80153998
chr17	80189999	80270998
chr17	80291999	80396998
chr17	80411999	80990998
chr17	81002999	81107998
chr17	81137999	81236998
chr17	81245999	81620998
chr17	82457999	82565998
chr17	82820999	82877998
chr17	82955999	83090998
chr18	851999	4088998
chr18	4106999	5066998
chr18	5420999	5585998
chr18	5873999	6527998
chr18	6884999	8465998
chr18	8660999	9011998
chr18	9059999	9242998
chr18	9962999	10532998
chr18	10649999	11603998
chr18	11648999	12167998
chr18	12377999	12674998
chr18	13550999	13634998
chr18	22772999	23627998
chr18	24350999	24497998
chr18	24503999	26345998
chr18	26594999	26876998
chr18	28229999	28289998
chr18	28340999	30083998
chr18	31055999	31274998
chr18	31523999	32564998
chr18	33581999	33641998
chr18	34970999	35174998
chr18	35219999	35378998
chr18	35384999	35708998
chr18	35747999	35960998
chr18	35990999	36293998
chr18	37307999	37355998
chr18	37958999	39956998
chr18	40253999	40304998
chr18	41303999	41351998
chr18	41438999	41486998
chr18	42095999	43469998
chr18	43553999	45488998
chr18	45611999	46103998
chr18	47030999	47219998
chr18	47924999	48029998
chr18	48602999	48650998
chr18	48665999	49508998
chr18	50252999	50384998
chr18	50795999	51083998
chr18	51098999	51407998
chr18	54143999	54395998
chr18	55208999	56720998
chr18	56726999	57572998
chr18	57575999	57884998
chr18	58037999	58130998
chr18	58487999	58769998
chr18	58772999	59075998
chr18	59303999	59399998
chr18	59825999	59993998
chr18	61541999	62141998
chr18	62159999	62594998
chr18	62690999	62993998
chr18	63008999	63335998
chr18	63449999	64010998
chr18	66368999	66425998
chr18	66551999	66761998
chr18	67205999	68747998
chr18	69821999	70085998
chr18	70130999	70505998
chr18	74126999	74630998
chr18	74645999	76361998
chr18	76376999	76724998
chr18	76997999	77054998
chr18	77057999	77132998
chr18	77855999	79355998
chr19	1850999	2129998
chr19	2147999	2228998
chr19	2234999	2324998
chr19	2456999	2642998
chr19	2645999	2756998
chr19	2819999	3221998
chr19	3311999	3488998
chr19	3503999	3629998
chr19	3656999	3716998
chr19	3872999	3944998
chr19	3977999	4148998
chr19	4514999	4646998
chr19	4721999	5045998
chr19	5048999	5567998
chr19	5579999	5729998
chr19	6041999	6131998
chr19	6206999	6308998
chr19	6473999	6878998
chr19	7067999	7358998
chr19	8150999	8261998
chr19	8303999	8732998
chr19	8786999	10076998
chr19	10088999	10253998
chr19	10256999	10397998
chr19	10574999	10649998
chr19	10706999	10868998
chr19	11027999	11210998
chr19	11279999	11450998
chr19	11489999	11600998
chr19	11606999	12557998
chr19	12884999	13097998
chr19	13100999	13595998
chr19	13769999	14078998
chr19	14348999	14411998
chr19	14567999	14693998
chr19	15083999	16022998
chr19	16034999	16193998
chr19	16232999	16397998
chr19	16538999	16661998
chr19	16748999	17057998
chr19	17060999	17186998
chr19	17339999	17393998
chr19	17483999	17582998
chr19	17696999	17780998
chr19	17783999	17855998
chr19	17861999	17930998
chr19	17933999	17999998
chr19	18002999	18062998
chr19	18203999	18263998
chr19	18272999	18329998
chr19	18341999	18416998
chr19	18446999	18587998
chr19	19052999	19142998
chr19	19241999	19289998
chr19	19352999	19508998
chr19	19517999	19664998
chr19	19667999	19958998
chr19	20504999	20552998
chr19	20906999	21908998
chr19	22007999	22079998
chr19	22772999	22826998
chr19	24032999	24083998
chr19	28451999	28643998
chr19	29576999	30026998
chr19	30650999	32237998
chr19	32318999	32471998
chr19	33227999	33413998
chr19	33434999	33764998
chr19	33767999	34148998
chr19	34250999	34337998
chr19	34511999	34958998
chr19	35417999	35474998
chr19	35876999	35939998
chr19	36308999	37880998
chr19	37883999	38108998
chr19	38228999	38339998
chr19	39332999	39545998
chr19	39764999	39869998
chr19	39905999	39977998
chr19	40004999	40076998
chr19	40412999	40469998
chr19	40529999	40610998
chr19	40652999	40868998
chr19	41195999	41264998
chr19	41309999	41441998
chr19	41444999	41600998
chr19	41783999	41831998
chr19	41849999	41957998
chr19	42074999	42332998
chr19	42437999	42611998
chr19	42827999	42914998
chr19	43427999	43529998
chr19	44717999	44777998
chr19	44897999	44957998
chr19	44987999	45071998
chr19	45428999	45482998
chr19	46019999	46277998
chr19	46391999	46517998
chr19	46607999	46667998
chr19	46754999	46847998
chr19	47072999	47132998
chr19	47141999	47255998
chr19	47282999	47411998
chr19	47426999	47795998
chr19	47957999	48098998
chr19	48494999	48593998
chr19	48782999	48842998
chr19	48872999	48986998
chr19	49070999	49220998
chr19	49496999	49553998
chr19	49934999	49988998
chr19	50354999	50477998
chr19	51098999	51164998
chr19	51323999	56051998
chr19	56066999	56180998
chr19	56360999	57176998
chr19	57731999	57854998
chr2	212999	308998
chr2	1085999	1139998
chr2	1256999	1307998
chr2	1553999	1610998
chr2	3350999	3608998
chr2	3794999	5618998
chr2	5651999	6764998
chr2	6821999	8765998
chr2	9125999	9419998
chr2	9974999	10055998
chr2	10253999	10445998
chr2	10826999	10904998
chr2	11117999	11456998
chr2	11675999	11789998
chr2	11798999	13025998
chr2	13109999	15044998
chr2	15638999	16514998
chr2	16520999	16910998
chr2	17423999	17477998
chr2	17708999	17840998
chr2	18353999	19862998
chr2	19949999	20105998
chr2	20369999	20651998
chr2	20657999	20978998
chr2	21098999	21146998
chr2	21167999	21323998
chr2	21353999	23324998
chr2	23753999	24188998
chr2	24224999	24398998
chr2	24401999	24839998
chr2	24971999	25139998
chr2	25202999	25688998
chr2	25943999	26159998
chr2	26594999	26750998
chr2	26834999	26948998
chr2	26954999	27023998
chr2	27080999	27305998
chr2	27689999	28514998
chr2	28556999	28811998
chr2	28949999	29210998
chr2	29222999	30074998
chr2	30158999	30713998
chr2	31823999	33626998
chr2	34460999	34520998
chr2	34790999	34838998
chr2	36323999	36794998
chr2	37394999	37886998
chr2	37964999	38288998
chr2	38294999	38522998
chr2	38555999	38741998
chr2	39041999	39242998
chr2	39254999	39782998
chr2	39845999	41831998
chr2	41837999	42203998
chr2	42821999	43616998
chr2	44072999	44249998
chr2	44411999	45563998
chr2	45629999	45956998
chr2	45992999	46622998
chr2	46898999	47333998
chr2	47771999	48527998
chr2	48593999	50534998
chr2	50948999	50996998
chr2	51575999	51629998
chr2	52433999	52484998
chr2	53711999	55709998
chr2	55712999	57542998
chr2	57701999	58805998
chr2	60293999	60566998
chr2	60782999	61010998
chr2	61421999	61478998
chr2	61535999	61895998
chr2	61907999	62423998
chr2	62432999	62786998
chr2	63671999	63875998
chr2	64040999	64496998
chr2	64514999	64568998
chr2	64580999	64883998
chr2	64904999	65048998
chr2	65054999	65228998
chr2	65255999	65579998
chr2	66323999	68033998
chr2	68063999	68453998
chr2	68696999	68930998
chr2	69014999	69314998
chr2	69551999	69821998
chr2	69902999	70154998
chr2	70304999	70655998
chr2	70772999	70958998
chr2	70979999	71138998
chr2	71192999	71279998
chr2	71282999	71534998
chr2	71549999	72749998
chr2	72764999	72866998
chr2	72968999	73190998
chr2	73814999	74096998
chr2	74441999	74600998
chr2	74690999	74888998
chr2	75635999	75716998
chr2	77381999	77435998
chr2	77702999	77750998
chr2	77906999	77957998
chr2	77996999	78044998
chr2	78659999	78716998
chr2	79115999	79169998
chr2	79679999	79730998
chr2	81713999	81764998
chr2	82703999	82754998
chr2	82964999	83018998
chr2	84290999	84341998
chr2	84407999	85310998
chr2	89942999	90242998
chr2	91838999	92012998
chr2	95885999	97238998
chr2	97733999	98390998
chr2	98399999	98531998
chr2	98642999	98843998
chr2	99059999	99188998
chr2	99539999	100271998
chr2	100988999	102713998
chr2	102797999	104360998
chr2	104420999	104885998
chr2	105113999	105239998
chr2	105356999	106592998
chr2	106610999	107831998
chr2	108533999	108581998
chr2	111821999	113468998
chr2	117785999	118859998
chr2	118874999	119018998
chr2	119621999	120347998
chr2	120359999	120407998
chr2	121070999	121373998
chr2	121517999	121772998
chr2	121943999	122003998
chr2	122060999	122108998
chr2	122675999	122762998
chr2	126515999	126782998
chr2	126803999	126851998
chr2	127298999	127502998
chr2	128024999	128093998
chr2	128774999	130025998
chr2	131315999	131834998
chr2	131840999	132194998
chr2	132242999	133943998
chr2	134042999	134906998
chr2	134975999	135734998
chr2	135905999	136394998
chr2	136418999	137846998
chr2	137864999	138866998
chr2	139757999	139814998
chr2	142628999	142988998
chr2	143021999	143288998
chr2	144518999	144704998
chr2	146270999	146318998
chr2	146336999	146387998
chr2	147038999	149006998
chr2	149009999	149570998
chr2	149588999	151244998
chr2	151256999	151418998
chr2	151421999	151472998
chr2	151805999	152018998
chr2	152174999	152645998
chr2	152753999	153569998
chr2	156299999	156593998
chr2	157298999	157511998
chr2	158882999	160046998
chr2	160247999	161000998
chr2	161048999	161219998
chr2	161432999	161942998
chr2	161945999	162134998
chr2	162212999	162305998
chr2	163112999	164690998
chr2	164714999	165011998
chr2	165740999	165878998
chr2	166046999	166136998
chr2	166523999	168122998
chr2	168128999	168254998
chr2	168326999	168926998
chr2	168944999	169151998
chr2	169490999	169895998
chr2	170288999	170870998
chr2	170918999	171449998
chr2	171689999	172133998
chr2	172157999	172475998
chr2	173018999	173219998
chr2	173876999	174083998
chr2	174452999	174557998
chr2	174563999	174695998
chr2	175109999	175196998
chr2	175355999	176099998
chr2	176273999	176330998
chr2	176810999	177146998
chr2	177149999	177437998
chr2	178079999	178538998
chr2	179138999	179453998
chr2	180005999	181067998
chr2	181070999	181475998
chr2	181730999	182087998
chr2	182177999	182654998
chr2	184136999	185270998
chr2	186488999	186662998
chr2	186833999	187490998
chr2	187493999	187586998
chr2	189050999	189419998
chr2	189437999	189650998
chr2	191159999	191528998
chr2	191555999	191699998
chr2	193271999	193388998
chr2	194522999	194570998
chr2	194684999	194732998
chr2	195479999	195674998
chr2	196067999	196346998
chr2	197183999	197318998
chr2	197384999	197561998
chr2	197789999	198137998
chr2	198359999	199418998
chr2	199433999	199484998
chr2	199679999	200495998
chr2	200567999	200816998
chr2	200891999	201374998
chr2	201794999	202202998
chr2	203462999	203927998
chr2	204092999	205976998
chr2	205994999	206162998
chr2	206657999	209948998
chr2	209963999	210206998
chr2	210422999	210506998
chr2	211646999	211700998
chr2	211826999	211874998
chr2	212657999	213212998
chr2	213248999	215246998
chr2	215264999	215939998
chr2	216407999	216506998
chr2	216512999	216674998
chr2	216677999	217760998
chr2	217763999	218087998
chr2	218273999	218399998
chr2	218708999	218855998
chr2	219698999	221705998
chr2	222074999	222128998
chr2	222263999	222596998
chr2	222659999	222956998
chr2	222968999	223760998
chr2	223775999	224294998
chr2	224342999	224660998
chr2	224762999	225056998
chr2	225629999	227225998
chr2	227327999	227576998
chr2	227897999	229754998
chr2	230609999	230813998
chr2	230819999	230999998
chr2	231218999	231455998
chr2	231458999	231809998
chr2	231851999	232460998
chr2	232520999	233561998
chr2	234275999	234509998
chr2	234539999	235130998
chr2	236333999	237077998
chr2	237575999	237770998
chr2	238352999	238469998
chr2	239006999	240161998
chr20	806999	962998
chr20	1301999	1451998
chr20	1565999	1619998
chr20	2198999	2357998
chr20	2633999	3026998
chr20	3047999	3122998
chr20	3365999	3482998
chr20	3977999	4091998
chr20	4100999	4181998
chr20	4208999	4592998
chr20	4598999	4730998
chr20	5225999	6110998
chr20	6125999	7895998
chr20	7955999	8759998
chr20	8774999	9389998
chr20	9398999	9617998
chr20	9695999	9743998
chr20	10418999	10676998
chr20	11663999	13127998
chr20	13658999	13721998
chr20	13730999	14069998
chr20	14300999	14366998
chr20	15287999	15347998
chr20	16802999	17456998
chr20	17480999	18041998
chr20	18398999	18599998
chr20	19193999	20057998
chr20	20060999	20600998
chr20	20639999	20840998
chr20	21218999	21515998
chr20	21950999	22007998
chr20	23021999	23255998
chr20	23603999	23675998
chr20	24908999	25769998
chr20	29198999	29906998
chr20	30617999	30689998
chr20	31559999	31619998
chr20	31655999	31733998
chr20	32021999	32099998
chr20	32513999	32660998
chr20	32894999	33329998
chr20	33368999	34154998
chr20	34523999	34772998
chr20	34865999	34967998
chr20	35090999	35216998
chr20	35447999	35951998
chr20	35987999	36149998
chr20	36332999	36380998
chr20	36545999	36611998
chr20	36770999	36887998
chr20	36953999	37010998
chr20	37184999	37544998
chr20	38042999	38330998
chr20	38597999	39092998
chr20	40145999	40706998
chr20	40961999	41141998
chr20	41165999	41348998
chr20	41429999	41720998
chr20	41726999	44192998
chr20	44210999	44324998
chr20	44876999	45101998
chr20	45104999	45302998
chr20	45308999	45455998
chr20	45785999	45971998
chr20	45977999	46025998
chr20	46358999	46409998
chr20	46502999	46712998
chr20	46751999	47192998
chr20	47207999	48626998
chr20	48629999	48962998
chr20	49610999	49856998
chr20	49970999	50075998
chr20	50114999	50183998
chr20	50462999	50591998
chr20	50981999	53555998
chr20	53564999	53951998
chr20	54221999	54677998
chr20	54689999	56225998
chr20	56351999	56525998
chr20	56561999	56612998
chr20	57359999	57503998
chr20	57506999	57599998
chr20	58217999	58454998
chr20	58649999	58697998
chr20	58871999	59054998
chr20	59564999	59759998
chr20	59915999	60278998
chr20	61982999	62300998
chr20	62663999	62807998
chr21	14192999	15899998
chr21	16070999	16337998
chr21	17381999	17591998
chr21	17663999	17924998
chr21	20927999	22817998
chr21	25415999	25583998
chr21	25604999	25712998
chr21	25874999	26186998
chr21	26816999	28832998
chr21	28955999	29381998
chr21	29462999	29861998
chr21	29918999	31079998
chr21	31085999	31190998
chr21	32255999	33641998
chr21	33905999	34373998
chr21	34652999	36038998
chr21	36131999	36215998
chr21	36413999	36947998
chr21	37196999	37502998
chr21	37751999	37925998
chr21	38153999	38360998
chr21	38720999	39173998
chr21	39176999	39449998
chr21	39479999	41246998
chr21	41273999	41471998
chr21	41603999	41783998
chr21	42002999	42122998
chr21	42137999	42305998
chr21	43565999	44099998
chr21	44789999	45137998
chr22	20378999	20504998
chr22	20636999	20684998
chr22	22310999	22439998
chr22	22700999	22748998
chr22	22787999	22964998
chr22	23165999	23294998
chr22	23762999	23855998
chr22	23924999	23975998
chr22	24179999	24245998
chr22	24278999	24551998
chr22	25454999	25781998
chr22	26354999	26678998
chr22	26813999	27854998
chr22	27869999	28598998
chr22	28724999	28841998
chr22	28844999	29051998
chr22	29729999	30014998
chr22	30098999	30257998
chr22	30935999	31322998
chr22	31475999	31634998
chr22	31865999	31961998
chr22	32096999	32276998
chr22	32651999	32804998
chr22	33128999	35123998
chr22	35228999	36125998
chr22	36137999	36185998
chr22	36284999	36530998
chr22	36536999	36749998
chr22	36773999	36989998
chr22	37262999	37460998
chr22	37532999	37601998
chr22	37637999	37688998
chr22	37808999	37871998
chr22	38039999	38363998
chr22	38405999	38588998
chr22	38858999	39143998
chr22	39161999	39320998
chr22	39329999	40040998
chr22	40043999	40355998
chr22	40427999	40505998
chr22	40517999	40655998
chr22	40913999	41129998
chr22	41327999	41375998
chr22	41390999	41534998
chr22	41666999	41951998
chr22	41957999	42488998
chr22	42515999	42569998
chr22	42839999	43046998
chr22	43202999	43400998
chr22	43985999	44090998
chr22	44690999	44741998
chr22	45074999	46124998
chr22	46349999	46547998
chr22	46553999	46694998
chr22	46721999	46814998
chr22	47684999	47735998
chr22	48938999	48986998
chr22	49562999	49613998
chr3	641999	746998
chr3	3110999	3191998
chr3	3194999	4292998
chr3	4325999	4652998
chr3	4700999	5066998
chr3	5114999	5210998
chr3	5300999	5801998
chr3	6896999	8318998
chr3	8426999	8645998
chr3	8963999	9317998
chr3	9338999	9482998
chr3	9638999	10331998
chr3	10340999	10745998
chr3	10925999	11864998
chr3	12125999	12488998
chr3	12947999	13082998
chr3	13334999	13655998
chr3	14114999	14186998
chr3	14249999	14483998
[truncated: 1,585 more rows]
