# Supplementary material for: Genetic coupling of enhancer activity and connectivity in gene expression control
Source: Nat Commun. 2025 Jan 27;16:970. doi: 10.1038/s41467-025-55900-3 (PMC11772589; doi:10.1038/s41467-025-55900-3)
Supplement: Supplementary file 9 — Supplementary Data 6 [file 41467_2025_55900_MOESM9_ESM.xlsx]

## Sheet: Legend
Chrom	Chromosome
Captured Ensembl Gene ID	The Ensembl ID of the gene associated with an enhancer (only genes that are baited/captured in eQTL Capture Hi-C are included)
Captured gene name	The name of the associated gene
Enhancer name	The name of the enhancer (comprised of its class and location)
Enhancer class	Enhancer annotation class
Activity base	The Activity component of the ABC score
TargetGeneTSS	The position of the target gene's TSS (GRCh38)
Distance	Enhancer-promoter distance
isSelfPromoter	Is the enhancer being evaluated located directly at the promoter region?
CHiC contact	CHi-C contact score
ABC.Score.Numerator	The numerator of ABC score (Activity x Contact)
ABC.Score	The final ABC score (Activity x Contact normalised by the sum of Activity x Contact scores for all enhancers in a 5 Mb window)

## Sheet: ABC at captured genes
Chrom	Captured Ensembl Gene ID	Captured gene name	Enhancer name	Enhancer class	Activity base	TargetGeneTSS	Distance	CHiC contact	ABC.Score.Numerator	ABC.Score
chr20	ENSG00000101298	SNPH	intergenic|chr20:309876-310839	intergenic	10.1843	1266290	955932	2.50616	25.5236	0.012575
chr20	ENSG00000215397	SCRT2	intergenic|chr20:372695-373923	intergenic	12.3654	676179	302870	2.06215	25.4992	0.013646
chr20	ENSG00000271303	SRXN1	genic|chr20:645451-646931	genic	2.03982	653370	7179	30.6579	62.5367	0.032038
chr20	ENSG00000271303	SRXN1	intergenic|chr20:658893-659989	intergenic	2.36892	653370	6071	34.9002	82.6756	0.042355
chr20	ENSG00000215397	SCRT2	intergenic|chr20:658893-659989	intergenic	2.36892	676179	16738	14.7238	34.8794	0.018666
chr20	ENSG00000271303	SRXN1	intergenic|chr20:660457-661404	intergenic	4.46061	653370	7560.5	29.4168	131.217	0.067223
chr20	ENSG00000215397	SCRT2	intergenic|chr20:660457-661404	intergenic	4.46061	676179	15248.5	16.0368	71.5337	0.038282
chr20	ENSG00000215397	SCRT2	genic|chr20:666643-667844	genic	1.1343	676179	8935.5	25.647	29.0915	0.015569
chr20	ENSG00000271303	SRXN1	genic|chr20:836548-837458	genic	18.0389	653370	183633	1.86969	33.7272	0.017279
chr20	ENSG00000215397	SCRT2	genic|chr20:836548-837458	genic	18.0389	676179	160824	2.05178	37.0119	0.019808
chr20	ENSG00000101298	SNPH	genic|chr20:836548-837458	genic	18.0389	1266290	429287	2.50616	45.2085	0.022273
chr20	ENSG00000101298	SNPH	intergenic|chr20:1260252-1261729	intergenic	0.536579	1266290	5299.5	53.1226	28.5045	0.014044
chr20	ENSG00000125775	SDCBP2	genic|chr20:1315988-1317754	genic	0.901054	1313673	3198	53.3382	48.0606	0.018226
chr20	ENSG00000125775	SDCBP2	genic|chr20:1322776-1323276	genic	2.46716	1313673	9353	24.6806	60.891	0.023092
chr20	ENSG00000234684	SDCBP2-AS1	genic|chr20:1322776-1323276	genic	2.46716	1325342	2316	59.09	145.785	0.042717
chr20	ENSG00000101298	SNPH	genic|chr20:1375515-1377128	genic	10.9803	1266290	110032	2.71009	29.7576	0.014661
chr20	ENSG00000125775	SDCBP2	genic|chr20:1375515-1377128	genic	10.9803	1313673	62648.5	5.49897	60.3803	0.022898
chr20	ENSG00000234684	SDCBP2-AS1	genic|chr20:1375515-1377128	genic	10.9803	1325342	50979.5	5.2183	57.2984	0.016789
chr20	ENSG00000088832	FKBP1A	genic|chr20:1375515-1377128	genic	10.9803	1393172	16850.5	14.6333	160.677	0.026003
chr20	ENSG00000088832	FKBP1A	genic|chr20:1388658-1389591	genic	2.07108	1393172	4047.5	46.3138	95.9197	0.015523
chr20	ENSG00000125775	SDCBP2	intergenic|chr20:1434615-1435333	intergenic	9.8872	1313673	121301	5.49897	54.3694	0.020619
chr20	ENSG00000088832	FKBP1A	intergenic|chr20:1434615-1435333	intergenic	9.8872	1393172	41802	7.82979	77.4147	0.012528
chr20	ENSG00000088833	NSFL1C	intergenic|chr20:1434615-1435333	intergenic	9.8872	1467692	32718	7.86647	77.7774	0.018906
chr20	ENSG00000088833	NSFL1C	genic|chr20:1465831-1467160	genic	7.2895	1467692	1196.5	59.09	430.736	0.1047
chr20	ENSG00000196209	SIRPB2	genic|chr20:1465831-1467160	genic	7.2895	1491587	25091.5	10.0944	73.5835	0.015974
chr20	ENSG00000088833	NSFL1C	intergenic|chr20:1468235-1468735	intergenic	1.35519	1467692	793	59.09	80.078	0.019465
chr20	ENSG00000088833	NSFL1C	intergenic|chr20:1468850-1469350	intergenic	0.898306	1467692	1408	59.09	53.0809	0.012903
chr20	ENSG00000088833	NSFL1C	intergenic|chr20:1469808-1470551	intergenic	2.85156	1467692	2487.5	59.09	168.499	0.040958
chr20	ENSG00000088833	NSFL1C	intergenic|chr20:1472814-1473314	intergenic	3.83334	1467692	5372	38.1942	146.412	0.035589
chr20	ENSG00000196209	SIRPB2	genic|chr20:1484410-1485121	genic	1.97833	1491587	6821.5	31.915	63.1385	0.013707
chr20	ENSG00000196209	SIRPB2	genic|chr20:1485342-1485967	genic	1.01648	1491587	5932.5	58.5834	59.5487	0.012927
chr20	ENSG00000101298	SNPH	genic|chr20:1489240-1490481	genic	10.3654	1266290	223570	2.50616	25.9773	0.012799
chr20	ENSG00000088833	NSFL1C	genic|chr20:1489240-1490481	genic	10.3654	1467692	22168.5	11.3387	117.53	0.028568
chr20	ENSG00000196209	SIRPB2	genic|chr20:1489240-1490481	genic	10.3654	1491587	1726.5	59.09	612.49	0.132963
chr20	ENSG00000196209	SIRPB2	intergenic|chr20:1493482-1494228	intergenic	2.53587	1491587	2268	59.09	149.844	0.032529
chr20	ENSG00000196209	SIRPB2	intergenic|chr20:1494502-1495002	intergenic	1.1453	1491587	3165	53.6474	61.4422	0.013338
chr20	ENSG00000196209	SIRPB2	intergenic|chr20:1503569-1504455	intergenic	4.99753	1491587	12425	19.2869	96.3867	0.020924
chr20	ENSG00000101298	SNPH	genic|chr20:1536466-1538108	genic	19.964	1266290	270997	1.42343	28.4174	0.014001
chr20	ENSG00000088833	NSFL1C	genic|chr20:1536466-1538108	genic	19.964	1467692	69595	3.95678	78.9933	0.019201
chr20	ENSG00000196209	SIRPB2	genic|chr20:1536466-1538108	genic	19.964	1491587	45700	5.76618	115.116	0.02499
chr20	ENSG00000089012	SIRPG	genic|chr20:1536466-1538108	genic	19.964	1657779	120492	3.2708	65.2984	0.021905
chr20	ENSG00000089012	SIRPG	intergenic|chr20:1562621-1563482	intergenic	5.55438	1657779	94727.5	8.15731	45.3088	0.015199
chr20	ENSG00000089012	SIRPG	genic|chr20:1568828-1569812	genic	8.85733	1657779	88459	4.59976	40.7416	0.013667
chr20	ENSG00000101298	SNPH	genic|chr20:1616602-1619572	genic	11.9191	1266290	351797	2.50616	29.8712	0.014717
chr20	ENSG00000125775	SDCBP2	genic|chr20:1616602-1619572	genic	11.9191	1313673	304414	5.49897	65.5429	0.024856
chr20	ENSG00000089012	SIRPG	genic|chr20:1616602-1619572	genic	11.9191	1657779	39692	11.9222	142.102	0.047669
chr20	ENSG00000089012	SIRPG	intergenic|chr20:1623794-1624294	intergenic	4.19129	1657779	33735	12.5497	52.5995	0.017645
chr20	ENSG00000089012	SIRPG	intergenic|chr20:1663862-1664362	intergenic	1.73547	1657779	6333	54.5912	94.7411	0.031782
chr20	ENSG00000125775	SDCBP2	intergenic|chr20:1701812-1702732	intergenic	6.80342	1313673	388599	5.49897	37.4118	0.014188
chr20	ENSG00000089012	SIRPG	intergenic|chr20:1701812-1702732	intergenic	6.80342	1657779	44493	13.1772	89.65	0.030074
chr20	ENSG00000089012	SIRPG	intergenic|chr20:1819934-1821166	intergenic	18.4969	1657779	162771	2.03455	37.6328	0.012624
chr20	ENSG00000125901	MRPS26	intergenic|chr20:1870863-1871363	intergenic	16.0819	3046028	1174915	2.44501	39.3205	0.013495
chr20	ENSG00000125775	SDCBP2	genic|chr20:2750592-2751680	genic	6.49631	1313673	1437463	5.49897	35.723	0.013547
chr20	ENSG00000125901	MRPS26	intergenic|chr20:3052809-3054287	intergenic	1.43042	3046028	7520	29.544	42.2602	0.014504
chr20	ENSG00000215251	FASTKD5	genic|chr20:3157269-3157769	genic	3.09134	3159886	2367	59.09	182.667	0.074478
chr20	ENSG00000185019	UBOX5	genic|chr20:3157269-3157769	genic	3.09134	3159910	2391	59.09	182.667	0.074474
chr20	ENSG00000088899	LZTS3	genic|chr20:3157269-3157769	genic	3.09134	3173592	16073	17.1872	53.1314	0.018384
chr20	ENSG00000088812	ATRN	intergenic|chr20:3419702-3421097	intergenic	16.3808	3471017	50617.5	5.25218	86.0347	0.030337
chr20	ENSG00000088812	ATRN	intergenic|chr20:3430337-3431155	intergenic	13.3921	3471017	40271	6.48029	86.785	0.030602
chr20	ENSG00000088812	ATRN	intergenic|chr20:3433669-3434977	intergenic	5.17891	3471017	36694	7.06618	36.5951	0.012904
chr20	ENSG00000101220	C20orf27	genic|chr20:3763489-3763989	genic	4.82955	3767805	4066	46.179	223.024	0.048976
chr20	ENSG00000101222	SPEF1	genic|chr20:3763489-3763989	genic	4.82955	3781455	17716	14.9329	72.1191	0.016744
chr20	ENSG00000125817	CENPB	genic|chr20:3763489-3763989	genic	4.82955	3786690	22951	10.9759	53.0088	0.0151
chr20	ENSG00000101220	C20orf27	genic|chr20:3765172-3765672	genic	1.15423	3767805	2383	59.09	68.2033	0.014977
chr20	ENSG00000101220	C20orf27	genic|chr20:3777274-3778064	genic	2.87801	3767805	9864	23.5896	67.8912	0.014909
chr20	ENSG00000101222	SPEF1	genic|chr20:3777274-3778064	genic	2.87801	3781455	3786	59.09	170.062	0.039483
chr20	ENSG00000125817	CENPB	genic|chr20:3777274-3778064	genic	2.87801	3786690	9021	25.4432	73.2258	0.020859
chr20	ENSG00000101224	CDC25B	genic|chr20:3804173-3805095	genic	2.98519	3795738	8896	25.7422	76.8455	0.016903
chr20	ENSG00000275491	LINC01730	genic|chr20:3804173-3805095	genic	2.98519	3808493	3859	47.7279	142.477	0.029221
chr20	ENSG00000101220	C20orf27	genic|chr20:3810108-3811531	genic	11.8772	3767805	43014.5	6.4072	76.0998	0.016711
chr20	ENSG00000101222	SPEF1	genic|chr20:3810108-3811531	genic	11.8772	3781455	29364.5	14.3798	170.792	0.039652
chr20	ENSG00000125817	CENPB	genic|chr20:3810108-3811531	genic	11.8772	3786690	24129.5	10.4721	124.379	0.03543
chr20	ENSG00000101224	CDC25B	genic|chr20:3810108-3811531	genic	11.8772	3795738	15081.5	16.1986	192.394	0.04232
chr20	ENSG00000275491	LINC01730	genic|chr20:3810108-3811531	genic	11.8772	3808493	2326.5	59.09	701.824	0.14394
chr20	ENSG00000125843	AP5S1	genic|chr20:3810108-3811531	genic	11.8772	3820523	9703.5	23.9221	284.128	0.057915
chr20	ENSG00000088888	MAVS	genic|chr20:3810108-3811531	genic	11.8772	3846798	35978.5	7.19728	85.4836	0.023102
chr20	ENSG00000088812	ATRN	genic|chr20:3811607-3812646	genic	18.0908	3471017	341110	2.94293	53.24	0.018773
chr20	ENSG00000101220	C20orf27	genic|chr20:3811607-3812646	genic	18.0908	3767805	44321.5	6.4072	115.912	0.025454
chr20	ENSG00000101222	SPEF1	genic|chr20:3811607-3812646	genic	18.0908	3781455	30671.5	14.3798	260.142	0.060397
chr20	ENSG00000125817	CENPB	genic|chr20:3811607-3812646	genic	18.0908	3786690	25436.5	9.96572	180.288	0.051356
chr20	ENSG00000101224	CDC25B	genic|chr20:3811607-3812646	genic	18.0908	3795738	16388.5	15.5947	282.121	0.062057
chr20	ENSG00000275491	LINC01730	genic|chr20:3811607-3812646	genic	18.0908	3808493	3633.5	49.5228	895.908	0.183746
chr20	ENSG00000125843	AP5S1	genic|chr20:3811607-3812646	genic	18.0908	3820523	8396.5	27.0081	488.598	0.099593
chr20	ENSG00000088888	MAVS	genic|chr20:3811607-3812646	genic	18.0908	3846798	34671.5	7.45059	134.787	0.036426
chr20	ENSG00000125779	PANK2	genic|chr20:3811607-3812646	genic	18.0908	3888933	76806.5	3.93526	71.192	0.01527
chr20	ENSG00000125843	AP5S1	intergenic|chr20:3818284-3818784	intergenic	2.02162	3820523	1989	59.09	119.457	0.02435
chr20	ENSG00000088888	MAVS	intergenic|chr20:3838204-3839066	intergenic	1.94639	3846798	8163	27.6418	53.8016	0.01454
chr20	ENSG00000088888	MAVS	genic|chr20:3854041-3855844	genic	2.67843	3846798	8144.5	27.6932	74.1743	0.020045
chr20	ENSG00000125779	PANK2	genic|chr20:3890220-3890720	genic	1.84711	3888933	1537	59.09	109.146	0.023411
chr20	ENSG00000125779	PANK2	genic|chr20:3891258-3892059	genic	2.03708	3888933	2725.5	58.0543	118.261	0.025366
chr20	ENSG00000125779	PANK2	genic|chr20:3892110-3892610	genic	1.10201	3888933	3427	56.1872	61.9191	0.013281
chr20	ENSG00000125779	PANK2	genic|chr20:3900961-3902169	genic	8.28502	3888933	12632	19.0053	157.459	0.033774
chr20	ENSG00000125779	PANK2	genic|chr20:3994922-3996710	genic	8.89443	3888933	106883	7.87051	70.0037	0.015015
chr20	ENSG00000101236	RNF24	genic|chr20:3994922-3996710	genic	8.89443	4015591	19775	12.6162	112.214	0.020399
chr20	ENSG00000101236	RNF24	genic|chr20:4003759-4005021	genic	3.40497	4015591	11201	21.1341	71.961	0.013081
chr20	ENSG00000101236	RNF24	genic|chr20:4011164-4012049	genic	4.17515	4015591	3984.5	46.778	195.305	0.035503
chr20	ENSG00000101236	RNF24	genic|chr20:4012571-4013071	genic	8.93668	4015591	2770	57.5831	514.602	0.093546
chr20	ENSG00000101236	RNF24	genic|chr20:4013087-4014560	genic	9.06413	4015591	1767.5	59.09	535.599	0.097363
chr20	ENSG00000101236	RNF24	intergenic|chr20:4016931-4017431	intergenic	1.69768	4015591	1590	59.09	100.316	0.018236
chr20	ENSG00000101236	RNF24	intergenic|chr20:4018104-4018604	intergenic	2.43899	4015591	2763	57.6568	140.625	0.025563
chr20	ENSG00000101236	RNF24	intergenic|chr20:4024935-4026413	intergenic	3.65368	4015591	10083	23.1502	84.5834	0.015376
chr20	ENSG00000101220	C20orf27	intergenic|chr20:4037915-4039451	intergenic	22.6696	3767805	270878	2.56288	58.0995	0.012759
chr20	ENSG00000101222	SPEF1	intergenic|chr20:4037915-4039451	intergenic	22.6696	3781455	257228	3.87148	87.765	0.020376
chr20	ENSG00000101224	CDC25B	intergenic|chr20:4037915-4039451	intergenic	22.6696	3795738	242945	2.59912	58.9209	0.012961
chr20	ENSG00000125843	AP5S1	intergenic|chr20:4037915-4039451	intergenic	22.6696	3820523	218160	3.24608	73.5873	0.015
chr20	ENSG00000088888	MAVS	intergenic|chr20:4037915-4039451	intergenic	22.6696	3846798	191885	2.05199	46.5178	0.012571
chr20	ENSG00000125779	PANK2	intergenic|chr20:4037915-4039451	intergenic	22.6696	3888933	149750	5.90289	133.816	0.028702
chr20	ENSG00000101236	RNF24	intergenic|chr20:4037915-4039451	intergenic	22.6696	4015591	23092	10.9131	247.395	0.044972
chr20	ENSG00000088826	SMOX	intergenic|chr20:4037915-4039451	intergenic	22.6696	4148778	110095	2.70888	61.4091	0.018633
chr20	ENSG00000230176	LINC01433	intergenic|chr20:4037915-4039451	intergenic	22.6696	4193089	154406	2.11117	47.8595	0.019275
chr20	ENSG00000088812	ATRN	intergenic|chr20:4082423-4083586	intergenic	14.141	3471017	611988	2.94293	41.616	0.014675
chr20	ENSG00000125779	PANK2	intergenic|chr20:4082423-4083586	intergenic	14.141	3888933	194072	4.91907	69.5607	0.01492
chr20	ENSG00000088826	SMOX	intergenic|chr20:4082423-4083586	intergenic	14.141	4148778	65773.5	4.15649	58.777	0.017835
chr20	ENSG00000230176	LINC01433	intergenic|chr20:4082423-4083586	intergenic	14.141	4193089	110084	2.70908	38.3091	0.015429
chr20	ENSG00000088826	SMOX	intergenic|chr20:4130294-4132313	intergenic	5.28369	4148778	17474.5	14.1505	74.767	0.022686
chr20	ENSG00000088826	SMOX	genic|chr20:4149289-4150055	genic	1.13156	4148778	894	59.09	66.8636	0.020288
chr20	ENSG00000088826	SMOX	genic|chr20:4151898-4152398	genic	6.30772	4148778	3370	51.7736	326.573	0.099091
chr20	ENSG00000230176	LINC01433	genic|chr20:4151898-4152398	genic	6.30772	4193089	40941	6.38191	40.2553	0.016213
chr20	ENSG00000088826	SMOX	genic|chr20:4154467-4155411	genic	9.33139	4148778	6161	34.5147	322.07	0.097725
chr20	ENSG00000230176	LINC01433	genic|chr20:4154467-4155411	genic	9.33139	4193089	38150	6.8145	63.5887	0.02561
chr20	ENSG00000088826	SMOX	genic|chr20:4160295-4161278	genic	2.60354	4148778	12008.5	19.8789	51.7555	0.015704
chr20	ENSG00000230176	LINC01433	genic|chr20:4171185-4173263	genic	3.15455	4193089	20865	12.0001	37.8549	0.015246
chr20	ENSG00000171867	PRNP	intergenic|chr20:4632829-4634174	intergenic	7.70241	4686093	52591.5	6.82049	52.5342	0.015023
chr20	ENSG00000171867	PRNP	intergenic|chr20:4665503-4666406	intergenic	14.0792	4686093	20138.5	14.869	209.343	0.059866
chr20	ENSG00000180259	PRNT	intergenic|chr20:4665503-4666406	intergenic	14.0792	4740668	74713.5	3.72201	52.4028	0.015099
chr20	ENSG00000171867	PRNP	intergenic|chr20:4667353-4667853	intergenic	2.68633	4686093	18490	17.248	46.3339	0.01325
chr20	ENSG00000171867	PRNP	intergenic|chr20:4681264-4681764	intergenic	0.960483	4686093	4579	47.5808	45.7006	0.013069
chr20	ENSG00000171867	PRNP	genic|chr20:4686982-4687482	genic	1.20335	4686093	1139	59.09	71.106	0.020334
chr20	ENSG00000171867	PRNP	genic|chr20:4687829-4688943	genic	1.33973	4686093	2293	59.09	79.1645	0.022639
chr20	ENSG00000171867	PRNP	genic|chr20:4689103-4690002	genic	1.65611	4686093	3459.5	50.9898	84.4447	0.024149
chr20	ENSG00000171867	PRNP	genic|chr20:4726922-4727422	genic	6.1181	4686093	41079	10.1109	61.8596	0.01769
chr20	ENSG00000180259	PRNT	genic|chr20:4726922-4727422	genic	6.1181	4740668	13496	17.9123	109.589	0.031576
chr20	ENSG00000171867	PRNP	intergenic|chr20:4760507-4762042	intergenic	12.9119	4686093	75181.5	3.70218	47.8021	0.01367
chr20	ENSG00000180259	PRNT	intergenic|chr20:4760507-4762042	intergenic	12.9119	4740668	20606.5	12.1407	156.759	0.045167
chr20	ENSG00000180259	PRNT	intergenic|chr20:4764058-4764558	intergenic	4.65676	4740668	23640	10.6755	49.7133	0.014324
chr20	ENSG00000171867	PRNP	intergenic|chr20:4766066-4767524	intergenic	18.3059	4686093	80702	3.48603	63.8148	0.018249
chr20	ENSG00000180259	PRNT	intergenic|chr20:4766066-4767524	intergenic	18.3059	4740668	26127	9.71793	177.895	0.051257
chr20	ENSG00000180259	PRNT	intergenic|chr20:4774158-4775135	intergenic	6.21256	4740668	33978.5	7.59272	47.1702	0.013591
chr20	ENSG00000088812	ATRN	genic|chr20:4811528-4812331	genic	14.4821	3471017	1.34091e+06	2.94293	42.6199	0.015029
chr20	ENSG00000180259	PRNT	genic|chr20:4811528-4812331	genic	14.4821	4740668	71261.5	3.87655	56.1407	0.016176
chr20	ENSG00000132646	PCNA	genic|chr20:4811528-4812331	genic	14.4821	5126622	314692	5.4358	78.722	0.012984
chr20	ENSG00000101290	CDS2	genic|chr20:4811528-4812331	genic	14.4821	5126760	314830	5.4358	78.722	0.013456
chr20	ENSG00000088812	ATRN	genic|chr20:4814140-4816152	genic	38.8789	3471017	1344129	2.94293	114.418	0.040346
chr20	ENSG00000101224	CDC25B	genic|chr20:4814140-4816152	genic	38.8789	3795738	1019408	2.59912	101.051	0.022228
chr20	ENSG00000125843	AP5S1	genic|chr20:4814140-4816152	genic	38.8789	3820523	994623	3.24608	126.204	0.025725
chr20	ENSG00000230176	LINC01433	genic|chr20:4814140-4816152	genic	38.8789	4193089	622057	0.795184	30.9159	0.012451
chr20	ENSG00000171867	PRNP	genic|chr20:4814140-4816152	genic	38.8789	4686093	129053	2.40085	93.3426	0.026693
chr20	ENSG00000180259	PRNT	genic|chr20:4814140-4816152	genic	38.8789	4740668	74478	3.73209	145.1	0.041808
chr20	ENSG00000089063	TMEM230	genic|chr20:4814140-4816152	genic	38.8789	5113087	297941	4.37683	170.167	0.028772
chr20	ENSG00000132646	PCNA	genic|chr20:4814140-4816152	genic	38.8789	5126622	311476	2.7179	105.669	0.017428
chr20	ENSG00000101290	CDS2	genic|chr20:4814140-4816152	genic	38.8789	5126760	311614	2.7179	105.669	0.018062
chr20	ENSG00000088899	LZTS3	intergenic|chr20:4828866-4829955	intergenic	24.3522	3173592	1.65582e+06	3.43743	83.7089	0.028964
chr20	ENSG00000198171	DDRGK1	intergenic|chr20:4828866-4829955	intergenic	24.3522	3204697	1.62471e+06	1.81495	44.198	0.015833
chr20	ENSG00000171867	PRNP	intergenic|chr20:4828866-4829955	intergenic	24.3522	4686093	143318	2.22486	54.1802	0.015494
chr20	ENSG00000180259	PRNT	intergenic|chr20:4828866-4829955	intergenic	24.3522	4740668	88742.5	3.22058	78.4279	0.022598
chr20	ENSG00000089063	TMEM230	intergenic|chr20:5056621-5057343	intergenic	15.5089	5113087	56105	5.47104	84.8498	0.014346
chr20	ENSG00000089063	TMEM230	intergenic|chr20:5065137-5066426	intergenic	21.5099	5113087	47305.5	7.65945	164.754	0.027857
chr20	ENSG00000132646	PCNA	intergenic|chr20:5065137-5066426	intergenic	21.5099	5126622	60840.5	4.45221	95.7665	0.015795
chr20	ENSG00000101290	CDS2	intergenic|chr20:5065137-5066426	intergenic	21.5099	5126760	60978.5	4.44328	95.5743	0.016336
chr20	ENSG00000089063	TMEM230	intergenic|chr20:5078463-5078963	intergenic	14.1214	5113087	34374	7.51091	106.065	0.017933
chr20	ENSG00000132646	PCNA	intergenic|chr20:5078463-5078963	intergenic	14.1214	5126622	47909	7.24773	102.348	0.01688
chr20	ENSG00000101290	CDS2	intergenic|chr20:5078463-5078963	intergenic	14.1214	5126760	48047	7.24773	102.348	0.017494
chr20	ENSG00000089063	TMEM230	intergenic|chr20:5080160-5080660	intergenic	12.307	5113087	32677	7.87572	96.9262	0.016388
chr20	ENSG00000132646	PCNA	intergenic|chr20:5080160-5080660	intergenic	12.307	5126622	46212	7.24773	89.1976	0.014711
chr20	ENSG00000101290	CDS2	intergenic|chr20:5080160-5080660	intergenic	12.307	5126760	46350	7.24773	89.1976	0.015247
chr20	ENSG00000089063	TMEM230	intergenic|chr20:5089369-5091335	intergenic	13.1524	5113087	22735	11.0737	145.645	0.024626
chr20	ENSG00000132646	PCNA	intergenic|chr20:5089369-5091335	intergenic	13.1524	5126622	36270	7.14325	93.9506	0.015495
chr20	ENSG00000101290	CDS2	intergenic|chr20:5089369-5091335	intergenic	13.1524	5126760	36408	7.11797	93.6181	0.016002
chr20	ENSG00000132646	PCNA	genic|chr20:5127528-5128028	genic	1.98452	5126622	1156	59.09	117.265	0.019341
chr20	ENSG00000101290	CDS2	genic|chr20:5127528-5128028	genic	1.98452	5126760	1018	59.09	117.265	0.020044
chr20	ENSG00000132646	PCNA	genic|chr20:5128057-5128557	genic	1.98142	5126622	1685	59.09	117.082	0.01931
chr20	ENSG00000101290	CDS2	genic|chr20:5128057-5128557	genic	1.98142	5126760	1547	59.09	117.082	0.020013
chr20	ENSG00000205181	LINC00654	intergenic|chr20:5528492-5530059	intergenic	6.3273	5504596	24679.5	10.2527	64.872	0.025628
chr20	ENSG00000205181	LINC00654	intergenic|chr20:5534604-5535747	intergenic	13.2197	5504596	30579.5	8.38166	110.803	0.043774
chr20	ENSG00000205181	LINC00654	intergenic|chr20:5539530-5540597	intergenic	4.87936	5504596	35467.5	7.29411	35.5906	0.01406
chr20	ENSG00000205181	LINC00654	genic|chr20:5542822-5544678	genic	9.49009	5504596	39154	6.6518	63.1262	0.024939
chr20	ENSG00000089199	CHGB	genic|chr20:5542822-5544678	genic	9.49009	5911327	367577	5.67285	53.8359	0.022863
chr20	ENSG00000205181	LINC00654	genic|chr20:5550472-5551862	genic	5.84363	5504596	46571	5.66717	33.1168	0.013083
chr20	ENSG00000205181	LINC00654	genic|chr20:5570335-5571815	genic	10.9624	5504596	66479	4.11785	45.1416	0.017834
chr20	ENSG00000125772	GPCPD1	genic|chr20:5570335-5571815	genic	10.9624	5611026	39951	29.0203	318.132	0.040504
chr20	ENSG00000125772	GPCPD1	genic|chr20:5586668-5587497	genic	3.40807	5611026	23943.5	30.3394	103.399	0.013165
chr20	ENSG00000125772	GPCPD1	genic|chr20:5592865-5594410	genic	4.61691	5611026	17388.5	54.0832	249.697	0.031791
chr20	ENSG00000125772	GPCPD1	genic|chr20:5603276-5603776	genic	2.97935	5611026	7500	59.09	176.05	0.022414
chr20	ENSG00000125772	GPCPD1	genic|chr20:5606092-5606592	genic	1.99448	5611026	4684	59.09	117.854	0.015005
chr20	ENSG00000125772	GPCPD1	genic|chr20:5608162-5608988	genic	9.06447	5611026	2451	59.09	535.619	0.068194
chr20	ENSG00000125772	GPCPD1	intergenic|chr20:5612455-5613828	intergenic	7.4829	5611026	2115.5	59.09	442.164	0.056296
chr20	ENSG00000089199	CHGB	intergenic|chr20:5612455-5613828	intergenic	7.4829	5911327	298186	5.4171	40.5357	0.017215
chr20	ENSG00000205181	LINC00654	intergenic|chr20:5644913-5645868	intergenic	15.1623	5504596	140794	2.25327	34.1648	0.013497
chr20	ENSG00000125772	GPCPD1	intergenic|chr20:5644913-5645868	intergenic	15.1623	5611026	34364.5	13.191	200.006	0.025465
chr20	ENSG00000205181	LINC00654	intergenic|chr20:5647097-5648356	intergenic	15.7222	5504596	143130	2.22693	35.0123	0.013832
chr20	ENSG00000125772	GPCPD1	intergenic|chr20:5647097-5648356	intergenic	15.7222	5611026	36700.5	13.191	207.392	0.026405
chr20	ENSG00000125772	GPCPD1	intergenic|chr20:5653873-5654373	intergenic	12.7484	5611026	43097	9.23372	117.715	0.014987
chr20	ENSG00000125772	GPCPD1	intergenic|chr20:5654507-5655007	intergenic	13.6123	5611026	43731	9.23372	125.692	0.016003
chr20	ENSG00000125772	GPCPD1	intergenic|chr20:5657476-5657976	intergenic	12.3307	5611026	46700	9.23372	113.858	0.014496
chr20	ENSG00000125772	GPCPD1	intergenic|chr20:5674757-5675816	intergenic	14.4935	5611026	64260.5	6.90689	100.105	0.012745
chr20	ENSG00000089199	CHGB	intergenic|chr20:5895232-5896100	intergenic	2.88042	5911327	15661	15.6504	45.0798	0.019144
chr20	ENSG00000089199	CHGB	genic|chr20:5918790-5920576	genic	2.44655	5911327	8356	27.116	66.3406	0.028173
chr20	ENSG00000089199	CHGB	genic|chr20:5935460-5938619	genic	4.09133	5911327	25712.5	9.86513	40.3615	0.017141
chr20	ENSG00000125901	MRPS26	genic|chr20:5947217-5947717	genic	16.8418	3046028	2901439	2.37816	40.0525	0.013747
chr20	ENSG00000088899	LZTS3	genic|chr20:5947217-5947717	genic	16.8418	3173592	2773875	3.43743	57.8925	0.020031
chr20	ENSG00000089199	CHGB	genic|chr20:5947217-5947717	genic	16.8418	5911327	36140	7.16723	120.709	0.051262
chr20	ENSG00000125869	LAMP5	genic|chr20:9397926-9398426	genic	8.81164	9514357	116181	2.59858	22.8978	0.014778
chr20	ENSG00000225988	LAMP5-AS1	genic|chr20:9397926-9398426	genic	8.81164	9514998	116822	2.58766	22.8016	0.018227
chr20	ENSG00000125869	LAMP5	intergenic|chr20:9481600-9482656	intergenic	3.9814	9514357	32229	10.0628	40.0639	0.025858
chr20	ENSG00000225988	LAMP5-AS1	intergenic|chr20:9481600-9482656	intergenic	3.9814	9514998	32870	7.83236	31.1838	0.024927
chr20	ENSG00000125869	LAMP5	intergenic|chr20:9491264-9491764	intergenic	3.82544	9514357	22843	17.3498	66.3705	0.042836
chr20	ENSG00000225988	LAMP5-AS1	intergenic|chr20:9491264-9491764	intergenic	3.82544	9514998	23484	10.7421	41.0931	0.032848
chr20	ENSG00000125869	LAMP5	intergenic|chr20:9496095-9496595	intergenic	2.33972	9514357	18012	19.0088	44.4753	0.028705
chr20	ENSG00000225988	LAMP5-AS1	intergenic|chr20:9496095-9496595	intergenic	2.33972	9514998	18653	13.3206	31.1663	0.024913
chr20	ENSG00000125869	LAMP5	intergenic|chr20:9498279-9498779	intergenic	2.49224	9514357	15828	25.3451	63.1661	0.040768
chr20	ENSG00000225988	LAMP5-AS1	intergenic|chr20:9498279-9498779	intergenic	2.49224	9514998	16469	14.9449	37.2462	0.029773
chr20	ENSG00000125869	LAMP5	intergenic|chr20:9498787-9500558	intergenic	7.40424	9514357	14684.5	25.3451	187.661	0.121119
chr20	ENSG00000225988	LAMP5-AS1	intergenic|chr20:9498787-9500558	intergenic	7.40424	9514998	15325.5	15.9632	118.195	0.09448
chr20	ENSG00000125869	LAMP5	intergenic|chr20:9502927-9503427	intergenic	0.996896	9514357	11180	32.2807	32.1805	0.02077
chr20	ENSG00000225988	LAMP5-AS1	intergenic|chr20:9502927-9503427	intergenic	0.996896	9514998	11821	20.1572	20.0946	0.016063
chr20	ENSG00000125869	LAMP5	intergenic|chr20:9503524-9504319	intergenic	4.54993	9514357	10435.5	32.2807	146.875	0.094795
chr20	ENSG00000225988	LAMP5-AS1	intergenic|chr20:9503524-9504319	intergenic	4.54993	9514998	11076.5	21.3415	97.1023	0.077619
chr20	ENSG00000125869	LAMP5	genic|chr20:9506518-9507018	genic	0.659559	9514357	7589	32.2807	21.291	0.013741
chr20	ENSG00000225988	LAMP5-AS1	genic|chr20:9506518-9507018	genic	0.659559	9514998	8230	27.457	18.1095	0.014476
chr20	ENSG00000125869	LAMP5	genic|chr20:9508950-9509450	genic	0.939185	9514357	5157	59.09	55.4964	0.035818
chr20	ENSG00000225988	LAMP5-AS1	genic|chr20:9508950-9509450	genic	0.939185	9514998	5798	36.1209	33.9242	0.027118
chr20	ENSG00000125869	LAMP5	genic|chr20:9515627-9517020	genic	1.66058	9514357	1966.5	59.09	98.1234	0.06333
chr20	ENSG00000225988	LAMP5-AS1	genic|chr20:9515627-9517020	genic	1.66058	9514998	1325.5	59.09	98.1234	0.078436
chr20	ENSG00000125869	LAMP5	genic|chr20:9523282-9524081	genic	1.11782	9514357	9324.5	39.7214	44.4012	0.028657
chr20	ENSG00000225988	LAMP5-AS1	genic|chr20:9523282-9524081	genic	1.11782	9514998	8683.5	26.2665	29.3611	0.02347
chr20	ENSG00000225988	LAMP5-AS1	genic|chr20:9616025-9617477	genic	5.70312	9514998	101753	2.88236	16.4384	0.01314
chr20	ENSG00000089048	ESF1	genic|chr20:13771459-13773523	genic	1.55134	13784886	12395	19.3283	29.9848	0.024425
chr20	ENSG00000101247	NDUFAF5	genic|chr20:13771459-13773523	genic	1.55134	13785025	12534	19.1376	29.6889	0.021371
chr20	ENSG00000089048	ESF1	genic|chr20:13777053-13777937	genic	1.10751	13784886	7391	36.2991	40.2016	0.032748
chr20	ENSG00000101247	NDUFAF5	genic|chr20:13777053-13777937	genic	1.10751	13785025	7530	29.5125	32.6853	0.023528
chr20	ENSG00000089048	ESF1	genic|chr20:13786739-13787427	genic	0.746813	13784886	2197	59.09	44.1291	0.035947
chr20	ENSG00000101247	NDUFAF5	genic|chr20:13786739-13787427	genic	0.746813	13785025	2058	59.09	44.1291	0.031766
chr20	ENSG00000089048	ESF1	genic|chr20:13788119-13788619	genic	0.766394	13784886	3483	53.4943	40.9977	0.033396
chr20	ENSG00000101247	NDUFAF5	genic|chr20:13788119-13788619	genic	0.766394	13785025	3344	52.0051	39.8564	0.028691
chr20	ENSG00000089048	ESF1	genic|chr20:13867866-13869299	genic	5.01849	13784886	83696.5	3.38103	16.9677	0.013822
chr20	ENSG00000101247	NDUFAF5	genic|chr20:17679534-17680734	genic	4.92746	13785025	3895109	4.55287	22.4341	0.016149
chr20	ENSG00000125871	MGME1	genic|chr20:17962654-17963154	genic	2.92439	17968890	5986	59.09	172.802	0.035621
chr20	ENSG00000089006	SNX5	genic|chr20:17962654-17963154	genic	2.92439	17968991	6087	59.09	172.802	0.03561
chr20	ENSG00000125871	MGME1	genic|chr20:17964939-17965439	genic	2.53518	17968890	3701	59.09	149.804	0.03088
chr20	ENSG00000089006	SNX5	genic|chr20:17964939-17965439	genic	2.53518	17968991	3802	59.09	149.804	0.030871
chr20	ENSG00000089048	ESF1	genic|chr20:17965584-17967335	genic	14.4653	13784886	4.18157e+06	1.81495	26.2538	0.021386
chr20	ENSG00000125871	MGME1	genic|chr20:17965584-17967335	genic	14.4653	17968890	2430.5	59.09	854.754	0.176197
chr20	ENSG00000089006	SNX5	genic|chr20:17965584-17967335	genic	14.4653	17968991	2531.5	59.09	854.754	0.176142
chr20	ENSG00000089050	RBBP9	genic|chr20:17965584-17967335	genic	14.4653	18497243	530784	4.24205	61.3625	0.023293
chr20	ENSG00000101310	SEC23B	genic|chr20:17965584-17967335	genic	14.4653	18507543	541084	3.46029	50.0542	0.013273
chr20	ENSG00000232388	SMIM26	genic|chr20:17965584-17967335	genic	14.4653	18567419	600960	2.82575	40.8753	0.018356
chr20	ENSG00000125871	MGME1	genic|chr20:17967436-17967936	genic	2.53449	17968890	1204	59.09	149.763	0.030872
chr20	ENSG00000089006	SNX5	genic|chr20:17967436-17967936	genic	2.53449	17968991	1305	59.09	149.763	0.030862
chr20	ENSG00000125871	MGME1	genic|chr20:17972410-17973045	genic	1.94329	17968890	3837.5	47.8941	93.0723	0.019186
chr20	ENSG00000089006	SNX5	genic|chr20:17972410-17973045	genic	1.94329	17968991	3736.5	48.6885	94.6162	0.019498
chr20	ENSG00000089091	DZANK1	genic|chr20:18510590-18512679	genic	6.93911	18467185	44449.5	10.5091	72.9238	0.025586
chr20	ENSG00000132664	POLR3F	genic|chr20:18510590-18512679	genic	6.93911	18467388	44246.5	10.5091	72.9238	0.025584
chr20	ENSG00000089050	RBBP9	genic|chr20:18510590-18512679	genic	6.93911	18497243	14391.5	20.1497	139.821	0.053075
chr20	ENSG00000101310	SEC23B	genic|chr20:18510590-18512679	genic	6.93911	18507543	4091.5	59.09	410.032	0.108728
chr20	ENSG00000232388	SMIM26	genic|chr20:18510590-18512679	genic	6.93911	18567419	55784.5	12.0094	83.3347	0.037423
chr20	ENSG00000125821	DTD1	genic|chr20:18510590-18512679	genic	6.93911	18587892	76257.5	4.64473	32.2303	0.01807
chr20	ENSG00000232388	SMIM26	intergenic|chr20:18571056-18572043	intergenic	2.80897	18567419	4130.5	45.7146	128.411	0.057666
chr20	ENSG00000125821	DTD1	intergenic|chr20:18571056-18572043	intergenic	2.80897	18587892	16342.5	15.0511	42.2781	0.023704
chr20	ENSG00000125821	DTD1	genic|chr20:18589896-18590604	genic	0.545167	18587892	2358	59.09	32.2139	0.018061
chr20	ENSG00000089091	DZANK1	genic|chr20:19934274-19938064	genic	32.0508	18467185	1468984	1.83421	58.7878	0.020627
chr20	ENSG00000132664	POLR3F	genic|chr20:19934274-19938064	genic	32.0508	18467388	1468781	1.83421	58.7878	0.020625
chr20	ENSG00000089050	RBBP9	genic|chr20:19934274-19938064	genic	32.0508	18497243	1438926	1.11058	35.595	0.013511
chr20	ENSG00000179935	LINC00652	genic|chr20:19934274-19938064	genic	32.0508	18794584	1141585	0.519638	16.6548	0.01428
chr20	ENSG00000088930	XRN2	genic|chr20:21304089-21304589	genic	5.82645	21303283	1056	59.09	344.285	0.110509
chr20	ENSG00000088930	XRN2	genic|chr20:21308680-21310533	genic	1.80623	21303283	6323.5	33.8386	61.1203	0.019618
chr20	ENSG00000088930	XRN2	genic|chr20:21314573-21315989	genic	7.06621	21303283	11998	38.4155	271.452	0.087131
chr20	ENSG00000088930	XRN2	genic|chr20:21322856-21324079	genic	2.18719	21303283	20184.5	29.5504	64.6324	0.020746
chr20	ENSG00000088930	XRN2	genic|chr20:21324390-21327185	genic	9.36333	21303283	22504.5	29.5504	276.69	0.088812
chr20	ENSG00000101474	APMAP	genic|chr20:24970803-24971974	genic	2.6798	24992789	21400.5	11.7192	31.405	0.012581
chr20	ENSG00000101474	APMAP	genic|chr20:24980106-24980606	genic	2.37201	24992789	12433	19.2758	45.7224	0.018317
chr20	ENSG00000101474	APMAP	genic|chr20:24981737-24982695	genic	7.61035	24992789	10573	22.2224	169.12	0.067751
chr20	ENSG00000154930	ACSS1	genic|chr20:24981737-24982695	genic	7.61035	25058182	75966	7.08602	53.9271	0.032237
chr20	ENSG00000101474	APMAP	genic|chr20:24984934-24985730	genic	3.92335	24992789	7457	29.7439	116.696	0.046749
chr20	ENSG00000154930	ACSS1	genic|chr20:24984934-24985730	genic	3.92335	25058182	72850	7.08602	27.8009	0.016619
chr20	ENSG00000101474	APMAP	genic|chr20:24990691-24991317	genic	1.23633	24992789	1785	59.09	73.0547	0.029266
chr20	ENSG00000101474	APMAP	intergenic|chr20:24993416-24993916	intergenic	2.29987	24992789	877	59.09	135.899	0.054442
chr20	ENSG00000154930	ACSS1	intergenic|chr20:24993416-24993916	intergenic	2.29987	25058182	64516	24.0925	55.4095	0.033123
chr20	ENSG00000101474	APMAP	intergenic|chr20:24994788-24995288	intergenic	1.61489	24992789	2249	59.09	95.4237	0.038227
chr20	ENSG00000154930	ACSS1	intergenic|chr20:24994788-24995288	intergenic	1.61489	25058182	63144	24.0925	38.9067	0.023258
chr20	ENSG00000154930	ACSS1	genic|chr20:25042929-25043429	genic	3.70658	25058182	15003	16.2758	60.3275	0.036063
chr20	ENSG00000154930	ACSS1	genic|chr20:25053465-25054610	genic	1.73787	25058182	4144.5	45.6149	79.2728	0.047388
chr20	ENSG00000154930	ACSS1	genic|chr20:25054942-25055442	genic	0.826853	25058182	2990	55.3369	45.7555	0.027352
chr20	ENSG00000101474	APMAP	intergenic|chr20:25065658-25066809	intergenic	1.65439	24992789	73444.5	20.6276	34.1261	0.013671
chr20	ENSG00000154930	ACSS1	intergenic|chr20:25065658-25066809	intergenic	1.65439	25058182	8051.5	27.9546	46.2479	0.027646
chr20	ENSG00000154930	ACSS1	intergenic|chr20:25237682-25238182	intergenic	11.3001	25058182	179750	1.8979	21.4464	0.01282
chr20	ENSG00000154930	ACSS1	genic|chr20:25318574-25319416	genic	15.3619	25058182	260813	1.46215	22.4614	0.013427
chr20	ENSG00000154930	ACSS1	genic|chr20:25323852-25324994	genic	14.3763	25058182	266241	1.48411	21.3361	0.012754
chr20	ENSG00000101294	HM13	genic|chr20:31516626-31517126	genic	1.11197	31514409	2467	59.09	65.7066	0.021735
chr20	ENSG00000101294	HM13	genic|chr20:31517318-31517818	genic	1.85776	31514409	3159	53.7039	99.7689	0.033003
chr20	ENSG00000101294	HM13	genic|chr20:31520744-31521244	genic	1.66332	31514409	6585	32.8019	54.5602	0.018048
chr20	ENSG00000101294	HM13	genic|chr20:31521266-31521766	genic	6.94942	31514409	7107	30.9034	214.761	0.071042
chr20	ENSG00000101294	HM13	genic|chr20:31521820-31522320	genic	1.65852	31514409	7661	29.1057	48.2723	0.015968
chr20	ENSG00000101294	HM13	genic|chr20:31522475-31523233	genic	4.89688	31514409	8445	26.8799	131.628	0.043542
chr20	ENSG00000101294	HM13	genic|chr20:31523521-31524021	genic	16.0871	31514409	9362	24.6605	396.715	0.131231
chr20	ENSG00000101294	HM13	genic|chr20:31537039-31538710	genic	3.54135	31514409	23465.5	10.75	38.0695	0.012593
chr20	ENSG00000101294	HM13	genic|chr20:31547083-31548161	genic	6.44959	31514409	33213	7.75652	50.0264	0.016548
chr20	ENSG00000101294	HM13	genic|chr20:31559687-31561271	genic	15.7483	31514409	46070	5.72366	90.1382	0.029817
chr20	ENSG00000101294	HM13	genic|chr20:31879508-31880410	genic	11.5358	31514409	365550	3.44429	39.7325	0.013143
chr20	ENSG00000088356	PDRG1	genic|chr20:31879508-31880410	genic	11.5358	31952080	72121	6.5628	75.7068	0.034106
chr20	ENSG00000260903	XKR7	genic|chr20:31879508-31880410	genic	11.5358	31968001	88042	5.86283	67.6322	0.035136
chr20	ENSG00000088356	PDRG1	genic|chr20:31894526-31895543	genic	6.28402	31952080	57045.5	4.71522	29.6305	0.013349
chr20	ENSG00000088356	PDRG1	genic|chr20:31950697-31951445	genic	0.496043	31952080	1009	59.09	29.3112	0.013205
chr20	ENSG00000088356	PDRG1	intergenic|chr20:32034476-32035849	intergenic	11.1661	31952080	83082.5	3.40193	37.9863	0.017113
chr20	ENSG00000260903	XKR7	intergenic|chr20:32034476-32035849	intergenic	11.1661	31968001	67161.5	4.08127	45.572	0.023675
chr20	ENSG00000101336	HCK	intergenic|chr20:32034476-32035849	intergenic	11.1661	32052187	17024.5	14.4954	161.857	0.036189
chr20	ENSG00000088356	PDRG1	intergenic|chr20:32039985-32041539	intergenic	15.6999	31952080	88682	3.22239	50.5912	0.022792
chr20	ENSG00000260903	XKR7	intergenic|chr20:32039985-32041539	intergenic	15.6999	31968001	72761	3.80757	59.7786	0.031056
chr20	ENSG00000101336	HCK	intergenic|chr20:32039985-32041539	intergenic	15.6999	32052187	11425	20.7707	326.098	0.072911
chr20	ENSG00000101336	HCK	intergenic|chr20:32050552-32051052	intergenic	1.10133	32052187	1385	59.09	65.0773	0.01455
chr20	ENSG00000101336	HCK	intergenic|chr20:32051150-32051650	intergenic	5.33968	32052187	787	59.09	315.521	0.070546
chr20	ENSG00000101336	HCK	genic|chr20:32053560-32054060	genic	1.08793	32052187	1623	59.09	64.2857	0.014373
chr20	ENSG00000101336	HCK	genic|chr20:32055865-32056794	genic	3.0405	32052187	4142.5	45.6291	138.735	0.031019
chr20	ENSG00000101336	HCK	genic|chr20:32057044-32057544	genic	2.85191	32052187	5107	39.5997	112.935	0.025251
chr20	ENSG00000088356	PDRG1	genic|chr20:32062324-32063254	genic	13.5182	31952080	110709	2.69718	36.461	0.016426
chr20	ENSG00000260903	XKR7	genic|chr20:32062324-32063254	genic	13.5182	31968001	94788	3.05149	41.2506	0.02143
chr20	ENSG00000101336	HCK	genic|chr20:32062324-32063254	genic	13.5182	32052187	10602	22.1697	299.695	0.067007
chr20	ENSG00000125977	EIF2S2	genic|chr20:32062324-32063254	genic	13.5182	34112356	2049567	5.95972	80.5648	0.023197
chr20	ENSG00000101336	HCK	genic|chr20:32063381-32064396	genic	3.91785	32052187	11701.5	20.3385	79.6833	0.017816
chr20	ENSG00000088356	PDRG1	genic|chr20:32068353-32069289	genic	14.443	31952080	116741	2.58904	37.3934	0.016846
chr20	ENSG00000260903	XKR7	genic|chr20:32068353-32069289	genic	14.443	31968001	100820	2.90361	41.9368	0.021787
chr20	ENSG00000101336	HCK	genic|chr20:32068353-32069289	genic	14.443	32052187	16634	14.8085	213.878	0.04782
chr20	ENSG00000088356	PDRG1	genic|chr20:32112844-32113344	genic	14.746	31952080	161014	2.05008	30.2304	0.013619
chr20	ENSG00000260903	XKR7	genic|chr20:32112844-32113344	genic	14.746	31968001	145093	2.20549	32.522	0.016896
chr20	ENSG00000101336	HCK	genic|chr20:32112844-32113344	genic	14.746	32052187	60907	4.4479	65.5885	0.014665
chr20	ENSG00000088356	PDRG1	genic|chr20:32155084-32155584	genic	18.4525	31952080	203254	1.74131	32.1315	0.014475
chr20	ENSG00000260903	XKR7	genic|chr20:32155084-32155584	genic	18.4525	31968001	187333	1.84373	34.0215	0.017675
chr20	ENSG00000088305	DNMT3B	genic|chr20:32821961-32823494	genic	4.34656	32762384	60343.5	4.48474	19.4932	0.013364
chr20	ENSG00000101367	MAPRE1	genic|chr20:32821961-32823494	genic	4.34656	32819892	2835.5	56.8999	247.319	0.109127
chr20	ENSG00000101367	MAPRE1	genic|chr20:32823593-32824310	genic	1.36481	32819892	4059.5	46.2263	63.0899	0.027838
chr20	ENSG00000101367	MAPRE1	genic|chr20:32828012-32828882	genic	1.12331	32819892	8555	26.5936	29.8729	0.013181
chr20	ENSG00000149600	COMMD7	genic|chr20:32829135-32830887	genic	7.06072	32744008	86003	3.30528	23.3376	0.016103
chr20	ENSG00000088305	DNMT3B	genic|chr20:32829135-32830887	genic	7.06072	32762384	67627	4.05675	28.6435	0.019637
chr20	ENSG00000101367	MAPRE1	genic|chr20:32829135-32830887	genic	7.06072	32819892	10119	23.0795	162.958	0.071904
chr20	ENSG00000125977	EIF2S2	genic|chr20:34110147-34111526	genic	5.28266	34112356	1519.5	59.09	312.152	0.089876
chr20	ENSG00000125971	DYNLRB1	intergenic|chr20:34512954-34513454	intergenic	0.650284	34516383	3179	53.5159	34.8005	0.014467
chr20	ENSG00000101460	MAP1LC3A	intergenic|chr20:34549146-34549999	intergenic	1.46134	34558696	9123.5	25.2029	36.8299	0.017745
chr20	ENSG00000101460	MAP1LC3A	genic|chr20:34570900-34571400	genic	1.90585	34558696	12454	19.2469	36.6818	0.017674
chr20	ENSG00000198646	NCOA6	intergenic|chr20:34831750-34832569	intergenic	1.09755	34825649	6510.5	33.0911	36.319	0.015098
chr20	ENSG00000078814	MYH7B	intergenic|chr20:34873996-34875032	intergenic	3.52246	34955834	81320	10.9857	38.6968	0.012566
chr20	ENSG00000198646	NCOA6	intergenic|chr20:34875503-34876003	intergenic	7.41145	34825649	50104	5.3011	39.2888	0.016332
chr20	ENSG00000078814	MYH7B	intergenic|chr20:34875503-34876003	intergenic	7.41145	34955834	80081	10.9857	81.4202	0.026439
chr20	ENSG00000198646	NCOA6	genic|chr20:34890402-34891610	genic	8.99955	34825649	65357	4.1797	37.6154	0.015637
chr20	ENSG00000078814	MYH7B	genic|chr20:34890402-34891610	genic	8.99955	34955834	64828	6.27756	56.4952	0.018345
chr20	ENSG00000078814	MYH7B	genic|chr20:34938106-34938911	genic	3.96869	34955834	17325.5	14.2629	56.605	0.018381
chr20	ENSG00000078814	MYH7B	genic|chr20:34938967-34940380	genic	7.00232	34955834	16160.5	17.7864	124.546	0.040443
chr20	ENSG00000078814	MYH7B	genic|chr20:34940481-34941690	genic	5.50869	34955834	14748.5	17.7864	97.98	0.031816
chr20	ENSG00000078814	MYH7B	genic|chr20:34960708-34961732	genic	1.25728	34955834	5386	38.1226	47.9309	0.015564
chr20	ENSG00000100991	TRPC4AP	genic|chr20:35087775-35089177	genic	2.99618	35092815	4339	59.09	177.044	0.057117
chr20	ENSG00000100991	TRPC4AP	intergenic|chr20:35096151-35096651	intergenic	1.23599	35092815	3586	49.916	61.6954	0.019904
chr20	ENSG00000088298	EDEM2	genic|chr20:35144107-35144607	genic	0.914108	35147358	3001	55.2282	50.4846	0.016226
chr20	ENSG00000100991	TRPC4AP	genic|chr20:35144637-35145868	genic	8.06517	35092815	52437.5	5.08661	41.0244	0.013235
chr20	ENSG00000088298	EDEM2	genic|chr20:35144637-35145868	genic	8.06517	35147358	2105.5	59.09	476.571	0.153175
chr20	ENSG00000101000	PROCR	genic|chr20:35144637-35145868	genic	8.06517	35171936	26683.5	9.52725	76.8389	0.035223
chr20	ENSG00000126001	CEP250	intergenic|chr20:35447126-35448127	intergenic	2.92061	35455401	7774.5	28.7619	84.0022	0.029266
chr20	ENSG00000126001	CEP250	genic|chr20:35463160-35464484	genic	1.5108	35455401	8421	26.9432	40.7058	0.014182
chr20	ENSG00000126001	CEP250	genic|chr20:35490289-35491779	genic	5.26651	35455401	35633	8.57864	45.1795	0.01574
chr20	ENSG00000125991	ERGIC3	intergenic|chr20:35539691-35540191	intergenic	1.29129	35542028	2087	59.09	76.3024	0.02879
chr20	ENSG00000088340	FER1L4	genic|chr20:35601409-35601909	genic	1.70386	35607562	5903	35.642	60.729	0.020265
chr20	ENSG00000088340	FER1L4	genic|chr20:35616741-35617241	genic	3.87491	35607562	9429	24.5122	94.9825	0.031695
chr20	ENSG00000061656	SPAG4	genic|chr20:35616741-35617241	genic	3.87491	35615883	1108	59.09	228.968	0.046956
chr20	ENSG00000088340	FER1L4	genic|chr20:35617297-35617985	genic	1.61283	35607562	10079	23.1581	37.35	0.012464
chr20	ENSG00000061656	SPAG4	genic|chr20:35617297-35617985	genic	1.61283	35615883	1758	59.09	95.3019	0.019544
chr20	ENSG00000088340	FER1L4	genic|chr20:35619166-35619971	genic	2.32529	35607562	12006.5	19.8818	46.231	0.015427
chr20	ENSG00000061656	SPAG4	genic|chr20:35619166-35619971	genic	2.32529	35615883	3685.5	59.09	137.401	0.028177
chr20	ENSG00000214078	CPNE1	genic|chr20:35661254-35662211	genic	2.16143	35664956	3223.5	53.1013	114.775	0.016343
chr20	ENSG00000244462	RBM12	genic|chr20:35661254-35662211	genic	2.16143	35664956	3223.5	53.1013	114.775	0.016343
chr20	ENSG00000214078	CPNE1	genic|chr20:35662262-35662950	genic	1.76398	35664956	2350	59.09	104.233	0.014842
chr20	ENSG00000244462	RBM12	genic|chr20:35662262-35662950	genic	1.76398	35664956	2350	59.09	104.233	0.014842
chr20	ENSG00000025293	PHF20	genic|chr20:35733538-35735074	genic	4.97967	35772000	37694	22.2409	110.752	0.014758
chr20	ENSG00000025293	PHF20	intergenic|chr20:35768056-35768556	intergenic	9.25375	35772000	3694	49.0298	453.709	0.06046
chr20	ENSG00000025293	PHF20	intergenic|chr20:35768657-35769515	intergenic	13.5989	35772000	2914	56.0973	762.864	0.101656
chr20	ENSG00000025293	PHF20	genic|chr20:35772652-35773957	genic	11.005	35772000	1304.5	59.09	650.286	0.086655
chr20	ENSG00000025293	PHF20	genic|chr20:35791368-35792160	genic	5.59938	35772000	19764	24.5416	137.418	0.018312
chr20	ENSG00000232907	DLGAP4-AS1	genic|chr20:36571731-36572231	genic	0.890405	36573275	1294	59.09	52.614	0.014552
chr20	ENSG00000101335	MYL9	genic|chr20:36587120-36589247	genic	6.4757	36541483	46700.5	5.65276	36.6056	0.017972
chr20	ENSG00000232907	DLGAP4-AS1	genic|chr20:36587120-36589247	genic	6.4757	36573275	14908.5	16.3697	106.005	0.029319
chr20	ENSG00000232907	DLGAP4-AS1	genic|chr20:36594067-36594567	genic	3.5496	36573275	21042	18.4931	65.643	0.018156
chr20	ENSG00000232907	DLGAP4-AS1	genic|chr20:36594578-36595612	genic	4.55886	36573275	21820	18.4931	84.3074	0.023318
chr20	ENSG00000101082	SLA2	genic|chr20:36594578-36595612	genic	4.55886	36646216	51121	7.02284	32.0161	0.012499
chr20	ENSG00000101335	MYL9	genic|chr20:36595631-36596131	genic	5.89172	36541483	54398	4.9208	28.992	0.014234
chr20	ENSG00000232907	DLGAP4-AS1	genic|chr20:36595631-36596131	genic	5.89172	36573275	22606	13.2094	77.8258	0.021525
chr20	ENSG00000101082	SLA2	genic|chr20:36595631-36596131	genic	5.89172	36646216	50335	8.77856	51.7208	0.020192
chr20	ENSG00000101082	SLA2	genic|chr20:36662486-36663476	genic	3.10474	36646216	16765	14.702	45.6457	0.01782
chr20	ENSG00000101079	NDRG3	genic|chr20:36754530-36755366	genic	1.64855	36746138	8810	25.952	42.7832	0.013902
chr20	ENSG00000101079	NDRG3	genic|chr20:36756425-36757412	genic	2.95737	36746138	10780.5	21.8509	64.6212	0.020998
chr20	ENSG00000101079	NDRG3	genic|chr20:36757664-36758164	genic	4.93604	36746138	11776	20.2251	99.832	0.03244
chr20	ENSG00000260903	XKR7	genic|chr20:36808791-36809291	genic	23.0135	31968001	4841040	1.17257	26.9848	0.014019
chr20	ENSG00000101335	MYL9	genic|chr20:36808791-36809291	genic	23.0135	36541483	267558	1.43623	33.0525	0.016227
chr20	ENSG00000101082	SLA2	genic|chr20:36808791-36809291	genic	23.0135	36646216	162825	2.03408	46.8112	0.018275
chr20	ENSG00000101079	NDRG3	genic|chr20:36808791-36809291	genic	23.0135	36746138	62903	4.32282	99.4829	0.032326
chr20	ENSG00000101079	NDRG3	genic|chr20:36835566-36837353	genic	12.4128	36746138	90321.5	3.17416	39.4001	0.012803
chr20	ENSG00000101082	SLA2	genic|chr20:36841854-36844255	genic	19.086	36646216	196838	1.78088	33.9899	0.01327
chr20	ENSG00000101079	NDRG3	genic|chr20:36841854-36844255	genic	19.086	36746138	96916.5	2.99713	57.2032	0.018588
chr20	ENSG00000118705	RPN2	genic|chr20:37005025-37006400	genic	14.6604	37179045	173332	4.50664	66.0692	0.015201
chr20	ENSG00000101353	MROH8	genic|chr20:37005025-37006400	genic	14.6604	37179588	173876	5.64548	82.7651	0.019631
chr20	ENSG00000101353	MROH8	genic|chr20:37007503-37009198	genic	10.1146	37179588	171238	5.64548	57.1018	0.013544
chr20	ENSG00000101353	MROH8	genic|chr20:37191858-37192707	genic	2.12433	37179588	12694.5	32.7438	69.5586	0.016499
chr20	ENSG00000101353	MROH8	genic|chr20:37194512-37195987	genic	2.08276	37179588	15661.5	32.7438	68.1975	0.016176
chr20	ENSG00000118705	RPN2	genic|chr20:37222972-37223472	genic	16.242	37179045	44177	5.94875	96.6195	0.022229
chr20	ENSG00000101353	MROH8	genic|chr20:37222972-37223472	genic	16.242	37179588	43634	6.01694	97.727	0.02318
chr20	ENSG00000101363	MANBAL	genic|chr20:37222972-37223472	genic	16.242	37289647	66425	4.12078	66.9297	0.014449
chr20	ENSG00000242372	EIF6	intergenic|chr20:37270202-37271362	intergenic	26.1292	35284816	1985966	1.49372	39.0298	0.013357
chr20	ENSG00000118705	RPN2	intergenic|chr20:37270202-37271362	intergenic	26.1292	37179045	91737	3.13395	81.8875	0.01884
chr20	ENSG00000101353	MROH8	intergenic|chr20:37270202-37271362	intergenic	26.1292	37179588	91194	3.14922	82.2865	0.019518
chr20	ENSG00000101363	MANBAL	intergenic|chr20:37270202-37271362	intergenic	26.1292	37289647	18865	13.8201	361.107	0.077958
chr20	ENSG00000197122	SRC	intergenic|chr20:37270202-37271362	intergenic	26.1292	37344684	73902	3.75701	98.1676	0.026914
chr20	ENSG00000101363	MANBAL	intergenic|chr20:37274629-37275898	intergenic	10.6543	37289647	14383.5	16.9114	180.179	0.038898
chr20	ENSG00000101363	MANBAL	intergenic|chr20:37276526-37277402	intergenic	5.50388	37289647	12683	18.9372	104.228	0.022501
chr20	ENSG00000101363	MANBAL	genic|chr20:37293511-37295408	genic	13.8373	37289647	4812.5	41.2785	571.185	0.123311
chr20	ENSG00000197122	SRC	genic|chr20:37293511-37295408	genic	13.8373	37344684	50224.5	5.28953	73.193	0.020067
chr20	ENSG00000101363	MANBAL	genic|chr20:37296007-37296841	genic	3.54582	37289647	6777	32.0784	113.744	0.024556
chr20	ENSG00000101363	MANBAL	genic|chr20:37315684-37316861	genic	8.35888	37289647	26625.5	9.54676	79.8002	0.017228
chr20	ENSG00000197122	SRC	genic|chr20:37315684-37316861	genic	8.35888	37344684	28411.5	8.98139	75.0743	0.020583
chr20	ENSG00000101363	MANBAL	intergenic|chr20:37333122-37334136	intergenic	11.9961	37289647	43982	5.97304	71.6531	0.015469
chr20	ENSG00000197122	SRC	intergenic|chr20:37333122-37334136	intergenic	11.9961	37344684	11055	21.3777	256.449	0.07031
chr20	ENSG00000101363	MANBAL	intergenic|chr20:37335213-37337115	intergenic	20.1914	37289647	46517	5.6732	114.55	0.02473
chr20	ENSG00000197122	SRC	intergenic|chr20:37335213-37337115	intergenic	20.1914	37344684	8520	26.6841	538.79	0.147718
chr20	ENSG00000197122	SRC	intergenic|chr20:37337594-37338094	intergenic	2.29609	37344684	6840	31.8475	73.1248	0.020048
chr20	ENSG00000197122	SRC	intergenic|chr20:37342674-37343371	intergenic	0.841625	37344684	1661.5	59.09	49.7316	0.013635
chr20	ENSG00000197122	SRC	genic|chr20:37345201-37346278	genic	1.81791	37344684	1055.5	59.09	107.42	0.029451
chr20	ENSG00000197122	SRC	genic|chr20:37347861-37348494	genic	1.87219	37344684	3493.5	50.6973	94.9147	0.026022
chr20	ENSG00000197122	SRC	genic|chr20:37349513-37350461	genic	3.94499	37344684	5303	38.5511	152.084	0.041696
chr20	ENSG00000197122	SRC	genic|chr20:37355862-37358393	genic	10.78	37344684	12443.5	19.2614	207.638	0.056927
chr20	ENSG00000197122	SRC	genic|chr20:37364979-37366771	genic	9.4444	37344684	21191	11.8275	111.703	0.030625
chr20	ENSG00000198959	TGM2	genic|chr20:37989664-37990962	genic	25.627	38165429	175116	1.93295	49.5357	0.013421
chr20	ENSG00000101425	BPI	genic|chr20:37989664-37990962	genic	25.627	38304149	313836	2.84346	72.8692	0.020749
chr20	ENSG00000198959	TGM2	intergenic|chr20:38093726-38096485	intergenic	25.4164	38165429	70323.5	3.92123	99.6635	0.027003
chr20	ENSG00000101425	BPI	intergenic|chr20:38093726-38096485	intergenic	25.4164	38304149	209044	2.84346	72.2705	0.020578
chr20	ENSG00000196756	SNHG17	intergenic|chr20:38093726-38096485	intergenic	25.4164	38435319	340214	1.21371	30.848	0.014144
chr20	ENSG00000198959	TGM2	genic|chr20:38143716-38144595	genic	6.85083	38165429	21273.5	11.7846	80.7341	0.021874
chr20	ENSG00000198959	TGM2	genic|chr20:38152251-38153880	genic	18.0249	38165429	12363.5	19.3721	349.179	0.094607
chr20	ENSG00000101425	BPI	genic|chr20:38152251-38153880	genic	18.0249	38304149	151084	2.9777	53.6726	0.015283
chr20	ENSG00000198959	TGM2	intergenic|chr20:38167660-38168160	intergenic	1.75402	38165429	2481	59.09	103.645	0.028082
chr20	ENSG00000198959	TGM2	intergenic|chr20:38168215-38168715	intergenic	8.02773	38165429	3036	54.8846	440.599	0.119377
chr20	ENSG00000198959	TGM2	intergenic|chr20:38168779-38169279	intergenic	6.95766	38165429	3600	49.7995	346.488	0.093878
chr20	ENSG00000198959	TGM2	intergenic|chr20:38177785-38178649	intergenic	4.13289	38165429	12788	20.0962	83.0554	0.022503
chr20	ENSG00000198959	TGM2	intergenic|chr20:38195688-38197801	intergenic	12.3616	38165429	31315.5	8.19655	101.322	0.027452
chr20	ENSG00000101425	BPI	genic|chr20:38274746-38276575	genic	10.4884	38304149	28488.5	8.95856	93.9606	0.026754
chr20	ENSG00000101425	BPI	genic|chr20:38287079-38288622	genic	4.02812	38304149	16298.5	15.0884	60.7781	0.017306
chr20	ENSG00000101425	BPI	intergenic|chr20:38291271-38292403	intergenic	2.93401	38304149	12312	19.444	57.0489	0.016244
chr20	ENSG00000101425	BPI	intergenic|chr20:38298678-38299643	intergenic	8.17716	38304149	4988.5	40.2598	329.211	0.093739
chr20	ENSG00000101425	BPI	intergenic|chr20:38299957-38300872	intergenic	3.15489	38304149	3734.5	48.7045	153.657	0.043752
chr20	ENSG00000101425	BPI	intergenic|chr20:38302995-38303495	intergenic	1.62382	38304149	904	59.09	95.9515	0.027321
chr20	ENSG00000101425	BPI	genic|chr20:38307217-38308350	genic	4.41905	38304149	3634.5	49.5146	218.807	0.062303
chr20	ENSG00000025772	TOMM34	genic|chr20:43941525-43942324	genic	13.3162	44960473	1.01855e+06	4.79349	63.8312	0.017781
chr20	ENSG00000166913	YWHAB	genic|chr20:44664141-44664641	genic	18.0018	44885598	221207	2.45517	44.1975	0.013406
chr20	ENSG00000101104	PABPC1L	genic|chr20:44664141-44664641	genic	18.0018	44931561	267170	1.43769	25.881	0.013528
chr20	ENSG00000166913	YWHAB	genic|chr20:44888481-44889580	genic	2.84572	44885598	3432.5	51.2241	145.77	0.044214
chr20	ENSG00000166913	YWHAB	genic|chr20:44894692-44898518	genic	8.56568	44885598	11007	21.459	183.811	0.055753
chr20	ENSG00000101104	PABPC1L	genic|chr20:44894692-44898518	genic	8.56568	44931561	34956	7.39385	63.3334	0.033104
chr20	ENSG00000166913	YWHAB	genic|chr20:44908262-44910563	genic	4.67462	44885598	23814.5	10.6021	49.5607	0.015033
chr20	ENSG00000101104	PABPC1L	genic|chr20:44908262-44910563	genic	4.67462	44931561	22148.5	11.3483	53.0489	0.027728
chr20	ENSG00000101104	PABPC1L	genic|chr20:44946898-44948405	genic	2.21468	44931561	16090.5	15.2674	33.8122	0.017673
chr20	ENSG00000025772	TOMM34	genic|chr20:44958995-44959495	genic	2.07796	44960473	1228	59.09	122.786	0.034205
chr20	ENSG00000227477	STK4-AS1	genic|chr20:44958995-44959495	genic	2.07796	44966458	7213	30.5432	63.4674	0.012629
chr20	ENSG00000101109	STK4	genic|chr20:44958995-44959495	genic	2.07796	44966473	7228	30.4929	63.3629	0.012607
chr20	ENSG00000101104	PABPC1L	genic|chr20:44969215-44971289	genic	8.86076	44931561	38691	6.72578	59.5956	0.03115
chr20	ENSG00000025772	TOMM34	genic|chr20:44969215-44971289	genic	8.86076	44960473	9779	23.7646	210.572	0.058659
chr20	ENSG00000227477	STK4-AS1	genic|chr20:44969215-44971289	genic	8.86076	44966458	3794	48.2334	427.385	0.085045
chr20	ENSG00000101109	STK4	genic|chr20:44969215-44971289	genic	8.86076	44966473	3779	48.3514	428.431	0.085244
chr20	ENSG00000227477	STK4-AS1	genic|chr20:44976712-44977689	genic	1.63516	44966458	10742.5	53.1439	86.8986	0.017292
chr20	ENSG00000101109	STK4	genic|chr20:44976712-44977689	genic	1.63516	44966473	10727.5	53.1439	86.8986	0.01729
chr20	ENSG00000101104	PABPC1L	genic|chr20:44978846-44979676	genic	12.7381	44931561	47700	5.54424	70.623	0.036914
chr20	ENSG00000025772	TOMM34	genic|chr20:44978846-44979676	genic	12.7381	44960473	18788	13.2317	168.546	0.046952
chr20	ENSG00000227477	STK4-AS1	genic|chr20:44978846-44979676	genic	12.7381	44966458	12803	40.3893	514.483	0.102377
chr20	ENSG00000101109	STK4	genic|chr20:44978846-44979676	genic	12.7381	44966473	12788	40.3893	514.483	0.102366
chr20	ENSG00000227477	STK4-AS1	genic|chr20:44979748-44980412	genic	1.91547	44966458	13622	40.3893	77.3645	0.015395
chr20	ENSG00000101109	STK4	genic|chr20:44979748-44980412	genic	1.91547	44966473	13607	40.3893	77.3645	0.015393
chr20	ENSG00000227477	STK4-AS1	genic|chr20:44985677-44987188	genic	3.28646	44966458	19974.5	19.1318	62.8758	0.012512
chr20	ENSG00000101109	STK4	genic|chr20:44985677-44987188	genic	3.28646	44966473	19959.5	19.1318	62.8758	0.01251
chr20	ENSG00000227477	STK4-AS1	genic|chr20:44990346-44991422	genic	3.26619	44966458	24426	21.2575	69.4312	0.013816
chr20	ENSG00000101109	STK4	genic|chr20:44990346-44991422	genic	3.26619	44966473	24411	21.2575	69.4312	0.013815
chr20	ENSG00000227477	STK4-AS1	genic|chr20:44993291-44994276	genic	5.40254	44966458	27325.5	21.2575	114.845	0.022853
chr20	ENSG00000101109	STK4	genic|chr20:44993291-44994276	genic	5.40254	44966473	27310.5	21.2575	114.845	0.02285
chr20	ENSG00000124116	WFDC3	genic|chr20:45798261-45799915	genic	2.21021	45791908	7180	34.9788	77.3105	0.02329
chr20	ENSG00000101457	DNTTIP1	genic|chr20:45798261-45799915	genic	2.21021	45791936	7152	34.9788	77.3105	0.02294
chr20	ENSG00000101470	TNNC2	genic|chr20:45822500-45824639	genic	1.89245	45827314	3744.5	48.6247	92.0201	0.027944
chr20	ENSG00000101470	TNNC2	genic|chr20:45835142-45836318	genic	2.45789	45827314	8416	26.9564	66.2558	0.02012
chr20	ENSG00000124104	SNX21	genic|chr20:45835142-45836318	genic	2.45789	45833830	1900	59.09	145.236	0.040634
chr20	ENSG00000124104	SNX21	genic|chr20:45842081-45842581	genic	1.77669	45833830	8501	26.7334	47.4969	0.013288
chr20	ENSG00000168612	ZSWIM1	genic|chr20:45884894-45885394	genic	3.41047	45881208	3936	47.1411	160.773	0.035417
chr20	ENSG00000149634	SPATA25	genic|chr20:45884894-45885394	genic	3.41047	45887599	2455	59.09	201.525	0.044458
chr20	ENSG00000064601	CTSA	genic|chr20:45884894-45885394	genic	3.41047	45890143	4999	40.2005	137.103	0.038562
chr20	ENSG00000124257	NEURL2	genic|chr20:45884894-45885394	genic	3.41047	45891287	6143	34.5911	117.972	0.030741
chr20	ENSG00000168612	ZSWIM1	genic|chr20:45892013-45892856	genic	3.51009	45881208	11226.5	31.0924	109.137	0.024042
chr20	ENSG00000149634	SPATA25	genic|chr20:45892013-45892856	genic	3.51009	45887599	4835.5	54.2876	190.554	0.042038
chr20	ENSG00000064601	CTSA	genic|chr20:45892013-45892856	genic	3.51009	45890143	2291.5	59.09	207.411	0.058337
chr20	ENSG00000124257	NEURL2	genic|chr20:45892013-45892856	genic	3.51009	45891287	1147.5	59.09	207.411	0.054048
chr20	ENSG00000064601	CTSA	genic|chr20:45892882-45893382	genic	0.917543	45890143	2989	55.3468	50.7831	0.014283
chr20	ENSG00000124257	NEURL2	genic|chr20:45892882-45893382	genic	0.917543	45891287	1845	59.09	54.2176	0.014128
chr20	ENSG00000100979	PLTP	genic|chr20:45909851-45910617	genic	2.14597	45912364	2130	59.09	126.805	0.027319
chr20	ENSG00000168612	ZSWIM1	intergenic|chr20:45913079-45913579	intergenic	4.54477	45881208	32121	13.8923	63.1375	0.013909
chr20	ENSG00000149634	SPATA25	intergenic|chr20:45913079-45913579	intergenic	4.54477	45887599	25730	14.2182	64.6184	0.014255
chr20	ENSG00000064601	CTSA	intergenic|chr20:45913079-45913579	intergenic	4.54477	45890143	23186	10.8716	49.4087	0.013897
chr20	ENSG00000124257	NEURL2	intergenic|chr20:45913079-45913579	intergenic	4.54477	45891287	22042	11.3996	51.8087	0.0135
chr20	ENSG00000100979	PLTP	intergenic|chr20:45913079-45913579	intergenic	4.54477	45912364	965	59.09	268.551	0.057856
chr20	ENSG00000168612	ZSWIM1	intergenic|chr20:45914316-45915138	intergenic	5.55266	45881208	33519	13.8923	77.1394	0.016993
chr20	ENSG00000149634	SPATA25	intergenic|chr20:45914316-45915138	intergenic	5.55266	45887599	27128	14.2182	78.9487	0.017417
chr20	ENSG00000064601	CTSA	intergenic|chr20:45914316-45915138	intergenic	5.55266	45890143	24584	10.2901	57.1376	0.016071
chr20	ENSG00000124257	NEURL2	intergenic|chr20:45914316-45915138	intergenic	5.55266	45891287	23440	10.761	59.7521	0.01557
chr20	ENSG00000100979	PLTP	intergenic|chr20:45914316-45915138	intergenic	5.55266	45912364	2363	59.09	328.107	0.070687
chr20	ENSG00000100982	PCIF1	intergenic|chr20:45914316-45915138	intergenic	5.55266	45934677	19950	12.513	69.4806	0.015268
chr20	ENSG00000100982	PCIF1	genic|chr20:45944096-45944596	genic	5.3706	45934677	9669	23.9947	128.866	0.028317
chr20	ENSG00000100982	PCIF1	genic|chr20:45945640-45946140	genic	2.87114	45934677	11213	21.1143	60.6222	0.013321
chr20	ENSG00000168612	ZSWIM1	genic|chr20:45946320-45946820	genic	7.94185	45881208	65362	13.2308	105.077	0.023147
chr20	ENSG00000149634	SPATA25	genic|chr20:45946320-45946820	genic	7.94185	45887599	58971	11.6331	92.3879	0.020382
chr20	ENSG00000100979	PLTP	genic|chr20:45946320-45946820	genic	7.94185	45912364	34206	7.54543	59.9246	0.01291
chr20	ENSG00000100982	PCIF1	genic|chr20:45946320-45946820	genic	7.94185	45934677	11893	20.0494	159.229	0.034989
chr20	ENSG00000198026	ZNF335	genic|chr20:45946320-45946820	genic	7.94185	45972194	25624	9.89716	78.6017	0.016585
chr20	ENSG00000198026	ZNF335	genic|chr20:45969732-45970702	genic	2.29128	45972194	1977	59.09	135.392	0.028568
chr20	ENSG00000198026	ZNF335	genic|chr20:45970765-45971265	genic	1.11816	45972194	1179	59.09	66.072	0.013941
chr20	ENSG00000198026	ZNF335	intergenic|chr20:45993383-45993883	intergenic	5.95939	45972194	21439	11.6995	69.7217	0.014711
chr20	ENSG00000100985	MMP9	intergenic|chr20:45993383-45993883	intergenic	5.95939	46008907	15274	17.5571	104.63	0.020181
chr20	ENSG00000124140	SLC12A5	intergenic|chr20:45993383-45993883	intergenic	5.95939	46029181	35548	7.27867	43.3765	0.015439
chr20	ENSG00000166913	YWHAB	intergenic|chr20:45997918-45999218	intergenic	23.6273	44885598	1112970	2.45517	58.009	0.017595
chr20	ENSG00000101470	TNNC2	intergenic|chr20:45997918-45999218	intergenic	23.6273	45827314	171254	1.99312	47.092	0.0143
chr20	ENSG00000124104	SNX21	intergenic|chr20:45997918-45999218	intergenic	23.6273	45833830	164738	2.10277	49.6829	0.0139
chr20	ENSG00000101473	ACOT8	intergenic|chr20:45997918-45999218	intergenic	23.6273	45857409	141159	2.2491	53.1403	0.01274
chr20	ENSG00000132801	ZSWIM3	intergenic|chr20:45997918-45999218	intergenic	23.6273	45857580	140988	2.25106	53.1865	0.012548
chr20	ENSG00000168612	ZSWIM1	intergenic|chr20:45997918-45999218	intergenic	23.6273	45881208	117360	5.29232	125.043	0.027546
chr20	ENSG00000149634	SPATA25	intergenic|chr20:45997918-45999218	intergenic	23.6273	45887599	110969	3.87768	91.6193	0.020212
chr20	ENSG00000064601	CTSA	intergenic|chr20:45997918-45999218	intergenic	23.6273	45890143	108425	2.74139	64.7718	0.018218
chr20	ENSG00000124257	NEURL2	intergenic|chr20:45997918-45999218	intergenic	23.6273	45891287	107281	2.76427	65.3123	0.017019
chr20	ENSG00000100979	PLTP	intergenic|chr20:45997918-45999218	intergenic	23.6273	45912364	86204	3.29888	77.9436	0.016792
chr20	ENSG00000100982	PCIF1	intergenic|chr20:45997918-45999218	intergenic	23.6273	45934677	63891	4.26384	100.743	0.022138
chr20	ENSG00000198026	ZNF335	intergenic|chr20:45997918-45999218	intergenic	23.6273	45972194	26374	9.63234	227.586	0.048021
chr20	ENSG00000100985	MMP9	intergenic|chr20:45997918-45999218	intergenic	23.6273	46008907	10339	23.8275	562.98	0.108587
chr20	ENSG00000124140	SLC12A5	intergenic|chr20:45997918-45999218	intergenic	23.6273	46029181	30613	8.37305	197.833	0.070415
chr20	ENSG00000124160	NCOA5	intergenic|chr20:45997918-45999218	intergenic	23.6273	46089941	91373	3.14416	74.2882	0.028299
chr20	ENSG00000100985	MMP9	intergenic|chr20:46000528-46001187	intergenic	2.7011	46008907	8049.5	38.8765	105.009	0.020254
chr20	ENSG00000198026	ZNF335	intergenic|chr20:46004123-46005079	intergenic	10.2005	45972194	32407	7.93724	80.9638	0.017084
chr20	ENSG00000100985	MMP9	intergenic|chr20:46004123-46005079	intergenic	10.2005	46008907	4306	44.4926	453.847	0.087537
chr20	ENSG00000124140	SLC12A5	intergenic|chr20:46004123-46005079	intergenic	10.2005	46029181	24580	10.2917	104.98	0.037366
chr20	ENSG00000124160	NCOA5	intergenic|chr20:46004123-46005079	intergenic	10.2005	46089941	85340	3.32662	33.9332	0.012926
chr20	ENSG00000198026	ZNF335	intergenic|chr20:46005136-46005636	intergenic	11.4921	45972194	33192	8.81192	101.268	0.021368
chr20	ENSG00000100985	MMP9	intergenic|chr20:46005136-46005636	intergenic	11.4921	46008907	3521	50.4628	579.925	0.111855
chr20	ENSG00000124140	SLC12A5	intergenic|chr20:46005136-46005636	intergenic	11.4921	46029181	23795	10.6102	121.934	0.0434
chr20	ENSG00000124160	NCOA5	intergenic|chr20:46005136-46005636	intergenic	11.4921	46089941	84555	3.35234	38.5255	0.014676
chr20	ENSG00000100985	MMP9	intergenic|chr20:46005996-46006731	intergenic	3.21604	46008907	2543.5	59.09	190.035	0.036654
chr20	ENSG00000124140	SLC12A5	intergenic|chr20:46005996-46006731	intergenic	3.21604	46029181	22817.5	11.0361	35.4926	0.012633
chr20	ENSG00000100985	MMP9	genic|chr20:46010426-46011269	genic	7.1016	46008907	1940.5	59.09	419.633	0.080938
chr20	ENSG00000124140	SLC12A5	genic|chr20:46010426-46011269	genic	7.1016	46029181	18333.5	13.5358	96.1257	0.034214
chr20	ENSG00000100985	MMP9	genic|chr20:46011606-46012106	genic	1.37717	46008907	2949	55.7451	76.7706	0.014807
chr20	ENSG00000124140	SLC12A5	intergenic|chr20:46023975-46024475	intergenic	0.698033	46029181	4956	59.09	41.2467	0.014681
chr20	ENSG00000124160	NCOA5	genic|chr20:46080835-46082181	genic	1.2858	46089941	8433	26.9115	34.6028	0.013181
chr20	ENSG00000124160	NCOA5	genic|chr20:46086583-46087591	genic	1.87493	46089941	2854	56.7092	106.326	0.040503
chr20	ENSG00000124160	NCOA5	intergenic|chr20:46111212-46111712	intergenic	6.61964	46089941	21521	11.6578	77.1701	0.029397
chr20	ENSG00000101040	ZMYND8	genic|chr20:47349961-47351166	genic	2.50976	47356889	6325.5	33.8305	84.9063	0.019231
chr20	ENSG00000101040	ZMYND8	genic|chr20:47351508-47352008	genic	1.60561	47356889	5131	39.4685	63.3712	0.014353
chr20	ENSG00000101040	ZMYND8	genic|chr20:47354078-47355334	genic	4.38332	47356889	2183	59.09	259.01	0.058665
chr20	ENSG00000101040	ZMYND8	intergenic|chr20:47358655-47359454	intergenic	2.42663	47356889	2165.5	59.09	143.389	0.032477
chr20	ENSG00000101040	ZMYND8	intergenic|chr20:47360091-47361041	intergenic	7.44203	47356889	3677	49.1674	365.905	0.082876
chr20	ENSG00000101040	ZMYND8	intergenic|chr20:47391974-47392474	intergenic	9.75632	47356889	35335	7.31967	71.4131	0.016175
chr20	ENSG00000101040	ZMYND8	intergenic|chr20:47414743-47415734	intergenic	18.0465	47356889	58349.5	4.62092	83.3915	0.018888
chr20	ENSG00000124151	NCOA3	intergenic|chr20:47414743-47415734	intergenic	18.0465	47501856	86617.5	3.2858	59.2972	0.018453
chr20	ENSG00000124151	NCOA3	intergenic|chr20:47438116-47439366	intergenic	11.5801	47501856	63115	4.31	49.9101	0.015532
chr20	ENSG00000124151	NCOA3	intergenic|chr20:47487071-47488040	intergenic	5.09784	47501856	14300.5	17.0003	86.6649	0.026969
chr20	ENSG00000124151	NCOA3	intergenic|chr20:47488757-47489773	intergenic	3.67704	47501856	12591	19.0604	70.086	0.02181
chr20	ENSG00000124151	NCOA3	intergenic|chr20:47490718-47491218	intergenic	2.01303	47501856	10888	21.6632	43.6086	0.013571
chr20	ENSG00000124151	NCOA3	intergenic|chr20:47493112-47493894	intergenic	3.31051	47501856	8353	27.124	89.7941	0.027943
chr20	ENSG00000124151	NCOA3	genic|chr20:47503537-47504037	genic	1.51389	47501856	1931	59.09	89.4559	0.027838
chr20	ENSG00000124151	NCOA3	genic|chr20:47531343-47531843	genic	4.86734	47501856	29737	8.60457	41.8814	0.013033
chr20	ENSG00000124151	NCOA3	genic|chr20:47538891-47541453	genic	6.93327	47501856	38316	6.78701	47.0562	0.014643
chr20	ENSG00000124151	NCOA3	genic|chr20:47726642-47727903	genic	27.9282	47501856	225416	1.61949	45.2296	0.014075
chr20	ENSG00000196562	SULF2	genic|chr20:47726642-47727903	genic	27.9282	47786616	59343.5	4.55187	127.126	0.045928
chr20	ENSG00000196562	SULF2	genic|chr20:47735451-47736366	genic	10.5935	47786616	50707.5	5.24371	55.5491	0.020069
chr20	ENSG00000196562	SULF2	genic|chr20:47740047-47742410	genic	22.9849	47786616	45387.5	5.80264	133.373	0.048185
chr20	ENSG00000196562	SULF2	genic|chr20:47746887-47747758	genic	5.70484	47786616	39293.5	6.62985	37.8222	0.013664
chr20	ENSG00000196562	SULF2	genic|chr20:47748815-47749315	genic	5.58049	47786616	37551	6.91569	38.5929	0.013943
chr20	ENSG00000196562	SULF2	genic|chr20:47768178-47768982	genic	7.64951	47786616	18036	13.7426	105.124	0.037979
chr20	ENSG00000196562	SULF2	genic|chr20:47775797-47776821	genic	2.63446	47786616	10307	22.7169	59.8467	0.021621
chr20	ENSG00000196562	SULF2	genic|chr20:47782009-47782509	genic	1.17827	47786616	4357	44.1486	52.0191	0.018793
chr20	ENSG00000196562	SULF2	genic|chr20:47782821-47783565	genic	0.89968	47786616	3423	51.307	46.1599	0.016677
chr20	ENSG00000196562	SULF2	genic|chr20:47784566-47785066	genic	1.02266	47786616	1800	59.09	60.4289	0.021832
chr20	ENSG00000124126	PREX1	genic|chr20:48723380-48724624	genic	12.77	48827883	103881	5.09813	65.1033	0.012514
chr20	ENSG00000124126	PREX1	genic|chr20:48773195-48775217	genic	16.3186	48827883	53677	4.98035	81.2723	0.015622
chr20	ENSG00000124126	PREX1	genic|chr20:48787268-48788564	genic	10.4406	48827883	39967	6.52602	68.1357	0.013097
chr20	ENSG00000124126	PREX1	genic|chr20:48821454-48822198	genic	2.24594	48827883	6057	45.3048	101.752	0.019559
chr20	ENSG00000124126	PREX1	genic|chr20:48822284-48823307	genic	5.78248	48827883	5087.5	45.3048	261.974	0.050356
chr20	ENSG00000124126	PREX1	genic|chr20:48823448-48824276	genic	10.544	48827883	4021	46.508	490.381	0.094261
chr20	ENSG00000124126	PREX1	genic|chr20:48825055-48825981	genic	2.47128	48827883	2365	59.09	146.028	0.028069
chr20	ENSG00000124126	PREX1	genic|chr20:48826146-48827309	genic	4.48878	48827883	1155.5	59.09	265.242	0.050984
chr20	ENSG00000124126	PREX1	intergenic|chr20:48831782-48833114	intergenic	5.96317	48827883	4565	42.7941	255.188	0.049052
chr20	ENSG00000227431	CSE1L-AS1	intergenic|chr20:49037412-49038470	intergenic	6.52895	49046056	8115	27.7756	181.345	0.039433
chr20	ENSG00000124207	CSE1L	intergenic|chr20:49037412-49038470	intergenic	6.52895	49046245	8304	27.2557	177.951	0.033389
chr20	ENSG00000124214	STAU1	genic|chr20:49179261-49180374	genic	1.00274	49188370	8552.5	59.09	59.2516	0.015875
chr20	ENSG00000124214	STAU1	genic|chr20:49186710-49187650	genic	3.90342	49188370	1190	59.09	230.653	0.061797
chr20	ENSG00000124214	STAU1	intergenic|chr20:49216709-49217538	intergenic	2.58396	49188370	28753.5	20.7589	53.6403	0.014371
chr20	ENSG00000124214	STAU1	genic|chr20:49229804-49231286	genic	3.69456	49188370	42175	12.9743	47.9345	0.012843
chr20	ENSG00000025772	TOMM34	intergenic|chr20:49794460-49795312	intergenic	12.7886	44960473	4834413	4.79349	61.3019	0.017077
chr20	ENSG00000244687	UBE2V1	genic|chr20:50085108-50086730	genic	12.3976	50113198	27279	12.3729	153.395	0.025698
chr20	ENSG00000244687	UBE2V1	genic|chr20:50103317-50104135	genic	5.29674	50113198	9472	24.4179	129.335	0.021667
chr20	ENSG00000244687	UBE2V1	genic|chr20:50109722-50110949	genic	3.53311	50113198	2862.5	56.6218	200.051	0.033515
chr20	ENSG00000244687	UBE2V1	genic|chr20:50115774-50116274	genic	10.41	50113198	2826	59.09	615.129	0.103052
chr20	ENSG00000244687	UBE2V1	genic|chr20:50119629-50120129	genic	3.31463	50113198	6681	35.7439	118.478	0.019849
chr20	ENSG00000244687	UBE2V1	genic|chr20:50143909-50144837	genic	9.43753	50113198	31175	16.4972	155.693	0.026083
chr20	ENSG00000124208	TMEM189-UBE2V1	genic|chr20:50143909-50144837	genic	9.43753	50153798	9425	24.521	231.418	0.022565
chr20	ENSG00000240849	TMEM189	genic|chr20:50143909-50144837	genic	9.43753	50153798	9425	24.521	231.418	0.022565
chr20	ENSG00000231742	LINC01273	genic|chr20:50143909-50144837	genic	9.43753	50172569	28196	9.04591	85.3711	0.01824
chr20	ENSG00000244687	UBE2V1	genic|chr20:50146793-50147734	genic	23.0907	50113198	34065.5	16.4972	380.933	0.063818
chr20	ENSG00000124208	TMEM189-UBE2V1	genic|chr20:50146793-50147734	genic	23.0907	50153798	6534.5	32.9974	761.935	0.074294
chr20	ENSG00000240849	TMEM189	genic|chr20:50146793-50147734	genic	23.0907	50153798	6534.5	32.9974	761.935	0.074294
chr20	ENSG00000231742	LINC01273	genic|chr20:50146793-50147734	genic	23.0907	50172569	25305.5	10.0142	231.235	0.049404
chr20	ENSG00000172216	CEBPB	genic|chr20:50146793-50147734	genic	23.0907	50190582	43318.5	6.05734	139.869	0.028577
chr20	ENSG00000277449	CEBPB-AS1	genic|chr20:50146793-50147734	genic	23.0907	50192069	44805.5	5.8719	135.587	0.02718
chr20	ENSG00000196396	PTPN1	genic|chr20:50146793-50147734	genic	23.0907	50510320	363056	4.43732	102.461	0.019023
chr20	ENSG00000244687	UBE2V1	intergenic|chr20:50165541-50166788	intergenic	24.2182	50113198	52966.5	10.3108	249.708	0.041833
chr20	ENSG00000124208	TMEM189-UBE2V1	intergenic|chr20:50165541-50166788	intergenic	24.2182	50153798	12366.5	19.3679	469.056	0.045736
chr20	ENSG00000240849	TMEM189	intergenic|chr20:50165541-50166788	intergenic	24.2182	50153798	12366.5	19.3679	469.056	0.045736
chr20	ENSG00000231742	LINC01273	intergenic|chr20:50165541-50166788	intergenic	24.2182	50172569	6404.5	33.5109	811.574	0.173393
chr20	ENSG00000172216	CEBPB	intergenic|chr20:50165541-50166788	intergenic	24.2182	50190582	24417.5	10.356	250.804	0.051243
chr20	ENSG00000277449	CEBPB-AS1	intergenic|chr20:50165541-50166788	intergenic	24.2182	50192069	25904.5	9.79638	237.251	0.04756
chr20	ENSG00000196396	PTPN1	intergenic|chr20:50165541-50166788	intergenic	24.2182	50510320	344156	4.43732	107.464	0.019952
chr20	ENSG00000231742	LINC01273	intergenic|chr20:50169274-50169774	intergenic	1.81757	50172569	3045	54.7968	99.5968	0.021279
chr20	ENSG00000172216	CEBPB	genic|chr20:50186162-50186852	genic	1.60699	50190582	4075	46.1137	74.1042	0.015141
chr20	ENSG00000172216	CEBPB	genic|chr20:50187078-50187910	genic	1.6489	50190582	3088	54.3804	89.6677	0.01832
chr20	ENSG00000277449	CEBPB-AS1	genic|chr20:50187078-50187910	genic	1.6489	50192069	4575	42.7309	70.4588	0.014124
chr20	ENSG00000231742	LINC01273	intergenic|chr20:50192885-50195502	intergenic	14.2918	50172569	21624.5	11.6055	165.864	0.035437
chr20	ENSG00000172216	CEBPB	intergenic|chr20:50192885-50195502	intergenic	14.2918	50190582	3611.5	49.7042	710.364	0.145138
chr20	ENSG00000277449	CEBPB-AS1	intergenic|chr20:50192885-50195502	intergenic	14.2918	50192069	2124.5	59.09	844.503	0.169293
chr20	ENSG00000231742	LINC01273	intergenic|chr20:50221446-50222308	intergenic	12.2774	50172569	49308	5.37896	66.0397	0.014109
chr20	ENSG00000172216	CEBPB	intergenic|chr20:50221446-50222308	intergenic	12.2774	50190582	31295	8.20159	100.694	0.020573
chr20	ENSG00000277449	CEBPB-AS1	intergenic|chr20:50221446-50222308	intergenic	12.2774	50192069	29808	8.58531	105.405	0.02113
chr20	ENSG00000231742	LINC01273	intergenic|chr20:50259275-50261930	intergenic	22.244	50172569	88033.5	3.24198	72.1144	0.015407
chr20	ENSG00000172216	CEBPB	intergenic|chr20:50259275-50261930	intergenic	22.244	50190582	70020.5	3.93593	87.5506	0.017888
chr20	ENSG00000277449	CEBPB-AS1	intergenic|chr20:50259275-50261930	intergenic	22.244	50192069	68533.5	4.00997	89.1977	0.017881
chr20	ENSG00000231742	LINC01273	genic|chr20:50274725-50275512	genic	30.9532	50172569	102550	2.86453	88.6665	0.018944
chr20	ENSG00000172216	CEBPB	genic|chr20:50274725-50275512	genic	30.9532	50190582	84536.5	3.35295	103.785	0.021205
chr20	ENSG00000277449	CEBPB-AS1	genic|chr20:50274725-50275512	genic	30.9532	50192069	83049.5	3.40306	105.336	0.021116
chr20	ENSG00000196396	PTPN1	intergenic|chr20:50440650-50441674	intergenic	18.2275	50510320	69158	3.97848	72.5178	0.013464
chr20	ENSG00000196396	PTPN1	intergenic|chr20:50482192-50483885	intergenic	11.0806	50510320	27281.5	9.33075	103.39	0.019196
chr20	ENSG00000196396	PTPN1	intergenic|chr20:50498004-50499218	intergenic	13.7278	50510320	11709	20.3271	279.045	0.051809
chr20	ENSG00000196396	PTPN1	intergenic|chr20:50499330-50499830	intergenic	3.07279	50510320	10740	21.9225	67.3631	0.012507
chr20	ENSG00000196396	PTPN1	intergenic|chr20:50508666-50509166	intergenic	2.02162	50510320	1404	59.09	119.457	0.022179
chr20	ENSG00000196396	PTPN1	genic|chr20:50513700-50514200	genic	6.47811	50510320	3630	49.5516	321	0.059598
chr20	ENSG00000196396	PTPN1	genic|chr20:50516210-50517062	genic	8.81164	50510320	6316	33.8693	298.444	0.05541
chr20	ENSG00000196396	PTPN1	genic|chr20:50517637-50518740	genic	3.87182	50510320	7868.5	28.4829	110.281	0.020475
chr20	ENSG00000196396	PTPN1	genic|chr20:50519046-50519727	genic	2.92027	50510320	9066.5	25.336	73.9878	0.013737
chr20	ENSG00000130703	OSBPL2	genic|chr20:58305921-58307198	genic	21.4326	62238484	3.93192e+06	1.95077	41.8099	0.016943
chr20	ENSG00000101162	TUBB1	genic|chr20:58907613-58908593	genic	11.408	59019253	111150	6.83077	77.9252	0.028364
chr20	ENSG00000101166	PRELID3B	genic|chr20:58907613-58908593	genic	11.408	59042846	134743	4.97155	56.7153	0.012686
chr20	ENSG00000101160	CTSZ	genic|chr20:59004512-59006623	genic	24.7314	59007254	1686.5	59.09	1461.38	0.414863
chr20	ENSG00000101162	TUBB1	genic|chr20:59004512-59006623	genic	24.7314	59019253	13685.5	17.6889	437.472	0.159238
chr20	ENSG00000101166	PRELID3B	genic|chr20:59004512-59006623	genic	24.7314	59042846	37278.5	6.9628	172.2	0.038516
chr20	ENSG00000101162	TUBB1	intergenic|chr20:59011506-59012006	intergenic	0.86361	59019253	7497	47.8154	41.2938	0.015031
chr20	ENSG00000101162	TUBB1	intergenic|chr20:59016235-59017964	intergenic	1.7602	59019253	2153.5	59.09	104.01	0.037859
chr20	ENSG00000130706	ADRM1	genic|chr20:59722258-59723513	genic	11.758	62302895	2.58001e+06	3.85332	45.3073	0.018067
chr20	ENSG00000101181	MTG2	genic|chr20:62141405-62142666	genic	4.58909	62183024	40988.5	8.66749	39.7759	0.019031
chr20	ENSG00000130703	OSBPL2	genic|chr20:62141405-62142666	genic	4.58909	62238484	96448.5	7.80306	35.8089	0.014511
chr20	ENSG00000101181	MTG2	genic|chr20:62181393-62182364	genic	1.46546	62183024	1145.5	59.09	86.5939	0.041432
chr20	ENSG00000101181	MTG2	genic|chr20:62185323-62186215	genic	1.05358	62183024	2745	57.8471	60.9464	0.029161
chr20	ENSG00000130703	OSBPL2	genic|chr20:62240028-62240528	genic	2.20196	62238484	1794	59.09	130.114	0.052728
chr20	ENSG00000130702	LAMA5	intergenic|chr20:62382631-62383131	intergenic	0.874946	62367312	15569	15.735	13.7673	0.012856
chr20	ENSG00000130702	LAMA5	intergenic|chr20:62501801-62503157	intergenic	9.15138	62367312	135167	2.32066	21.2372	0.019831
chr20	ENSG00000101189	MRGBP	intergenic|chr20:62501801-62503157	intergenic	9.15138	62796404	293925	6.80461	62.2716	0.015439
chr20	ENSG00000101181	MTG2	intergenic|chr20:62602481-62604614	intergenic	24.1646	62183024	420524	2.26917	54.8336	0.026236
chr20	ENSG00000130703	OSBPL2	intergenic|chr20:62602481-62604614	intergenic	24.1646	62238484	365064	2.04286	49.365	0.020005
chr20	ENSG00000130706	ADRM1	intergenic|chr20:62602481-62604614	intergenic	24.1646	62302895	300652	3.9249	94.8437	0.03782
chr20	ENSG00000130702	LAMA5	intergenic|chr20:62602481-62604614	intergenic	24.1646	62367312	236236	1.56716	37.8698	0.035362
chr20	ENSG00000101187	SLCO4A1	intergenic|chr20:62602481-62604614	intergenic	24.1646	62642444	38896.5	6.69273	161.727	0.059327
chr20	ENSG00000232803	SLCO4A1-AS1	intergenic|chr20:62602481-62604614	intergenic	24.1646	62666621	63073.5	4.3125	104.21	0.037165
chr20	ENSG00000101188	NTSR1	intergenic|chr20:62602481-62604614	intergenic	24.1646	62708836	105288	2.80535	67.7902	0.019922
chr20	ENSG00000060491	OGFR	intergenic|chr20:62602481-62604614	intergenic	24.1646	62804799	201252	1.75343	42.3709	0.015639
chr20	ENSG00000229873	OGFR-AS1	intergenic|chr20:62602481-62604614	intergenic	24.1646	62805587	202040	1.74863	42.255	0.01585
chr20	ENSG00000092758	COL9A3	intergenic|chr20:62602481-62604614	intergenic	24.1646	62817061	213514	2.79978	67.6556	0.029693
chr20	ENSG00000101190	TCFL5	intergenic|chr20:62602481-62604614	intergenic	24.1646	62861763	258216	1.47244	35.581	0.015804
chr20	ENSG00000101181	MTG2	intergenic|chr20:62618033-62619243	intergenic	14.5419	62183024	435614	2.16687	31.5104	0.015077
chr20	ENSG00000130702	LAMA5	intergenic|chr20:62618033-62619243	intergenic	14.5419	62367312	251326	1.50061	21.8218	0.020377
chr20	ENSG00000101187	SLCO4A1	intergenic|chr20:62618033-62619243	intergenic	14.5419	62642444	23806	10.6056	154.226	0.056576
chr20	ENSG00000232803	SLCO4A1-AS1	intergenic|chr20:62618033-62619243	intergenic	14.5419	62666621	47983	5.51434	80.189	0.028598
chr20	ENSG00000101188	NTSR1	intergenic|chr20:62618033-62619243	intergenic	14.5419	62708836	90198	6.49265	94.4154	0.027747
chr20	ENSG00000092758	COL9A3	intergenic|chr20:62618033-62619243	intergenic	14.5419	62817061	198423	2.67356	38.8786	0.017063
chr20	ENSG00000101190	TCFL5	intergenic|chr20:62618033-62619243	intergenic	14.5419	62861763	243125	2.52992	36.7898	0.016341
chr20	ENSG00000101181	MTG2	intergenic|chr20:62623375-62625086	intergenic	14.8387	62183024	441206	2.16687	32.1536	0.015384
chr20	ENSG00000130702	LAMA5	intergenic|chr20:62623375-62625086	intergenic	14.8387	62367312	256918	1.47765	21.9264	0.020475
chr20	ENSG00000101187	SLCO4A1	intergenic|chr20:62623375-62625086	intergenic	14.8387	62642444	18213.5	13.6184	202.08	0.07413
chr20	ENSG00000232803	SLCO4A1-AS1	intergenic|chr20:62623375-62625086	intergenic	14.8387	62666621	42390.5	6.17969	91.6986	0.032703
chr20	ENSG00000101188	NTSR1	intergenic|chr20:62623375-62625086	intergenic	14.8387	62708836	84605.5	5.41054	80.2854	0.023594
chr20	ENSG00000101189	MRGBP	intergenic|chr20:62623375-62625086	intergenic	14.8387	62796404	172174	4.64132	68.8711	0.017075
chr20	ENSG00000092758	COL9A3	intergenic|chr20:62623375-62625086	intergenic	14.8387	62817061	192830	2.67356	39.6722	0.017412
chr20	ENSG00000101187	SLCO4A1	intergenic|chr20:62641207-62641845	intergenic	0.801433	62642444	918	59.09	47.3566	0.017372
chr20	ENSG00000101187	SLCO4A1	genic|chr20:62644740-62645548	genic	1.49912	62642444	2700	58.3268	87.4391	0.032076
chr20	ENSG00000130702	LAMA5	genic|chr20:62651129-62652022	genic	9.81609	62367312	284264	1.37655	13.5123	0.012618
chr20	ENSG00000101187	SLCO4A1	genic|chr20:62651129-62652022	genic	9.81609	62642444	9131.5	25.1844	247.212	0.090686
chr20	ENSG00000232803	SLCO4A1-AS1	genic|chr20:62651129-62652022	genic	9.81609	62666621	15045.5	16.2339	159.353	0.056831
chr20	ENSG00000101188	NTSR1	genic|chr20:62651129-62652022	genic	9.81609	62708836	57260.5	7.57475	74.3545	0.021851
chr20	ENSG00000101189	MRGBP	genic|chr20:62651129-62652022	genic	9.81609	62796404	144828	10.2109	100.231	0.024851
chr20	ENSG00000101190	TCFL5	genic|chr20:62651129-62652022	genic	9.81609	62861763	210188	4.42736	43.4594	0.019304
chr20	ENSG00000101181	MTG2	genic|chr20:62652066-62652566	genic	16.6786	62183024	469292	2.16687	36.1404	0.017292
chr20	ENSG00000130703	OSBPL2	genic|chr20:62652066-62652566	genic	16.6786	62238484	413832	1.95077	32.536	0.013185
chr20	ENSG00000130702	LAMA5	genic|chr20:62652066-62652566	genic	16.6786	62367312	285004	1.37404	22.9171	0.0214
chr20	ENSG00000101187	SLCO4A1	genic|chr20:62652066-62652566	genic	16.6786	62642444	9872	23.5733	393.169	0.144229
chr20	ENSG00000232803	SLCO4A1-AS1	genic|chr20:62652066-62652566	genic	16.6786	62666621	14305	16.9955	283.46	0.101092
chr20	ENSG00000101188	NTSR1	genic|chr20:62652066-62652566	genic	16.6786	62708836	56520	7.57475	126.336	0.037128
chr20	ENSG00000101189	MRGBP	genic|chr20:62652066-62652566	genic	16.6786	62796404	144088	10.2109	170.303	0.042224
chr20	ENSG00000060491	OGFR	genic|chr20:62652066-62652566	genic	16.6786	62804799	152483	2.1298	35.522	0.013111
chr20	ENSG00000229873	OGFR-AS1	genic|chr20:62652066-62652566	genic	16.6786	62805587	153271	2.12212	35.3939	0.013277
chr20	ENSG00000092758	COL9A3	genic|chr20:62652066-62652566	genic	16.6786	62817061	164745	2.67356	44.5912	0.019571
chr20	ENSG00000101190	TCFL5	genic|chr20:62652066-62652566	genic	16.6786	62861763	209447	4.42736	73.8421	0.032799
chr20	ENSG00000101187	SLCO4A1	genic|chr20:62661636-62662799	genic	3.97865	62642444	19773.5	12.6171	50.199	0.018415
chr20	ENSG00000232803	SLCO4A1-AS1	genic|chr20:62661636-62662799	genic	3.97865	62666621	4403.5	43.839	174.42	0.062205
chr20	ENSG00000232803	SLCO4A1-AS1	genic|chr20:62668437-62668937	genic	0.650284	62666621	2066	59.09	38.4253	0.013704
chr20	ENSG00000232803	SLCO4A1-AS1	genic|chr20:62671781-62672281	genic	1.67088	62666621	5410	38.0003	63.494	0.022644
chr20	ENSG00000130706	ADRM1	intergenic|chr20:62675320-62675820	intergenic	8.17613	62302895	372675	3.90729	31.9465	0.012739
chr20	ENSG00000101187	SLCO4A1	intergenic|chr20:62675320-62675820	intergenic	8.17613	62642444	33126	7.77561	63.5744	0.023321
chr20	ENSG00000232803	SLCO4A1-AS1	intergenic|chr20:62675320-62675820	intergenic	8.17613	62666621	8949	25.6146	209.428	0.07469
chr20	ENSG00000101188	NTSR1	intergenic|chr20:62675320-62675820	intergenic	8.17613	62708836	33266	9.02488	73.7886	0.021685
chr20	ENSG00000232803	SLCO4A1-AS1	intergenic|chr20:62675840-62676340	intergenic	1.87803	62666621	9469	24.4244	45.8697	0.016359
chr20	ENSG00000232803	SLCO4A1-AS1	intergenic|chr20:62676623-62677453	intergenic	1.87287	62666621	10417	22.5098	42.158	0.015035
chr20	ENSG00000101187	SLCO4A1	intergenic|chr20:62677728-62678937	intergenic	7.12667	62642444	35888.5	7.21413	51.4128	0.01886
chr20	ENSG00000232803	SLCO4A1-AS1	intergenic|chr20:62677728-62678937	intergenic	7.12667	62666621	11711.5	20.3232	144.837	0.051654
chr20	ENSG00000101188	NTSR1	intergenic|chr20:62677728-62678937	intergenic	7.12667	62708836	30503.5	9.02488	64.3174	0.018902
chr20	ENSG00000101187	SLCO4A1	intergenic|chr20:62686103-62686603	intergenic	7.00507	62642444	43909	5.98219	41.9057	0.015373
chr20	ENSG00000232803	SLCO4A1-AS1	intergenic|chr20:62686103-62686603	intergenic	7.00507	62666621	19732	12.6418	88.5567	0.031583
chr20	ENSG00000101188	NTSR1	intergenic|chr20:62686103-62686603	intergenic	7.00507	62708836	22483	12.9853	90.9628	0.026732
chr20	ENSG00000101188	NTSR1	intergenic|chr20:62695723-62696223	intergenic	1.62588	62708836	12863	27.0746	44.0202	0.012937
chr20	ENSG00000101188	NTSR1	intergenic|chr20:62696364-62697338	intergenic	3.61761	62708836	11985	27.0746	97.9456	0.028784
chr20	ENSG00000101188	NTSR1	intergenic|chr20:62703156-62705180	intergenic	4.72615	62708836	4668	52.127	246.36	0.0724
chr20	ENSG00000101188	NTSR1	genic|chr20:62710716-62711530	genic	4.08892	62708836	2287	59.09	241.614	0.071006
chr20	ENSG00000232803	SLCO4A1-AS1	genic|chr20:62727494-62728654	genic	7.97242	62666621	61453	4.41286	35.1812	0.012547
chr20	ENSG00000101188	NTSR1	genic|chr20:62727494-62728654	genic	7.97242	62708836	19238	21.5307	171.652	0.050445
chr20	ENSG00000101188	NTSR1	genic|chr20:62734225-62735715	genic	7.33519	62708836	26134	10.1988	74.8098	0.021985
chr20	ENSG00000101181	MTG2	genic|chr20:62739445-62741573	genic	20.7356	62183024	557485	2.16687	44.9313	0.021498
chr20	ENSG00000130703	OSBPL2	genic|chr20:62739445-62741573	genic	20.7356	62238484	502025	1.95077	40.4503	0.016392
chr20	ENSG00000130702	LAMA5	genic|chr20:62739445-62741573	genic	20.7356	62367312	373197	1.1375	23.5868	0.022025
chr20	ENSG00000101187	SLCO4A1	genic|chr20:62739445-62741573	genic	20.7356	62642444	98065	2.96882	61.5601	0.022583
chr20	ENSG00000232803	SLCO4A1-AS1	genic|chr20:62739445-62741573	genic	20.7356	62666621	73888	3.75762	77.9164	0.027788
chr20	ENSG00000101188	NTSR1	genic|chr20:62739445-62741573	genic	20.7356	62708836	31673	18.3958	381.448	0.1121
chr20	ENSG00000101189	MRGBP	genic|chr20:62739445-62741573	genic	20.7356	62796404	55895	12.0674	250.225	0.062039
chr20	ENSG00000060491	OGFR	genic|chr20:62739445-62741573	genic	20.7356	62804799	64290	4.24055	87.9303	0.032454
chr20	ENSG00000229873	OGFR-AS1	genic|chr20:62739445-62741573	genic	20.7356	62805587	65078	4.19541	86.9943	0.032632
chr20	ENSG00000092758	COL9A3	genic|chr20:62739445-62741573	genic	20.7356	62817061	76552	3.64553	75.5921	0.033177
chr20	ENSG00000101190	TCFL5	genic|chr20:62739445-62741573	genic	20.7356	62861763	121254	4.42736	91.8038	0.040777
chr20	ENSG00000203896	LIME1	genic|chr20:62739445-62741573	genic	20.7356	63736459	995950	1.53311	31.79	0.019338
chr20	ENSG00000130706	ADRM1	intergenic|chr20:62786806-62787711	intergenic	10.4609	62302895	484364	3.74796	39.207	0.015634
chr20	ENSG00000101188	NTSR1	intergenic|chr20:62786806-62787711	intergenic	10.4609	62708836	78422.5	6.49265	67.9188	0.01996
chr20	ENSG00000101189	MRGBP	intergenic|chr20:62786806-62787711	intergenic	10.4609	62796404	9145.5	25.1519	263.111	0.065234
chr20	ENSG00000060491	OGFR	intergenic|chr20:62786806-62787711	intergenic	10.4609	62804799	17540.5	14.1013	147.512	0.054445
chr20	ENSG00000229873	OGFR-AS1	intergenic|chr20:62786806-62787711	intergenic	10.4609	62805587	18328.5	13.5392	141.632	0.053128
chr20	ENSG00000092758	COL9A3	intergenic|chr20:62786806-62787711	intergenic	10.4609	62817061	29802.5	8.5868	89.8255	0.039423
chr20	ENSG00000101190	TCFL5	intergenic|chr20:62786806-62787711	intergenic	10.4609	62861763	74504.5	3.73095	39.029	0.017336
chr20	ENSG00000101189	MRGBP	intergenic|chr20:62787829-62788329	intergenic	3.54307	62796404	8325	27.1991	96.3684	0.023893
chr20	ENSG00000060491	OGFR	intergenic|chr20:62787829-62788329	intergenic	3.54307	62804799	16720	14.7384	52.2191	0.019273
chr20	ENSG00000229873	OGFR-AS1	intergenic|chr20:62787829-62788329	intergenic	3.54307	62805587	17508	14.1255	50.0477	0.018773
chr20	ENSG00000092758	COL9A3	intergenic|chr20:62787829-62788329	intergenic	3.54307	62817061	28982	8.81508	31.2324	0.013708
chr20	ENSG00000101189	MRGBP	intergenic|chr20:62791357-62791857	intergenic	2.31464	62796404	4797	41.3705	95.7579	0.023741
chr20	ENSG00000060491	OGFR	intergenic|chr20:62791357-62791857	intergenic	2.31464	62804799	13192	18.2825	42.3174	0.015619
chr20	ENSG00000229873	OGFR-AS1	intergenic|chr20:62791357-62791857	intergenic	2.31464	62805587	13980	17.3524	40.1646	0.015066
chr20	ENSG00000101189	MRGBP	genic|chr20:62802457-62803268	genic	2.48125	62796404	6458.5	33.2958	82.6151	0.020483
chr20	ENSG00000060491	OGFR	genic|chr20:62802457-62803268	genic	2.48125	62804799	1936.5	59.09	146.617	0.054114
chr20	ENSG00000229873	OGFR-AS1	genic|chr20:62802457-62803268	genic	2.48125	62805587	2724.5	58.0649	144.073	0.054043
chr20	ENSG00000092758	COL9A3	genic|chr20:62802457-62803268	genic	2.48125	62817061	14198.5	17.1108	42.4562	0.018634
chr20	ENSG00000060491	OGFR	genic|chr20:62808188-62808688	genic	0.959796	62804799	3639	49.4776	47.4884	0.017527
chr20	ENSG00000229873	OGFR-AS1	genic|chr20:62808188-62808688	genic	0.959796	62805587	2851	56.74	54.4588	0.020428
chr20	ENSG00000092758	COL9A3	genic|chr20:62808188-62808688	genic	0.959796	62817061	8623	30.3632	29.1424	0.01279
chr20	ENSG00000060491	OGFR	genic|chr20:62832535-62833276	genic	5.28781	62804799	28106.5	9.07299	47.9763	0.017707
chr20	ENSG00000229873	OGFR-AS1	genic|chr20:62832535-62833276	genic	5.28781	62805587	27318.5	9.31887	49.2764	0.018484
chr20	ENSG00000092758	COL9A3	genic|chr20:62832535-62833276	genic	5.28781	62817061	15844.5	15.4845	81.8789	0.035936
chr20	ENSG00000101190	TCFL5	genic|chr20:62832535-62833276	genic	5.28781	62861763	28857.5	10.5974	56.0372	0.024891
chr20	ENSG00000092758	COL9A3	genic|chr20:62837765-62838889	genic	3.03912	62817061	21266	11.7885	35.8266	0.015724
chr20	ENSG00000101190	TCFL5	genic|chr20:62837765-62838889	genic	3.03912	62861763	23436	18.3419	55.7433	0.02476
chr20	ENSG00000101190	TCFL5	genic|chr20:62860120-62860802	genic	0.5328	62861763	1302	59.09	31.4831	0.013984
chr20	ENSG00000101190	TCFL5	intergenic|chr20:62862586-62863303	intergenic	0.694598	62861763	1181.5	59.09	41.0438	0.018231
chr20	ENSG00000101190	TCFL5	intergenic|chr20:62899361-62901657	intergenic	4.67703	62861763	38746	10.1197	47.33	0.021023
chr20	ENSG00000101181	MTG2	genic|chr20:62954017-62955014	genic	15.4385	62183024	771492	2.16687	33.4532	0.016006
chr20	ENSG00000229873	OGFR-AS1	genic|chr20:62954017-62955014	genic	15.4385	62805587	148928	2.16529	33.4288	0.012539
chr20	ENSG00000092758	COL9A3	genic|chr20:62954017-62955014	genic	15.4385	62817061	137454	2.67356	41.2757	0.018115
chr20	ENSG00000101190	TCFL5	genic|chr20:62954017-62955014	genic	15.4385	62861763	92752.5	3.10588	47.9501	0.021298
chr20	ENSG00000101216	GMEB2	genic|chr20:63612252-63612752	genic	7.41798	63627101	14599	16.6848	123.767	0.060901
chr20	ENSG00000232442	MHENCR	genic|chr20:63612252-63612752	genic	7.41798	63627234	14732	16.5479	122.752	0.06039
chr20	ENSG00000197457	STMN3	genic|chr20:63612252-63612752	genic	7.41798	63653610	41108	6.35788	47.1626	0.024873
chr20	ENSG00000258366	RTEL1	genic|chr20:63612252-63612752	genic	7.41798	63657809	45307	7.95261	58.9923	0.013041
chr20	ENSG00000026036	RTEL1-TNFRSF6B	genic|chr20:63612252-63612752	genic	7.41798	63657809	45307	7.95261	58.9923	0.013041
chr20	ENSG00000197114	ZGPAT	genic|chr20:63612252-63612752	genic	7.41798	63708027	95525	3.03238	22.4941	0.014142
chr20	ENSG00000203896	LIME1	genic|chr20:63612252-63612752	genic	7.41798	63736459	123957	3.06623	22.7452	0.013836
chr20	ENSG00000101216	GMEB2	genic|chr20:63612848-63613643	genic	2.14735	63627101	13855.5	17.4931	37.5638	0.018484
chr20	ENSG00000232442	MHENCR	genic|chr20:63612848-63613643	genic	2.14735	63627234	13988.5	17.3429	37.2412	0.018321
chr20	ENSG00000101216	GMEB2	genic|chr20:63625593-63626298	genic	0.682575	63627101	1155.5	59.09	40.3333	0.019847
chr20	ENSG00000232442	MHENCR	genic|chr20:63625593-63626298	genic	0.682575	63627234	1288.5	59.09	40.3333	0.019843
chr20	ENSG00000101216	GMEB2	genic|chr20:63628210-63629121	genic	2.38884	63627101	1564.5	59.09	141.156	0.069458
chr20	ENSG00000232442	MHENCR	genic|chr20:63628210-63629121	genic	2.38884	63627234	1431.5	59.09	141.156	0.069444
chr20	ENSG00000197457	STMN3	genic|chr20:63628210-63629121	genic	2.38884	63653610	24944.5	10.1503	24.2475	0.012788
chr20	ENSG00000101216	GMEB2	intergenic|chr20:63635249-63635749	intergenic	2.86565	63627101	8398	27.0041	77.3842	0.038078
chr20	ENSG00000232442	MHENCR	intergenic|chr20:63635249-63635749	intergenic	2.86565	63627234	8265	27.3615	78.4083	0.038574
chr20	ENSG00000197457	STMN3	intergenic|chr20:63635249-63635749	intergenic	2.86565	63653610	18111	13.6898	39.2303	0.020689
chr20	ENSG00000101216	GMEB2	genic|chr20:63641387-63641887	genic	1.73856	63627101	14536	16.7504	29.1215	0.01433
chr20	ENSG00000232442	MHENCR	genic|chr20:63641387-63641887	genic	1.73856	63627234	14403	16.8906	29.3653	0.014447
chr20	ENSG00000197457	STMN3	genic|chr20:63641387-63641887	genic	1.73856	63653610	11973	19.931	34.6512	0.018274
chr20	ENSG00000101216	GMEB2	genic|chr20:63686403-63687878	genic	15.3866	63627101	60039.5	4.50491	69.3153	0.034108
chr20	ENSG00000232442	MHENCR	genic|chr20:63686403-63687878	genic	15.3866	63627234	59906.5	4.5138	69.4521	0.034168
chr20	ENSG00000197457	STMN3	genic|chr20:63686403-63687878	genic	15.3866	63653610	33530.5	7.68769	118.288	0.062382
chr20	ENSG00000258366	RTEL1	genic|chr20:63686403-63687878	genic	15.3866	63657809	29331.5	8.71632	134.115	0.029648
chr20	ENSG00000026036	RTEL1-TNFRSF6B	genic|chr20:63686403-63687878	genic	15.3866	63657809	29331.5	8.71632	134.115	0.029648
chr20	ENSG00000197114	ZGPAT	genic|chr20:63686403-63687878	genic	15.3866	63708027	20886.5	11.9886	184.464	0.115974
chr20	ENSG00000203896	LIME1	genic|chr20:63686403-63687878	genic	15.3866	63736459	49318.5	5.37791	82.7479	0.050335
chr20	ENSG00000125520	SLC2A4RG	genic|chr20:63686403-63687878	genic	15.3866	63739857	52716.5	5.06225	77.8909	0.052788
chr20	ENSG00000130584	ZBTB46	genic|chr20:63686403-63687878	genic	15.3866	63805503	118362	2.56192	39.4193	0.019094
chr20	ENSG00000203896	LIME1	genic|chr20:63737076-63737831	genic	0.639291	63736459	994.5	59.09	37.7757	0.022979
chr20	ENSG00000125520	SLC2A4RG	genic|chr20:63737076-63737831	genic	0.639291	63739857	2403.5	59.09	37.7757	0.025601
chr20	ENSG00000203896	LIME1	genic|chr20:63740729-63741229	genic	2.09822	63736459	4520	43.0806	90.3927	0.054986
chr20	ENSG00000125520	SLC2A4RG	genic|chr20:63740729-63741229	genic	2.09822	63739857	1122	59.09	123.984	0.084027
chr20	ENSG00000197457	STMN3	genic|chr20:63803012-63804655	genic	12.5759	63653610	150224	2.15219	27.0658	0.014274
chr20	ENSG00000197114	ZGPAT	genic|chr20:63803012-63804655	genic	12.5759	63708027	95806.5	3.02517	38.0443	0.023919
chr20	ENSG00000203896	LIME1	genic|chr20:63803012-63804655	genic	12.5759	63736459	67374.5	4.07	51.1841	0.031135
chr20	ENSG00000125520	SLC2A4RG	genic|chr20:63803012-63804655	genic	12.5759	63739857	63976.5	4.25883	53.5588	0.036298
chr20	ENSG00000130584	ZBTB46	genic|chr20:63803012-63804655	genic	12.5759	63805503	1669.5	59.09	743.112	0.359948
chr20	ENSG00000101181	MTG2	intergenic|chr20:63863979-63864479	intergenic	12.5302	62183024	1681205	2.16687	27.1514	0.012991
chr20	ENSG00000197114	ZGPAT	intergenic|chr20:63863979-63864479	intergenic	12.5302	63708027	156202	2.09414	26.24	0.016497
chr20	ENSG00000203896	LIME1	intergenic|chr20:63863979-63864479	intergenic	12.5302	63736459	127770	4.59934	57.6309	0.035057
chr20	ENSG00000125520	SLC2A4RG	intergenic|chr20:63863979-63864479	intergenic	12.5302	63739857	124372	2.46783	30.9225	0.020957
chr20	ENSG00000130584	ZBTB46	intergenic|chr20:63863979-63864479	intergenic	12.5302	63805503	58726	4.59449	57.5701	0.027886
chr20	ENSG00000197114	ZGPAT	genic|chr20:63873398-63873898	genic	14.1627	63708027	165621	2.00995	28.4663	0.017897
chr20	ENSG00000203896	LIME1	genic|chr20:63873398-63873898	genic	14.1627	63736459	137189	2.29578	32.5144	0.019778
chr20	ENSG00000125520	SLC2A4RG	genic|chr20:63873398-63873898	genic	14.1627	63739857	133791	2.33804	33.1129	0.022441
chr20	ENSG00000130584	ZBTB46	genic|chr20:63873398-63873898	genic	14.1627	63805503	68145	4.02986	57.0736	0.027645
chr20	ENSG00000197114	ZGPAT	genic|chr20:63895791-63896556	genic	11.792	63708027	188146	1.83814	21.6754	0.013628
chr20	ENSG00000203896	LIME1	genic|chr20:63895791-63896556	genic	11.792	63736459	159714	2.06176	24.3123	0.014789
chr20	ENSG00000125520	SLC2A4RG	genic|chr20:63895791-63896556	genic	11.792	63739857	156316	2.09306	24.6814	0.016727
chr20	ENSG00000130584	ZBTB46	genic|chr20:63895791-63896556	genic	11.792	63805503	90670.5	3.16412	37.3114	0.018073
chr13	ENSG00000165475	CRYL1	intergenic|chr13:20174089-20175388	intergenic	26.101	20525873	351134	1.18713	30.9853	0.012768
chr13	ENSG00000032742	IFT88	intergenic|chr13:20174089-20175388	intergenic	26.101	20566815	392076	2.23946	58.4522	0.02858
chr13	ENSG00000150456	EEF1AKMT1	intergenic|chr13:20174089-20175388	intergenic	26.101	20773958	599220	0.82964	21.6544	0.013736
chr13	ENSG00000224429	LINC00539	intergenic|chr13:20174089-20175388	intergenic	26.101	21344786	1.17005e+06	0.510748	13.331	0.014329
chr13	ENSG00000180776	ZDHHC20	intergenic|chr13:20174089-20175388	intergenic	26.101	21459370	1.28463e+06	1.42397	37.167	0.015227
chr13	ENSG00000165475	CRYL1	genic|chr13:20495060-20496008	genic	5.74778	20525873	30339	8.44406	48.5346	0.02
chr13	ENSG00000165475	CRYL1	genic|chr13:20513433-20515324	genic	1.54035	20525873	11494.5	20.6604	31.8241	0.013114
chr13	ENSG00000165475	CRYL1	genic|chr13:20521300-20521924	genic	0.719332	20525873	4261	44.8003	32.2263	0.01328
chr13	ENSG00000165475	CRYL1	intergenic|chr13:20528475-20529352	intergenic	5.00887	20525873	3040.5	54.8407	274.69	0.113194
chr13	ENSG00000032742	IFT88	intergenic|chr13:20528475-20529352	intergenic	5.00887	20566815	37901.5	6.85609	34.3413	0.016791
chr13	ENSG00000165475	CRYL1	intergenic|chr13:20537884-20539514	intergenic	2.95565	20525873	12826	18.7486	55.4144	0.022835
chr13	ENSG00000032742	IFT88	intergenic|chr13:20537884-20539514	intergenic	2.95565	20566815	28116	9.07011	26.8081	0.013108
chr13	ENSG00000165475	CRYL1	intergenic|chr13:20546485-20547361	intergenic	4.76531	20525873	21050	11.9015	56.7145	0.023371
chr13	ENSG00000032742	IFT88	intergenic|chr13:20546485-20547361	intergenic	4.76531	20566815	19892	12.547	59.7905	0.029234
chr13	ENSG00000032742	IFT88	genic|chr13:20567831-20568697	genic	1.02816	20566815	1449	64.1817	65.9888	0.032265
chr13	ENSG00000032742	IFT88	genic|chr13:20569977-20570863	genic	0.699751	20566815	3605	49.758	34.8182	0.017024
chr13	ENSG00000150456	EEF1AKMT1	genic|chr13:20781151-20782922	genic	0.754027	20773958	8078.5	27.8782	21.0209	0.013334
chr13	ENSG00000150456	EEF1AKMT1	genic|chr13:20943151-20943908	genic	12.2939	20773958	169572	1.97703	24.3054	0.015418
chr13	ENSG00000224429	LINC00539	genic|chr13:20943151-20943908	genic	12.2939	21344786	401256	1.08116	13.2917	0.014286
chr13	ENSG00000032742	IFT88	genic|chr13:21016985-21018595	genic	15.4584	20566815	450975	2.22478	34.3915	0.016815
chr13	ENSG00000150456	EEF1AKMT1	genic|chr13:21016985-21018595	genic	15.4584	20773958	243832	1.53278	23.6944	0.01503
chr13	ENSG00000224429	LINC00539	genic|chr13:21016985-21018595	genic	15.4584	21344786	326996	1.24788	19.2902	0.020734
chr13	ENSG00000224429	LINC00539	genic|chr13:21434414-21434914	genic	10.689	21344786	89878	3.18702	34.066	0.036616
chr13	ENSG00000180776	ZDHHC20	genic|chr13:21434414-21434914	genic	10.689	21459370	24706	10.2424	109.481	0.044853
chr13	ENSG00000224429	LINC00539	genic|chr13:21435233-21437741	genic	23.1127	21344786	91701	3.13495	72.4573	0.07788
chr13	ENSG00000180776	ZDHHC20	genic|chr13:21435233-21437741	genic	23.1127	21459370	22883	11.0065	254.391	0.104222
chr13	ENSG00000165487	MICU2	genic|chr13:21435233-21437741	genic	23.1127	21604216	167729	1.99222	46.0456	0.021383
chr13	ENSG00000224429	LINC00539	genic|chr13:21443264-21445233	genic	4.22049	21344786	99462.5	2.93527	12.3883	0.013315
chr13	ENSG00000180776	ZDHHC20	genic|chr13:21443264-21445233	genic	4.22049	21459370	15121.5	16.1595	68.2011	0.027941
chr13	ENSG00000180776	ZDHHC20	genic|chr13:21445958-21447144	genic	1.72172	21459370	12819	18.7578	32.2957	0.013231
chr13	ENSG00000224429	LINC00539	genic|chr13:21450963-21451463	genic	4.50974	21344786	106427	2.78168	12.5447	0.013484
chr13	ENSG00000180776	ZDHHC20	genic|chr13:21450963-21451463	genic	4.50974	21459370	8157	27.6584	124.732	0.051102
chr13	ENSG00000180776	ZDHHC20	genic|chr13:21452943-21453846	genic	2.43556	21459370	5975.5	45.7725	111.482	0.045673
chr13	ENSG00000180776	ZDHHC20	genic|chr13:21455353-21455853	genic	1.43454	21459370	3767	48.4462	69.498	0.028473
chr13	ENSG00000180776	ZDHHC20	intergenic|chr13:21476955-21478153	intergenic	2.40842	21459370	18184	13.6389	32.8482	0.013458
chr13	ENSG00000165487	MICU2	genic|chr13:21602734-21603234	genic	4.2569	21604216	1232	64.1817	273.215	0.126875
chr13	ENSG00000224429	LINC00539	intergenic|chr13:22113374-22115821	intergenic	28.011	21344786	769812	0.684876	19.1841	0.02062
chr13	ENSG00000180776	ZDHHC20	intergenic|chr13:22113374-22115821	intergenic	28.011	21459370	655228	1.3659	38.2603	0.015675
chr13	ENSG00000165487	MICU2	intergenic|chr13:22113374-22115821	intergenic	28.011	21604216	510382	1.59587	44.702	0.020759
chr13	ENSG00000227213	SPATA13-AS1	intergenic|chr13:24242735-24243759	intergenic	2.10441	24254439	11192	21.149	44.506	0.01325
chr13	ENSG00000227213	SPATA13-AS1	intergenic|chr13:24249632-24250814	intergenic	3.84743	24254439	4216	45.1118	173.564	0.051673
chr13	ENSG00000227213	SPATA13-AS1	intergenic|chr13:24252098-24252598	intergenic	2.84504	24254439	2091	64.1817	182.599	0.054363
chr13	ENSG00000227213	SPATA13-AS1	intergenic|chr13:24257456-24257956	intergenic	1.47095	24254439	3267	52.7012	77.521	0.023079
chr13	ENSG00000227213	SPATA13-AS1	intergenic|chr13:24266985-24267740	intergenic	2.2717	24254439	12923.5	18.6222	42.304	0.012595
chr13	ENSG00000182957	SPATA13	intergenic|chr13:24266985-24267740	intergenic	2.2717	24270686	3323.5	52.1889	118.558	0.029069
chr13	ENSG00000227213	SPATA13-AS1	genic|chr13:24274263-24275038	genic	10.5787	24254439	20211.5	12.362	130.774	0.038934
chr13	ENSG00000182957	SPATA13	genic|chr13:24274263-24275038	genic	10.5787	24270686	3964.5	46.9271	496.428	0.121717
chr13	ENSG00000227213	SPATA13-AS1	genic|chr13:24276193-24277304	genic	12.6436	24254439	22309.5	11.2715	142.513	0.042429
chr13	ENSG00000182957	SPATA13	genic|chr13:24276193-24277304	genic	12.6436	24270686	6062.5	34.937	441.73	0.108306
chr13	ENSG00000227213	SPATA13-AS1	genic|chr13:24279692-24280192	genic	5.44548	24254439	25503	9.94129	54.1351	0.016117
chr13	ENSG00000182957	SPATA13	genic|chr13:24279692-24280192	genic	5.44548	24270686	9256	24.8988	135.586	0.033244
chr13	ENSG00000227213	SPATA13-AS1	genic|chr13:24280681-24281181	genic	5.17926	24254439	26492	9.59199	49.6794	0.01479
chr13	ENSG00000182957	SPATA13	genic|chr13:24280681-24281181	genic	5.17926	24270686	10245	22.8352	118.269	0.028998
chr13	ENSG00000227213	SPATA13-AS1	genic|chr13:24288891-24290134	genic	6.79655	24254439	35073.5	7.37068	50.0952	0.014914
chr13	ENSG00000182957	SPATA13	genic|chr13:24288891-24290134	genic	6.79655	24270686	18826.5	13.2065	89.7588	0.022008
chr13	ENSG00000122033	MTIF3	genic|chr13:27425427-27428038	genic	27.1859	27450602	23869.5	50.522	1373.48	0.291796
chr13	ENSG00000122033	MTIF3	genic|chr13:27447150-27447909	genic	1.0972	27450602	3072.5	54.5299	59.8304	0.012711
chr13	ENSG00000122033	MTIF3	intergenic|chr13:27482953-27483453	intergenic	13.1379	27450602	32601	10.4016	136.655	0.029032
chr13	ENSG00000187676	B3GLCT	intergenic|chr13:30712692-30714312	intergenic	24.8382	31199974	486472	0.944682	23.4642	0.014374
chr13	ENSG00000187676	B3GLCT	genic|chr13:30736972-30738783	genic	20.8805	31199974	462096	0.979331	20.449	0.012527
chr13	ENSG00000133119	RFC3	genic|chr13:30736972-30738783	genic	20.8805	33818068	3.08019e+06	1.49248	31.1638	0.01655
chr13	ENSG00000187676	B3GLCT	genic|chr13:30742830-30744226	genic	17.8452	31199974	456446	1.46103	26.0723	0.015972
chr13	ENSG00000120694	HSPH1	intergenic|chr13:31162703-31163402	intergenic	2.20265	31162021	1031.5	64.1817	141.37	0.043396
chr13	ENSG00000187676	B3GLCT	intergenic|chr13:31162703-31163402	intergenic	2.20265	31199974	36921.5	18.5063	40.763	0.024972
chr13	ENSG00000187676	B3GLCT	genic|chr13:31950053-31951607	genic	31.6101	31199974	750856	0.696946	22.0305	0.013496
chr13	ENSG00000133116	KL	genic|chr13:31950053-31951607	genic	31.6101	33016432	1065602	0.545333	17.238	0.01248
chr13	ENSG00000120693	SMAD9	intergenic|chr13:31982486-31983524	intergenic	10.6028	36920272	4937267	1.31127	13.9031	0.017351
chr13	ENSG00000120693	SMAD9	genic|chr13:32114674-32117404	genic	18.5388	36920272	4804233	1.29566	24.0199	0.029977
chr13	ENSG00000244754	N4BP2L2	genic|chr13:32317679-32318502	genic	7.90681	32538795	220704	7.58976	60.0108	0.015959
chr13	ENSG00000133119	RFC3	genic|chr13:32426003-32427381	genic	8.08097	33818068	1391376	4.22342	34.1293	0.018125
chr13	ENSG00000244754	N4BP2L2	genic|chr13:32530788-32532109	genic	2.49327	32538795	7346.5	52.1796	130.098	0.034598
chr13	ENSG00000244754	N4BP2L2	genic|chr13:32537139-32537699	genic	1.11988	32538795	1376	64.1817	71.8755	0.019115
chr13	ENSG00000244754	N4BP2L2	intergenic|chr13:32548065-32550420	intergenic	3.43486	32538795	10447.5	22.453	77.1231	0.02051
chr13	ENSG00000133116	KL	genic|chr13:33018112-33018900	genic	0.492608	33016432	2074	64.1817	31.6164	0.022889
chr13	ENSG00000133116	KL	genic|chr13:33033174-33034144	genic	2.35483	33016432	17227	14.3382	33.7639	0.024444
chr13	ENSG00000133116	KL	genic|chr13:33034408-33035634	genic	3.20333	33016432	18589	13.3631	42.8064	0.03099
chr13	ENSG00000133116	KL	genic|chr13:33110337-33111909	genic	5.64473	33016432	94691	3.05402	17.2391	0.01248
chr13	ENSG00000187676	B3GLCT	intergenic|chr13:33542264-33543103	intergenic	31.4596	31199974	2.34271e+06	0.974018	30.6422	0.018772
chr13	ENSG00000244754	N4BP2L2	intergenic|chr13:33542264-33543103	intergenic	31.4596	32538795	1.00389e+06	8.53848	268.617	0.071436
chr13	ENSG00000133116	KL	intergenic|chr13:33542264-33543103	intergenic	31.4596	33016432	526252	0.894059	28.1267	0.020363
chr13	ENSG00000133119	RFC3	intergenic|chr13:33542264-33543103	intergenic	31.4596	33818068	275384	2.98496	93.9058	0.049869
chr13	ENSG00000120697	ALG5	intergenic|chr13:33542264-33543103	intergenic	31.4596	36999367	3.45668e+06	2.19136	68.9393	0.018347
chr13	ENSG00000120699	EXOSC8	intergenic|chr13:33542264-33543103	intergenic	31.4596	37000540	3.45786e+06	1.94133	61.0734	0.016346
chr13	ENSG00000133119	RFC3	intergenic|chr13:33730113-33731041	intergenic	10.1929	33818068	87491	3.25859	33.2146	0.017639
chr13	ENSG00000133119	RFC3	intergenic|chr13:33797720-33798497	intergenic	5.33247	33818068	19959.5	12.5075	66.6956	0.035419
chr13	ENSG00000120693	SMAD9	genic|chr13:36979251-36980136	genic	2.91546	36920272	59421.5	4.54655	13.2553	0.016543
chr13	ENSG00000120697	ALG5	genic|chr13:37001295-37002069	genic	1.31293	36999367	2315	64.1817	84.2664	0.022426
chr13	ENSG00000120699	EXOSC8	genic|chr13:37001295-37002069	genic	1.31293	37000540	1142	64.1817	84.2664	0.022554
chr13	ENSG00000102710	SUPT20H	intergenic|chr13:37064617-37065117	intergenic	0.776012	37059713	5154	39.3435	30.531	0.026968
chr13	ENSG00000102710	SUPT20H	intergenic|chr13:37074309-37075144	intergenic	1.04293	37059713	15013.5	16.2654	16.9636	0.014984
chr13	ENSG00000102710	SUPT20H	intergenic|chr13:37086917-37089054	intergenic	3.83918	37059713	28272.5	9.0229	34.6406	0.030598
chr13	ENSG00000133103	COG6	genic|chr13:39450170-39452201	genic	18.3296	39655626	204440	1.73422	31.7874	0.017984
chr13	ENSG00000133103	COG6	intergenic|chr13:39641069-39642095	intergenic	1.60939	39655626	14044	17.281	27.8119	0.015735
chr13	ENSG00000133103	COG6	genic|chr13:39656253-39656935	genic	1.30984	39655626	968	64.1817	84.0679	0.047563
chr13	ENSG00000133103	COG6	genic|chr13:39684485-39686113	genic	3.30776	39655626	29673	8.62201	28.5195	0.016135
chr13	ENSG00000120690	ELF1	genic|chr13:40959705-40962277	genic	15.4701	41019372	58381	16.1834	250.359	0.024029
chr13	ENSG00000120690	ELF1	genic|chr13:40966285-40966785	genic	11.6756	41019372	52837	18.722	218.59	0.02098
chr13	ENSG00000120693	SMAD9	genic|chr13:40969226-40970922	genic	10.2427	36920272	4049802	1.26023	12.9083	0.016109
chr13	ENSG00000120690	ELF1	genic|chr13:40969226-40970922	genic	10.2427	41019372	49298	28.8763	295.773	0.028387
chr13	ENSG00000120688	WBP4	genic|chr13:40969226-40970922	genic	10.2427	41061256	91182	9.9431	101.845	0.014515
chr13	ENSG00000120690	ELF1	genic|chr13:40974613-40975485	genic	6.26341	41019372	44323	33.9535	212.664	0.020411
chr13	ENSG00000120690	ELF1	genic|chr13:40981301-40981801	genic	10.1991	41019372	37821	17.1354	174.766	0.016774
chr13	ENSG00000120688	WBP4	genic|chr13:40982385-40983625	genic	16.1303	41061256	78251	5.62739	90.7717	0.012937
chr13	ENSG00000120690	ELF1	genic|chr13:40985733-40986462	genic	5.60144	41019372	33274.5	24.7511	138.642	0.013306
chr13	ENSG00000120690	ELF1	genic|chr13:40995885-40997164	genic	14.8823	41019372	22847.5	28.559	425.024	0.040793
chr13	ENSG00000120690	ELF1	genic|chr13:40999317-41000196	genic	5.32594	41019372	19615.5	27.9243	148.723	0.014274
chr13	ENSG00000133103	COG6	genic|chr13:41004760-41006206	genic	14.3921	39655626	1349857	1.66049	23.898	0.013521
chr13	ENSG00000120690	ELF1	genic|chr13:41004760-41006206	genic	14.3921	41019372	13889	44.7424	643.938	0.061803
chr13	ENSG00000120688	WBP4	genic|chr13:41004760-41006206	genic	14.3921	41061256	55773	9.9431	143.102	0.020396
chr13	ENSG00000120690	ELF1	genic|chr13:41007315-41008244	genic	11.8398	41019372	11592.5	44.7424	529.74	0.050843
chr13	ENSG00000120688	WBP4	genic|chr13:41007315-41008244	genic	11.8398	41061256	53476.5	9.9431	117.724	0.016779
chr13	ENSG00000120690	ELF1	genic|chr13:41008282-41008782	genic	9.76491	41019372	10840	44.7424	436.906	0.041933
chr13	ENSG00000120688	WBP4	genic|chr13:41008282-41008782	genic	9.76491	41061256	52724	9.9431	97.0935	0.013838
chr13	ENSG00000120690	ELF1	genic|chr13:41010837-41011559	genic	5.42281	41019372	8174	64.1817	348.045	0.033404
chr13	ENSG00000120690	ELF1	genic|chr13:41014843-41015915	genic	8.18849	41019372	3993	46.7149	382.525	0.036714
chr13	ENSG00000120690	ELF1	genic|chr13:41017116-41018229	genic	11.8442	41019372	1699.5	64.1817	760.183	0.07296
chr13	ENSG00000120697	ALG5	intergenic|chr13:41032593-41035302	intergenic	26.2786	36999367	4.03458e+06	2.19136	57.5859	0.015325
chr13	ENSG00000120699	EXOSC8	intergenic|chr13:41032593-41035302	intergenic	26.2786	37000540	4.03341e+06	1.94133	51.0154	0.013654
chr13	ENSG00000120690	ELF1	intergenic|chr13:41032593-41035302	intergenic	26.2786	41019372	14575.5	33.6361	883.911	0.084835
chr13	ENSG00000120688	WBP4	intergenic|chr13:41032593-41035302	intergenic	26.2786	41061256	27308.5	9.32208	244.971	0.034915
chr13	ENSG00000120696	KBTBD7	intergenic|chr13:41032593-41035302	intergenic	26.2786	41194575	160628	2.05354	53.9641	0.020504
chr13	ENSG00000120662	MTRF1	intergenic|chr13:41032593-41035302	intergenic	26.2786	41263577	229630	1.59862	42.0094	0.017666
chr13	ENSG00000120688	WBP4	intergenic|chr13:41048595-41049900	intergenic	9.84323	41061256	12008.5	19.8789	195.672	0.027888
chr13	ENSG00000120688	WBP4	intergenic|chr13:41050068-41050568	intergenic	15.0211	41061256	10938	21.577	324.11	0.046194
chr13	ENSG00000120696	KBTBD7	intergenic|chr13:41050068-41050568	intergenic	15.0211	41194575	144257	2.21455	33.265	0.012639
chr13	ENSG00000120690	ELF1	intergenic|chr13:41052954-41053782	intergenic	17.9689	41019372	33996	17.2798	310.498	0.029801
chr13	ENSG00000120688	WBP4	intergenic|chr13:41052954-41053782	intergenic	17.9689	41061256	7888	28.4257	510.778	0.072799
chr13	ENSG00000120696	KBTBD7	intergenic|chr13:41052954-41053782	intergenic	17.9689	41194575	141207	2.67369	48.0431	0.018254
chr13	ENSG00000120662	MTRF1	intergenic|chr13:41052954-41053782	intergenic	17.9689	41263577	210209	1.70073	30.5602	0.012852
chr13	ENSG00000120688	WBP4	intergenic|chr13:41053832-41054664	intergenic	6.94186	41061256	7008	31.2472	216.914	0.030916
chr13	ENSG00000120688	WBP4	intergenic|chr13:41059388-41059888	intergenic	1.78871	41061256	1618	64.1817	114.802	0.016362
chr13	ENSG00000120696	KBTBD7	genic|chr13:41177566-41179221	genic	8.75736	41194575	16181.5	15.1886	133.012	0.050538
chr13	ENSG00000120696	KBTBD7	genic|chr13:41190484-41191325	genic	0.826166	41194575	3670.5	49.2203	40.6641	0.01545
chr13	ENSG00000120662	MTRF1	intergenic|chr13:41281925-41283282	intergenic	4.02846	41263577	19026.5	13.0775	52.6821	0.022155
chr13	ENSG00000120697	ALG5	genic|chr13:41464835-41466207	genic	24.3546	36999367	4466154	2.19136	53.3696	0.014203
chr13	ENSG00000120699	EXOSC8	genic|chr13:41464835-41466207	genic	24.3546	37000540	4464981	1.94133	47.2802	0.012654
chr13	ENSG00000120696	KBTBD7	genic|chr13:41464835-41466207	genic	24.3546	41194575	270946	1.42362	34.6716	0.013173
chr13	ENSG00000120662	MTRF1	genic|chr13:41464835-41466207	genic	24.3546	41263577	201944	1.74921	42.6013	0.017915
chr13	ENSG00000120693	SMAD9	intergenic|chr13:41491392-41493289	intergenic	11.8147	36920272	4.57207e+06	1.26023	14.8893	0.018582
chr13	ENSG00000023516	AKAP11	genic|chr13:42274988-42275488	genic	3.1889	42272152	3086	54.3996	173.475	0.068424
chr13	ENSG00000023516	AKAP11	genic|chr13:42277795-42278984	genic	1.03503	42272152	6237.5	34.1932	35.3909	0.013959
chr13	ENSG00000023516	AKAP11	genic|chr13:42279020-42279520	genic	1.65611	42272152	7118	30.8656	51.117	0.020162
chr13	ENSG00000151773	CCDC122	genic|chr13:43874460-43874960	genic	1.94329	43879690	4980	40.3079	78.3302	0.022635
chr13	ENSG00000179630	LACC1	genic|chr13:43874460-43874960	genic	1.94329	43879832	5122	39.5176	76.7944	0.022866
chr13	ENSG00000151773	CCDC122	genic|chr13:43877401-43878801	genic	5.48362	43879690	1589	64.1817	351.948	0.1017
chr13	ENSG00000179630	LACC1	genic|chr13:43877401-43878801	genic	5.48362	43879832	1731	64.1817	351.948	0.104794
chr13	ENSG00000123200	ZC3H13	genic|chr13:46050697-46052106	genic	2.5819	46052778	1376.5	64.1817	165.711	0.034445
chr13	ENSG00000235903	CPB2-AS1	genic|chr13:46050697-46052106	genic	2.5819	46052847	1445.5	64.1817	165.711	0.034466
chr13	ENSG00000123200	ZC3H13	intergenic|chr13:46113506-46115058	intergenic	8.72954	46052778	61504	8.76248	76.4924	0.0159
chr13	ENSG00000235903	CPB2-AS1	intergenic|chr13:46113506-46115058	intergenic	8.72954	46052847	61435	8.76248	76.4924	0.015909
chr13	ENSG00000123200	ZC3H13	genic|chr13:46124401-46126443	genic	10.4135	46052778	72644	18.9085	196.903	0.040928
chr13	ENSG00000235903	CPB2-AS1	genic|chr13:46124401-46126443	genic	10.4135	46052847	72575	18.9085	196.903	0.040953
chr13	ENSG00000173988	LRRC63	genic|chr13:46124401-46126443	genic	10.4135	46211942	86520	6.18562	64.4138	0.012609
chr13	ENSG00000136167	LCP1	genic|chr13:46159793-46162248	genic	7.32179	46182324	21303.5	11.7691	86.1706	0.014284
chr13	ENSG00000173988	LRRC63	genic|chr13:46159793-46162248	genic	7.32179	46211942	50921.5	13.2549	97.0496	0.018998
chr13	ENSG00000136167	LCP1	genic|chr13:46165460-46166677	genic	5.44205	46182324	16255.5	15.1251	82.3115	0.013645
chr13	ENSG00000123200	ZC3H13	genic|chr13:46168421-46169268	genic	14.0122	46052778	116066	9.22366	129.244	0.026865
chr13	ENSG00000235903	CPB2-AS1	genic|chr13:46168421-46169268	genic	14.0122	46052847	115998	9.22366	129.244	0.026881
chr13	ENSG00000136167	LCP1	genic|chr13:46168421-46169268	genic	14.0122	46182324	13479.5	17.932	251.267	0.041652
chr13	ENSG00000173988	LRRC63	genic|chr13:46168421-46169268	genic	14.0122	46211942	43097.5	16.7895	235.258	0.046053
chr13	ENSG00000123200	ZC3H13	genic|chr13:46170715-46171670	genic	10.6629	46052778	118414	9.22366	98.3507	0.020443
chr13	ENSG00000235903	CPB2-AS1	genic|chr13:46170715-46171670	genic	10.6629	46052847	118346	9.22366	98.3507	0.020456
chr13	ENSG00000136167	LCP1	genic|chr13:46170715-46171670	genic	10.6629	46182324	11131.5	21.2494	226.58	0.037559
chr13	ENSG00000173988	LRRC63	genic|chr13:46170715-46171670	genic	10.6629	46211942	40749.5	16.7895	179.025	0.035045
chr13	ENSG00000123200	ZC3H13	genic|chr13:46172631-46173500	genic	14.5996	46052778	120288	9.22366	134.662	0.027991
chr13	ENSG00000235903	CPB2-AS1	genic|chr13:46172631-46173500	genic	14.5996	46052847	120218	9.22366	134.662	0.028008
chr13	ENSG00000136167	LCP1	genic|chr13:46172631-46173500	genic	14.5996	46182324	9258.5	24.8931	363.43	0.060245
chr13	ENSG00000173988	LRRC63	genic|chr13:46172631-46173500	genic	14.5996	46211942	38876.5	16.7895	245.121	0.047983
chr13	ENSG00000123200	ZC3H13	genic|chr13:46173585-46174085	genic	10.3327	46052778	121057	8.3013	85.7752	0.017829
chr13	ENSG00000235903	CPB2-AS1	genic|chr13:46173585-46174085	genic	10.3327	46052847	120988	8.3013	85.7752	0.01784
chr13	ENSG00000136167	LCP1	genic|chr13:46173585-46174085	genic	10.3327	46182324	8489	26.7647	276.553	0.045843
chr13	ENSG00000173988	LRRC63	genic|chr13:46173585-46174085	genic	10.3327	46211942	38107	19.4405	200.874	0.039322
chr13	ENSG00000123200	ZC3H13	genic|chr13:46176764-46177264	genic	12.4949	46052778	124236	8.3013	103.724	0.02156
chr13	ENSG00000235903	CPB2-AS1	genic|chr13:46176764-46177264	genic	12.4949	46052847	124167	8.3013	103.724	0.021573
chr13	ENSG00000136167	LCP1	genic|chr13:46176764-46177264	genic	12.4949	46182324	5310	38.5146	481.235	0.079773
chr13	ENSG00000173988	LRRC63	genic|chr13:46176764-46177264	genic	12.4949	46211942	34928	19.4405	242.907	0.04755
chr13	ENSG00000123200	ZC3H13	genic|chr13:46177663-46178608	genic	7.47432	46052778	125358	8.3013	62.0465	0.012897
chr13	ENSG00000235903	CPB2-AS1	genic|chr13:46177663-46178608	genic	7.47432	46052847	125288	8.3013	62.0465	0.012905
chr13	ENSG00000136167	LCP1	genic|chr13:46177663-46178608	genic	7.47432	46182324	4188.5	45.3041	338.617	0.056132
chr13	ENSG00000173988	LRRC63	genic|chr13:46177663-46178608	genic	7.47432	46211942	33806.5	19.4405	145.305	0.028444
chr13	ENSG00000123200	ZC3H13	genic|chr13:46179530-46180411	genic	8.45369	46052778	127192	7.37893	62.3792	0.012966
chr13	ENSG00000235903	CPB2-AS1	genic|chr13:46179530-46180411	genic	8.45369	46052847	127124	7.37893	62.3792	0.012974
chr13	ENSG00000136167	LCP1	genic|chr13:46179530-46180411	genic	8.45369	46182324	2353.5	62.213	525.93	0.087182
chr13	ENSG00000173988	LRRC63	genic|chr13:46179530-46180411	genic	8.45369	46211942	31971.5	14.1386	119.523	0.023397
chr13	ENSG00000136167	LCP1	intergenic|chr13:46184196-46184847	intergenic	2.8653	46182324	2197.5	64.0669	183.571	0.03043
chr13	ENSG00000136167	LCP1	intergenic|chr13:46185007-46185507	intergenic	1.64168	46182324	2933	55.9057	91.7794	0.015214
chr13	ENSG00000136167	LCP1	intergenic|chr13:46194952-46195452	intergenic	4.63615	46182324	12878	18.681	86.6079	0.014357
chr13	ENSG00000173988	LRRC63	intergenic|chr13:46194952-46195452	intergenic	4.63615	46211942	16740	14.7222	68.2542	0.013361
chr13	ENSG00000173988	LRRC63	intergenic|chr13:46197203-46198261	intergenic	4.48431	46211942	14210	22.9752	103.028	0.020168
chr13	ENSG00000261097	LINC00563	intergenic|chr13:46288627-46290145	intergenic	2.00513	46297844	8458	26.8458	53.8292	0.014717
chr13	ENSG00000261097	LINC00563	intergenic|chr13:46303690-46304530	intergenic	6.40184	46297844	6266	34.0749	218.143	0.059642
chr13	ENSG00000261097	LINC00563	intergenic|chr13:46312982-46314206	intergenic	3.49979	46297844	15750	15.5695	54.4899	0.014898
chr13	ENSG00000261097	LINC00563	intergenic|chr13:46319731-46320985	intergenic	4.92677	46297844	22514	11.1756	55.0594	0.015054
chr13	ENSG00000261097	LINC00563	intergenic|chr13:46338996-46339496	intergenic	12.6622	46297844	41402	6.31606	79.9749	0.021866
chr13	ENSG00000102445	RUBCNL	intergenic|chr13:46338996-46339496	intergenic	12.6622	46387500	48254	5.48604	69.4651	0.016124
chr13	ENSG00000173988	LRRC63	intergenic|chr13:46340575-46341778	intergenic	27.8719	46211942	129234	3.70151	103.168	0.020196
chr13	ENSG00000261097	LINC00563	intergenic|chr13:46340575-46341778	intergenic	27.8719	46297844	43332.5	6.05554	168.779	0.046146
chr13	ENSG00000102445	RUBCNL	intergenic|chr13:46340575-46341778	intergenic	27.8719	46387500	46323.5	5.69492	158.728	0.036843
chr13	ENSG00000136144	RCBTB1	intergenic|chr13:46340575-46341778	intergenic	27.8719	49585583	3.24441e+06	1.82609	50.8966	0.017509
chr13	ENSG00000261097	LINC00563	genic|chr13:46352732-46354572	genic	14.566	46297844	55808	4.80885	70.0454	0.019151
chr13	ENSG00000102445	RUBCNL	genic|chr13:46352732-46354572	genic	14.566	46387500	33848	7.62012	110.994	0.025763
chr13	ENSG00000261097	LINC00563	genic|chr13:46354736-46356297	genic	15.5807	46297844	57672.5	4.66934	72.7516	0.019891
chr13	ENSG00000102445	RUBCNL	genic|chr13:46354736-46356297	genic	15.5807	46387500	31983.5	8.03579	125.203	0.029062
chr13	ENSG00000102445	RUBCNL	genic|chr13:46369506-46370310	genic	4.69867	46387500	17592	14.0632	66.0782	0.015338
chr13	ENSG00000102445	RUBCNL	genic|chr13:46374656-46375156	genic	5.88794	46387500	12594	19.0564	112.203	0.026044
chr13	ENSG00000102445	RUBCNL	genic|chr13:46377453-46378876	genic	8.82985	46387500	9335.5	24.7197	218.271	0.050664
chr13	ENSG00000102445	RUBCNL	genic|chr13:46379554-46380630	genic	4.46267	46387500	7408	42.7154	190.625	0.044247
chr13	ENSG00000102445	RUBCNL	genic|chr13:46382132-46382632	genic	3.78869	46387500	5118	42.7154	161.835	0.037564
chr13	ENSG00000102445	RUBCNL	genic|chr13:46383245-46383745	genic	1.19614	46387500	4005	46.626	55.7712	0.012945
chr13	ENSG00000102445	RUBCNL	intergenic|chr13:46389220-46389955	intergenic	1.61936	46387500	2087.5	64.1817	103.933	0.024124
chr13	ENSG00000102445	RUBCNL	intergenic|chr13:46389985-46390811	intergenic	8.10605	46387500	2898	61.9234	501.954	0.116511
chr13	ENSG00000102445	RUBCNL	intergenic|chr13:46400334-46401912	intergenic	3.46028	46387500	13623	20.2898	70.2085	0.016296
chr13	ENSG00000261097	LINC00563	intergenic|chr13:46402884-46405895	intergenic	21.8025	46297844	106546	2.77925	60.5947	0.016567
chr13	ENSG00000102445	RUBCNL	intergenic|chr13:46402884-46405895	intergenic	21.8025	46387500	16889.5	14.6021	318.363	0.073897
chr13	ENSG00000139687	RB1	intergenic|chr13:48143829-48144883	intergenic	11.7793	48303746	159390	6.72555	79.2224	0.014651
chr13	ENSG00000139687	RB1	intergenic|chr13:48155026-48156314	intergenic	10.1421	48303746	148076	7.39811	75.0323	0.013876
chr13	ENSG00000139687	RB1	intergenic|chr13:48161790-48162646	intergenic	20.6425	48303746	141528	5.63445	116.309	0.02151
chr13	ENSG00000139687	RB1	intergenic|chr13:48220668-48222267	intergenic	8.94767	48303746	82278.5	8.07066	72.2136	0.013355
chr13	ENSG00000139687	RB1	intergenic|chr13:48222323-48223110	intergenic	8.50659	48303746	81029.5	8.07066	68.6538	0.012697
chr13	ENSG00000139687	RB1	genic|chr13:48234204-48236131	genic	7.70138	48303746	68578.5	13.4511	103.592	0.019158
chr13	ENSG00000139687	RB1	genic|chr13:48236139-48237474	genic	6.60109	48303746	66939.5	13.4511	88.7919	0.016421
chr13	ENSG00000139687	RB1	genic|chr13:48309265-48311571	genic	4.51523	48303746	6672	36.624	165.366	0.030582
chr13	ENSG00000139679	LPAR6	genic|chr13:48402999-48404411	genic	6.87281	48444704	40999	6.37354	43.8041	0.01343
chr13	ENSG00000139679	LPAR6	genic|chr13:48411163-48413421	genic	7.73848	48444704	32412	7.93609	61.4133	0.018829
chr13	ENSG00000139679	LPAR6	genic|chr13:48436654-48437748	genic	2.93332	48444704	7503	29.5976	86.8194	0.026618
chr13	ENSG00000139679	LPAR6	genic|chr13:48441830-48442330	genic	0.815861	48444704	2624	59.1503	48.2584	0.014796
chr13	ENSG00000139679	LPAR6	genic|chr13:48446427-48446927	genic	2.61659	48444704	1973	64.1817	167.937	0.051488
chr13	ENSG00000139679	LPAR6	genic|chr13:48447088-48447737	genic	0.828571	48444704	2708.5	58.2358	48.2525	0.014794
chr13	ENSG00000139679	LPAR6	genic|chr13:48447795-48449992	genic	7.23145	48444704	4189.5	45.2971	327.564	0.100428
chr13	ENSG00000139687	RB1	genic|chr13:48491925-48493803	genic	18.9795	48303746	189118	4.22584	80.2044	0.014833
chr13	ENSG00000139679	LPAR6	genic|chr13:48491925-48493803	genic	18.9795	48444704	48160	5.49582	104.308	0.03198
chr13	ENSG00000136161	RCBTB2	genic|chr13:48491925-48493803	genic	18.9795	48533256	40392	6.46228	122.651	0.021882
chr13	ENSG00000233610	LINC00462	genic|chr13:48491925-48493803	genic	18.9795	48580901	88037	3.24187	61.5291	0.013269
chr13	ENSG00000139679	LPAR6	genic|chr13:48500716-48501216	genic	16.3766	48444704	56262	4.77401	78.1823	0.02397
chr13	ENSG00000136161	RCBTB2	genic|chr13:48500716-48501216	genic	16.3766	48533256	32290	7.96421	130.427	0.02327
chr13	ENSG00000139679	LPAR6	genic|chr13:48505594-48506094	genic	12.2874	48444704	61140	4.43287	54.4684	0.0167
chr13	ENSG00000136161	RCBTB2	genic|chr13:48505594-48506094	genic	12.2874	48533256	27412	11.9666	147.038	0.026233
chr13	ENSG00000136161	RCBTB2	genic|chr13:48527056-48527817	genic	2.15112	48533256	5819.5	36.0218	77.4874	0.013825
chr13	ENSG00000136161	RCBTB2	intergenic|chr13:48535726-48536797	intergenic	5.05559	48533256	3005.5	55.1838	278.987	0.049775
chr13	ENSG00000136161	RCBTB2	intergenic|chr13:48542367-48543811	intergenic	3.44173	48533256	9833	23.6531	81.4077	0.014524
chr13	ENSG00000136161	RCBTB2	intergenic|chr13:48561064-48563114	intergenic	9.62235	48533256	28833	8.8579	85.2338	0.015207
chr13	ENSG00000233610	LINC00462	intergenic|chr13:48561064-48563114	intergenic	9.62235	48580901	18812	13.216	127.169	0.027425
chr13	ENSG00000139687	RB1	intergenic|chr13:48567146-48569090	intergenic	18.4793	48303746	264372	4.22584	78.0907	0.014442
chr13	ENSG00000139679	LPAR6	intergenic|chr13:48567146-48569090	intergenic	18.4793	48444704	123414	2.48219	45.8692	0.014063
chr13	ENSG00000136161	RCBTB2	intergenic|chr13:48567146-48569090	intergenic	18.4793	48533256	34862	7.41249	136.978	0.024439
chr13	ENSG00000233610	LINC00462	intergenic|chr13:48567146-48569090	intergenic	18.4793	48580901	12783	18.8049	347.503	0.074941
chr13	ENSG00000233610	LINC00462	intergenic|chr13:48570125-48570625	intergenic	4.83642	48580901	10526	22.3082	107.892	0.023268
chr13	ENSG00000233610	LINC00462	intergenic|chr13:48573232-48574870	intergenic	6.31425	48580901	6850	31.8112	200.864	0.043317
chr13	ENSG00000233610	LINC00462	intergenic|chr13:48575062-48575562	intergenic	4.82784	48580901	5589	37.111	179.166	0.038638
chr13	ENSG00000233610	LINC00462	genic|chr13:48576535-48577035	genic	1.44347	48580901	4116	45.8183	66.1374	0.014263
chr13	ENSG00000233610	LINC00462	genic|chr13:48578466-48578966	genic	1.93058	48580901	2185	64.1817	123.908	0.026722
chr13	ENSG00000136147	PHF11	genic|chr13:49494393-49495080	genic	1.40122	49495609	872.5	64.1817	89.9326	0.030652
chr13	ENSG00000136147	PHF11	genic|chr13:49496907-49497780	genic	1.35965	49495609	1734.5	64.1817	87.2649	0.029743
chr13	ENSG00000136147	PHF11	intergenic|chr13:49530359-49530859	intergenic	7.37847	49495609	35000	7.38516	54.4912	0.018573
chr13	ENSG00000136144	RCBTB1	genic|chr13:49584138-49584638	genic	0.696659	49585583	1195	64.1817	44.7127	0.015381
chr13	ENSG00000136144	RCBTB1	intergenic|chr13:49606476-49608181	intergenic	5.02708	49585583	21745.5	11.5451	58.038	0.019965
chr13	ENSG00000136144	RCBTB1	intergenic|chr13:49641898-49642398	intergenic	10.2833	49585583	56565	4.75108	48.8567	0.016807
chr13	ENSG00000204977	TRIM13	genic|chr13:49999938-50000722	genic	1.06285	49997006	3324	52.1844	55.4643	0.016677
chr13	ENSG00000198553	KCNRG	genic|chr13:50011753-50012772	genic	0.547915	50015253	2990.5	64.1817	35.1661	0.014157
chr13	ENSG00000198553	KCNRG	genic|chr13:50017709-50018615	genic	0.973537	50015253	2909	56.1479	54.662	0.022006
chr13	ENSG00000198553	KCNRG	genic|chr13:50068596-50070590	genic	5.42899	50015253	54340	7.45203	40.457	0.016287
chr13	ENSG00000231607	DLEU2	genic|chr13:50106229-50107027	genic	5.34827	50125541	18913	13.1504	70.3318	0.01263
chr13	ENSG00000231607	DLEU2	genic|chr13:50116176-50117035	genic	8.21426	50125541	8935.5	25.647	210.671	0.037833
chr13	ENSG00000231607	DLEU2	genic|chr13:50117679-50118598	genic	2.58465	50125541	7402.5	29.9189	77.3299	0.013887
chr13	ENSG00000231607	DLEU2	genic|chr13:50122117-50122901	genic	7.20397	50125541	3032	54.9237	395.668	0.071055
chr13	ENSG00000204977	TRIM13	genic|chr13:50122954-50124945	genic	21.8019	49997006	126944	2.94679	64.2456	0.019318
chr13	ENSG00000198553	KCNRG	genic|chr13:50122954-50124945	genic	21.8019	50015253	108696	2.73604	59.6506	0.024014
chr13	ENSG00000231607	DLEU2	genic|chr13:50122954-50124945	genic	21.8019	50125541	1591.5	64.1817	1399.28	0.251286
chr13	ENSG00000231607	DLEU2	intergenic|chr13:50126205-50126705	intergenic	2.23391	50125541	914	64.1817	143.376	0.025748
chr13	ENSG00000231607	DLEU2	intergenic|chr13:50127263-50127763	intergenic	2.65747	50125541	1972	64.1817	170.561	0.03063
chr13	ENSG00000231607	DLEU2	intergenic|chr13:50130344-50131906	intergenic	7.45577	50125541	5584	37.1353	276.872	0.049721
chr13	ENSG00000231607	DLEU2	intergenic|chr13:50140743-50141502	intergenic	4.73818	50125541	15581.5	15.7235	74.5005	0.013379
chr13	ENSG00000231607	DLEU2	intergenic|chr13:50141515-50142528	intergenic	10.3853	50125541	16480.5	14.9353	155.107	0.027855
chr13	ENSG00000236778	INTS6-AS1	genic|chr13:51448619-51449119	genic	1.12159	51453344	4475	64.1817	71.9858	0.015917
chr13	ENSG00000236778	INTS6-AS1	genic|chr13:51451372-51452239	genic	4.79589	51453344	1538.5	64.1817	307.808	0.068062
chr13	ENSG00000236778	INTS6-AS1	intergenic|chr13:51457364-51457864	intergenic	1.35175	51453344	4270	64.1817	86.7578	0.019184
chr13	ENSG00000139668	WDFY2	intergenic|chr13:51559882-51560808	intergenic	5.76565	51584347	24002	10.5243	60.6793	0.013619
chr13	ENSG00000139668	WDFY2	genic|chr13:51586241-51586741	genic	1.52798	51584347	2144	64.1817	98.0682	0.022011
chr13	ENSG00000139668	WDFY2	genic|chr13:51590905-51591805	genic	2.03845	51584347	7008	31.2472	63.6958	0.014296
chr13	ENSG00000139668	WDFY2	genic|chr13:51599272-51600621	genic	3.85876	51584347	15599.5	15.7069	60.6091	0.013603
chr13	ENSG00000236778	INTS6-AS1	genic|chr13:51644634-51645726	genic	16.1163	51453344	191836	5.94347	95.7865	0.02118
chr13	ENSG00000139668	WDFY2	genic|chr13:51644634-51645726	genic	16.1163	51584347	60833	4.4527	71.7609	0.016106
chr13	ENSG00000102796	DHRS12	genic|chr13:51792854-51794269	genic	6.50902	51804162	10600.5	22.1724	144.321	0.035971
chr13	ENSG00000236778	INTS6-AS1	genic|chr13:51801718-51802966	genic	5.61862	51453344	348998	13.8681	77.9195	0.01723
chr13	ENSG00000102796	DHRS12	genic|chr13:51801718-51802966	genic	5.61862	51804162	1820	64.1817	360.612	0.08988
chr13	ENSG00000102796	DHRS12	intergenic|chr13:51811748-51812576	intergenic	3.1171	51804162	8000	53.4328	166.555	0.041513
chr13	ENSG00000102796	DHRS12	genic|chr13:51814714-51815519	genic	1.85741	51804162	10954.5	53.4328	99.2468	0.024737
chr13	ENSG00000102796	DHRS12	genic|chr13:51821325-51822901	genic	3.87079	51804162	17951	31.431	121.663	0.030324
chr13	ENSG00000102796	DHRS12	genic|chr13:51825226-51826282	genic	4.3366	51804162	21592	31.431	136.304	0.033973
chr13	ENSG00000102796	DHRS12	genic|chr13:51826488-51827638	genic	3.30501	51804162	22901	15.7155	51.9399	0.012946
chr13	ENSG00000102796	DHRS12	genic|chr13:51828657-51829423	genic	5.23869	51804162	24878	15.7155	82.3286	0.02052
chr13	ENSG00000165416	SUGT1	genic|chr13:52653615-52654115	genic	0.916169	52652690	1175	64.1817	58.8013	0.015412
chr13	ENSG00000136111	TBC1D4	genic|chr13:75415195-75416241	genic	3.76808	75482168	66450	4.11942	15.5223	0.013198
chr13	ENSG00000136111	TBC1D4	genic|chr13:75480268-75481134	genic	0.837503	75482168	1467	64.1817	53.7523	0.045704
chr13	ENSG00000136111	TBC1D4	intergenic|chr13:75489908-75490408	intergenic	2.97763	75482168	7990	28.13	83.7609	0.07122
chr13	ENSG00000136111	TBC1D4	intergenic|chr13:75504903-75505736	intergenic	4.9041	75482168	23151.5	10.8867	53.3897	0.045396
chr13	ENSG00000188243	COMMD6	intergenic|chr13:75504903-75505736	intergenic	4.9041	75537872	32552.5	7.90397	38.7618	0.017741
chr13	ENSG00000136111	TBC1D4	intergenic|chr13:75511511-75512651	intergenic	2.69457	75482168	29913	8.55699	23.0574	0.019605
chr13	ENSG00000136111	TBC1D4	intergenic|chr13:75540692-75541721	intergenic	9.34959	75482168	59038.5	4.57281	42.7539	0.036353
chr13	ENSG00000188243	COMMD6	intergenic|chr13:75540692-75541721	intergenic	9.34959	75537872	3334.5	52.0902	487.022	0.222911
chr13	ENSG00000118939	UCHL3	intergenic|chr13:75540692-75541721	intergenic	9.34959	75549749	8542.5	59.8003	559.109	0.21311
chr13	ENSG00000118939	UCHL3	genic|chr13:75550754-75551254	genic	0.673987	75549749	1255	64.1817	43.2576	0.016488
chr13	ENSG00000188243	COMMD6	genic|chr13:75554395-75555165	genic	1.57504	75537872	16908	21.5089	33.8775	0.015506
chr13	ENSG00000118939	UCHL3	genic|chr13:75554395-75555165	genic	1.57504	75549749	5031	40.0207	63.0343	0.024026
chr13	ENSG00000118939	UCHL3	genic|chr13:76879144-76880475	genic	21.1279	75549749	1.33006e+06	1.77236	37.4463	0.014273
chr13	ENSG00000125257	ABCC4	genic|chr13:95226331-95227797	genic	8.04112	95301446	74382	3.73621	30.0433	0.022059
chr13	ENSG00000125257	ABCC4	genic|chr13:95271388-95271888	genic	2.65747	95301446	29808	8.58531	22.8152	0.016752
chr13	ENSG00000125257	ABCC4	genic|chr13:95285724-95286224	genic	5.61003	95301446	15472	15.8251	88.7795	0.065185
chr13	ENSG00000125257	ABCC4	genic|chr13:95288850-95289350	genic	2.73167	95301446	12346	19.3965	52.9849	0.038904
chr13	ENSG00000125257	ABCC4	genic|chr13:95296232-95296997	genic	0.744752	95301446	4831.5	41.1663	30.6587	0.022511
chr13	ENSG00000125257	ABCC4	genic|chr13:95479728-95481216	genic	13.3502	95301446	179026	1.90327	25.4091	0.018656
chr13	ENSG00000134874	DZIP1	genic|chr13:95479728-95481216	genic	13.3502	95644706	164234	2.02183	26.9919	0.018415
chr13	ENSG00000102595	UGGT2	genic|chr13:95479728-95481216	genic	13.3502	96053482	573010	1.58095	21.1061	0.021169
chr13	ENSG00000134874	DZIP1	genic|chr13:95564882-95565382	genic	10.6763	95644706	79574	3.52769	37.6626	0.025695
chr13	ENSG00000134874	DZIP1	genic|chr13:95619973-95620838	genic	2.79351	95644706	24300.5	10.4028	29.0604	0.019826
chr13	ENSG00000134874	DZIP1	intergenic|chr13:95650666-95652160	intergenic	2.70041	95644706	6707	45.3969	122.59	0.083637
chr13	ENSG00000134874	DZIP1	intergenic|chr13:95660133-95661607	intergenic	1.25797	95644706	16164	15.2037	19.1258	0.013049
chr13	ENSG00000134874	DZIP1	genic|chr13:95679629-95680387	genic	4.09889	95644706	35302	7.32607	30.0287	0.020487
chr13	ENSG00000134874	DZIP1	genic|chr13:95707424-95709239	genic	14.3159	95644706	63625.5	4.27951	61.2649	0.041798
chr13	ENSG00000102595	UGGT2	genic|chr13:95707424-95709239	genic	14.3159	96053482	345150	1.20151	17.2007	0.017252
chr13	ENSG00000125257	ABCC4	genic|chr13:95713594-95715519	genic	12.2118	95301446	413110	1.51947	18.5554	0.013624
chr13	ENSG00000134874	DZIP1	genic|chr13:95713594-95715519	genic	12.2118	95644706	69850.5	3.94423	48.1661	0.032861
chr13	ENSG00000102595	UGGT2	genic|chr13:95713594-95715519	genic	12.2118	96053482	338926	1.21694	14.861	0.014905
chr13	ENSG00000102595	UGGT2	genic|chr13:96051804-96052542	genic	0.53967	96053482	1309	64.1817	34.6369	0.03474
chr13	ENSG00000139793	MBNL2	intergenic|chr13:97210129-97211793	intergenic	3.86117	97222295	11334	64.1817	247.816	0.063672
chr13	ENSG00000139793	MBNL2	intergenic|chr13:97214660-97215749	intergenic	1.13053	97222295	7090.5	64.1817	72.559	0.018643
chr13	ENSG00000125249	RAP2A	intergenic|chr13:97432081-97432753	intergenic	2.17792	97434220	1803	64.1817	139.782	0.029094
chr13	ENSG00000102595	UGGT2	genic|chr13:98475515-98477510	genic	19.0578	96053482	2.42303e+06	1.58095	30.1295	0.030219
chr13	ENSG00000139793	MBNL2	genic|chr13:98508369-98509957	genic	37.0439	97222295	1286868	2.06142	76.363	0.01962
chr13	ENSG00000134882	UBAC2	genic|chr13:99219122-99220982	genic	4.24557	99200908	19144	57.2962	243.255	0.024739
chr13	ENSG00000134882	UBAC2	genic|chr13:99223093-99224511	genic	4.01266	99200908	22894	34.8129	139.692	0.014207
chr13	ENSG00000134882	UBAC2	genic|chr13:99225032-99225532	genic	6.19711	99200908	24374	34.8129	215.739	0.021941
chr13	ENSG00000134882	UBAC2	genic|chr13:99227888-99228388	genic	9.84942	99200908	27230	34.8129	342.887	0.034872
chr13	ENSG00000134882	UBAC2	genic|chr13:99228649-99229149	genic	4.41149	99200908	27991	31.1866	137.579	0.013992
chr13	ENSG00000134882	UBAC2	genic|chr13:99231610-99232110	genic	18.6463	99200908	30952	31.1866	581.513	0.059141
chr13	ENSG00000134882	UBAC2	genic|chr13:99237108-99240847	genic	6.01916	99200908	38069.5	46.4172	279.393	0.028415
chr13	ENSG00000134882	UBAC2	genic|chr13:99263538-99264478	genic	2.47506	99200908	63100	55.8457	138.222	0.014057
chr13	ENSG00000134882	UBAC2	genic|chr13:99269584-99271003	genic	25.7204	99200908	69385.5	20.5068	527.442	0.053642
chr13	ENSG00000169508	GPR183	genic|chr13:99269584-99271003	genic	25.7204	99307495	37201.5	28.2977	727.828	0.035154
chr13	ENSG00000125246	CLYBL	genic|chr13:99269584-99271003	genic	25.7204	99606663	336370	1.22341	31.4665	0.015848
chr13	ENSG00000134882	UBAC2	genic|chr13:99277586-99278086	genic	8.09231	99200908	76928	16.6812	134.989	0.013729
chr13	ENSG00000169508	GPR183	genic|chr13:99277586-99278086	genic	8.09231	99307495	29659	47.8081	386.878	0.018686
chr13	ENSG00000134882	UBAC2	genic|chr13:99279607-99280600	genic	21.0781	99200908	79195.5	16.6812	351.607	0.035759
chr13	ENSG00000169508	GPR183	genic|chr13:99279607-99280600	genic	21.0781	99307495	27391.5	47.8081	1007.7	0.048673
chr13	ENSG00000125304	TM9SF2	genic|chr13:99279607-99280600	genic	21.0781	99501373	221270	3.27939	69.1232	0.013558
chr13	ENSG00000125246	CLYBL	genic|chr13:99279607-99280600	genic	21.0781	99606663	326560	1.24905	26.3275	0.013259
chr13	ENSG00000134882	UBAC2	genic|chr13:99281157-99282235	genic	24.7104	99200908	80788	16.6812	412.2	0.041921
chr13	ENSG00000169508	GPR183	genic|chr13:99281157-99282235	genic	24.7104	99307495	25799	47.8081	1181.36	0.05706
chr13	ENSG00000125304	TM9SF2	genic|chr13:99281157-99282235	genic	24.7104	99501373	219677	3.27939	81.0352	0.015895
chr13	ENSG00000125246	CLYBL	genic|chr13:99281157-99282235	genic	24.7104	99606663	324967	1.25333	30.9704	0.015598
chr13	ENSG00000134882	UBAC2	genic|chr13:99282471-99282971	genic	12.894	99200908	81813	16.6812	215.088	0.021875
chr13	ENSG00000169508	GPR183	genic|chr13:99282471-99282971	genic	12.894	99307495	24774	47.8081	616.439	0.029774
chr13	ENSG00000125257	ABCC4	genic|chr13:99288185-99290138	genic	13.3245	95301446	3.98772e+06	1.45751	19.4205	0.014259
chr13	ENSG00000134882	UBAC2	genic|chr13:99288185-99290138	genic	13.3245	99200908	88253.5	9.42849	125.63	0.012777
chr13	ENSG00000169508	GPR183	genic|chr13:99288185-99290138	genic	13.3245	99307495	18333.5	47.8081	637.017	0.030768
chr13	ENSG00000125257	ABCC4	genic|chr13:99292327-99293669	genic	18.4944	95301446	3991552	1.45751	26.9558	0.019792
chr13	ENSG00000134882	UBAC2	genic|chr13:99292327-99293669	genic	18.4944	99200908	92090	9.42849	174.375	0.017734
chr13	ENSG00000169508	GPR183	genic|chr13:99292327-99293669	genic	18.4944	99307495	14497	47.8081	884.184	0.042707
chr13	ENSG00000169508	GPR183	genic|chr13:99293728-99294479	genic	6.98652	99307495	13391.5	64.1817	448.406	0.021658
chr13	ENSG00000169508	GPR183	genic|chr13:99299965-99300465	genic	4.71035	99307495	7280	64.1817	302.318	0.014602
chr13	ENSG00000169508	GPR183	genic|chr13:99301875-99302811	genic	10.9741	99307495	5152	64.1817	704.336	0.03402
chr13	ENSG00000134882	UBAC2	genic|chr13:99303860-99305212	genic	17.5742	99200908	103628	9.42849	165.698	0.016852
chr13	ENSG00000169508	GPR183	genic|chr13:99303860-99305212	genic	17.5742	99307495	2959	64.1817	1127.94	0.05448
chr13	ENSG00000169508	GPR183	genic|chr13:99305525-99306025	genic	4.53516	99307495	1720	64.1817	291.074	0.014059
chr13	ENSG00000169508	GPR183	genic|chr13:99310317-99310995	genic	15.3227	99307495	3161	53.6851	822.602	0.039732
chr13	ENSG00000169508	GPR183	genic|chr13:99312308-99312808	genic	19.0382	99307495	5063	39.8425	758.53	0.036637
chr13	ENSG00000125246	CLYBL	genic|chr13:99312308-99312808	genic	19.0382	99606663	294105	1.34411	25.5894	0.012888
chr13	ENSG00000169508	GPR183	genic|chr13:99312943-99314083	genic	7.78932	99307495	6018	64.1817	499.932	0.024147
chr13	ENSG00000134882	UBAC2	genic|chr13:99320623-99321434	genic	18.2227	99200908	120120	7.25269	132.164	0.013441
chr13	ENSG00000169508	GPR183	genic|chr13:99320623-99321434	genic	18.2227	99307495	13533.5	64.1817	1169.56	0.056491
chr13	ENSG00000125246	CLYBL	genic|chr13:99320623-99321434	genic	18.2227	99606663	285634	1.37191	25	0.012591
chr13	ENSG00000134882	UBAC2	genic|chr13:99321606-99323244	genic	21.3161	99200908	121517	7.25269	154.599	0.015723
chr13	ENSG00000169508	GPR183	genic|chr13:99321606-99323244	genic	21.3161	99307495	14930	64.1817	1368.1	0.06608
chr13	ENSG00000125246	CLYBL	genic|chr13:99321606-99323244	genic	21.3161	99606663	284238	1.37663	29.3445	0.014779
chr13	ENSG00000169508	GPR183	genic|chr13:99339447-99341152	genic	6.67941	99307495	32804.5	39.4936	263.794	0.012741
chr13	ENSG00000169508	GPR183	genic|chr13:99355834-99356705	genic	12.2273	99307495	48774.5	42.958	525.259	0.02537
chr13	ENSG00000169508	GPR183	genic|chr13:99375373-99375873	genic	8.44751	99307495	68128	40.8794	345.329	0.01668
chr13	ENSG00000125249	RAP2A	intergenic|chr13:99431894-99433306	intergenic	34.5997	97434220	1998380	2.2922	79.3094	0.016507
chr13	ENSG00000134882	UBAC2	intergenic|chr13:99431894-99433306	intergenic	34.5997	99200908	231692	9.11411	315.346	0.032071
chr13	ENSG00000169508	GPR183	intergenic|chr13:99431894-99433306	intergenic	34.5997	99307495	125105	20.3163	702.938	0.033952
chr13	ENSG00000125304	TM9SF2	intergenic|chr13:99431894-99433306	intergenic	34.5997	99501373	68773	3.99783	138.324	0.027132
chr13	ENSG00000125246	CLYBL	intergenic|chr13:99431894-99433306	intergenic	34.5997	99606663	174063	1.94114	67.1628	0.033826
chr13	ENSG00000125304	TM9SF2	intergenic|chr13:99483140-99484843	intergenic	8.83088	99501373	17381.5	14.2205	125.579	0.024632
chr13	ENSG00000125304	TM9SF2	genic|chr13:99495744-99497086	genic	15.3646	99501373	4958	40.433	621.238	0.121855
chr13	ENSG00000125246	CLYBL	genic|chr13:99495744-99497086	genic	15.3646	99606663	110248	2.70595	41.5759	0.020939
chr13	ENSG00000125304	TM9SF2	genic|chr13:99505760-99508431	genic	13.7109	99501373	5722.5	36.4728	500.075	0.098089
chr13	ENSG00000125246	CLYBL	genic|chr13:99505760-99508431	genic	13.7109	99606663	99567.5	2.93279	40.2113	0.020252
chr13	ENSG00000134900	TPP2	intergenic|chr13:102583626-102585586	intergenic	6.74708	102596935	12329	31.9845	215.802	0.037006
chr13	ENSG00000134900	TPP2	intergenic|chr13:102591852-102592953	intergenic	7.22904	102596935	4532.5	64.1817	463.972	0.079563
chr13	ENSG00000134900	TPP2	intergenic|chr13:102593395-102593895	intergenic	4.94635	102596935	3290	64.1817	317.465	0.054439
chr13	ENSG00000134900	TPP2	intergenic|chr13:102594928-102595428	intergenic	1.13808	102596935	1757	64.1817	73.0441	0.012526
chr13	ENSG00000134900	TPP2	genic|chr13:102597466-102597966	genic	2.61934	102596935	781	64.1817	168.114	0.028828
chr13	ENSG00000134900	TPP2	genic|chr13:102598034-102598837	genic	2.2054	102596935	1500.5	64.1817	141.546	0.024273
chr13	ENSG00000134900	TPP2	genic|chr13:102604907-102605713	genic	13.1077	102596935	8375	40.1934	526.843	0.090344
chr13	ENSG00000134871	COL4A2	intergenic|chr13:110137039-110138358	intergenic	11.5296	110307266	169568	1.97706	22.7946	0.024852
chr13	ENSG00000134871	COL4A2	genic|chr13:110160329-110160829	genic	10.3187	110307266	146687	2.18851	22.5825	0.024621
chr13	ENSG00000134871	COL4A2	genic|chr13:110161068-110161748	genic	11.195	110307266	145858	2.19729	24.5987	0.026819
chr13	ENSG00000134871	COL4A2	genic|chr13:110340880-110342647	genic	3.58017	110307266	34497.5	7.48574	26.8002	0.02922
chr13	ENSG00000134871	COL4A2	genic|chr13:110411172-110412601	genic	4.10713	110307266	104620	2.81949	11.58	0.012625
chr13	ENSG00000224821	COL4A2-AS2	genic|chr13:110444297-110445670	genic	2.72618	110463287	18303.5	13.5564	36.957	0.013273
chr13	ENSG00000224821	COL4A2-AS2	genic|chr13:110455876-110456852	genic	3.14046	110463287	6923	31.5482	99.076	0.035582
chr13	ENSG00000134871	COL4A2	genic|chr13:110470226-110471637	genic	8.17132	110307266	163666	2.02675	16.5612	0.018056
chr13	ENSG00000224821	COL4A2-AS2	genic|chr13:110470226-110471637	genic	8.17132	110463287	7644.5	29.1563	238.246	0.085564
chr13	ENSG00000134871	COL4A2	genic|chr13:110471723-110472614	genic	10.4348	110307266	164902	2.01609	21.0374	0.022937
chr13	ENSG00000224821	COL4A2-AS2	genic|chr13:110471723-110472614	genic	10.4348	110463287	8881.5	25.7774	268.981	0.096602
chr13	ENSG00000213995	NAXD	genic|chr13:110471723-110472614	genic	10.4348	110615459	143290	2.22516	23.219	0.014051
chr13	ENSG00000134871	COL4A2	intergenic|chr13:110520423-110521218	intergenic	13.4162	110307266	213554	1.68202	22.5663	0.024603
chr13	ENSG00000224821	COL4A2-AS2	intergenic|chr13:110520423-110521218	intergenic	13.4162	110463287	57533.5	4.67942	62.78	0.022547
chr13	ENSG00000139832	RAB20	intergenic|chr13:110520423-110521218	intergenic	13.4162	110561737	40916.5	6.38545	85.6683	0.031275
chr13	ENSG00000213995	NAXD	intergenic|chr13:110520423-110521218	intergenic	13.4162	110615459	94638.5	3.0554	40.9918	0.024806
chr13	ENSG00000139832	RAB20	intergenic|chr13:110521370-110522364	intergenic	5.38674	110561737	39870	6.54076	35.2334	0.012862
chr13	ENSG00000134871	COL4A2	genic|chr13:110528316-110529135	genic	7.54336	110307266	221460	1.63972	12.369	0.013486
chr13	ENSG00000139832	RAB20	genic|chr13:110528316-110529135	genic	7.54336	110561737	33011.5	7.80089	58.8449	0.021482
chr13	ENSG00000213995	NAXD	genic|chr13:110528316-110529135	genic	7.54336	110615459	86733.5	3.28215	24.7585	0.014983
chr13	ENSG00000134871	COL4A2	genic|chr13:110536239-110537782	genic	18.4879	110307266	229744	1.59806	29.5447	0.032212
chr13	ENSG00000224821	COL4A2-AS2	genic|chr13:110536239-110537782	genic	18.4879	110463287	73723.5	3.76481	69.6036	0.024997
chr13	ENSG00000139832	RAB20	genic|chr13:110536239-110537782	genic	18.4879	110561737	24726.5	10.2344	189.213	0.069075
chr13	ENSG00000213995	NAXD	genic|chr13:110536239-110537782	genic	18.4879	110615459	78448.5	3.57049	66.0109	0.039947
chr13	ENSG00000139832	RAB20	genic|chr13:110555746-110557258	genic	4.06385	110561737	5235	49.8851	202.726	0.074008
chr13	ENSG00000139832	RAB20	genic|chr13:110559558-110560058	genic	0.999644	110561737	1929	64.1817	64.1588	0.023422
chr13	ENSG00000139832	RAB20	intergenic|chr13:110575530-110576376	intergenic	3.3689	110561737	14216	17.0918	57.5805	0.021021
chr13	ENSG00000213995	NAXD	intergenic|chr13:110575530-110576376	intergenic	3.3689	110615459	39506	6.59671	22.2237	0.013449
chr13	ENSG00000213995	NAXD	genic|chr13:110616220-110617044	genic	1.27068	110615459	1173	64.1817	81.5545	0.049353
chr13	ENSG00000134871	COL4A2	genic|chr13:110657581-110659327	genic	10.5663	110307266	351188	1.187	12.5423	0.013675
chr13	ENSG00000139832	RAB20	genic|chr13:110657581-110659327	genic	10.5663	110561737	96717	4.38602	46.3442	0.016919
chr13	ENSG00000213995	NAXD	genic|chr13:110657581-110659327	genic	10.5663	110615459	42995	6.09939	64.4483	0.039001
chr13	ENSG00000134905	CARS2	genic|chr13:110657581-110659327	genic	10.5663	110706180	47726	5.54148	58.5532	0.012538
chr13	ENSG00000153487	ING1	genic|chr13:110657581-110659327	genic	10.5663	110713262	54808	12.6914	134.102	0.016934
chr13	ENSG00000134871	COL4A2	genic|chr13:110663628-110666087	genic	11.7353	110307266	357592	1.17207	13.7546	0.014996
chr13	ENSG00000213995	NAXD	genic|chr13:110663628-110666087	genic	11.7353	110615459	49398.5	5.36998	63.0185	0.038136
chr13	ENSG00000134905	CARS2	genic|chr13:110663628-110666087	genic	11.7353	110706180	41322.5	6.32731	74.2531	0.0159
chr13	ENSG00000134905	CARS2	genic|chr13:110697840-110698340	genic	3.82819	110706180	8090	27.8458	106.599	0.022827
chr13	ENSG00000153487	ING1	genic|chr13:110697840-110698340	genic	3.82819	110713262	15172	42.9557	164.443	0.020765
chr13	ENSG00000134905	CARS2	genic|chr13:110698652-110699786	genic	5.45648	110706180	6961	31.413	171.404	0.036703
chr13	ENSG00000153487	ING1	genic|chr13:110698652-110699786	genic	5.45648	110713262	14043	42.9557	234.387	0.029597
chr13	ENSG00000134905	CARS2	intergenic|chr13:110709569-110710069	intergenic	2.12399	110706180	3639	49.4776	105.09	0.022503
chr13	ENSG00000153487	ING1	intergenic|chr13:110709569-110710069	intergenic	2.12399	110713262	3443	64.1817	136.321	0.017214
chr13	ENSG00000213995	NAXD	intergenic|chr13:110712039-110712703	intergenic	7.38191	110615459	96912	2.99724	22.1254	0.013389
chr13	ENSG00000134905	CARS2	intergenic|chr13:110712039-110712703	intergenic	7.38191	110706180	6191	34.3879	253.849	0.054358
chr13	ENSG00000153487	ING1	intergenic|chr13:110712039-110712703	intergenic	7.38191	110713262	891	64.1817	473.783	0.059828
chr13	ENSG00000134871	COL4A2	genic|chr13:110714238-110716347	genic	43.0555	110307266	408026	1.06856	46.0075	0.050161
chr13	ENSG00000224821	COL4A2-AS2	genic|chr13:110714238-110716347	genic	43.0555	110463287	252006	1.49778	64.4875	0.02316
chr13	ENSG00000139832	RAB20	genic|chr13:110714238-110716347	genic	43.0555	110561737	153556	2.11936	91.2501	0.033312
chr13	ENSG00000213995	NAXD	genic|chr13:110714238-110716347	genic	43.0555	110615459	99833.5	2.92653	126.003	0.076251
chr13	ENSG00000134905	CARS2	genic|chr13:110714238-110716347	genic	43.0555	110706180	9112.5	25.2285	1086.23	0.232598
chr13	ENSG00000153487	ING1	genic|chr13:110714238-110716347	genic	43.0555	110713262	2030.5	64.1817	2763.37	0.348948
chr13	ENSG00000139835	GRTP1	genic|chr13:110714238-110716347	genic	43.0555	113364148	2.64886e+06	0.288104	12.4045	0.017136
chr13	ENSG00000153531	ADPRHL1	genic|chr13:110714238-110716347	genic	43.0555	113453524	2.73823e+06	0.281482	12.1193	0.012808
chr13	ENSG00000260910	LINC00565	genic|chr13:110714238-110716347	genic	43.0555	113928991	3.2137e+06	0.251609	10.8331	0.013776
chr13	ENSG00000169062	UPF3A	genic|chr13:110714238-110716347	genic	43.0555	114281583	3.56629e+06	0.884223	38.0706	0.026576
chr13	ENSG00000139842	CUL4A	genic|chr13:113187283-113187783	genic	4.56539	113208771	21238	11.803	53.8852	0.040062
chr13	ENSG00000126226	PCID2	genic|chr13:113187283-113187783	genic	4.56539	113208920	21387	11.7261	53.5341	0.039817
chr13	ENSG00000139842	CUL4A	genic|chr13:113201843-113203215	genic	0.579519	113208771	6242	34.1745	19.8048	0.014724
chr13	ENSG00000126226	PCID2	genic|chr13:113201843-113203215	genic	0.579519	113208920	6391	33.5651	19.4516	0.014467
chr13	ENSG00000139842	CUL4A	genic|chr13:113216048-113217753	genic	0.958422	113208771	8129.5	27.735	26.5819	0.019763
chr13	ENSG00000126226	PCID2	genic|chr13:113216048-113217753	genic	0.958422	113208920	7980.5	28.1573	26.9866	0.020072
chr13	ENSG00000139842	CUL4A	intergenic|chr13:113272666-113273166	intergenic	4.33248	113208771	64145	4.24899	18.4086	0.013686
chr13	ENSG00000126226	PCID2	intergenic|chr13:113272666-113273166	intergenic	4.33248	113208920	63996	4.25769	18.4463	0.01372
chr13	ENSG00000185896	LAMP1	intergenic|chr13:113272666-113273166	intergenic	4.33248	113297153	24237	10.4284	45.181	0.033861
chr13	ENSG00000139835	GRTP1	intergenic|chr13:113272666-113273166	intergenic	4.33248	113364148	91232	3.14814	13.6393	0.018842
chr13	ENSG00000185896	LAMP1	intergenic|chr13:113274160-113275143	intergenic	2.12364	113297153	22501.5	11.1814	23.7452	0.017796
chr13	ENSG00000185896	LAMP1	intergenic|chr13:113292120-113292966	intergenic	1.30675	113297153	4610	42.511	55.5513	0.041633
chr13	ENSG00000185896	LAMP1	genic|chr13:113299856-113300356	genic	1.11301	113297153	2953	55.7051	62.0001	0.046467
chr13	ENSG00000153531	ADPRHL1	genic|chr13:113410797-113412076	genic	1.39847	113453524	42087.5	8.54365	11.9481	0.012627
chr13	ENSG00000153531	ADPRHL1	genic|chr13:113437235-113438459	genic	0.650628	113453524	15677	20.1563	13.1142	0.013859
chr13	ENSG00000139835	GRTP1	genic|chr13:113473778-113475484	genic	3.68529	113364148	110483	2.70147	9.95568	0.013753
chr13	ENSG00000153531	ADPRHL1	genic|chr13:113473778-113475484	genic	3.68529	113453524	21107	14.8772	54.8269	0.057941
chr13	ENSG00000150401	DCUN1D2	genic|chr13:113473778-113475484	genic	3.68529	113490708	16077	15.2791	56.3079	0.025931
chr13	ENSG00000150403	TMCO3	genic|chr13:113473778-113475484	genic	3.68529	113490992	16361	15.0355	55.4101	0.025205
chr13	ENSG00000150401	DCUN1D2	genic|chr13:113488238-113488738	genic	0.77189	113490708	2220	63.796	49.2435	0.022678
chr13	ENSG00000150403	TMCO3	genic|chr13:113488238-113488738	genic	0.77189	113490992	2504	60.484	46.687	0.021237
chr13	ENSG00000150401	DCUN1D2	genic|chr13:113491548-113492048	genic	1.16934	113490708	1090	64.1817	75.0504	0.034562
chr13	ENSG00000150403	TMCO3	genic|chr13:113491548-113492048	genic	1.16934	113490992	806	64.1817	75.0504	0.03414
chr13	ENSG00000139842	CUL4A	genic|chr13:113492967-113494408	genic	15.0781	113208771	284916	1.37434	20.7224	0.015407
chr13	ENSG00000126226	PCID2	genic|chr13:113492967-113494408	genic	15.0781	113208920	284768	1.37484	20.73	0.015418
chr13	ENSG00000185896	LAMP1	genic|chr13:113492967-113494408	genic	15.0781	113297153	196534	1.78281	26.8815	0.020147
chr13	ENSG00000139835	GRTP1	genic|chr13:113492967-113494408	genic	15.0781	113364148	129540	2.39418	36.0998	0.04987
chr13	ENSG00000153531	ADPRHL1	genic|chr13:113492967-113494408	genic	15.0781	113453524	40163.5	6.49639	97.9534	0.103516
chr13	ENSG00000150401	DCUN1D2	genic|chr13:113492967-113494408	genic	15.0781	113490708	2979.5	55.441	835.947	0.38497
chr13	ENSG00000150403	TMCO3	genic|chr13:113492967-113494408	genic	15.0781	113490992	2695.5	58.3751	880.188	0.400388
chr13	ENSG00000198176	TFDP1	genic|chr13:113492967-113494408	genic	15.0781	113584740	91052.5	3.44872	52.0003	0.038305
chr13	ENSG00000260910	LINC00565	genic|chr13:113492967-113494408	genic	15.0781	113928991	435304	1.02119	15.3977	0.019581
chr13	ENSG00000153531	ADPRHL1	genic|chr13:113508462-113508962	genic	2.47403	113453524	55188	4.85736	12.0173	0.0127
chr13	ENSG00000150401	DCUN1D2	genic|chr13:113508462-113508962	genic	2.47403	113490708	18004	13.7652	34.0555	0.015683
chr13	ENSG00000150403	TMCO3	genic|chr13:113508462-113508962	genic	2.47403	113490992	17720	13.9692	34.5603	0.015721
chr13	ENSG00000198176	TFDP1	intergenic|chr13:113552993-113553879	intergenic	2.32701	113584740	31304	8.19938	19.08	0.014055
chr13	ENSG00000198176	TFDP1	intergenic|chr13:113567888-113569752	intergenic	0.730668	113584740	15920	26.7276	19.529	0.014386
chr13	ENSG00000198176	TFDP1	genic|chr13:113585335-113586182	genic	0.59326	113584740	1018.5	64.1817	38.0764	0.028048
chr13	ENSG00000198176	TFDP1	genic|chr13:113588443-113589176	genic	0.659903	113584740	4069.5	46.1536	30.4569	0.022436
chr13	ENSG00000198176	TFDP1	genic|chr13:113591126-113592737	genic	2.31979	113584740	7191.5	30.6156	71.0219	0.052317
chr13	ENSG00000198176	TFDP1	genic|chr13:113594757-113596024	genic	1.34488	113584740	10650.5	25.7322	34.6068	0.025493
chr13	ENSG00000198176	TFDP1	genic|chr13:113606222-113607054	genic	2.04979	113584740	21898	13.3638	27.3929	0.020179
chr13	ENSG00000185896	LAMP1	genic|chr13:113607247-113607906	genic	15.0081	113297153	310424	1.2942	19.4234	0.014557
chr13	ENSG00000139835	GRTP1	genic|chr13:113607247-113607906	genic	15.0081	113364148	243428	1.53456	23.0308	0.031816
chr13	ENSG00000153531	ADPRHL1	genic|chr13:113607247-113607906	genic	15.0081	113453524	154052	2.11457	31.7356	0.033538
chr13	ENSG00000150401	DCUN1D2	genic|chr13:113607247-113607906	genic	15.0081	113490708	116868	2.58688	38.824	0.017879
chr13	ENSG00000150403	TMCO3	genic|chr13:113607247-113607906	genic	15.0081	113490992	116584	2.5917	38.8963	0.017694
chr13	ENSG00000198176	TFDP1	genic|chr13:113607247-113607906	genic	15.0081	113584740	22836.5	13.3638	200.565	0.147743
chr13	ENSG00000260910	LINC00565	genic|chr13:113607247-113607906	genic	15.0081	113928991	321414	1.26302	18.9555	0.024105
chr13	ENSG00000198176	TFDP1	genic|chr13:113608033-113608533	genic	1.85261	113584740	23543	13.3638	24.7579	0.018238
chr13	ENSG00000139835	GRTP1	genic|chr13:113615664-113616917	genic	9.87861	113364148	252142	1.49721	14.7903	0.020432
chr13	ENSG00000153531	ADPRHL1	genic|chr13:113615664-113616917	genic	9.87861	113453524	162766	2.51284	24.8234	0.026233
chr13	ENSG00000198176	TFDP1	genic|chr13:113615664-113616917	genic	9.87861	113584740	31550.5	8.13923	80.4043	0.059229
chr13	ENSG00000260910	LINC00565	genic|chr13:113615664-113616917	genic	9.87861	113928991	312700	1.28758	12.7196	0.016175
chr13	ENSG00000198176	TFDP1	genic|chr13:113617034-113617534	genic	2.45858	113584740	32544	7.9059	19.4372	0.014318
chr13	ENSG00000260910	LINC00565	genic|chr13:113916098-113916725	genic	0.721049	113928991	12579.5	19.0759	13.7547	0.017491
chr13	ENSG00000260910	LINC00565	genic|chr13:113920810-113921310	genic	0.450699	113928991	7931	28.3003	12.7549	0.01622
chr13	ENSG00000260910	LINC00565	intergenic|chr13:113951077-113952124	intergenic	1.66264	113928991	22609.5	11.1313	18.5073	0.023535
chr13	ENSG00000130177	CDC16	genic|chr13:114043020-114043862	genic	3.22359	114234844	191403	9.65454	31.1223	0.015965
chr13	ENSG00000130177	CDC16	genic|chr13:114044590-114046136	genic	2.70213	114234844	189481	9.65454	26.0878	0.013382
chr13	ENSG00000260910	LINC00565	genic|chr13:114064026-114065178	genic	9.18264	113928991	135611	2.31513	21.259	0.027034
chr13	ENSG00000130177	CDC16	genic|chr13:114064026-114065178	genic	9.18264	114234844	170242	5.63181	51.7149	0.026529
chr13	ENSG00000139835	GRTP1	genic|chr13:114065204-114066130	genic	20.1049	113364148	701519	0.730942	14.6955	0.020301
chr13	ENSG00000153531	ADPRHL1	genic|chr13:114065204-114066130	genic	20.1049	113453524	612143	0.804186	16.1681	0.017086
chr13	ENSG00000198176	TFDP1	genic|chr13:114065204-114066130	genic	20.1049	113584740	480927	0.952301	19.1459	0.014104
chr13	ENSG00000260910	LINC00565	genic|chr13:114065204-114066130	genic	20.1049	113928991	136676	2.30202	46.2818	0.058855
chr13	ENSG00000130177	CDC16	genic|chr13:114065204-114066130	genic	20.1049	114234844	169177	5.63181	113.227	0.058083
chr13	ENSG00000169062	UPF3A	genic|chr13:114065204-114066130	genic	20.1049	114281583	215916	1.76845	35.5544	0.024819
chr13	ENSG00000198824	CHAMP1	genic|chr13:114065204-114066130	genic	20.1049	114314334	248667	1.51184	30.3953	0.023998
chr13	ENSG00000260910	LINC00565	genic|chr13:114067274-114068658	genic	9.99576	113928991	138975	2.27444	22.7347	0.028911
chr13	ENSG00000130177	CDC16	genic|chr13:114067274-114068658	genic	9.99576	114234844	166878	5.63181	56.2942	0.028878
chr13	ENSG00000130177	CDC16	genic|chr13:114110408-114110908	genic	4.19541	114234844	124186	10.0568	42.1925	0.021644
chr13	ENSG00000139835	GRTP1	genic|chr13:114115276-114116178	genic	13.2513	113364148	751579	0.696477	9.22922	0.01275
chr13	ENSG00000260910	LINC00565	genic|chr13:114115276-114116178	genic	13.2513	113928991	186736	1.84786	24.4866	0.031139
chr13	ENSG00000130177	CDC16	genic|chr13:114115276-114116178	genic	13.2513	114234844	119117	5.45186	72.2442	0.03706
chr13	ENSG00000169062	UPF3A	genic|chr13:114115276-114116178	genic	13.2513	114281583	165856	2.00796	26.608	0.018574
chr13	ENSG00000198824	CHAMP1	genic|chr13:114115276-114116178	genic	13.2513	114314334	198607	1.76975	23.4516	0.018516
chr13	ENSG00000130177	CDC16	genic|chr13:114122991-114123716	genic	2.42766	114234844	111490	10.0568	24.4145	0.012524
chr13	ENSG00000130177	CDC16	genic|chr13:114124130-114125440	genic	2.72343	114234844	110059	17.7	48.2047	0.024728
chr13	ENSG00000139835	GRTP1	genic|chr13:114128513-114130009	genic	20.8562	113364148	765113	0.687821	14.3453	0.019817
chr13	ENSG00000153531	ADPRHL1	genic|chr13:114128513-114130009	genic	20.8562	113453524	675737	0.750374	15.6499	0.016539
chr13	ENSG00000198176	TFDP1	genic|chr13:114128513-114130009	genic	20.8562	113584740	544521	0.872932	18.206	0.013411
chr13	ENSG00000260910	LINC00565	genic|chr13:114128513-114130009	genic	20.8562	113928991	200270	1.75944	36.6952	0.046664
chr13	ENSG00000130177	CDC16	genic|chr13:114128513-114130009	genic	20.8562	114234844	105583	5.05517	105.431	0.054084
chr13	ENSG00000169062	UPF3A	genic|chr13:114128513-114130009	genic	20.8562	114281583	152322	2.13137	44.4522	0.031031
chr13	ENSG00000198824	CHAMP1	genic|chr13:114128513-114130009	genic	20.8562	114314334	185073	1.85948	38.7816	0.03062
chr13	ENSG00000260910	LINC00565	genic|chr13:114130379-114132053	genic	9.21974	113928991	202225	1.74751	16.1116	0.020489
chr13	ENSG00000130177	CDC16	genic|chr13:114130379-114132053	genic	9.21974	114234844	103628	5.05517	46.6073	0.023908
chr13	ENSG00000169062	UPF3A	genic|chr13:114130379-114132053	genic	9.21974	114281583	150367	2.15075	19.8294	0.013842
chr13	ENSG00000198824	CHAMP1	genic|chr13:114130379-114132053	genic	9.21974	114314334	183118	1.87337	17.272	0.013637
chr13	ENSG00000130177	CDC16	intergenic|chr13:114141614-114143027	intergenic	3.93434	114234844	92523.5	7.2409	28.4882	0.014614
chr13	ENSG00000130177	CDC16	intergenic|chr13:114222292-114223068	intergenic	6.57532	114234844	12164	19.6537	129.23	0.066292
chr13	ENSG00000169062	UPF3A	intergenic|chr13:114222292-114223068	intergenic	6.57532	114281583	58903	4.58218	30.1293	0.021032
chr13	ENSG00000198824	CHAMP1	intergenic|chr13:114222292-114223068	intergenic	6.57532	114314334	91654	3.13627	20.622	0.016282
chr13	ENSG00000130177	CDC16	intergenic|chr13:114226359-114227152	intergenic	1.49844	114234844	8088.5	32.9863	49.4279	0.025355
chr13	ENSG00000130177	CDC16	intergenic|chr13:114229480-114229980	intergenic	0.922352	114234844	5114	39.5614	36.4895	0.018718
chr13	ENSG00000130177	CDC16	intergenic|chr13:114230043-114230543	intergenic	0.701812	114234844	4551	42.8828	30.0957	0.015438
chr13	ENSG00000169062	UPF3A	intergenic|chr13:114274881-114275752	intergenic	0.681888	114281583	6266.5	34.0729	23.2339	0.016219
chr13	ENSG00000198824	CHAMP1	intergenic|chr13:114313084-114313584	intergenic	0.72208	114314334	1000	64.1817	46.3443	0.036591
chr13	ENSG00000198824	CHAMP1	genic|chr13:114325471-114327092	genic	2.58362	114314334	11947.5	19.9686	51.5912	0.040733
chr4	ENSG00000215375	MYL5	genic|chr4:680454-681410	genic	2.12536	677921	3011	55.1297	117.17	0.051399
chr4	ENSG00000215375	MYL5	genic|chr4:683541-684389	genic	1.28236	677921	6044	35.0174	44.905	0.019698
chr4	ENSG00000215375	MYL5	intergenic|chr4:699299-700648	intergenic	6.08168	677921	22052.5	11.3945	69.2979	0.030399
chr4	ENSG00000185619	PCGF3	intergenic|chr4:699299-700648	intergenic	6.08168	705740	5766.5	36.2669	220.564	0.092436
chr4	ENSG00000185619	PCGF3	genic|chr4:708017-709265	genic	0.635513	705740	2901	56.229	35.7343	0.014976
chr4	ENSG00000185619	PCGF3	genic|chr4:709354-710124	genic	0.891435	705740	3999	46.6704	41.6037	0.017436
chr4	ENSG00000127419	TMEM175	genic|chr4:915117-916809	genic	5.08788	932386	16423	14.9833	76.2334	0.025862
chr4	ENSG00000145214	DGKQ	genic|chr4:915117-916809	genic	5.08788	973560	57597	5.61958	28.5917	0.012576
chr4	ENSG00000127419	TMEM175	genic|chr4:930123-930930	genic	3.24146	932386	1859.5	68.2452	221.214	0.075047
chr4	ENSG00000145214	DGKQ	genic|chr4:930123-930930	genic	3.24146	973560	43033.5	10.7325	34.7889	0.015301
chr4	ENSG00000127419	TMEM175	genic|chr4:931035-931875	genic	3.02435	932386	931	68.6458	207.609	0.070432
chr4	ENSG00000145214	DGKQ	genic|chr4:931035-931875	genic	3.02435	973560	42105	10.7325	32.4588	0.014277
chr4	ENSG00000127419	TMEM175	genic|chr4:934090-935423	genic	3.67945	932386	2370.5	62.0147	228.18	0.07741
chr4	ENSG00000145214	DGKQ	genic|chr4:934090-935423	genic	3.67945	973560	38803.5	18.7818	69.1067	0.030396
chr4	ENSG00000182903	ZNF721	genic|chr4:935886-937215	genic	4.42866	499171	437380	5.36738	23.7703	0.014776
chr4	ENSG00000174227	PIGG	genic|chr4:935886-937215	genic	4.42866	499199	437352	5.36738	23.7703	0.014777
chr4	ENSG00000127419	TMEM175	genic|chr4:935886-937215	genic	4.42866	932386	4164.5	45.4732	201.385	0.06832
chr4	ENSG00000145214	DGKQ	genic|chr4:935886-937215	genic	4.42866	973560	37009.5	18.7818	83.1784	0.036585
chr4	ENSG00000145217	SLC26A1	genic|chr4:935886-937215	genic	4.42866	993440	56889.5	4.72679	20.9334	0.013179
chr4	ENSG00000145214	DGKQ	genic|chr4:970188-970688	genic	0.542762	973560	3122	54.0547	29.3389	0.012904
chr4	ENSG00000145214	DGKQ	intergenic|chr4:978902-980146	intergenic	6.01916	973560	5964	35.3692	212.893	0.093639
chr4	ENSG00000127415	IDUA	intergenic|chr4:978902-980146	intergenic	6.01916	986996	7472	32.6343	196.431	0.095775
chr4	ENSG00000145217	SLC26A1	intergenic|chr4:978902-980146	intergenic	6.01916	993440	13916	17.4245	104.881	0.066027
chr4	ENSG00000145214	DGKQ	intergenic|chr4:984551-985542	intergenic	1.9749	973560	11486.5	20.673	40.8271	0.017957
chr4	ENSG00000127415	IDUA	intergenic|chr4:984551-985542	intergenic	1.9749	986996	1949.5	67.1181	132.551	0.064629
chr4	ENSG00000145217	SLC26A1	intergenic|chr4:984551-985542	intergenic	1.9749	993440	8393.5	27.016	53.3539	0.033589
chr4	ENSG00000145214	DGKQ	intergenic|chr4:1010456-1011793	intergenic	6.83915	973560	37564.5	6.91338	47.2816	0.020796
chr4	ENSG00000127415	IDUA	intergenic|chr4:1010456-1011793	intergenic	6.83915	986996	24128.5	10.4725	71.6228	0.034922
chr4	ENSG00000145217	SLC26A1	intergenic|chr4:1010456-1011793	intergenic	6.83915	993440	17684.5	13.9952	95.7149	0.060257
chr4	ENSG00000178222	RNF212	intergenic|chr4:1010456-1011793	intergenic	6.83915	1113564	102440	2.86697	19.6077	0.012714
chr4	ENSG00000145214	DGKQ	intergenic|chr4:1043547-1044047	intergenic	8.76733	973560	70237	3.92541	34.4154	0.015137
chr4	ENSG00000127415	IDUA	intergenic|chr4:1043547-1044047	intergenic	8.76733	986996	56801	4.73339	41.4992	0.020234
chr4	ENSG00000145217	SLC26A1	intergenic|chr4:1043547-1044047	intergenic	8.76733	993440	50357	5.27687	46.264	0.029125
chr4	ENSG00000178222	RNF212	intergenic|chr4:1043547-1044047	intergenic	8.76733	1113564	69767	3.94832	34.6162	0.022445
chr4	ENSG00000178222	RNF212	genic|chr4:1080963-1082053	genic	4.66878	1113564	32056	8.01873	37.4377	0.024275
chr4	ENSG00000145217	SLC26A1	genic|chr4:1082292-1082792	genic	6.88655	993440	89102	3.20986	22.1048	0.013916
chr4	ENSG00000178222	RNF212	genic|chr4:1082292-1082792	genic	6.88655	1113564	31022	8.26934	56.9472	0.036925
chr4	ENSG00000178222	RNF212	genic|chr4:1120491-1121918	genic	0.621428	1113564	7640.5	34.9916	21.7447	0.0141
chr4	ENSG00000178222	RNF212	genic|chr4:1130159-1130997	genic	2.03158	1113564	17014	14.5036	29.4653	0.019106
chr4	ENSG00000185619	PCGF3	intergenic|chr4:1136571-1138323	intergenic	8.62064	705740	431707	3.67474	31.6786	0.013276
chr4	ENSG00000178222	RNF212	intergenic|chr4:1136571-1138323	intergenic	8.62064	1113564	23883	10.5735	91.1505	0.059103
chr4	ENSG00000090316	MAEA	intergenic|chr4:1136571-1138323	intergenic	8.62064	1289850	152403	6.65635	57.382	0.014606
chr4	ENSG00000163945	UVSSA	intergenic|chr4:1136571-1138323	intergenic	8.62064	1347315	209868	6.82951	58.8748	0.017248
chr4	ENSG00000178222	RNF212	genic|chr4:1167081-1168031	genic	9.27642	1113564	53992	4.95414	45.9567	0.029799
chr4	ENSG00000182903	ZNF721	genic|chr4:1200342-1202607	genic	15.0981	499171	702304	5.36738	81.037	0.050374
chr4	ENSG00000174227	PIGG	genic|chr4:1200342-1202607	genic	15.0981	499199	702276	5.36738	81.037	0.050378
chr4	ENSG00000145217	SLC26A1	genic|chr4:1200342-1202607	genic	15.0981	993440	208034	1.71317	25.8655	0.016284
chr4	ENSG00000178222	RNF212	genic|chr4:1200342-1202607	genic	15.0981	1113564	87910.5	3.24573	49.0042	0.031775
chr4	ENSG00000090316	MAEA	genic|chr4:1200342-1202607	genic	15.0981	1289850	88375.5	5.76884	87.0983	0.022169
chr4	ENSG00000090316	MAEA	genic|chr4:1294936-1295436	genic	1.82375	1289850	5336	38.3797	69.9949	0.017816
chr4	ENSG00000145214	DGKQ	genic|chr4:1299966-1301434	genic	25.4236	973560	327140	1.24749	31.7158	0.01395
chr4	ENSG00000127415	IDUA	genic|chr4:1299966-1301434	genic	25.4236	986996	313704	1.2847	32.6616	0.015925
chr4	ENSG00000145217	SLC26A1	genic|chr4:1299966-1301434	genic	25.4236	993440	307260	1.30352	33.1401	0.020863
chr4	ENSG00000178222	RNF212	genic|chr4:1299966-1301434	genic	25.4236	1113564	187136	1.87455	47.6578	0.030902
chr4	ENSG00000090316	MAEA	genic|chr4:1299966-1301434	genic	25.4236	1289850	10850	26.6254	676.914	0.172297
chr4	ENSG00000163945	UVSSA	genic|chr4:1299966-1301434	genic	25.4236	1347315	46615	5.66226	143.955	0.042174
chr4	ENSG00000090316	MAEA	genic|chr4:1301443-1301943	genic	6.44925	1289850	11843	26.6254	171.714	0.043707
chr4	ENSG00000090316	MAEA	genic|chr4:1309224-1309724	genic	3.5733	1289850	19624	32.838	117.34	0.029867
chr4	ENSG00000163945	UVSSA	genic|chr4:1309224-1309724	genic	3.5733	1347315	37841	12.2931	43.927	0.012869
chr4	ENSG00000163945	UVSSA	intergenic|chr4:1345794-1346710	intergenic	1.94982	1347315	1063	68.6458	133.847	0.039213
chr4	ENSG00000163945	UVSSA	genic|chr4:1348049-1348549	genic	0.762272	1347315	984	68.6458	52.3267	0.01533
chr4	ENSG00000163945	UVSSA	genic|chr4:1351755-1352255	genic	1.06903	1347315	4690	42.0161	44.9167	0.013159
chr4	ENSG00000185619	PCGF3	intergenic|chr4:1579337-1580932	intergenic	16.884	705740	874394	3.67474	62.0444	0.026002
chr4	ENSG00000163950	SLBP	genic|chr4:1701606-1703128	genic	2.64236	1712741	10374	23.3491	61.6968	0.018468
chr4	ENSG00000168936	TMEM129	genic|chr4:1701606-1703128	genic	2.64236	1721357	18990	17.0731	45.1133	0.01305
chr4	ENSG00000013810	TACC3	genic|chr4:1701606-1703128	genic	2.64236	1721489	19122	17.0731	45.1133	0.012552
chr4	ENSG00000163950	SLBP	genic|chr4:1711337-1711837	genic	0.968384	1712741	1154	68.6458	66.4755	0.019898
chr4	ENSG00000163950	SLBP	intergenic|chr4:1714541-1715869	intergenic	4.5726	1712741	2464	60.9375	278.643	0.083406
chr4	ENSG00000168936	TMEM129	intergenic|chr4:1714541-1715869	intergenic	4.5726	1721357	6152	68.6458	313.89	0.0908
chr4	ENSG00000013810	TACC3	intergenic|chr4:1714541-1715869	intergenic	4.5726	1721489	6284	68.6458	313.89	0.087333
chr4	ENSG00000185619	PCGF3	genic|chr4:1722819-1724060	genic	9.95522	705740	1.0177e+06	3.46625	34.5073	0.014462
chr4	ENSG00000163950	SLBP	genic|chr4:1722819-1724060	genic	9.95522	1712741	10698.5	21.9963	218.978	0.065546
chr4	ENSG00000168936	TMEM129	genic|chr4:1722819-1724060	genic	9.95522	1721357	2082.5	65.4686	651.755	0.188535
chr4	ENSG00000013810	TACC3	genic|chr4:1722819-1724060	genic	9.95522	1721489	1950.5	67.1057	668.052	0.185871
chr4	ENSG00000163950	SLBP	genic|chr4:1726181-1726939	genic	2.46957	1712741	13819	17.5348	43.3034	0.012962
chr4	ENSG00000168936	TMEM129	genic|chr4:1726181-1726939	genic	2.46957	1721357	5203	43.809	108.189	0.031296
chr4	ENSG00000013810	TACC3	genic|chr4:1726181-1726939	genic	2.46957	1721489	5071	43.809	108.189	0.030101
chr4	ENSG00000163950	SLBP	genic|chr4:1727306-1727806	genic	3.60971	1712741	14815	16.4636	59.4289	0.017789
chr4	ENSG00000168936	TMEM129	genic|chr4:1727306-1727806	genic	3.60971	1721357	6199	34.3543	124.009	0.035873
chr4	ENSG00000013810	TACC3	genic|chr4:1727306-1727806	genic	3.60971	1721489	6067	34.9175	126.042	0.035068
chr4	ENSG00000168884	TNIP2	genic|chr4:2412845-2413520	genic	26.7231	2756376	343194	2.35394	62.9047	0.018586
chr4	ENSG00000168884	TNIP2	genic|chr4:2746148-2747040	genic	5.28472	2756376	9782	23.7583	125.556	0.037097
chr4	ENSG00000168884	TNIP2	genic|chr4:2753423-2754256	genic	1.01682	2756376	2536.5	60.1187	61.1299	0.018061
chr4	ENSG00000168884	TNIP2	intergenic|chr4:2763980-2765238	intergenic	4.63856	2756376	8233	27.4488	127.323	0.037619
chr4	ENSG00000168884	TNIP2	intergenic|chr4:2770698-2771531	intergenic	9.12871	2756376	14738.5	16.5413	151.001	0.044615
chr4	ENSG00000109736	MFSD10	intergenic|chr4:2770698-2771531	intergenic	9.12871	2934237	163122	4.52966	41.3499	0.012601
chr4	ENSG00000168884	TNIP2	intergenic|chr4:2785130-2786024	intergenic	8.56774	2756376	29201	8.75292	74.9928	0.022157
chr4	ENSG00000168884	TNIP2	intergenic|chr4:2786053-2787897	intergenic	30.6372	2756376	30599	8.37664	256.637	0.075826
chr4	ENSG00000087274	ADD1	intergenic|chr4:2786053-2787897	intergenic	30.6372	2843856	56881	4.72743	144.835	0.029918
chr4	ENSG00000109736	MFSD10	intergenic|chr4:2786053-2787897	intergenic	30.6372	2934237	147262	2.18249	66.8653	0.020377
chr4	ENSG00000249673	NOP14-AS1	intergenic|chr4:2786053-2787897	intergenic	30.6372	2935545	148570	2.16896	66.4507	0.023633
chr4	ENSG00000087269	NOP14	intergenic|chr4:2786053-2787897	intergenic	30.6372	2963506	176531	1.92208	58.8872	0.01965
chr4	ENSG00000125388	GRK4	intergenic|chr4:2786053-2787897	intergenic	30.6372	2963615	176640	1.92125	58.8618	0.019644
chr4	ENSG00000168884	TNIP2	intergenic|chr4:2790826-2791326	intergenic	5.90237	2756376	34700	7.44486	43.9423	0.012983
chr4	ENSG00000168884	TNIP2	intergenic|chr4:2793498-2795108	intergenic	17.894	2756376	37927	6.8518	122.606	0.036225
chr4	ENSG00000087274	ADD1	intergenic|chr4:2793498-2795108	intergenic	17.894	2843856	49553	5.35472	95.8173	0.019792
chr4	ENSG00000249673	NOP14-AS1	intergenic|chr4:2793498-2795108	intergenic	17.894	2935545	141242	2.24816	40.2285	0.014307
chr4	ENSG00000168884	TNIP2	intergenic|chr4:2797783-2799151	intergenic	21.1901	2756376	42091	6.22033	131.809	0.038944
chr4	ENSG00000087274	ADD1	intergenic|chr4:2797783-2799151	intergenic	21.1901	2843856	45389	5.80246	122.954	0.025398
chr4	ENSG00000109736	MFSD10	intergenic|chr4:2797783-2799151	intergenic	21.1901	2934237	135770	2.31316	49.016	0.014937
chr4	ENSG00000249673	NOP14-AS1	intergenic|chr4:2797783-2799151	intergenic	21.1901	2935545	137078	2.29713	48.6762	0.017312
chr4	ENSG00000087269	NOP14	intergenic|chr4:2797783-2799151	intergenic	21.1901	2963506	165039	2.01492	42.6962	0.014248
chr4	ENSG00000125388	GRK4	intergenic|chr4:2797783-2799151	intergenic	21.1901	2963615	165148	2.01399	42.6765	0.014243
chr4	ENSG00000168884	TNIP2	intergenic|chr4:2800005-2801650	intergenic	24.101	2756376	44451.5	5.91492	142.556	0.04212
chr4	ENSG00000087274	ADD1	intergenic|chr4:2800005-2801650	intergenic	24.101	2843856	43028.5	8.65686	208.639	0.043097
chr4	ENSG00000109736	MFSD10	intergenic|chr4:2800005-2801650	intergenic	24.101	2934237	133410	4.52966	109.17	0.033269
chr4	ENSG00000249673	NOP14-AS1	intergenic|chr4:2800005-2801650	intergenic	24.101	2935545	134718	2.3263	56.0662	0.01994
chr4	ENSG00000087269	NOP14	intergenic|chr4:2800005-2801650	intergenic	24.101	2963506	162678	2.03536	49.0543	0.016369
chr4	ENSG00000125388	GRK4	intergenic|chr4:2800005-2801650	intergenic	24.101	2963615	162788	2.03441	49.0313	0.016364
chr4	ENSG00000152953	STK32B	intergenic|chr4:2800005-2801650	intergenic	24.101	5051516	2.25069e+06	1.08293	26.0998	0.018112
chr4	ENSG00000179010	MRFAP1	intergenic|chr4:2800005-2801650	intergenic	24.101	6640090	3.83926e+06	2.16105	52.0835	0.016516
chr4	ENSG00000168884	TNIP2	intergenic|chr4:2803618-2804118	intergenic	8.60209	2756376	47492	5.56645	47.8831	0.014148
chr4	ENSG00000087274	ADD1	intergenic|chr4:2803618-2804118	intergenic	8.60209	2843856	39988	8.65686	74.4671	0.015382
chr4	ENSG00000168884	TNIP2	intergenic|chr4:2811674-2812401	intergenic	12.602	2756376	55661.5	4.82021	60.7445	0.017948
chr4	ENSG00000087274	ADD1	intergenic|chr4:2811674-2812401	intergenic	12.602	2843856	31818.5	8.07488	101.76	0.02102
chr4	ENSG00000087274	ADD1	intergenic|chr4:2816305-2817716	intergenic	5.44102	2843856	26845.5	16.2316	88.3165	0.018243
chr4	ENSG00000087274	ADD1	genic|chr4:2834146-2835838	genic	2.96286	2843856	8864	25.8199	76.5008	0.015802
chr4	ENSG00000087274	ADD1	genic|chr4:2837544-2838525	genic	8.22594	2843856	5821.5	68.6458	564.676	0.116641
chr4	ENSG00000109736	MFSD10	genic|chr4:2837544-2838525	genic	8.22594	2934237	96202.5	7.54943	62.1012	0.018925
chr4	ENSG00000087274	ADD1	genic|chr4:2845220-2845720	genic	2.32117	2843856	1614	68.6458	159.338	0.032913
chr4	ENSG00000087274	ADD1	genic|chr4:2850665-2851807	genic	1.78631	2843856	7380	34.6274	61.8552	0.012777
chr4	ENSG00000087274	ADD1	genic|chr4:2857832-2860431	genic	6.05936	2843856	15275.5	17.3137	104.91	0.021671
chr4	ENSG00000087274	ADD1	genic|chr4:2871118-2872850	genic	7.78726	2843856	28128	10.8211	84.2666	0.017406
chr4	ENSG00000109736	MFSD10	genic|chr4:2931660-2932160	genic	5.34483	2934237	2327	62.5237	334.179	0.10184
chr4	ENSG00000249673	NOP14-AS1	genic|chr4:2931660-2932160	genic	5.34483	2935545	3635	49.5105	264.625	0.094113
chr4	ENSG00000087269	NOP14	genic|chr4:2931660-2932160	genic	5.34483	2963506	31596	8.12823	43.444	0.014497
chr4	ENSG00000125388	GRK4	genic|chr4:2931660-2932160	genic	5.34483	2963615	31705	8.102	43.3039	0.014452
chr4	ENSG00000249673	NOP14-AS1	intergenic|chr4:3041330-3042215	intergenic	13.3753	2935545	106228	2.78579	37.2608	0.013252
chr4	ENSG00000087269	NOP14	intergenic|chr4:3041330-3042215	intergenic	13.3753	2963506	78266.5	3.57753	47.8505	0.015968
chr4	ENSG00000125388	GRK4	intergenic|chr4:3041330-3042215	intergenic	13.3753	2963615	78157.5	3.58176	47.9071	0.015988
chr4	ENSG00000109758	HGFAC	intergenic|chr4:3041330-3042215	intergenic	13.3753	3441932	400160	2.40051	32.1076	0.013035
chr4	ENSG00000168884	TNIP2	intergenic|chr4:3045407-3045907	intergenic	19.1368	2756376	289281	2.35394	45.047	0.01331
chr4	ENSG00000109736	MFSD10	intergenic|chr4:3045407-3045907	intergenic	19.1368	2934237	111420	2.6838	51.3594	0.015652
chr4	ENSG00000249673	NOP14-AS1	intergenic|chr4:3045407-3045907	intergenic	19.1368	2935545	110112	2.70855	51.8331	0.018434
chr4	ENSG00000087269	NOP14	intergenic|chr4:3045407-3045907	intergenic	19.1368	2963506	82151	3.43424	65.7205	0.021931
chr4	ENSG00000125388	GRK4	intergenic|chr4:3045407-3045907	intergenic	19.1368	2963615	82042	3.43807	65.7938	0.021958
chr4	ENSG00000185619	PCGF3	intergenic|chr4:3059562-3060443	intergenic	8.21975	705740	2.35426e+06	3.67474	30.2054	0.012659
chr4	ENSG00000109758	HGFAC	genic|chr4:3106536-3107036	genic	7.24656	3441932	335146	7.20153	52.1863	0.021186
chr4	ENSG00000127415	IDUA	genic|chr4:3201937-3204123	genic	16.0345	986996	2216034	2.10044	33.6795	0.016421
chr4	ENSG00000159788	RGS12	genic|chr4:3201937-3204123	genic	16.0345	3314146	111116	2.6895	43.1247	0.019079
chr4	ENSG00000109758	HGFAC	genic|chr4:3201937-3204123	genic	16.0345	3441932	238902	2.40051	38.491	0.015626
chr4	ENSG00000145220	LYAR	genic|chr4:3201937-3204123	genic	16.0345	4290169	1087139	3.87186	62.0833	0.027865
chr4	ENSG00000168826	ZBTB49	genic|chr4:3201937-3204123	genic	16.0345	4290196	1087166	3.87186	62.0833	0.029274
chr4	ENSG00000159788	RGS12	genic|chr4:3225192-3226311	genic	9.32864	3314146	88394.5	3.23103	30.1412	0.013335
chr4	ENSG00000159788	RGS12	genic|chr4:3226475-3226975	genic	10.8274	3314146	87421	3.26075	35.3055	0.01562
chr4	ENSG00000159788	RGS12	intergenic|chr4:3285729-3286567	intergenic	9.27642	3314146	27998	9.10605	84.4716	0.037372
chr4	ENSG00000159788	RGS12	intergenic|chr4:3291481-3292523	intergenic	2.97008	3314146	22144	11.3504	33.7116	0.014915
chr4	ENSG00000159788	RGS12	intergenic|chr4:3292556-3293238	intergenic	5.77836	3314146	21249	11.7973	68.1689	0.03016
chr4	ENSG00000159788	RGS12	intergenic|chr4:3302007-3302835	intergenic	8.55228	3314146	11725	20.3026	173.634	0.07682
chr4	ENSG00000159788	RGS12	intergenic|chr4:3302858-3303918	intergenic	2.61866	3314146	10758	21.8906	57.324	0.025362
chr4	ENSG00000159788	RGS12	intergenic|chr4:3305567-3306800	intergenic	1.94261	3314146	7962.5	28.2092	54.7993	0.024245
chr4	ENSG00000159788	RGS12	intergenic|chr4:3311358-3312728	intergenic	0.580206	3314146	2103	65.2169	37.8392	0.016741
chr4	ENSG00000159788	RGS12	genic|chr4:3329784-3331443	genic	2.86668	3314146	16467.5	14.9461	42.8457	0.018956
chr4	ENSG00000159788	RGS12	genic|chr4:3345524-3346847	genic	3.62723	3314146	32039.5	8.02261	29.0999	0.012874
chr4	ENSG00000109758	HGFAC	genic|chr4:3345524-3346847	genic	3.62723	3441932	95746.5	12.0026	43.536	0.017674
chr4	ENSG00000109758	HGFAC	genic|chr4:3354474-3355671	genic	3.48158	3441932	86859.5	9.60204	33.4303	0.013572
chr4	ENSG00000109758	HGFAC	genic|chr4:3357498-3359047	genic	3.43246	3441932	83659.5	9.60204	32.9586	0.01338
chr4	ENSG00000013288	MAN2B2	genic|chr4:3357498-3359047	genic	3.43246	6575173	3.2169e+06	5.83016	20.0118	0.015511
chr4	ENSG00000159788	RGS12	genic|chr4:3369880-3370380	genic	11.1009	3314146	55984	4.79528	53.2317	0.023551
chr4	ENSG00000109758	HGFAC	genic|chr4:3369880-3370380	genic	11.1009	3441932	71802	3.85135	42.7533	0.017356
chr4	ENSG00000159788	RGS12	genic|chr4:3372421-3373366	genic	17.9366	3314146	58747.5	4.59299	82.3825	0.036448
chr4	ENSG00000109758	HGFAC	genic|chr4:3372421-3373366	genic	17.9366	3441932	69038.5	3.98446	71.4675	0.029013
chr4	ENSG00000163956	LRPAP1	genic|chr4:3372421-3373366	genic	17.9366	3532497	159604	2.06276	36.9989	0.018036
chr4	ENSG00000159788	RGS12	genic|chr4:3385355-3385855	genic	8.36747	3314146	71459	3.8673	32.3595	0.014317
chr4	ENSG00000109758	HGFAC	genic|chr4:3385355-3385855	genic	8.36747	3441932	56327	4.80102	40.1724	0.016309
chr4	ENSG00000178222	RNF212	genic|chr4:3387501-3389687	genic	33.9113	1113564	2275030	0.62485	21.1895	0.013739
chr4	ENSG00000159788	RGS12	genic|chr4:3387501-3389687	genic	33.9113	3314146	74448	3.73337	126.604	0.056012
chr4	ENSG00000109758	HGFAC	genic|chr4:3387501-3389687	genic	33.9113	3441932	53338	5.00892	169.859	0.068957
chr4	ENSG00000163956	LRPAP1	genic|chr4:3387501-3389687	genic	33.9113	3532497	143903	2.21842	75.2294	0.036672
chr4	ENSG00000132406	TMEM128	genic|chr4:3387501-3389687	genic	33.9113	4248242	859648	1.28132	43.4513	0.015381
chr4	ENSG00000168824	NSG1	genic|chr4:3387501-3389687	genic	33.9113	4386255	997661	0.571099	19.3667	0.019135
chr4	ENSG00000109758	HGFAC	genic|chr4:3402118-3403085	genic	6.83983	3441932	39330.5	6.62405	45.3074	0.018393
chr4	ENSG00000109758	HGFAC	genic|chr4:3414386-3414886	genic	3.39364	3441932	27296	9.32609	31.6494	0.012849
chr4	ENSG00000109758	HGFAC	genic|chr4:3436925-3437920	genic	1.72619	3441932	4509.5	46.0772	79.538	0.03229
chr4	ENSG00000109758	HGFAC	intergenic|chr4:3440828-3441328	intergenic	1.38542	3441932	854	68.6458	95.1031	0.038609
chr4	ENSG00000109758	HGFAC	genic|chr4:3443381-3443881	genic	0.635513	3441932	1699	68.6458	43.6253	0.01771
chr4	ENSG00000163956	LRPAP1	genic|chr4:3508483-3509364	genic	2.48262	3532497	23573.5	10.7038	26.5734	0.012954
chr4	ENSG00000163956	LRPAP1	genic|chr4:3529356-3529856	genic	3.68013	3532497	2891	56.3306	207.304	0.101055
chr4	ENSG00000163956	LRPAP1	genic|chr4:3530241-3531122	genic	0.731355	3532497	1815.5	68.6458	50.2044	0.024473
chr4	ENSG00000163956	LRPAP1	intergenic|chr4:3556480-3557512	intergenic	6.9422	3532497	24499	10.3237	71.6689	0.034937
chr4	ENSG00000132406	TMEM128	intergenic|chr4:4248827-4249327	intergenic	0.887313	4248242	835	68.6458	60.9103	0.021562
chr4	ENSG00000132406	TMEM128	intergenic|chr4:4252650-4253475	intergenic	1.41221	4248242	4820.5	41.2312	58.2272	0.020612
chr4	ENSG00000132406	TMEM128	intergenic|chr4:4259129-4260637	intergenic	2.5314	4248242	11641	38.4397	97.3063	0.034446
chr4	ENSG00000132406	TMEM128	genic|chr4:4267301-4268475	genic	3.7509	4248242	19646	23.0638	86.5101	0.030624
chr4	ENSG00000145220	LYAR	genic|chr4:4267301-4268475	genic	3.7509	4290169	22281	11.285	42.329	0.018999
chr4	ENSG00000168826	ZBTB49	genic|chr4:4267301-4268475	genic	3.7509	4290196	22308	11.2722	42.281	0.019937
chr4	ENSG00000132406	TMEM128	genic|chr4:4268723-4270991	genic	21.6988	4248242	21615	23.0638	500.457	0.177158
chr4	ENSG00000145220	LYAR	genic|chr4:4268723-4270991	genic	21.6988	4290169	20312	12.3049	267.002	0.119839
chr4	ENSG00000168826	ZBTB49	genic|chr4:4268723-4270991	genic	21.6988	4290196	20339	12.2897	266.671	0.125744
chr4	ENSG00000168824	NSG1	genic|chr4:4268723-4270991	genic	21.6988	4386255	116398	2.59487	56.3057	0.055633
chr4	ENSG00000152953	STK32B	genic|chr4:4268723-4270991	genic	21.6988	5051516	781659	1.08293	23.4983	0.016306
chr4	ENSG00000109501	WFS1	genic|chr4:4268723-4270991	genic	21.6988	6269849	1999992	0.967871	21.0016	0.012795
chr4	ENSG00000179010	MRFAP1	genic|chr4:4268723-4270991	genic	21.6988	6640090	2370233	2.16105	46.8922	0.014869
chr4	ENSG00000168824	NSG1	intergenic|chr4:5032689-5034358	intergenic	3.90445	4386255	647268	4.10351	16.022	0.015831
chr4	ENSG00000152953	STK32B	intergenic|chr4:5032689-5034358	intergenic	3.90445	5051516	17992.5	13.7733	53.7773	0.037318
chr4	ENSG00000152953	STK32B	intergenic|chr4:5036268-5036768	intergenic	1.1635	5051516	14998	16.2807	18.9426	0.013145
chr4	ENSG00000152953	STK32B	intergenic|chr4:5036932-5037894	intergenic	2.88214	5051516	14103	17.2156	49.6177	0.034432
chr4	ENSG00000152953	STK32B	intergenic|chr4:5038121-5039000	intergenic	4.0106	5051516	12955.5	18.5811	74.5212	0.051713
chr4	ENSG00000152953	STK32B	intergenic|chr4:5040799-5041299	intergenic	2.02402	5051516	10467	22.4169	45.3723	0.031486
chr4	ENSG00000152953	STK32B	intergenic|chr4:5045084-5046087	intergenic	3.34589	5051516	5930.5	35.5185	118.841	0.082468
chr4	ENSG00000109501	WFS1	intergenic|chr4:6257188-6258450	intergenic	2.40911	6269849	12030	22.2984	53.7193	0.032729
chr4	ENSG00000109501	WFS1	intergenic|chr4:6267333-6268648	intergenic	2.65541	6269849	1858.5	68.2577	181.252	0.11043
chr4	ENSG00000179010	MRFAP1	intergenic|chr4:6632965-6634631	intergenic	1.71588	6640090	6292	42.8379	73.5048	0.023308
chr4	ENSG00000178988	MRFAP1L1	intergenic|chr4:6706567-6707067	intergenic	0.763646	6709879	3062	59.1096	45.1388	0.013324
chr4	ENSG00000178988	MRFAP1L1	genic|chr4:6708361-6708938	genic	0.883534	6709879	1229.5	68.6458	60.6509	0.017903
chr4	ENSG00000178988	MRFAP1L1	intergenic|chr4:6714673-6715424	intergenic	1.16419	6709879	5169.5	39.2596	45.7057	0.013491
chr4	ENSG00000186222	BLOC1S4	intergenic|chr4:6714673-6715424	intergenic	1.16419	6716114	1065.5	68.6458	79.9167	0.03122
chr4	ENSG00000186222	BLOC1S4	intergenic|chr4:6720191-6720691	intergenic	0.828915	6716114	4327	44.3504	36.7627	0.014362
chr4	ENSG00000013288	MAN2B2	intergenic|chr4:6774084-6774584	intergenic	3.44723	6575173	199161	5.83016	20.0979	0.015578
chr4	ENSG00000013288	MAN2B2	genic|chr4:6783317-6784010	genic	3.93915	6575173	208490	5.83016	22.9659	0.017801
chr4	ENSG00000109501	WFS1	genic|chr4:6806659-6808076	genic	22.3621	6269849	537518	0.967871	21.6437	0.013187
chr4	ENSG00000013288	MAN2B2	genic|chr4:6806659-6808076	genic	22.3621	6575173	232194	1.58622	35.4713	0.027494
chr4	ENSG00000179010	MRFAP1	genic|chr4:6806659-6808076	genic	22.3621	6640090	167278	1.99599	44.6345	0.014153
chr4	ENSG00000178988	MRFAP1L1	genic|chr4:6806659-6808076	genic	22.3621	6709879	97488.5	2.98294	66.705	0.01969
chr4	ENSG00000186222	BLOC1S4	genic|chr4:6806659-6808076	genic	22.3621	6716114	91253.5	3.14754	70.3857	0.027497
chr4	ENSG00000013288	MAN2B2	genic|chr4:6875453-6876372	genic	12.5941	6575173	300740	1.32326	16.6653	0.012917
chr4	ENSG00000178988	MRFAP1L1	intergenic|chr4:6891308-6892615	intergenic	11.3004	6709879	182082	4.64991	52.546	0.01551
chr4	ENSG00000013288	MAN2B2	genic|chr4:6942121-6943217	genic	14.3636	6575173	367496	1.14984	16.5159	0.012802
chr4	ENSG00000145220	LYAR	genic|chr4:6986538-6988020	genic	9.6725	4290169	2697110	5.07142	49.0533	0.022017
chr4	ENSG00000168826	ZBTB49	genic|chr4:6986538-6988020	genic	9.6725	4290196	2697083	5.07142	49.0533	0.02313
chr4	ENSG00000152953	STK32B	genic|chr4:7646603-7648643	genic	16.6075	5051516	2596107	1.13406	18.8339	0.01307
chr4	ENSG00000152953	STK32B	genic|chr4:7649669-7650303	genic	22.1248	5051516	2598470	1.13406	25.0908	0.017411
chr4	ENSG00000178163	ZNF518B	intergenic|chr4:8167328-8168246	intergenic	9.48975	10457408	2289621	1.69104	16.0476	0.013576
chr4	ENSG00000109667	SLC2A9	genic|chr4:10005557-10006629	genic	6.0731	10021490	15397	15.8955	96.535	0.030593
chr4	ENSG00000109667	SLC2A9	genic|chr4:10006766-10007646	genic	2.5472	10021490	14284	17.0181	43.3485	0.013738
chr4	ENSG00000109667	SLC2A9	genic|chr4:10018814-10019314	genic	12.3757	10021490	2426	61.3724	759.525	0.240703
chr4	ENSG00000071127	WDR1	genic|chr4:10018814-10019314	genic	12.3757	10116949	97885	8.20047	101.486	0.025143
chr4	ENSG00000178163	ZNF518B	genic|chr4:10018814-10019314	genic	12.3757	10457408	438344	3.38208	41.8555	0.03541
chr4	ENSG00000109667	SLC2A9	intergenic|chr4:10022739-10023494	intergenic	1.84058	10021490	1626.5	68.6458	126.348	0.040041
chr4	ENSG00000109667	SLC2A9	intergenic|chr4:10023677-10024177	intergenic	3.93434	10021490	2437	61.2461	240.963	0.076364
chr4	ENSG00000109667	SLC2A9	intergenic|chr4:10024228-10024728	intergenic	4.32045	10021490	2988	55.3567	239.166	0.075795
chr4	ENSG00000109667	SLC2A9	intergenic|chr4:10031927-10033586	intergenic	10.6392	10021490	11266.5	21.0265	223.705	0.070895
chr4	ENSG00000178163	ZNF518B	intergenic|chr4:10031927-10033586	intergenic	10.6392	10457408	424652	1.76293	18.7561	0.015868
chr4	ENSG00000109667	SLC2A9	intergenic|chr4:10044271-10046074	intergenic	10.5873	10021490	23682.5	10.6575	112.834	0.035759
chr4	ENSG00000178163	ZNF518B	intergenic|chr4:10044271-10046074	intergenic	10.5873	10457408	412236	1.77088	18.7488	0.015861
chr4	ENSG00000071127	WDR1	genic|chr4:10095293-10096040	genic	4.81959	10116949	21282.5	18.7439	90.3381	0.022381
chr4	ENSG00000109667	SLC2A9	genic|chr4:10096064-10097376	genic	14.9734	10021490	75230	3.70013	55.4035	0.017558
chr4	ENSG00000071127	WDR1	genic|chr4:10096064-10097376	genic	14.9734	10116949	20229	18.7439	280.66	0.069533
chr4	ENSG00000178163	ZNF518B	genic|chr4:10096064-10097376	genic	14.9734	10457408	360688	1.69104	25.3206	0.021421
chr4	ENSG00000071127	WDR1	genic|chr4:10100707-10101610	genic	6.60933	10116949	15790.5	24.6014	162.599	0.040284
chr4	ENSG00000178163	ZNF518B	genic|chr4:10100707-10101610	genic	6.60933	10457408	356250	3.38208	22.3533	0.018911
chr4	ENSG00000071127	WDR1	genic|chr4:10106006-10107429	genic	8.32281	10116949	10231.5	22.8612	190.269	0.047139
chr4	ENSG00000178163	ZNF518B	genic|chr4:10106006-10107429	genic	8.32281	10457408	350690	1.77088	14.7387	0.012469
chr4	ENSG00000071127	WDR1	genic|chr4:10115174-10115674	genic	4.51008	10116949	1525	68.6458	309.598	0.076702
chr4	ENSG00000178163	ZNF518B	genic|chr4:10115174-10115674	genic	4.51008	10457408	341984	3.38208	15.2535	0.012904
chr4	ENSG00000071127	WDR1	intergenic|chr4:10118277-10118883	intergenic	1.23083	10116949	1631	68.6458	84.4915	0.020933
chr4	ENSG00000071127	WDR1	intergenic|chr4:10124332-10125137	intergenic	1.03812	10116949	7785.5	49.2028	51.0783	0.012655
chr4	ENSG00000071127	WDR1	intergenic|chr4:10180972-10181858	intergenic	12.9012	10116949	64466	4.23038	54.5771	0.013521
chr4	ENSG00000178163	ZNF518B	intergenic|chr4:10180972-10181858	intergenic	12.9012	10457408	275993	1.76293	22.744	0.019241
chr4	ENSG00000178163	ZNF518B	intergenic|chr4:10460495-10461133	intergenic	0.355544	10457408	3406	51.4559	18.2948	0.015477
chr4	ENSG00000178163	ZNF518B	intergenic|chr4:10461171-10462029	intergenic	1.61867	10457408	4192	45.2796	73.2926	0.062006
chr4	ENSG00000178163	ZNF518B	intergenic|chr4:11480229-11482346	intergenic	18.6394	10457408	1.02388e+06	1.76293	32.86	0.0278
chr4	ENSG00000178163	ZNF518B	intergenic|chr4:11488594-11491328	intergenic	22.1997	10457408	1032553	1.76293	39.1365	0.033109
chr4	ENSG00000048342	CC2D2A	intergenic|chr4:11488594-11491328	intergenic	22.1997	15469864	3979903	0.863236	19.1636	0.015633
chr4	ENSG00000048342	CC2D2A	genic|chr4:14856394-14858427	genic	18.0523	15469864	612454	0.854992	15.4346	0.012591
chr4	ENSG00000048342	CC2D2A	genic|chr4:15399528-15401352	genic	5.22013	15469864	69424	3.96524	20.6991	0.016886
chr4	ENSG00000048342	CC2D2A	genic|chr4:15416184-15417405	genic	3.63788	15469864	53069.5	5.0318	18.3051	0.014933
chr4	ENSG00000048342	CC2D2A	intergenic|chr4:15451062-15452780	intergenic	2.81481	15469864	17943	13.8085	38.8683	0.031707
chr4	ENSG00000048342	CC2D2A	intergenic|chr4:15457199-15458327	intergenic	4.5355	15469864	12101	19.7444	89.5505	0.073052
chr4	ENSG00000048342	CC2D2A	genic|chr4:15475809-15476596	genic	0.584328	15469864	6338.5	33.7775	19.7371	0.016101
chr4	ENSG00000118564	FBXL5	genic|chr4:15649571-15650679	genic	3.77838	15655412	5287	54.2621	205.023	0.042567
chr4	ENSG00000118564	FBXL5	genic|chr4:15651740-15652612	genic	1.97387	15655412	3236	52.9858	104.587	0.021714
chr4	ENSG00000118564	FBXL5	genic|chr4:15653350-15654335	genic	4.30362	15655412	1569.5	68.6458	295.425	0.061336
chr4	ENSG00000118564	FBXL5	intergenic|chr4:15657121-15657621	intergenic	2.97626	15655412	1959	66.9996	199.408	0.041401
chr4	ENSG00000118564	FBXL5	intergenic|chr4:15658044-15658786	intergenic	3.27169	15655412	3003	55.2085	180.625	0.037501
chr4	ENSG00000048342	CC2D2A	intergenic|chr4:15659351-15660630	intergenic	15.1585	15469864	190126	2.48411	37.6554	0.030718
chr4	ENSG00000118564	FBXL5	intergenic|chr4:15659351-15660630	intergenic	15.1585	15655412	4578.5	42.7088	647.402	0.134413
chr4	ENSG00000237765	FAM200B	intergenic|chr4:15659351-15660630	intergenic	15.1585	15681728	21737.5	11.5491	175.067	0.049776
chr4	ENSG00000109743	BST1	intergenic|chr4:15659351-15660630	intergenic	15.1585	15702949	42958.5	6.63071	100.512	0.035373
chr4	ENSG00000004468	CD38	intergenic|chr4:15659351-15660630	intergenic	15.1585	15778264	118274	3.83463	58.1274	0.020844
chr4	ENSG00000048342	CC2D2A	intergenic|chr4:15665379-15666940	intergenic	13.1098	15469864	196296	1.78433	23.3922	0.019083
chr4	ENSG00000118564	FBXL5	intergenic|chr4:15665379-15666940	intergenic	13.1098	15655412	10747.5	27.466	360.073	0.074758
chr4	ENSG00000237765	FAM200B	intergenic|chr4:15665379-15666940	intergenic	13.1098	15681728	15568.5	15.7355	206.288	0.058653
chr4	ENSG00000109743	BST1	intergenic|chr4:15665379-15666940	intergenic	13.1098	15702949	36789.5	7.57796	99.3453	0.034963
chr4	ENSG00000004468	CD38	intergenic|chr4:15665379-15666940	intergenic	13.1098	15778264	112104	3.83463	50.2711	0.018027
chr4	ENSG00000118564	FBXL5	intergenic|chr4:15668058-15669856	intergenic	5.86836	15655412	13545	27.466	161.18	0.033464
chr4	ENSG00000237765	FAM200B	intergenic|chr4:15668058-15669856	intergenic	5.86836	15681728	12771	18.8207	110.447	0.031403
chr4	ENSG00000109743	BST1	intergenic|chr4:15668058-15669856	intergenic	5.86836	15702949	33992	7.58989	44.5402	0.015675
chr4	ENSG00000118564	FBXL5	intergenic|chr4:15673605-15674500	intergenic	6.19402	15655412	18640.5	15.4336	95.5961	0.019848
chr4	ENSG00000237765	FAM200B	intergenic|chr4:15673605-15674500	intergenic	6.19402	15681728	7675.5	29.0613	180.006	0.05118
chr4	ENSG00000109743	BST1	intergenic|chr4:15673605-15674500	intergenic	6.19402	15702949	28896.5	8.8396	54.7526	0.019269
chr4	ENSG00000237765	FAM200B	intergenic|chr4:15674948-15675940	intergenic	3.33558	15681728	6284	34.0006	113.412	0.032246
chr4	ENSG00000237765	FAM200B	intergenic|chr4:15676018-15676518	intergenic	1.21606	15681728	5460	37.7479	45.9038	0.013052
chr4	ENSG00000118564	FBXL5	genic|chr4:15683060-15683560	genic	5.0075	15655412	27898	25.4563	127.472	0.026466
chr4	ENSG00000237765	FAM200B	genic|chr4:15683060-15683560	genic	5.0075	15681728	1582	68.6458	343.743	0.097735
chr4	ENSG00000109743	BST1	genic|chr4:15683060-15683560	genic	5.0075	15702949	19639	13.2614	66.4065	0.023371
chr4	ENSG00000048342	CC2D2A	genic|chr4:15689200-15691806	genic	19.0183	15469864	220639	1.64399	31.2659	0.025506
chr4	ENSG00000118564	FBXL5	genic|chr4:15689200-15691806	genic	19.0183	15655412	35091	7.36725	140.113	0.02909
chr4	ENSG00000237765	FAM200B	genic|chr4:15689200-15691806	genic	19.0183	15681728	8775	26.0383	495.204	0.140799
chr4	ENSG00000109743	BST1	genic|chr4:15689200-15691806	genic	19.0183	15702949	12446	19.2579	366.253	0.128896
chr4	ENSG00000004468	CD38	genic|chr4:15689200-15691806	genic	19.0183	15778264	87761	3.2503	61.8152	0.022167
chr4	ENSG00000109743	BST1	intergenic|chr4:15699424-15699924	intergenic	0.854679	15702949	3275	55.5863	47.5085	0.01672
chr4	ENSG00000109743	BST1	intergenic|chr4:15700043-15701504	intergenic	3.3294	15702949	2175.5	64.333	214.19	0.07538
chr4	ENSG00000109743	BST1	genic|chr4:15706104-15707121	genic	0.838533	15702949	3663.5	49.2772	41.3206	0.014542
chr4	ENSG00000109743	BST1	genic|chr4:15718433-15721318	genic	4.88452	15702949	16926.5	14.5727	71.1806	0.025051
chr4	ENSG00000004468	CD38	intergenic|chr4:15755399-15756241	intergenic	1.53038	15778264	22444	24.5416	37.5581	0.013468
chr4	ENSG00000118564	FBXL5	intergenic|chr4:15756294-15756794	intergenic	8.68797	15655412	101132	10.0485	87.3014	0.018125
chr4	ENSG00000109743	BST1	intergenic|chr4:15756294-15756794	intergenic	8.68797	15702949	53595	4.98723	43.3289	0.015249
chr4	ENSG00000004468	CD38	intergenic|chr4:15756294-15756794	intergenic	8.68797	15778264	21720	24.5416	213.217	0.076459
chr4	ENSG00000004468	CD38	intergenic|chr4:15770871-15772185	intergenic	0.878382	15778264	6736	49.0833	43.1139	0.01546
chr4	ENSG00000004468	CD38	intergenic|chr4:15774033-15774533	intergenic	0.728263	15778264	3981	68.6458	49.9922	0.017927
chr4	ENSG00000004468	CD38	genic|chr4:15778837-15780289	genic	5.11811	15778264	1299	68.6458	351.337	0.125987
chr4	ENSG00000004468	CD38	genic|chr4:15781548-15782465	genic	7.69967	15778264	3742.5	48.6407	374.517	0.1343
chr4	ENSG00000004468	CD38	genic|chr4:15783405-15784068	genic	1.72619	15778264	5472.5	37.6853	65.0519	0.023327
chr4	ENSG00000004468	CD38	genic|chr4:15808445-15810257	genic	8.58114	15778264	31087	15.3385	131.622	0.047199
chr4	ENSG00000053900	ANAPC4	intergenic|chr4:24973410-24975235	intergenic	7.49252	25377225	402902	4.06654	30.4687	0.020142
chr4	ENSG00000038210	PI4K2B	intergenic|chr4:24978166-24980838	intergenic	15.4107	25234030	254528	2.60367	40.1243	0.016706
chr4	ENSG00000038210	PI4K2B	genic|chr4:25173507-25174007	genic	7.09988	25234030	60273	5.30408	37.6583	0.01568
chr4	ENSG00000053900	ANAPC4	genic|chr4:25173507-25174007	genic	7.09988	25377225	203468	4.12426	29.2817	0.019358
chr4	ENSG00000038210	PI4K2B	genic|chr4:25234661-25235875	genic	8.46743	25234030	1238	68.6458	581.253	0.242015
chr4	ENSG00000053900	ANAPC4	genic|chr4:25234661-25235875	genic	8.46743	25377225	141957	3.93833	33.3475	0.022045
chr4	ENSG00000038210	PI4K2B	genic|chr4:25239975-25241308	genic	5.58289	25234030	6611.5	32.7002	182.562	0.076013
chr4	ENSG00000038210	PI4K2B	genic|chr4:25247160-25248509	genic	1.75161	25234030	13804.5	17.5514	30.7432	0.0128
chr4	ENSG00000053900	ANAPC4	genic|chr4:25320738-25321603	genic	5.13632	25377225	56054.5	4.78986	24.6023	0.016264
chr4	ENSG00000053900	ANAPC4	genic|chr4:25366643-25367954	genic	0.909298	25377225	9926.5	23.4626	21.3345	0.014104
chr4	ENSG00000091490	SEL1L3	genic|chr4:25844405-25845902	genic	2.41151	25863595	18441.5	16.2564	39.2024	0.014218
chr4	ENSG00000091490	SEL1L3	genic|chr4:25856664-25857164	genic	2.52316	25863595	6681	32.4363	81.8419	0.029683
chr4	ENSG00000091490	SEL1L3	genic|chr4:25859642-25860142	genic	2.9584	25863595	3703	48.9572	144.835	0.052531
chr4	ENSG00000091490	SEL1L3	genic|chr4:25860532-25862305	genic	18.2935	25863595	2176.5	68.6458	1255.77	0.455459
chr4	ENSG00000250317	SMIM20	genic|chr4:25860532-25862305	genic	18.2935	25914191	52772.5	5.05739	92.5174	0.037729
chr4	ENSG00000091490	SEL1L3	intergenic|chr4:25878185-25879536	intergenic	3.14562	25863595	15265.5	19.959	62.7833	0.022771
chr4	ENSG00000091490	SEL1L3	intergenic|chr4:25879737-25880571	intergenic	2.754	25863595	16559	19.959	54.9671	0.019936
chr4	ENSG00000091490	SEL1L3	intergenic|chr4:25880616-25881601	intergenic	2.43247	25863595	17513.5	19.959	48.5496	0.017609
chr4	ENSG00000250317	SMIM20	intergenic|chr4:25903853-25905114	intergenic	1.08724	25914191	9707.5	33.7616	36.707	0.014969
chr4	ENSG00000250317	SMIM20	genic|chr4:25927997-25928831	genic	2.21571	25914191	14223	17.0842	37.8535	0.015437
chr4	ENSG00000250317	SMIM20	genic|chr4:25928875-25930057	genic	6.13253	25914191	15275	16.0114	98.1901	0.040043
chr4	ENSG00000250317	SMIM20	intergenic|chr4:26076170-26076670	intergenic	17.5618	25914191	162229	2.03931	35.8139	0.014605
chr4	ENSG00000109680	TBC1D19	intergenic|chr4:26218044-26218721	intergenic	19.67	26583923	365540	1.15415	22.7021	0.014959
chr4	ENSG00000038210	PI4K2B	intergenic|chr4:26288208-26289854	intergenic	30.1961	25234030	1055001	2.65204	80.0813	0.033343
chr4	ENSG00000091490	SEL1L3	intergenic|chr4:26288208-26289854	intergenic	30.1961	25863595	425436	1.17406	35.452	0.012858
chr4	ENSG00000250317	SMIM20	intergenic|chr4:26288208-26289854	intergenic	30.1961	25914191	374840	1.35983	41.0615	0.016745
chr4	ENSG00000168214	RBPJ	intergenic|chr4:26288208-26289854	intergenic	30.1961	26319709	30678	8.35638	252.33	0.044785
chr4	ENSG00000109680	TBC1D19	intergenic|chr4:26288208-26289854	intergenic	30.1961	26583923	294892	1.34159	40.5109	0.026694
chr4	ENSG00000168214	RBPJ	intergenic|chr4:26301992-26303458	intergenic	12.5742	26319709	16984	14.5272	182.669	0.032421
chr4	ENSG00000109680	TBC1D19	intergenic|chr4:26301992-26303458	intergenic	12.5742	26583923	281198	2.05903	25.8907	0.01706
chr4	ENSG00000168214	RBPJ	genic|chr4:26321320-26322419	genic	4.14389	26319709	2160.5	68.6458	284.46	0.050487
chr4	ENSG00000168214	RBPJ	genic|chr4:26322472-26322972	genic	2.30399	26319709	3013	60.5781	139.571	0.024772
chr4	ENSG00000168214	RBPJ	genic|chr4:26325115-26326203	genic	3.80518	26319709	5950	35.4315	134.823	0.023929
chr4	ENSG00000053900	ANAPC4	genic|chr4:26330117-26331179	genic	5.71309	25377225	953423	4.12426	23.5623	0.015577
chr4	ENSG00000168214	RBPJ	genic|chr4:26330117-26331179	genic	5.71309	26319709	10939	21.5752	123.261	0.021877
chr4	ENSG00000038210	PI4K2B	intergenic|chr4:26821557-26823001	intergenic	13.8659	25234030	1588249	2.65204	36.7728	0.015311
chr4	ENSG00000109680	TBC1D19	intergenic|chr4:26821557-26823001	intergenic	13.8659	26583923	238356	3.08854	42.8253	0.028219
chr4	ENSG00000109680	TBC1D19	intergenic|chr4:26826673-26827173	intergenic	12.4749	26583923	243000	2.04979	25.571	0.01685
chr4	ENSG00000109680	TBC1D19	intergenic|chr4:26857304-26857804	intergenic	4.92333	26583923	273631	6.8817	33.8809	0.022326
chr4	ENSG00000053900	ANAPC4	genic|chr4:26864508-26865353	genic	4.98654	25377225	1.48771e+06	3.93833	19.6386	0.012983
chr4	ENSG00000109680	TBC1D19	genic|chr4:26864508-26865353	genic	4.98654	26583923	281008	5.8986	29.4136	0.019382
chr4	ENSG00000109680	TBC1D19	genic|chr4:26884007-26887061	genic	18.9194	26583923	301611	1.32058	24.9845	0.016463
chr4	ENSG00000109680	TBC1D19	genic|chr4:26991429-26993450	genic	4.93536	26583923	408516	4.42395	21.8338	0.014387
chr4	ENSG00000163697	APBB2	intergenic|chr4:38160887-38161868	intergenic	15.1293	41214618	3.05324e+06	1.64019	24.8149	0.013336
chr4	ENSG00000035928	RFC1	genic|chr4:38619837-38621407	genic	11.0442	39366381	745759	4.85961	53.6704	0.025927
chr4	ENSG00000121895	TMEM156	genic|chr4:39025492-39026185	genic	3.2655	39032421	6582.5	42.2124	137.845	0.043309
chr4	ENSG00000121895	TMEM156	genic|chr4:39026286-39027678	genic	3.35001	39032421	5439	42.2124	141.412	0.044429
chr4	ENSG00000109790	KLHL5	genic|chr4:39026286-39027678	genic	3.35001	39062231	35249	8.32122	27.8762	0.012705
chr4	ENSG00000121895	TMEM156	genic|chr4:39027977-39028477	genic	1.01476	39032421	4194	45.2656	45.9336	0.014432
chr4	ENSG00000121895	TMEM156	intergenic|chr4:39038013-39038867	intergenic	1.49157	39032421	6019	66.5886	99.3212	0.031205
chr4	ENSG00000121895	TMEM156	intergenic|chr4:39043465-39044244	intergenic	6.44925	39032421	11433.5	21.998	141.871	0.044573
chr4	ENSG00000109790	KLHL5	intergenic|chr4:39043465-39044244	intergenic	6.44925	39062231	18376.5	13.5064	87.1063	0.039701
chr4	ENSG00000121895	TMEM156	intergenic|chr4:39044275-39044775	intergenic	13.9404	39032421	12104	21.998	306.661	0.096348
chr4	ENSG00000109790	KLHL5	intergenic|chr4:39044275-39044775	intergenic	13.9404	39062231	17706	13.9794	194.879	0.088821
chr4	ENSG00000157796	WDR19	intergenic|chr4:39044275-39044775	intergenic	13.9404	39182403	137878	3.45679	48.1891	0.013762
chr4	ENSG00000121895	TMEM156	intergenic|chr4:39045293-39046676	intergenic	6.46952	39032421	13563.5	21.998	142.316	0.044714
chr4	ENSG00000109790	KLHL5	intergenic|chr4:39045293-39046676	intergenic	6.46952	39062231	16246.5	15.1328	97.9018	0.044621
chr4	ENSG00000109790	KLHL5	intergenic|chr4:39053900-39055715	intergenic	1.42046	39062231	7423.5	29.8512	42.4024	0.019326
chr4	ENSG00000109790	KLHL5	genic|chr4:39062954-39063878	genic	0.682918	39062231	1185	68.6458	46.8794	0.021366
chr4	ENSG00000109790	KLHL5	genic|chr4:39068317-39069430	genic	1.84402	39062231	6642.5	40.6271	74.9171	0.034145
chr4	ENSG00000035928	RFC1	genic|chr4:39352834-39354805	genic	6.27749	39366381	12561.5	19.1003	119.902	0.057922
chr4	ENSG00000134962	KLB	genic|chr4:39352834-39354805	genic	6.27749	39406852	53032.5	5.03498	31.607	0.019117
chr4	ENSG00000035928	RFC1	genic|chr4:39469361-39469861	genic	6.7567	39366381	103230	4.66145	31.496	0.015215
chr4	ENSG00000134962	KLB	genic|chr4:39469361-39469861	genic	6.7567	39406852	62759	4.33157	29.2671	0.017702
chr4	ENSG00000163683	SMIM14	genic|chr4:39636676-39637176	genic	1.69218	39638998	2072	68.6458	116.161	0.030715
chr4	ENSG00000163694	RBM47	genic|chr4:40486140-40487001	genic	13.6718	40515973	29402.5	8.69653	118.897	0.032356
chr4	ENSG00000163694	RBM47	genic|chr4:40501657-40503380	genic	8.73057	40515973	13454.5	17.962	156.818	0.042676
chr4	ENSG00000163694	RBM47	genic|chr4:40512716-40513655	genic	0.86258	40515973	2787.5	57.3993	49.5115	0.013474
chr4	ENSG00000163694	RBM47	intergenic|chr4:40517524-40518178	intergenic	0.798685	40515973	1878	68.0131	54.3211	0.014783
chr4	ENSG00000163694	RBM47	intergenic|chr4:40550825-40552153	intergenic	10.6667	40515973	35516	7.2848	77.7044	0.021146
chr4	ENSG00000163694	RBM47	intergenic|chr4:40553980-40555165	intergenic	15.9586	40515973	38599.5	6.74061	107.571	0.029274
chr4	ENSG00000163694	RBM47	intergenic|chr4:40561767-40562662	intergenic	9.80888	40515973	46241.5	5.70418	55.9517	0.015226
chr4	ENSG00000163694	RBM47	intergenic|chr4:40563437-40563937	intergenic	10.4798	40515973	47714	5.54275	58.0868	0.015808
chr4	ENSG00000163694	RBM47	intergenic|chr4:40563961-40565647	intergenic	18.0729	40515973	48831	5.42684	98.079	0.026691
chr4	ENSG00000163697	APBB2	intergenic|chr4:40563961-40565647	intergenic	18.0729	41214618	649814	1.70991	30.9032	0.016608
chr4	ENSG00000163694	RBM47	intergenic|chr4:40573850-40574714	intergenic	13.6725	40515973	58309	4.62379	63.2185	0.017204
chr4	ENSG00000163694	RBM47	intergenic|chr4:40576876-40577566	intergenic	32.7258	40515973	61248	4.42594	144.843	0.039417
chr4	ENSG00000163697	APBB2	intergenic|chr4:40576876-40577566	intergenic	32.7258	41214618	637397	0.781725	25.5826	0.013749
chr4	ENSG00000163694	RBM47	intergenic|chr4:40620916-40622119	intergenic	19.4044	40515973	105544	2.79998	54.3321	0.014786
chr4	ENSG00000163697	APBB2	intergenic|chr4:40620916-40622119	intergenic	19.4044	41214618	593100	1.68629	32.7216	0.017585
chr4	ENSG00000163694	RBM47	intergenic|chr4:40628911-40631493	intergenic	19.0307	40515973	114229	2.63263	50.1007	0.013634
chr4	ENSG00000163697	APBB2	intergenic|chr4:40672412-40673344	intergenic	17.4045	41214618	541740	1.71762	29.8943	0.016066
chr4	ENSG00000163697	APBB2	intergenic|chr4:40729548-40732270	intergenic	24.9344	41214618	483709	1.70991	42.6357	0.022913
chr4	ENSG00000163697	APBB2	genic|chr4:40811809-40813687	genic	23.5256	41214618	401870	1.70991	40.2268	0.021619
chr4	ENSG00000163697	APBB2	genic|chr4:41212569-41213069	genic	0.622802	41214618	1799	68.6458	42.7527	0.022976
chr4	ENSG00000163697	APBB2	intergenic|chr4:41216341-41217166	intergenic	0.955674	41214618	2135.5	64.8193	61.9462	0.033291
chr4	ENSG00000151806	GUF1	intergenic|chr4:44661754-44663079	intergenic	1.66023	44678394	15977.5	24.6356	40.9009	0.016649
chr4	ENSG00000151806	GUF1	genic|chr4:44679987-44680716	genic	0.784257	44678394	1957.5	68.6458	53.8359	0.021914
chr4	ENSG00000145244	CORIN	intergenic|chr4:47481961-47482774	intergenic	8.43102	47838106	355738	1.67902	14.1559	0.016057
chr4	ENSG00000145244	CORIN	genic|chr4:47498434-47501420	genic	9.08749	47838106	338179	1.21882	11.076	0.012563
chr4	ENSG00000145244	CORIN	genic|chr4:47509966-47510912	genic	18.4505	47838106	327667	1.67149	30.8397	0.034981
chr4	ENSG00000163293	NIPAL1	genic|chr4:47509966-47510912	genic	18.4505	48016771	506332	0.918563	16.9479	0.018016
chr4	ENSG00000074966	TXK	genic|chr4:47509966-47510912	genic	18.4505	48134256	623817	0.793611	14.6425	0.012989
chr4	ENSG00000145244	CORIN	genic|chr4:47835517-47836017	genic	0.597038	47838106	2339	68.6458	40.9841	0.046487
chr4	ENSG00000145244	CORIN	genic|chr4:47852162-47852662	genic	0.758149	47838106	14306	16.9944	12.8843	0.014614
chr4	ENSG00000145244	CORIN	genic|chr4:47857979-47859293	genic	1.87768	47838106	20530	12.1829	22.8756	0.025947
chr4	ENSG00000145244	CORIN	genic|chr4:47863499-47865098	genic	1.14839	47838106	26192.5	9.69508	11.1337	0.012629
chr4	ENSG00000170448	NFXL1	genic|chr4:47906759-47907509	genic	1.56233	47914667	7533	29.503	46.0935	0.02068
chr4	ENSG00000145244	CORIN	genic|chr4:47922542-47924478	genic	5.78213	47838106	85404	3.32455	19.223	0.021804
chr4	ENSG00000170448	NFXL1	genic|chr4:47922542-47924478	genic	5.78213	47914667	8843	25.8711	149.59	0.067113
chr4	ENSG00000163293	NIPAL1	genic|chr4:47922542-47924478	genic	5.78213	48016771	93261	3.09206	17.8787	0.019005
chr4	ENSG00000170448	NFXL1	genic|chr4:47926513-47927375	genic	2.86324	47914667	12277	19.4932	55.8138	0.025041
chr4	ENSG00000170448	NFXL1	genic|chr4:47929092-47930170	genic	1.60733	47914667	14964	18.9102	30.3949	0.013637
chr4	ENSG00000170448	NFXL1	genic|chr4:47933737-47934586	genic	2.5393	47914667	19494.5	12.7852	32.4654	0.014565
chr4	ENSG00000163293	NIPAL1	genic|chr4:47972087-47973147	genic	2.63755	48016771	44154	5.9516	15.6976	0.016687
chr4	ENSG00000163293	NIPAL1	genic|chr4:48033773-48034273	genic	1.77772	48016771	17252	14.319	25.4551	0.027059
chr4	ENSG00000074966	TXK	genic|chr4:48033773-48034273	genic	1.77772	48134256	100233	10.4904	18.6489	0.016543
chr4	ENSG00000145244	CORIN	genic|chr4:48035844-48037182	genic	10.0837	47838106	198407	1.771	17.8583	0.020256
chr4	ENSG00000170448	NFXL1	genic|chr4:48035844-48037182	genic	10.0837	47914667	121846	2.82899	28.5267	0.012798
chr4	ENSG00000163293	NIPAL1	genic|chr4:48035844-48037182	genic	10.0837	48016771	19742	12.6358	127.416	0.135445
chr4	ENSG00000074966	TXK	genic|chr4:48035844-48037182	genic	10.0837	48134256	97743	10.4904	105.782	0.093836
chr4	ENSG00000163293	NIPAL1	genic|chr4:48037334-48037834	genic	0.988308	48016771	20813	12.0281	11.8875	0.012637
chr4	ENSG00000163293	NIPAL1	intergenic|chr4:48046065-48048078	intergenic	5.39327	48016771	30300.5	8.45414	45.5954	0.048469
chr4	ENSG00000074966	TXK	intergenic|chr4:48046065-48048078	intergenic	5.39327	48134256	87184.5	6.6255	35.7331	0.031698
chr4	ENSG00000163293	NIPAL1	intergenic|chr4:48048116-48048616	intergenic	1.96013	48016771	31595	8.12847	15.9328	0.016937
chr4	ENSG00000074966	TXK	genic|chr4:48109085-48110089	genic	0.646505	48134256	24669	26.3617	17.043	0.015118
chr4	ENSG00000074966	TXK	genic|chr4:48127163-48128380	genic	1.78596	48134256	6484.5	60.6319	108.286	0.096058
chr4	ENSG00000074966	TXK	genic|chr4:48140330-48142070	genic	1.51012	48134256	6944	31.4733	47.5283	0.042161
chr4	ENSG00000074966	TXK	genic|chr4:48172562-48174084	genic	5.07929	48134256	39067	6.66557	33.8564	0.030033
chr4	ENSG00000074966	TXK	genic|chr4:48194172-48195754	genic	4.44687	48134256	60707	4.4609	19.837	0.017597
chr4	ENSG00000109184	DCUN1D4	intergenic|chr4:51835902-51836965	intergenic	0.769142	51842999	6565.5	58.7009	45.1493	0.022497
chr4	ENSG00000109184	DCUN1D4	genic|chr4:51844114-51845399	genic	4.6918	51842999	1757.5	68.6458	322.072	0.160485
chr4	ENSG00000163069	SGCB	genic|chr4:51844114-51845399	genic	4.6918	52038319	193562	1.93424	9.07508	0.012852
chr4	ENSG00000109184	DCUN1D4	genic|chr4:51905485-51906739	genic	10.3674	51842999	63113	4.31012	44.685	0.022266
chr4	ENSG00000163069	SGCB	genic|chr4:51905485-51906739	genic	10.3674	52038319	132207	2.35852	24.4518	0.034629
chr4	ENSG00000163071	SPATA18	genic|chr4:51905485-51906739	genic	10.3674	52051330	145218	2.20414	22.8513	0.026032
chr4	ENSG00000163069	SGCB	genic|chr4:52014331-52015748	genic	2.53415	52038319	23279.5	10.8306	27.4463	0.038869
chr4	ENSG00000163071	SPATA18	genic|chr4:52014331-52015748	genic	2.53415	52051330	36290.5	7.13948	18.0925	0.020611
chr4	ENSG00000163069	SGCB	intergenic|chr4:52019855-52020648	intergenic	1.19923	52038319	18067.5	13.7204	16.4539	0.023302
chr4	ENSG00000163069	SGCB	genic|chr4:52025430-52026433	genic	1.14392	52038319	12387.5	19.3387	22.122	0.031329
chr4	ENSG00000163071	SPATA18	genic|chr4:52025430-52026433	genic	1.14392	52051330	25398.5	9.97973	11.416	0.013005
chr4	ENSG00000163069	SGCB	genic|chr4:52031967-52032817	genic	0.612497	52038319	5927	36.7401	22.5032	0.031869
chr4	ENSG00000163069	SGCB	genic|chr4:52052365-52052865	genic	1.9852	52038319	14296	17.0052	33.7587	0.047809
chr4	ENSG00000163071	SPATA18	genic|chr4:52052365-52052865	genic	1.9852	52051330	1285	68.6458	136.276	0.155242
chr4	ENSG00000163069	SGCB	genic|chr4:52057145-52057645	genic	0.947773	52038319	19076	13.0459	12.3646	0.017511
chr4	ENSG00000163071	SPATA18	genic|chr4:52057145-52057645	genic	0.947773	52051330	6065	34.9262	33.1021	0.037709
chr4	ENSG00000163071	SPATA18	genic|chr4:52058929-52059830	genic	0.697346	52051330	8049.5	33.4874	23.3523	0.026602
chr4	ENSG00000163069	SGCB	intergenic|chr4:52721838-52723149	intergenic	10.5128	52038319	684174	1.93424	20.3342	0.028797
chr4	ENSG00000163069	SGCB	intergenic|chr4:53912516-53915105	intergenic	18.7383	52038319	1.87549e+06	2.035	38.1325	0.054003
chr4	ENSG00000245067	IGFBP7-AS1	intergenic|chr4:53912516-53915105	intergenic	18.7383	57109761	3.19595e+06	0.778076	14.5799	0.012936
chr4	ENSG00000163453	IGFBP7	intergenic|chr4:53912516-53915105	intergenic	18.7383	57110385	3.19657e+06	0.778076	14.5799	0.012718
chr4	ENSG00000163069	SGCB	intergenic|chr4:53928766-53930401	intergenic	4.55611	52038319	1.89126e+06	1.99721	9.09953	0.012887
chr4	ENSG00000163071	SPATA18	genic|chr4:55396645-55400028	genic	13.433	52051330	3.34701e+06	0.953869	12.8133	0.014597
chr4	ENSG00000157426	AASDH	genic|chr4:55396645-55400028	genic	13.433	56387508	989172	3.0318	40.7263	0.022357
chr4	ENSG00000249693	THEGL	genic|chr4:55396645-55400028	genic	13.433	56530608	1.13227e+06	1.83059	24.5903	0.022628
chr4	ENSG00000174799	CEP135	intergenic|chr4:55947220-55947720	intergenic	9.38326	55948807	1337	68.6458	644.121	0.270846
chr4	ENSG00000157426	AASDH	intergenic|chr4:55947220-55947720	intergenic	9.38326	56387508	440038	3.78975	35.5602	0.019521
chr4	ENSG00000249693	THEGL	intergenic|chr4:55947220-55947720	intergenic	9.38326	56530608	583138	2.44078	22.9025	0.021075
chr4	ENSG00000157426	AASDH	genic|chr4:56424555-56426072	genic	1.51218	56387508	37805.5	16.6749	25.2154	0.013842
chr4	ENSG00000174780	SRP72	genic|chr4:56468420-56469120	genic	0.874603	56467595	1175	68.6458	60.0378	0.03121
chr4	ENSG00000249693	THEGL	genic|chr4:56516689-56517678	genic	1.51527	56530608	13424.5	17.998	27.2719	0.025095
chr4	ENSG00000249693	THEGL	genic|chr4:56544127-56545295	genic	1.63962	56530608	14103	22.2648	36.5059	0.033593
chr4	ENSG00000249693	THEGL	intergenic|chr4:56957607-56958630	intergenic	11.3162	56530608	427510	1.22039	13.8103	0.012708
chr4	ENSG00000084092	NOA1	intergenic|chr4:56957607-56958630	intergenic	11.3162	56977660	19541.5	12.8888	145.853	0.039921
chr4	ENSG00000047315	POLR2B	intergenic|chr4:56957607-56958630	intergenic	11.3162	56978639	20520.5	12.1882	137.924	0.043278
chr4	ENSG00000245067	IGFBP7-AS1	intergenic|chr4:56957607-56958630	intergenic	11.3162	57109761	151642	2.13806	24.1948	0.021468
chr4	ENSG00000163453	IGFBP7	intergenic|chr4:56957607-56958630	intergenic	11.3162	57110385	152266	2.13192	24.1253	0.021044
chr4	ENSG00000084092	NOA1	genic|chr4:56988894-56991221	genic	2.57503	56977660	12397.5	25.7776	66.3782	0.018168
chr4	ENSG00000047315	POLR2B	genic|chr4:56988894-56991221	genic	2.57503	56978639	11418.5	20.781	53.5117	0.016791
chr4	ENSG00000245067	IGFBP7-AS1	genic|chr4:57050991-57051802	genic	7.16343	57109761	58364.5	4.61986	33.0941	0.029364
chr4	ENSG00000163453	IGFBP7	genic|chr4:57050991-57051802	genic	7.16343	57110385	58988.5	4.57626	32.7817	0.028595
chr4	ENSG00000245067	IGFBP7-AS1	genic|chr4:57089521-57092174	genic	1.99654	57109761	18913.5	14.509	28.9678	0.025703
chr4	ENSG00000163453	IGFBP7	genic|chr4:57089521-57092174	genic	1.99654	57110385	19537.5	14.509	28.9678	0.025268
chr4	ENSG00000245067	IGFBP7-AS1	genic|chr4:57112392-57112892	genic	2.46854	57109761	2881	56.4325	139.306	0.123603
chr4	ENSG00000163453	IGFBP7	genic|chr4:57112392-57112892	genic	2.46854	57110385	2257	63.3529	156.389	0.136414
chr4	ENSG00000245067	IGFBP7-AS1	genic|chr4:57117413-57118450	genic	1.214	57109761	8170.5	52.4637	63.6909	0.056512
chr4	ENSG00000163453	IGFBP7	genic|chr4:57117413-57118450	genic	1.214	57110385	7546.5	52.4637	63.6909	0.055556
chr4	ENSG00000245067	IGFBP7-AS1	genic|chr4:57162848-57164417	genic	4.26446	57109761	53871.5	4.96413	21.1693	0.018783
chr4	ENSG00000163453	IGFBP7	genic|chr4:57162848-57164417	genic	4.26446	57110385	53247.5	5.01661	21.3931	0.018661
chr4	ENSG00000033178	UBA6	genic|chr4:67701985-67702485	genic	0.876664	67701171	1064	68.6458	60.1793	0.027984
chr4	ENSG00000248049	UBA6-AS1	genic|chr4:67701985-67702485	genic	0.876664	67701277	958	68.6458	60.1793	0.028665
chr4	ENSG00000083896	YTHDC1	genic|chr4:68310478-68313363	genic	5.41148	68350117	38196.5	21.4764	116.219	0.038358
chr4	ENSG00000083896	YTHDC1	genic|chr4:68324165-68325688	genic	6.62067	68350117	25190.5	35.794	236.98	0.078216
chr4	ENSG00000083896	YTHDC1	genic|chr4:68326017-68326658	genic	1.29576	68350117	23779.5	35.794	46.3804	0.015308
chr4	ENSG00000083896	YTHDC1	genic|chr4:68328516-68329399	genic	2.03021	68350117	21159.5	35.794	72.6692	0.023985
chr4	ENSG00000083896	YTHDC1	genic|chr4:68329459-68330098	genic	1.0924	68350117	20338.5	35.794	39.1012	0.012905
chr4	ENSG00000083896	YTHDC1	genic|chr4:68339739-68340436	genic	1.26141	68350117	10029.5	42.9528	54.181	0.017882
chr4	ENSG00000083896	YTHDC1	genic|chr4:68340918-68342538	genic	3.15592	68350117	8389	68.6458	216.641	0.071502
chr4	ENSG00000083896	YTHDC1	genic|chr4:68346505-68347532	genic	2.60079	68350117	3098.5	54.2795	141.17	0.046593
chr4	ENSG00000083896	YTHDC1	genic|chr4:68347533-68348452	genic	2.40052	68350117	2124.5	64.9537	155.923	0.051462
chr4	ENSG00000083896	YTHDC1	genic|chr4:68348657-68349534	genic	5.18269	68350117	1021.5	68.6458	355.77	0.117422
chr4	ENSG00000083896	YTHDC1	intergenic|chr4:68373541-68374041	intergenic	1.79833	68350117	23674	36.6889	65.9786	0.021776
chr4	ENSG00000163743	RCHY1	genic|chr4:75493640-75495408	genic	7.03083	75514430	19906	15.7829	110.967	0.035732
chr4	ENSG00000174796	THAP6	genic|chr4:75493640-75495408	genic	7.03083	75514432	19908	15.7829	110.967	0.035747
chr4	ENSG00000163743	RCHY1	genic|chr4:75495416-75495916	genic	3.86083	75514430	18764	15.7829	60.9352	0.019621
chr4	ENSG00000174796	THAP6	genic|chr4:75495416-75495916	genic	3.86083	75514432	18766	15.7829	60.9352	0.01963
chr4	ENSG00000163743	RCHY1	genic|chr4:75515111-75515611	genic	1.22671	75514430	931	68.6458	84.2085	0.027115
chr4	ENSG00000174796	THAP6	genic|chr4:75515111-75515611	genic	1.22671	75514432	929	68.6458	84.2085	0.027127
chr4	ENSG00000156194	PPEF2	genic|chr4:75895667-75896167	genic	0.977315	75902528	6611	44.9237	43.9046	0.018223
chr4	ENSG00000156194	PPEF2	genic|chr4:75900256-75901221	genic	1.11301	75902528	1789.5	68.6458	76.4031	0.031712
chr4	ENSG00000156194	PPEF2	genic|chr4:75901377-75901877	genic	8.63507	75902528	901	68.6458	592.761	0.246032
chr4	ENSG00000138744	NAAA	genic|chr4:75901377-75901877	genic	8.63507	75941013	39386	6.61538	57.1243	0.020662
chr4	ENSG00000156194	PPEF2	intergenic|chr4:75907963-75908463	intergenic	3.03878	75902528	5685	36.6499	111.371	0.046226
chr4	ENSG00000156194	PPEF2	intergenic|chr4:75908482-75909080	intergenic	1.92062	75902528	6253	34.1288	65.5485	0.027207
chr4	ENSG00000138744	NAAA	intergenic|chr4:75942387-75943308	intergenic	2.7035	75941013	1834.5	68.5589	185.349	0.067042
chr4	ENSG00000138744	NAAA	intergenic|chr4:75943352-75944034	intergenic	0.685323	75941013	2680	58.5419	40.1201	0.014512
chr4	ENSG00000198301	SDAD1	genic|chr4:75995704-75996204	genic	0.931284	75990962	4992	40.24	37.4749	0.014667
chr4	ENSG00000198301	SDAD1	genic|chr4:76001265-76002622	genic	3.5757	75990962	10981.5	21.5025	76.8864	0.030092
chr4	ENSG00000169245	CXCL10	genic|chr4:76001265-76002622	genic	3.5757	76023536	21592.5	11.6216	41.5555	0.019117
chr4	ENSG00000169245	CXCL10	intergenic|chr4:76011749-76012804	intergenic	2.34384	76023536	11259.5	21.038	49.3097	0.022684
chr4	ENSG00000169245	CXCL10	intergenic|chr4:76014509-76015745	intergenic	2.18994	76023536	8409	26.9749	59.0735	0.027176
chr4	ENSG00000169245	CXCL10	intergenic|chr4:76019855-76020355	intergenic	0.742347	76023536	3431	51.2372	38.0357	0.017498
chr4	ENSG00000169245	CXCL10	intergenic|chr4:76028241-76029668	intergenic	4.01472	76023536	5418.5	37.9571	152.387	0.070104
chr4	ENSG00000169245	CXCL10	genic|chr4:76034528-76035554	genic	3.361	76023536	11505	26.5786	89.3306	0.041096
chr4	ENSG00000198301	SDAD1	intergenic|chr4:76059689-76061256	intergenic	9.21425	75990962	69510.5	5.95579	54.8781	0.021478
chr4	ENSG00000169245	CXCL10	intergenic|chr4:76059689-76061256	intergenic	9.21425	76023536	36936.5	7.02289	64.7107	0.02977
chr4	ENSG00000156194	PPEF2	genic|chr4:76090183-76090683	genic	17.0104	75902528	187905	2.13922	36.3891	0.015104
chr4	ENSG00000138744	NAAA	genic|chr4:76090183-76090683	genic	17.0104	75941013	149420	2.1603	36.7476	0.013292
chr4	ENSG00000198301	SDAD1	genic|chr4:76090183-76090683	genic	17.0104	75990962	99471	4.50991	76.7156	0.030025
chr4	ENSG00000169245	CXCL10	genic|chr4:76090183-76090683	genic	17.0104	76023536	66897	4.09535	69.6638	0.032048
chr4	ENSG00000138756	BMP2K	genic|chr4:78656567-78659064	genic	14.7418	78776377	118562	3.41628	50.3623	0.018505
chr4	ENSG00000249307	LINC01088	genic|chr4:78656567-78659064	genic	14.7418	78971747	313932	1.28405	18.9292	0.018718
chr4	ENSG00000138756	BMP2K	intergenic|chr4:78749925-78750425	intergenic	13.7223	78776377	26202	9.7231	133.423	0.049026
chr4	ENSG00000249307	LINC01088	intergenic|chr4:78749925-78750425	intergenic	13.7223	78971747	221572	1.63913	22.4926	0.022242
chr4	ENSG00000138756	BMP2K	genic|chr4:78779369-78779869	genic	1.15732	78776377	3242	52.9305	61.2576	0.022509
chr4	ENSG00000138756	BMP2K	genic|chr4:78780820-78781320	genic	0.854335	78776377	4693	41.9977	35.8801	0.013184
chr4	ENSG00000138756	BMP2K	genic|chr4:78781942-78782442	genic	1.60012	78776377	5815	36.0425	57.6723	0.021191
chr4	ENSG00000138756	BMP2K	genic|chr4:78791422-78792598	genic	1.73547	78776377	15633	20.5901	35.7334	0.01313
chr4	ENSG00000249307	LINC01088	genic|chr4:78845378-78846703	genic	5.45201	78971747	125706	2.4482	13.3476	0.013199
chr4	ENSG00000249307	LINC01088	intergenic|chr4:78941690-78943289	intergenic	4.24145	78971747	29257.5	8.73704	37.0577	0.036644
chr4	ENSG00000249307	LINC01088	intergenic|chr4:78951818-78952787	intergenic	1.15732	78971747	19444.5	12.8158	14.832	0.014666
chr4	ENSG00000138744	NAAA	genic|chr4:80057733-80059637	genic	33.1329	75941013	4117672	1.46437	48.5188	0.017549
chr4	ENSG00000249307	LINC01088	genic|chr4:80057733-80059637	genic	33.1329	78971747	1086938	0.53781	17.8192	0.01762
chr4	ENSG00000145287	PLAC8	genic|chr4:83108031-83111154	genic	11.9971	83114758	5165.5	47.9566	575.34	0.089149
chr4	ENSG00000145287	PLAC8	genic|chr4:83111572-83112072	genic	1.58706	83114758	2936	55.8755	88.678	0.013741
chr4	ENSG00000145287	PLAC8	genic|chr4:83112088-83113773	genic	9.53578	83114758	1827.5	68.6458	654.591	0.101429
chr4	ENSG00000173085	COQ2	genic|chr4:83112088-83113773	genic	9.53578	83284914	171984	10.8858	103.805	0.020074
chr4	ENSG00000145287	PLAC8	intergenic|chr4:83115828-83116328	intergenic	1.20816	83114758	1320	68.6458	82.9351	0.012851
chr4	ENSG00000145287	PLAC8	intergenic|chr4:83122991-83123842	intergenic	1.33389	83114758	8658.5	68.6458	91.5658	0.014188
chr4	ENSG00000145287	PLAC8	intergenic|chr4:83124016-83124888	intergenic	5.79622	83114758	9694	68.6458	397.886	0.061653
chr4	ENSG00000145287	PLAC8	intergenic|chr4:83125835-83126335	intergenic	2.38506	83114758	11327	39.5621	94.358	0.014621
chr4	ENSG00000145287	PLAC8	intergenic|chr4:83128533-83129033	intergenic	3.66502	83114758	14025	39.5621	144.996	0.022467
chr4	ENSG00000145287	PLAC8	intergenic|chr4:83197799-83199732	intergenic	11.0892	83114758	84007.5	9.89052	109.678	0.016995
chr4	ENSG00000145287	PLAC8	intergenic|chr4:83217070-83218074	intergenic	6.98171	83114758	102814	37.1582	259.428	0.040199
chr4	ENSG00000145287	PLAC8	intergenic|chr4:83240363-83241959	intergenic	6.35787	83114758	126403	22.354	142.124	0.022022
chr4	ENSG00000145287	PLAC8	intergenic|chr4:83256340-83257146	intergenic	3.74575	83114758	141985	38.0845	142.655	0.022105
chr4	ENSG00000173085	COQ2	genic|chr4:83281304-83281804	genic	1.34179	83284914	3360	68.6458	92.1082	0.017812
chr4	ENSG00000173085	COQ2	genic|chr4:83281983-83282483	genic	2.61591	83284914	2681	68.6458	179.571	0.034726
chr4	ENSG00000173083	HPSE	genic|chr4:83315303-83316168	genic	2.91786	83335153	19417.5	12.8324	37.4431	0.012554
chr4	ENSG00000173085	COQ2	genic|chr4:83316420-83316920	genic	11.3094	83284914	31756	8.08979	91.4905	0.017693
chr4	ENSG00000173083	HPSE	genic|chr4:83316420-83316920	genic	11.3094	83335153	18483	13.4342	151.933	0.05094
chr4	ENSG00000173085	COQ2	genic|chr4:83320485-83320985	genic	10.0545	83284914	35821	7.59983	76.4125	0.014777
chr4	ENSG00000173083	HPSE	genic|chr4:83320485-83320985	genic	10.0545	83335153	14418	16.8747	169.667	0.056886
chr4	ENSG00000173083	HPSE	genic|chr4:83321893-83322873	genic	5.32285	83335153	12770	18.822	100.187	0.033591
chr4	ENSG00000173083	HPSE	genic|chr4:83326483-83327261	genic	1.44828	83335153	8281	27.318	39.5642	0.013265
chr4	ENSG00000173083	HPSE	genic|chr4:83328399-83329224	genic	1.98246	83335153	6341.5	33.7653	66.9382	0.022443
chr4	ENSG00000173083	HPSE	genic|chr4:83329712-83330567	genic	2.41014	83335153	5013.5	40.1188	96.692	0.032419
chr4	ENSG00000173083	HPSE	genic|chr4:83331856-83332356	genic	0.811739	83335153	3047	54.7773	44.4649	0.014908
chr4	ENSG00000173083	HPSE	intergenic|chr4:83336584-83337084	intergenic	0.601161	83335153	1681	68.6458	41.2672	0.013836
chr4	ENSG00000173083	HPSE	intergenic|chr4:83369042-83371607	intergenic	6.42417	83335153	35171.5	7.35148	47.2272	0.015834
chr4	ENSG00000138678	GPAT3	genic|chr4:83537843-83538672	genic	1.50737	83536316	1941.5	67.2181	101.322	0.035237
chr4	ENSG00000138678	GPAT3	genic|chr4:83547585-83548871	genic	10.2754	83536316	11912	20.0212	205.725	0.071545
chr4	ENSG00000138678	GPAT3	genic|chr4:83552091-83553419	genic	6.39257	83536316	16439	14.9699	95.6963	0.033281
chr4	ENSG00000138678	GPAT3	genic|chr4:83555950-83557236	genic	8.10433	83536316	20277	12.3247	99.8836	0.034737
chr4	ENSG00000138678	GPAT3	genic|chr4:83558303-83559505	genic	9.84873	83536316	22588	11.1412	109.727	0.03816
chr4	ENSG00000138678	GPAT3	genic|chr4:83560902-83561782	genic	8.57015	83536316	25026	10.1193	86.7236	0.03016
chr4	ENSG00000138678	GPAT3	genic|chr4:83567689-83568546	genic	5.77286	83536316	31801.5	8.07893	46.6385	0.01622
chr4	ENSG00000138678	GPAT3	genic|chr4:83569929-83570429	genic	12.9432	83536316	33863	7.61696	98.5876	0.034286
chr4	ENSG00000138639	ARHGAP24	intergenic|chr4:85681115-85682401	intergenic	14.7233	85778697	96939	3.10929	45.7789	0.026533
chr4	ENSG00000138639	ARHGAP24	intergenic|chr4:85701663-85703514	intergenic	11.7302	85778697	76108.5	3.66363	42.9751	0.024908
chr4	ENSG00000138639	ARHGAP24	intergenic|chr4:85724747-85726887	intergenic	6.34894	85778697	52880	6.84043	43.4295	0.025172
chr4	ENSG00000138639	ARHGAP24	intergenic|chr4:85733736-85735007	intergenic	4.46336	85778697	44325.5	6.21858	27.7557	0.016087
chr4	ENSG00000138639	ARHGAP24	intergenic|chr4:85735993-85737492	intergenic	5.19781	85778697	41954.5	9.18235	47.7281	0.027663
chr4	ENSG00000138639	ARHGAP24	intergenic|chr4:85742748-85744458	intergenic	5.12223	85778697	35094	7.36666	37.7337	0.02187
chr4	ENSG00000138639	ARHGAP24	intergenic|chr4:85761073-85762659	intergenic	7.78074	85778697	16831	28.2903	220.119	0.127581
chr4	ENSG00000138639	ARHGAP24	genic|chr4:85798003-85798833	genic	2.31258	85778697	19721	15.3751	35.5562	0.020608
chr4	ENSG00000138639	ARHGAP24	genic|chr4:85841741-85843338	genic	7.85459	85778697	63842.5	4.30504	33.8143	0.019599
chr4	ENSG00000145332	KLHL8	intergenic|chr4:86907253-86910978	intergenic	12.635	87220608	311492	3.43231	43.3673	0.015588
chr4	ENSG00000172493	AFF1	intergenic|chr4:86939046-86940167	intergenic	8.70996	87006987	67380.5	30.9392	269.479	0.048889
chr4	ENSG00000172493	AFF1	intergenic|chr4:86980977-86982184	intergenic	10.3427	87006987	25406.5	9.97678	103.187	0.01872
chr4	ENSG00000172493	AFF1	intergenic|chr4:86998034-87000403	intergenic	1.72447	87006987	7768.5	50.2761	86.6998	0.015729
chr4	ENSG00000172493	AFF1	intergenic|chr4:87005533-87006033	intergenic	4.91097	87006987	1204	68.6458	337.117	0.061159
chr4	ENSG00000172493	AFF1	genic|chr4:87008383-87009031	genic	2.04841	87006987	1720	68.6458	140.615	0.02551
chr4	ENSG00000172493	AFF1	genic|chr4:87009058-87009736	genic	4.54031	87006987	2410	61.5567	279.487	0.050704
chr4	ENSG00000172493	AFF1	genic|chr4:87011570-87012070	genic	4.9491	87006987	4833	41.1574	203.692	0.036954
chr4	ENSG00000172493	AFF1	genic|chr4:87014006-87015261	genic	2.89931	87006987	7646.5	36.7402	106.521	0.019325
chr4	ENSG00000172493	AFF1	genic|chr4:87026379-87027557	genic	9.42379	87006987	19981	12.4949	117.75	0.021362
chr4	ENSG00000145332	KLHL8	genic|chr4:87208910-87210120	genic	11.5955	87220608	11093	21.3138	247.145	0.088836
chr4	ENSG00000170509	HSD17B13	genic|chr4:87208910-87210120	genic	11.5955	87322906	113391	2.64762	30.7005	0.025725
chr4	ENSG00000170502	NUDT9	genic|chr4:87208910-87210120	genic	11.5955	87422575	213060	2.4315	28.1945	0.013706
chr4	ENSG00000145332	KLHL8	genic|chr4:87213392-87213892	genic	1.56061	87220608	6966	31.3952	48.9958	0.017612
chr4	ENSG00000145332	KLHL8	genic|chr4:87218865-87219365	genic	3.54135	87220608	1493	68.6458	243.099	0.087382
chr4	ENSG00000145332	KLHL8	intergenic|chr4:87235729-87236719	intergenic	3.26173	87220608	15616	15.6917	51.182	0.018397
chr4	ENSG00000170509	HSD17B13	intergenic|chr4:87323821-87325089	intergenic	0.619367	87322906	1549	68.6458	42.5169	0.035626
chr4	ENSG00000198189	HSD17B11	genic|chr4:87385930-87386430	genic	1.83199	87391303	5123	39.5122	72.386	0.026556
chr4	ENSG00000170509	HSD17B13	genic|chr4:87388342-87389856	genic	4.58291	87322906	66193	4.13341	18.943	0.015873
chr4	ENSG00000198189	HSD17B11	genic|chr4:87388342-87389856	genic	4.58291	87391303	2204	68.6458	314.597	0.115414
chr4	ENSG00000170502	NUDT9	genic|chr4:87388342-87389856	genic	4.58291	87422575	33476	14.589	66.8599	0.032502
chr4	ENSG00000198189	HSD17B11	genic|chr4:87389900-87390730	genic	1.95807	87391303	988	68.6458	134.413	0.049311
chr4	ENSG00000170502	NUDT9	genic|chr4:87389900-87390730	genic	1.95807	87422575	32260	14.589	28.5662	0.013886
chr4	ENSG00000198189	HSD17B11	intergenic|chr4:87405835-87408153	intergenic	2.17792	87391303	15691	15.6231	34.0258	0.012483
chr4	ENSG00000170502	NUDT9	intergenic|chr4:87405835-87408153	intergenic	2.17792	87422575	15581	15.7239	34.2454	0.016647
chr4	ENSG00000170502	NUDT9	genic|chr4:87423179-87424132	genic	1.36412	87422575	1080.5	68.6458	93.641	0.04552
chr4	ENSG00000185477	GPRIN3	genic|chr4:89284326-89286172	genic	8.26304	89308010	22761	11.0618	91.4043	0.030863
chr4	ENSG00000185477	GPRIN3	genic|chr4:89294059-89294915	genic	4.12534	89308010	13523	17.8801	73.7616	0.024906
chr4	ENSG00000185477	GPRIN3	genic|chr4:89296911-89297411	genic	2.84916	89308010	10849	21.857	62.2741	0.021027
chr4	ENSG00000185477	GPRIN3	genic|chr4:89297981-89299976	genic	6.778	89308010	9031.5	25.4184	172.286	0.058174
chr4	ENSG00000185477	GPRIN3	genic|chr4:89303090-89304582	genic	3.99411	89308010	4174	45.4061	181.357	0.061237
chr4	ENSG00000185477	GPRIN3	genic|chr4:89305290-89306099	genic	4.49977	89308010	2315.5	62.6591	281.952	0.095204
chr4	ENSG00000185477	GPRIN3	genic|chr4:89306121-89306621	genic	0.882504	89308010	1639	68.6458	60.5802	0.020455
chr4	ENSG00000185477	GPRIN3	genic|chr4:89306872-89307372	genic	1.26072	89308010	888	68.6458	86.5431	0.029222
chr4	ENSG00000185477	GPRIN3	intergenic|chr4:89313764-89314761	intergenic	2.17483	89308010	6252.5	34.1309	74.2288	0.025064
chr4	ENSG00000185477	GPRIN3	intergenic|chr4:89315687-89317854	intergenic	11.6684	89308010	8760.5	36.8837	430.372	0.145319
chr4	ENSG00000163104	SMARCAD1	intergenic|chr4:89315687-89317854	intergenic	11.6684	94207844	4.89107e+06	2.26814	26.4654	0.018909
chr4	ENSG00000185477	GPRIN3	intergenic|chr4:89324642-89325871	intergenic	19.3749	89308010	17246.5	15.0267	291.141	0.098306
chr4	ENSG00000185477	GPRIN3	intergenic|chr4:89330743-89332078	intergenic	8.02189	89308010	23400.5	12.875	103.282	0.034874
chr4	ENSG00000163104	SMARCAD1	intergenic|chr4:90026621-90028862	intergenic	8.20979	94207844	4.1801e+06	2.38628	19.5909	0.013997
chr4	ENSG00000070190	DAPP1	intergenic|chr4:99811730-99812230	intergenic	1.93745	99816823	4843	41.0986	79.6267	0.02364
chr4	ENSG00000070190	DAPP1	genic|chr4:99818276-99818938	genic	1.63584	99816823	1784	68.6458	112.294	0.033339
chr4	ENSG00000070190	DAPP1	genic|chr4:99821486-99822362	genic	8.42449	99816823	5101	39.6327	333.885	0.099126
chr4	ENSG00000109270	LAMTOR3	genic|chr4:99821486-99822362	genic	8.42449	99894546	72622	3.81385	32.1297	0.013905
chr4	ENSG00000070190	DAPP1	genic|chr4:99827377-99828574	genic	3.82922	99816823	11152.5	24.8773	95.2605	0.028282
chr4	ENSG00000070190	DAPP1	genic|chr4:99847326-99847826	genic	4.26446	99816823	30753	14.3639	61.2544	0.018186
chr4	ENSG00000070190	DAPP1	genic|chr4:99854991-99857739	genic	30.789	99816823	39542	19.3361	595.339	0.176748
chr4	ENSG00000109270	LAMTOR3	genic|chr4:99854991-99857739	genic	30.789	99894546	38181	6.80935	209.653	0.090734
chr4	ENSG00000164031	DNAJB14	genic|chr4:99854991-99857739	genic	30.789	99946726	90361	3.17302	97.6941	0.036728
chr4	ENSG00000109270	LAMTOR3	genic|chr4:99885003-99885503	genic	1.23977	99894546	9293	24.8151	30.7649	0.013314
chr4	ENSG00000109270	LAMTOR3	genic|chr4:99891921-99892719	genic	0.924413	99894546	2226	63.7239	58.9072	0.025494
chr4	ENSG00000109270	LAMTOR3	genic|chr4:99948920-99949700	genic	6.70517	99894546	54764	4.89118	32.7962	0.014194
chr4	ENSG00000164031	DNAJB14	genic|chr4:99948920-99949700	genic	6.70517	99946726	2584	59.5903	399.563	0.150216
chr4	ENSG00000153064	BANK1	genic|chr4:101791774-101792772	genic	1.15869	101790606	1667	68.6458	79.5394	0.060908
chr4	ENSG00000153064	BANK1	genic|chr4:101794164-101794664	genic	0.553411	101790606	3808	48.1237	26.6322	0.020394
chr4	ENSG00000153064	BANK1	genic|chr4:101801923-101803210	genic	1.98039	101790606	11960.5	21.6565	42.8885	0.032842
chr4	ENSG00000164031	DNAJB14	intergenic|chr4:102389907-102390838	intergenic	26.4648	99946726	2.44365e+06	5.47375	144.862	0.054461
chr4	ENSG00000153064	BANK1	intergenic|chr4:102389907-102390838	intergenic	26.4648	101790606	599766	0.815779	21.5894	0.016532
[truncated: 23,015 more rows]
