# Supplementary material for: Genetic coupling of enhancer activity and connectivity in gene expression control
Source: Nat Commun. 2025 Jan 27;16:970. doi: 10.1038/s41467-025-55900-3 (PMC11772589; doi:10.1038/s41467-025-55900-3)
Supplement: Supplementary file 10 — Supplementary Data 7 [file 41467_2025_55900_MOESM10_ESM.xlsx]

## Sheet: Legend
BaseQTL results for contact eQTL detection
Tab A: Contact eQTLs detected at 99% credible interval (CI)
Tab B: Contact eQTL summary statistics
Tab C: Contact non-eQTL summary statistics
chrom	SNP chromosome
rsid	SNP rsid
Feature	Contact ID: the position of the SNP on hg19, its reference and alternative alleles, and the ENSEMBL gene ID and name of the contacted gene
Log mean aFC	QTL effect expressed as log mean allelic fold change
SE mean	Monte Carlo standard error to assess model performance
SD	QTL posterior standard deviation
0.50% - 99.50%	Credible intervals
Effective sample size	Effective sample size
Rhat	The Rhat statistic (indicates potential estimation issues if above 1.1)
Significant at 99% CI	“No” if 0 falls within 99% of the QTL effect posterior distribution, “yes” otherwise
Posterior exclusion probability	Posterior exclusion probability based on 4000 posterior draws. Gives the proportion of posterior draws of opposite sign to the posterior mean
AI estimate	Allelic imbalance estimate for reference bias correction (0.5 indicates no bias)
Counts	Read counts
Model	NB: Negative Binomial using only across-individual variation; NB-ASE: Using both across- and within-individual variation
BaseQTL SNP hg19	SNP position on hg19
ENSG ID	Ensembl Gene ID
Gene	Gene name
BaseQTL SNP position hg38	SNP position on hg38
CHiC DpnII start hg38	SNP-containing CHiC DpnII fragment start on hg38
CHiC DpnII end hg38	SNP-containing CHiC DpnII fragment end on hg38
lead eQTL hg19	Lead eQTL SNP position on hg19
lead eQTL position hg38	Lead eQTL SNP position on hg38
SNP eGene promoter distance	SNP-gene promoter distance

## Sheet: (A) Contact eQTLs 99% CI
chrom	rsid	Feature	Log mean aFC	SE mean	SD	0.50%	2.50%	25%	50%	75%	97.50%	99.50%	Effective sample size	Rhat	Significant at 99% CI	Posterior exclusion probability	AI estimate	Counts	Model	BaseQTL SNP hg19	ENSG ID	Gene	BaseQTL SNP position hg38	CHiC DpnII start hg38	CHiC DpnII end hg38	lead eQTL hg19	lead eQTL position hg38	SNP eGene promoter distance
chr4	rs13150842	4:76816143:G:A_ENSG00000138744_NAAA	0.370885	0.00143289	0.0878477	0.150509	0.198856	0.310712	0.370694	0.431564	0.54	0.600287	3758.68	1.00007	yes	0	0.489243	1351	NB-ASE	4:76816143:G:A	ENSG00000138744	NAAA	75894990	75894747	75895017	4:76819033:A:G	75897880	39229
chr4	rs13150842	4:76816143:G:A_ENSG00000138744_NAAA	0.370885	0.00143289	0.0878477	0.150509	0.198856	0.310712	0.370694	0.431564	0.54	0.600287	3758.68	1.00007	yes	0	0.489243	1351	NB-ASE	4:76816143:G:A	ENSG00000138744	NAAA	75894990	75894747	75895017	4:76817412:G:A	75896259	39229
chr4	rs11731367	4:76817412:G:A_ENSG00000138744_NAAA	0.269557	0.00198346	0.0935483	0.0021003	0.0461903	0.2141	0.272785	0.332449	0.439427	0.496034	2224.46	1.00144	yes	0.00425	0.498761	2667	NB-ASE	4:76817412:G:A	ENSG00000138744	NAAA	75896259	75896038	75896358	4:76819033:A:G	75897880	37960
chr4	rs11731367	4:76817412:G:A_ENSG00000138744_NAAA	0.269557	0.00198346	0.0935483	0.0021003	0.0461903	0.2141	0.272785	0.332449	0.439427	0.496034	2224.46	1.00144	yes	0.00425	0.498761	2667	NB-ASE	4:76817412:G:A	ENSG00000138744	NAAA	75896259	75896038	75896358	4:76817412:G:A	75896259	37960
chr7	rs7798572	7:1210755:C:T_ENSG00000146540_C7orf50	-0.380176	0.00237253	0.113175	-0.670879	-0.5914	-0.455294	-0.381728	-0.310234	-0.145163	-0.020545	2275.51	1.00138	yes	0.0025	0.497827	805	NB-ASE	7:1210755:C:T	ENSG00000146540	C7orf50	1171119	1171069	1173472	7:1212211:C:A	1172575	57021
chr7	rs7784502	7:1210898:G:A_ENSG00000146540_C7orf50	-0.417608	0.00215091	0.12217	-0.709449	-0.644456	-0.499173	-0.419523	-0.342518	-0.166717	-0.0218676	3226.16	0.999881	yes	0.00175	0.498025	805	NB-ASE	7:1210898:G:A	ENSG00000146540	C7orf50	1171262	1171069	1173472	7:1212211:C:A	1172575	57164
chr7	rs2960849	7:1211978:C:G_ENSG00000146540_C7orf50	-0.417788	0.00340444	0.128613	-0.730183	-0.664375	-0.502902	-0.420166	-0.334771	-0.156816	-0.0158595	1427.19	1.00028	yes	0.00325		805	NB	7:1211978:C:G	ENSG00000146540	C7orf50	1172342	1171069	1173472	7:1212211:C:A	1172575	58244
chr7	rs2960848	7:1212211:C:A_ENSG00000146540_C7orf50	-0.413356	0.00342613	0.132325	-0.740989	-0.66261	-0.503104	-0.417447	-0.335192	-0.113426	-0.00320507	1491.68	1.00254	yes	0.00425		805	NB	7:1212211:C:A	ENSG00000146540	C7orf50	1172575	1171069	1173472	7:1212211:C:A	1172575	58477
chr7	rs35257100	7:26135404:C:T_ENSG00000050344_NFE2L3	-0.399396	0.00278984	0.125663	-0.714276	-0.637864	-0.48196	-0.4053	-0.324806	-0.125287	-0.00188591	2028.87	1.00026	yes	0.00475	0.475031	3021	NB-ASE	7:26135404:C:T	ENSG00000050344	NFE2L3	26095784	26095447	26095795	7:26146063:C:G	26106443	72345
chr10	rs4568912	10:129882640:A:G_ENSG00000132334_PTPRE	-0.342908	0.00258803	0.115609	-0.630376	-0.556328	-0.422087	-0.346126	-0.271316	-0.0842661	-0.00904226	1995.45	1.00105	yes	0.00425	0.498926	1899	NB-ASE	10:129882640:A:G	ENSG00000132334	PTPRE	128084376	128084364	128085189	10:129882401:C:T	128084137	83622
chr10	rs3006562	10:30092300:C:T_ENSG00000197321_SVIL	0.986352	0.00266777	0.162388	0.565122	0.662139	0.879008	0.985301	1.09482	1.30172	1.39195	3705.18	0.999637	yes	0	0.49753	249	NB-ASE	10:30092300:C:T	ENSG00000197321	SVIL	29803371	29802980	29803373	10:30092300:C:T	29803371	117983
chr14	rs1152443	14:90560777:T:C_ENSG00000152315_KCNK13	0.576123	0.00245309	0.168359	0.119074	0.245193	0.46438	0.576834	0.689569	0.897087	1.01109	4710.25	1.00019	yes	0.00125	0.501287	321	NB-ASE	14:90560777:T:C	ENSG00000152315	KCNK13	90094433	90094012	90094489	14:90572484:T:C	90106140	32439
chr14	rs7146599	14:24527672:G:A_ENSG00000100889_PCK2	-0.722761	0.00209822	0.13971	-1.06777	-0.996476	-0.816486	-0.725328	-0.62745	-0.443818	-0.342703	4433.59	0.99976	yes	0	0.498201	641	NB-ASE	14:24527672:G:A	ENSG00000100889	PCK2	24058463	24058261	24058531	14:24527672:G:A	24058463	37315
chr15	rs4429266	15:39598843:A:G_ENSG00000137801_THBS1	0.740836	0.00342247	0.21398	0.0508356	0.301029	0.602813	0.748301	0.88252	1.1557	1.25395	3909.01	0.999921	yes	0.003	0.470109	160	NB-ASE	15:39598843:A:G	ENSG00000137801	THBS1	39306642	39306545	39307329	15:39604835:C:T	39312634	282760
chr15	rs1530219	15:39602380:A:G_ENSG00000137801_THBS1	0.720823	0.00268557	0.210267	0.151969	0.311971	0.575419	0.724831	0.863839	1.13029	1.2293	6130.12	0.999177	yes	0.00125	0.481633	205	NB-ASE	15:39602380:A:G	ENSG00000137801	THBS1	39310179	39309938	39310398	15:39604835:C:T	39312634	279223
chr15	rs998005	15:39606026:C:T_ENSG00000137801_THBS1	0.608149	0.00214929	0.113742	0.31348	0.377752	0.531628	0.610874	0.685937	0.823381	0.90028	2800.59	0.999838	yes	0	0.498742	912	NB-ASE	15:39606026:C:T	ENSG00000137801	THBS1	39313825	39313720	39314007	15:39604835:C:T	39312634	275577
chr15	rs1354596	15:39606089:A:T_ENSG00000137801_THBS1	0.455613	0.00258897	0.141688	0.0124419	0.136407	0.369302	0.464222	0.553935	0.711452	0.786026	2995.12	1.00027	yes	0.00275	0.498968	912	NB-ASE	15:39606089:A:T	ENSG00000137801	THBS1	39313888	39313720	39314007	15:39604835:C:T	39312634	275514
chr15	rs2033937	15:39607442:A:G_ENSG00000137801_THBS1	0.69324	0.00200763	0.143628	0.332545	0.405824	0.597862	0.698054	0.789034	0.971882	1.05115	5118.07	0.999757	yes	0	0.493437	405	NB-ASE	15:39607442:A:G	ENSG00000137801	THBS1	39315241	39315234	39315651	15:39604835:C:T	39312634	274161
chr15	rs894043	15:39607630:A:G_ENSG00000137801_THBS1	0.749078	0.00227685	0.148582	0.372404	0.458424	0.650745	0.747592	0.850717	1.04483	1.12362	4258.56	0.999592	yes	0	0.498877	405	NB-ASE	15:39607630:A:G	ENSG00000137801	THBS1	39315429	39315234	39315651	15:39604835:C:T	39312634	273973
chr15	rs894042	15:39607665:A:G_ENSG00000137801_THBS1	0.707072	0.00230848	0.157221	0.26877	0.399938	0.602477	0.705662	0.816098	1.01392	1.10954	4638.4	0.999763	yes	0.00025	0.498458	405	NB-ASE	15:39607665:A:G	ENSG00000137801	THBS1	39315464	39315234	39315651	15:39604835:C:T	39312634	273938
chr19	rs10415777	19:54551115:G:T_ENSG00000105619_TFPT	-0.604083	0.00380319	0.180259	-1.03727	-0.942863	-0.728461	-0.611315	-0.486744	-0.232332	-0.0260276	2246.47	1.0013	yes	0.002	0.498224	225	NB-ASE	19:54551115:G:T	ENSG00000105619	TFPT	54047861	54047847	54048218	19:54549026:T:C	54045772	67814

## Sheet: (B) Contact eQTL summary statis
chrom	Feature	Log mean aFC	SE mean	SD	0.50%	2.50%	25%	50%	75%	97.50%	99.50%	Effective sample size	Rhat	Significant at 99% CI	Posterior exclusion probability	AI estimate	Counts	Model	BaseQTL SNP hg19	ENSG ID	Gene	BaseQTL SNP position hg38	CHiC DpnII start hg38	CHiC DpnII end hg38	lead eQTL hg19	lead eQTL position hg38	SNP eGene promoter distance
chr1	1:8481016:T:G_ENSG00000142599_RERE	0.0587053	0.0068386	0.207166	-0.538122	-0.337465	-0.0230741	0.0128235	0.0982359	0.588118	0.764729	917.703	1.00584	no	0.4	0.5	43	NB	1:8481016:T:G	ENSG00000142599	RERE	8420956	8420278	8421212	1:8482078:C:T	8422018	208076
chr1	1:8481016:T:G_ENSG00000142599_RERE	0.0587053	0.0068386	0.207166	-0.538122	-0.337465	-0.0230741	0.0128235	0.0982359	0.588118	0.764729	917.703	1.00584	no	0.4	0.5	43	NB	1:8481016:T:G	ENSG00000142599	RERE	8420956	8420278	8421212	1:8482078:C:T	8422018	208076
chr1	1:8481016:T:G_ENSG00000142599_RERE	0.0587053	0.0068386	0.207166	-0.538122	-0.337465	-0.0230741	0.0128235	0.0982359	0.588118	0.764729	917.703	1.00584	no	0.4	0.5	43	NB	1:8481016:T:G	ENSG00000142599	RERE	8420956	8420278	8421212	1:8482078:C:T	8422018	208076
chr1	1:8481016:T:G_ENSG00000142599_RERE	0.0587053	0.0068386	0.207166	-0.538122	-0.337465	-0.0230741	0.0128235	0.0982359	0.588118	0.764729	917.703	1.00584	no	0.4	0.5	43	NB	1:8481016:T:G	ENSG00000142599	RERE	8420956	8420278	8421212	1:8482078:C:T	8422018	208076
chr1	1:8482078:C:T_ENSG00000142599_RERE	0.0245122	0.00568264	0.182711	-0.544684	-0.365871	-0.0313179	0.00496036	0.049421	0.497448	0.682747	1033.79	1.00095	no	0.4615	0.5	64	NB	1:8482078:C:T	ENSG00000142599	RERE	8422018	8421834	8422190	1:8482078:C:T	8422018	207014
chr1	1:8482078:C:T_ENSG00000142599_RERE	0.0245122	0.00568264	0.182711	-0.544684	-0.365871	-0.0313179	0.00496036	0.049421	0.497448	0.682747	1033.79	1.00095	no	0.4615	0.5	64	NB	1:8482078:C:T	ENSG00000142599	RERE	8422018	8421834	8422190	1:8482078:C:T	8422018	207014
chr1	1:8482078:C:T_ENSG00000142599_RERE	0.0245122	0.00568264	0.182711	-0.544684	-0.365871	-0.0313179	0.00496036	0.049421	0.497448	0.682747	1033.79	1.00095	no	0.4615	0.5	64	NB	1:8482078:C:T	ENSG00000142599	RERE	8422018	8421834	8422190	1:8482078:C:T	8422018	207014
chr1	1:8482078:C:T_ENSG00000142599_RERE	0.0245122	0.00568264	0.182711	-0.544684	-0.365871	-0.0313179	0.00496036	0.049421	0.497448	0.682747	1033.79	1.00095	no	0.4615	0.5	64	NB	1:8482078:C:T	ENSG00000142599	RERE	8422018	8421834	8422190	1:8482078:C:T	8422018	207014
chr1	1:8484823:A:G_ENSG00000142599_RERE	0.0246982	0.00549022	0.179949	-0.532065	-0.347225	-0.030031	0.00450986	0.0463347	0.489344	0.675421	1074.29	1.00519	no	0.46525	0.5	78	NB	1:8484823:A:G	ENSG00000142599	RERE	8424763	8424593	8424967	1:8482078:C:T	8422018	204268
chr1	1:8484823:A:G_ENSG00000142599_RERE	0.0246982	0.00549022	0.179949	-0.532065	-0.347225	-0.030031	0.00450986	0.0463347	0.489344	0.675421	1074.29	1.00519	no	0.46525	0.5	78	NB	1:8484823:A:G	ENSG00000142599	RERE	8424763	8424593	8424967	1:8482078:C:T	8422018	204268
chr1	1:8484823:A:G_ENSG00000142599_RERE	0.0246982	0.00549022	0.179949	-0.532065	-0.347225	-0.030031	0.00450986	0.0463347	0.489344	0.675421	1074.29	1.00519	no	0.46525	0.5	78	NB	1:8484823:A:G	ENSG00000142599	RERE	8424763	8424593	8424967	1:8482078:C:T	8422018	204268
chr1	1:8484823:A:G_ENSG00000142599_RERE	0.0246982	0.00549022	0.179949	-0.532065	-0.347225	-0.030031	0.00450986	0.0463347	0.489344	0.675421	1074.29	1.00519	no	0.46525	0.5	78	NB	1:8484823:A:G	ENSG00000142599	RERE	8424763	8424593	8424967	1:8482078:C:T	8422018	204268
chr1	1:8489302:C:T_ENSG00000142599_RERE	-0.0851199	0.00775119	0.225993	-0.904549	-0.691599	-0.14275	-0.0158574	0.0180808	0.29843	0.491093	850.068	1.00135	no	0.38925		72	NB	1:8489302:C:T	ENSG00000142599	RERE	8429242	8428704	8429844	1:8482078:C:T	8422018	199790
chr1	1:8489302:C:T_ENSG00000142599_RERE	-0.0851199	0.00775119	0.225993	-0.904549	-0.691599	-0.14275	-0.0158574	0.0180808	0.29843	0.491093	850.068	1.00135	no	0.38925		72	NB	1:8489302:C:T	ENSG00000142599	RERE	8429242	8428704	8429844	1:8482078:C:T	8422018	199790
chr1	1:8489302:C:T_ENSG00000142599_RERE	-0.0851199	0.00775119	0.225993	-0.904549	-0.691599	-0.14275	-0.0158574	0.0180808	0.29843	0.491093	850.068	1.00135	no	0.38925		72	NB	1:8489302:C:T	ENSG00000142599	RERE	8429242	8428704	8429844	1:8482078:C:T	8422018	199790
chr1	1:8489302:C:T_ENSG00000142599_RERE	-0.0851199	0.00775119	0.225993	-0.904549	-0.691599	-0.14275	-0.0158574	0.0180808	0.29843	0.491093	850.068	1.00135	no	0.38925		72	NB	1:8489302:C:T	ENSG00000142599	RERE	8429242	8428704	8429844	1:8482078:C:T	8422018	199790
chr1	1:8497307:T:A_ENSG00000142599_RERE	-0.16537	0.00710617	0.248376	-0.929227	-0.728357	-0.323236	-0.0496728	0.00424863	0.186205	0.362734	1221.65	1.00183	no	0.2735	0.5	52	NB-ASE	1:8497307:T:A	ENSG00000142599	RERE	8437247	8437141	8437301	1:8482078:C:T	8422018	191784
chr1	1:8497307:T:A_ENSG00000142599_RERE	-0.16537	0.00710617	0.248376	-0.929227	-0.728357	-0.323236	-0.0496728	0.00424863	0.186205	0.362734	1221.65	1.00183	no	0.2735	0.5	52	NB-ASE	1:8497307:T:A	ENSG00000142599	RERE	8437247	8437141	8437301	1:8482078:C:T	8422018	191784
chr1	1:8497307:T:A_ENSG00000142599_RERE	-0.16537	0.00710617	0.248376	-0.929227	-0.728357	-0.323236	-0.0496728	0.00424863	0.186205	0.362734	1221.65	1.00183	no	0.2735	0.5	52	NB-ASE	1:8497307:T:A	ENSG00000142599	RERE	8437247	8437141	8437301	1:8482078:C:T	8422018	191784
chr1	1:8497307:T:A_ENSG00000142599_RERE	-0.16537	0.00710617	0.248376	-0.929227	-0.728357	-0.323236	-0.0496728	0.00424863	0.186205	0.362734	1221.65	1.00183	no	0.2735	0.5	52	NB-ASE	1:8497307:T:A	ENSG00000142599	RERE	8437247	8437141	8437301	1:8482078:C:T	8422018	191784
chr1	1:8501786:A:G_ENSG00000142599_RERE	0.0868117	0.0102583	0.234582	-0.513405	-0.318874	-0.0203738	0.0169855	0.15697	0.692595	0.895835	522.921	1.00636	no	0.382		31	NB	1:8501786:A:G	ENSG00000142599	RERE	8441726	8440664	8443238	1:8482078:C:T	8422018	187306
chr1	1:8501786:A:G_ENSG00000142599_RERE	0.0868117	0.0102583	0.234582	-0.513405	-0.318874	-0.0203738	0.0169855	0.15697	0.692595	0.895835	522.921	1.00636	no	0.382		31	NB	1:8501786:A:G	ENSG00000142599	RERE	8441726	8440664	8443238	1:8482078:C:T	8422018	187306
chr1	1:8501786:A:G_ENSG00000142599_RERE	0.0868117	0.0102583	0.234582	-0.513405	-0.318874	-0.0203738	0.0169855	0.15697	0.692595	0.895835	522.921	1.00636	no	0.382		31	NB	1:8501786:A:G	ENSG00000142599	RERE	8441726	8440664	8443238	1:8482078:C:T	8422018	187306
chr1	1:8501786:A:G_ENSG00000142599_RERE	0.0868117	0.0102583	0.234582	-0.513405	-0.318874	-0.0203738	0.0169855	0.15697	0.692595	0.895835	522.921	1.00636	no	0.382		31	NB	1:8501786:A:G	ENSG00000142599	RERE	8441726	8440664	8443238	1:8482078:C:T	8422018	187306
chr1	1:8504421:C:A_ENSG00000142599_RERE	-0.0470077	0.00668323	0.17358	-0.66463	-0.493358	-0.0665237	-0.0124933	0.0220354	0.297957	0.499215	674.568	1.00382	no	0.4015	0.466667	55	NB	1:8504421:C:A	ENSG00000142599	RERE	8444361	8444080	8444644	1:8482078:C:T	8422018	184670
chr1	1:8504421:C:A_ENSG00000142599_RERE	-0.0470077	0.00668323	0.17358	-0.66463	-0.493358	-0.0665237	-0.0124933	0.0220354	0.297957	0.499215	674.568	1.00382	no	0.4015	0.466667	55	NB	1:8504421:C:A	ENSG00000142599	RERE	8444361	8444080	8444644	1:8482078:C:T	8422018	184670
chr1	1:8504421:C:A_ENSG00000142599_RERE	-0.0470077	0.00668323	0.17358	-0.66463	-0.493358	-0.0665237	-0.0124933	0.0220354	0.297957	0.499215	674.568	1.00382	no	0.4015	0.466667	55	NB	1:8504421:C:A	ENSG00000142599	RERE	8444361	8444080	8444644	1:8482078:C:T	8422018	184670
chr1	1:8504421:C:A_ENSG00000142599_RERE	-0.0470077	0.00668323	0.17358	-0.66463	-0.493358	-0.0665237	-0.0124933	0.0220354	0.297957	0.499215	674.568	1.00382	no	0.4015	0.466667	55	NB	1:8504421:C:A	ENSG00000142599	RERE	8444361	8444080	8444644	1:8482078:C:T	8422018	184670
chr1	1:8505058:G:A_ENSG00000142599_RERE	0.0119761	0.00655431	0.198876	-0.646864	-0.457952	-0.0348471	0.00258395	0.0432886	0.482346	0.647256	920.681	1.00079	no	0.48225	0.5	42	NB	1:8505058:G:A	ENSG00000142599	RERE	8444998	8444728	8445295	1:8482078:C:T	8422018	184034
chr1	1:8505058:G:A_ENSG00000142599_RERE	0.0119761	0.00655431	0.198876	-0.646864	-0.457952	-0.0348471	0.00258395	0.0432886	0.482346	0.647256	920.681	1.00079	no	0.48225	0.5	42	NB	1:8505058:G:A	ENSG00000142599	RERE	8444998	8444728	8445295	1:8482078:C:T	8422018	184034
chr1	1:8505058:G:A_ENSG00000142599_RERE	0.0119761	0.00655431	0.198876	-0.646864	-0.457952	-0.0348471	0.00258395	0.0432886	0.482346	0.647256	920.681	1.00079	no	0.48225	0.5	42	NB	1:8505058:G:A	ENSG00000142599	RERE	8444998	8444728	8445295	1:8482078:C:T	8422018	184034
chr1	1:8505058:G:A_ENSG00000142599_RERE	0.0119761	0.00655431	0.198876	-0.646864	-0.457952	-0.0348471	0.00258395	0.0432886	0.482346	0.647256	920.681	1.00079	no	0.48225	0.5	42	NB	1:8505058:G:A	ENSG00000142599	RERE	8444998	8444728	8445295	1:8482078:C:T	8422018	184034
chr1	1:235384838:G:A_ENSG00000152904_GGPS1	-0.34638	0.00888633	0.290425	-1.08429	-0.90925	-0.559356	-0.348277	-0.0482259	0.0474593	0.145107	1068.13	1.00701	no	0.12375	0.49798	170	NB-ASE	1:235384838:G:A	ENSG00000152904	GGPS1	235221523	235221397	235221622	1:235384838:G:A	235221523	106870
chr1	1:235384838:G:A_ENSG00000152904_GGPS1	-0.34638	0.00888633	0.290425	-1.08429	-0.90925	-0.559356	-0.348277	-0.0482259	0.0474593	0.145107	1068.13	1.00701	no	0.12375	0.49798	170	NB-ASE	1:235384838:G:A	ENSG00000152904	GGPS1	235221523	235221397	235221622	1:235384838:G:A	235221523	106870
chr1	1:235384838:G:A_ENSG00000152904_GGPS1	-0.34638	0.00888633	0.290425	-1.08429	-0.90925	-0.559356	-0.348277	-0.0482259	0.0474593	0.145107	1068.13	1.00701	no	0.12375	0.49798	170	NB-ASE	1:235384838:G:A	ENSG00000152904	GGPS1	235221523	235221397	235221622	1:235384838:G:A	235221523	106870
chr1	1:235384838:G:A_ENSG00000152904_GGPS1	-0.34638	0.00888633	0.290425	-1.08429	-0.90925	-0.559356	-0.348277	-0.0482259	0.0474593	0.145107	1068.13	1.00701	no	0.12375	0.49798	170	NB-ASE	1:235384838:G:A	ENSG00000152904	GGPS1	235221523	235221397	235221622	1:235384838:G:A	235221523	106870
chr1	1:235384838:G:A_ENSG00000152904_GGPS1	-0.34638	0.00888633	0.290425	-1.08429	-0.90925	-0.559356	-0.348277	-0.0482259	0.0474593	0.145107	1068.13	1.00701	no	0.12375	0.49798	170	NB-ASE	1:235384838:G:A	ENSG00000152904	GGPS1	235221523	235221397	235221622	1:235384838:G:A	235221523	106870
chr1	1:235384838:G:A_ENSG00000152904_GGPS1	-0.34638	0.00888633	0.290425	-1.08429	-0.90925	-0.559356	-0.348277	-0.0482259	0.0474593	0.145107	1068.13	1.00701	no	0.12375	0.49798	170	NB-ASE	1:235384838:G:A	ENSG00000152904	GGPS1	235221523	235221397	235221622	1:235384838:G:A	235221523	106870
chr1	1:235431112:G:A_ENSG00000152904_GGPS1	-0.0561408	0.00594879	0.229592	-0.851732	-0.621927	-0.125072	-0.00979535	0.0277609	0.395335	0.613612	1489.56	1.00257	no	0.42975	0.381944	16	NB	1:235431112:G:A	ENSG00000152904	GGPS1	235267797	235267609	235267854	1:235384838:G:A	235221523	60596
chr1	1:235431112:G:A_ENSG00000152904_GGPS1	-0.0561408	0.00594879	0.229592	-0.851732	-0.621927	-0.125072	-0.00979535	0.0277609	0.395335	0.613612	1489.56	1.00257	no	0.42975	0.381944	16	NB	1:235431112:G:A	ENSG00000152904	GGPS1	235267797	235267609	235267854	1:235384838:G:A	235221523	60596
chr1	1:235431112:G:A_ENSG00000152904_GGPS1	-0.0561408	0.00594879	0.229592	-0.851732	-0.621927	-0.125072	-0.00979535	0.0277609	0.395335	0.613612	1489.56	1.00257	no	0.42975	0.381944	16	NB	1:235431112:G:A	ENSG00000152904	GGPS1	235267797	235267609	235267854	1:235384838:G:A	235221523	60596
chr1	1:235431112:G:A_ENSG00000152904_GGPS1	-0.0561408	0.00594879	0.229592	-0.851732	-0.621927	-0.125072	-0.00979535	0.0277609	0.395335	0.613612	1489.56	1.00257	no	0.42975	0.381944	16	NB	1:235431112:G:A	ENSG00000152904	GGPS1	235267797	235267609	235267854	1:235384838:G:A	235221523	60596
chr1	1:235431112:G:A_ENSG00000152904_GGPS1	-0.0561408	0.00594879	0.229592	-0.851732	-0.621927	-0.125072	-0.00979535	0.0277609	0.395335	0.613612	1489.56	1.00257	no	0.42975	0.381944	16	NB	1:235431112:G:A	ENSG00000152904	GGPS1	235267797	235267609	235267854	1:235384838:G:A	235221523	60596
chr1	1:235431112:G:A_ENSG00000152904_GGPS1	-0.0561408	0.00594879	0.229592	-0.851732	-0.621927	-0.125072	-0.00979535	0.0277609	0.395335	0.613612	1489.56	1.00257	no	0.42975	0.381944	16	NB	1:235431112:G:A	ENSG00000152904	GGPS1	235267797	235267609	235267854	1:235384838:G:A	235221523	60596
chr1	1:210064317:A:C_ENSG00000117597_UTP25	0.0423206	0.00383433	0.183744	-0.48531	-0.316923	-0.0244622	0.00904401	0.061591	0.521302	0.71461	2296.39	1.00097	no	0.428	0.499839	30	NB-ASE	1:210064317:A:C	ENSG00000117597	UTP25	209890972	209890896	209891576	1:210064188:C:T	209890843	63000
chr1	1:116611705:T:C_ENSG00000163393_SLC22A15	-0.175236	0.0104781	0.264609	-0.962793	-0.789932	-0.357608	-0.0457744	0.00520215	0.197885	0.357665	637.738	1.01379	no	0.278	0.503686	69	NB	1:116611705:T:C	ENSG00000163393	SLC22A15	116069084	116068102	116069158	1:116611705:T:C	116069084	92571
chr1	1:116461106:C:T_ENSG00000163393_SLC22A15	-0.115287	0.00541019	0.191454	-0.744535	-0.56689	-0.23426	-0.0341974	0.00799476	0.156024	0.282507	1252.28	1.00127	no	0.3045	0.442047	120	NB-ASE	1:116461106:C:T	ENSG00000163393	SLC22A15	115918485	115918385	115918683	1:116461106:C:T	115918485	58028
chr1	1:243458502:C:T_ENSG00000054282_SDCCAG8	-0.231832	0.00937307	0.270362	-1.00814	-0.827277	-0.424576	-0.158585	-0.00797826	0.113586	0.234288	832.006	1.00075	no	0.204	0.5	99	NB	1:243458502:C:T	ENSG00000054282	SDCCAG8	243295200	243294868	243296020	1:243483368:C:T	243320066	39159
chr1	1:243467236:G:A_ENSG00000054282_SDCCAG8	0.0609077	0.00617869	0.19955	-0.543212	-0.311821	-0.0226272	0.0123503	0.0970366	0.558498	0.748956	1043.06	1.00298	no	0.40025	0.338983	45	NB	1:243467236:G:A	ENSG00000054282	SDCCAG8	243303934	243303849	243304329	1:243483368:C:T	243320066	47893
chr1	1:243467689:G:T_ENSG00000054282_SDCCAG8	0.156566	0.00753313	0.257021	-0.397381	-0.213528	-0.00785078	0.0388839	0.307253	0.772565	0.973351	1164.08	1.00503	no	0.29125	0.492823	32	NB-ASE	1:243467689:G:T	ENSG00000054282	SDCCAG8	243304387	243304330	243304402	1:243483368:C:T	243320066	48346
chr1	1:243468694:C:A_ENSG00000054282_SDCCAG8	-0.100028	0.00589831	0.213254	-0.842183	-0.638396	-0.205137	-0.0220116	0.0159072	0.226868	0.378555	1307.19	1.00666	no	0.35425	0.5	88	NB-ASE	1:243468694:C:A	ENSG00000054282	SDCCAG8	243305392	243304821	243305550	1:243483368:C:T	243320066	49351
chr1	1:243469029:G:A_ENSG00000054282_SDCCAG8	-0.0601178	0.00490857	0.199527	-0.747046	-0.576406	-0.0855654	-0.0113898	0.0223414	0.304741	0.479997	1652.32	1.00224	no	0.41175	0.5	59	NB-ASE	1:243469029:G:A	ENSG00000054282	SDCCAG8	243305727	243305551	243305864	1:243483368:C:T	243320066	49686
chr1	1:243471949:C:A_ENSG00000054282_SDCCAG8	0.00523899	0.00487452	0.173603	-0.609822	-0.403	-0.034793	0.000669466	0.0402463	0.416981	0.590579	1268.39	1.00202	no	0.49225	0.5	86	NB	1:243471949:C:A	ENSG00000054282	SDCCAG8	243308647	243308023	243308947	1:243483368:C:T	243320066	52606
chr1	1:243472187:C:A_ENSG00000054282_SDCCAG8	0.00457978	0.00258173	0.155569	-0.526313	-0.379135	-0.0324546	0.00219342	0.0374574	0.379262	0.529282	3630.98	1.00015	no	0.478	0.5	86	NB-ASE	1:243472187:C:A	ENSG00000054282	SDCCAG8	243308885	243308023	243308947	1:243483368:C:T	243320066	52844
chr1	1:243472664:A:G_ENSG00000054282_SDCCAG8	-0.0030302	0.00260338	0.124853	-0.443918	-0.312181	-0.0343778	3.05823e-05	0.032781	0.29427	0.424929	2299.99	1.0009	no	0.50025	0.499154	209	NB-ASE	1:243472664:A:G	ENSG00000054282	SDCCAG8	243309362	243308948	243309446	1:243483368:C:T	243320066	53321
chr1	1:243472801:T:G_ENSG00000054282_SDCCAG8	0.0333582	0.00407455	0.183301	-0.546475	-0.364235	-0.0286062	0.00733078	0.0576818	0.486695	0.662193	2023.81	0.999967	no	0.44325	0.496144	69	NB-ASE	1:243472801:T:G	ENSG00000054282	SDCCAG8	243309499	243309447	243309607	1:243483368:C:T	243320066	53458
chr1	1:243483279:A:T_ENSG00000054282_SDCCAG8	0.0116125	0.00423828	0.155929	-0.557752	-0.346768	-0.0310965	0.00264248	0.039622	0.397154	0.56861	1353.55	1.00281	no	0.479	0.497879	102	NB-ASE	1:243483279:A:T	ENSG00000054282	SDCCAG8	243319977	243319852	243320129	1:243483368:C:T	243320066	63936
chr1	1:243483368:C:T_ENSG00000054282_SDCCAG8	-0.0941623	0.005356	0.192257	-0.733327	-0.589445	-0.183444	-0.0224712	0.0117866	0.184255	0.371072	1288.49	1.00093	no	0.334	0.497341	102	NB-ASE	1:243483368:C:T	ENSG00000054282	SDCCAG8	243320066	243319852	243320129	1:243483368:C:T	243320066	64025
chr1	1:243485126:T:G_ENSG00000054282_SDCCAG8	-0.167675	0.007584	0.271605	-1.03802	-0.841886	-0.327469	-0.0384497	0.00834035	0.195044	0.401185	1282.56	1.00704	no	0.29775	0.373626	31	NB-ASE	1:243485126:T:G	ENSG00000054282	SDCCAG8	243321824	243321713	243321886	1:243483368:C:T	243320066	65783
chr1	1:243488186:C:G_ENSG00000054282_SDCCAG8	-0.0295147	0.00509248	0.174239	-0.637761	-0.484431	-0.0531167	-0.00676622	0.0289274	0.337983	0.490268	1170.66	1.00087	no	0.44675		99	NB	1:243488186:C:G	ENSG00000054282	SDCCAG8	243324884	243324249	243326734	1:243483368:C:T	243320066	68843
chr1	1:243492567:A:G_ENSG00000054282_SDCCAG8	-0.0369682	0.0058148	0.198943	-0.737438	-0.52203	-0.0738611	-0.00930149	0.0314811	0.386136	0.569594	1170.55	1.00452	no	0.43025	0.5	53	NB	1:243492567:A:G	ENSG00000054282	SDCCAG8	243329265	243328871	243329902	1:243483368:C:T	243320066	73224
chr1	1:243498108:G:A_ENSG00000054282_SDCCAG8	-0.0272203	0.00681485	0.226659	-0.800483	-0.57495	-0.0600804	-0.00513133	0.0370324	0.482451	0.658975	1106.2	1.00326	no	0.467	0.490909	16	NB	1:243498108:G:A	ENSG00000054282	SDCCAG8	243334806	243334802	243335170	1:243483368:C:T	243320066	78765
chr1	1:243500994:C:T_ENSG00000054282_SDCCAG8	-0.0839771	0.00818527	0.260606	-0.937829	-0.710668	-0.204742	-0.0173345	0.0270859	0.404788	0.627082	1013.69	1.00135	no	0.3995	0.5	14	NB	1:243500994:C:T	ENSG00000054282	SDCCAG8	243337692	243337427	243337983	1:243483368:C:T	243320066	81651
chr1	1:19658162:C:G_ENSG00000077549_CAPZB	-0.00303144	0.00576525	0.247242	-0.823775	-0.573327	-0.0514224	-0.00179538	0.0459724	0.583735	0.793578	1839.1	1.0007	no	0.48675	0.5	7	NB	1:19658162:C:G	ENSG00000077549	CAPZB	19331668	19331250	19331748	1:19667481:T:G	19340987	137404
chr1	1:19658162:C:G_ENSG00000077549_CAPZB	-0.00303144	0.00576525	0.247242	-0.823775	-0.573327	-0.0514224	-0.00179538	0.0459724	0.583735	0.793578	1839.1	1.0007	no	0.48675	0.5	7	NB	1:19658162:C:G	ENSG00000077549	CAPZB	19331668	19331250	19331748	1:19667481:T:G	19340987	137404
chr1	1:19658162:C:G_ENSG00000077549_CAPZB	-0.00303144	0.00576525	0.247242	-0.823775	-0.573327	-0.0514224	-0.00179538	0.0459724	0.583735	0.793578	1839.1	1.0007	no	0.48675	0.5	7	NB	1:19658162:C:G	ENSG00000077549	CAPZB	19331668	19331250	19331748	1:19667481:T:G	19340987	137404
chr1	1:19658162:C:G_ENSG00000077549_CAPZB	-0.00303144	0.00576525	0.247242	-0.823775	-0.573327	-0.0514224	-0.00179538	0.0459724	0.583735	0.793578	1839.1	1.0007	no	0.48675	0.5	7	NB	1:19658162:C:G	ENSG00000077549	CAPZB	19331668	19331250	19331748	1:19667481:T:G	19340987	137404
chr1	1:19658172:C:T_ENSG00000077549_CAPZB	0.000247207	0.00652408	0.237876	-0.78738	-0.569256	-0.0456236	0.0015973	0.0461071	0.555077	0.799883	1329.42	1.00049	no	0.489	0.5	7	NB	1:19658172:C:T	ENSG00000077549	CAPZB	19331678	19331250	19331748	1:19667481:T:G	19340987	137394
chr1	1:19658172:C:T_ENSG00000077549_CAPZB	0.000247207	0.00652408	0.237876	-0.78738	-0.569256	-0.0456236	0.0015973	0.0461071	0.555077	0.799883	1329.42	1.00049	no	0.489	0.5	7	NB	1:19658172:C:T	ENSG00000077549	CAPZB	19331678	19331250	19331748	1:19667481:T:G	19340987	137394
chr1	1:19658172:C:T_ENSG00000077549_CAPZB	0.000247207	0.00652408	0.237876	-0.78738	-0.569256	-0.0456236	0.0015973	0.0461071	0.555077	0.799883	1329.42	1.00049	no	0.489	0.5	7	NB	1:19658172:C:T	ENSG00000077549	CAPZB	19331678	19331250	19331748	1:19667481:T:G	19340987	137394
chr1	1:19658172:C:T_ENSG00000077549_CAPZB	0.000247207	0.00652408	0.237876	-0.78738	-0.569256	-0.0456236	0.0015973	0.0461071	0.555077	0.799883	1329.42	1.00049	no	0.489	0.5	7	NB	1:19658172:C:T	ENSG00000077549	CAPZB	19331678	19331250	19331748	1:19667481:T:G	19340987	137394
chr1	1:19658506:C:T_ENSG00000077549_CAPZB	0.0234073	0.0060908	0.226165	-0.756293	-0.463463	-0.0344806	0.00409521	0.0534096	0.573371	0.845055	1378.8	1.00389	no	0.47075	0.497115	34	NB	1:19658506:C:T	ENSG00000077549	CAPZB	19332012	19331749	19332341	1:19667481:T:G	19340987	137060
chr1	1:19658506:C:T_ENSG00000077549_CAPZB	0.0234073	0.0060908	0.226165	-0.756293	-0.463463	-0.0344806	0.00409521	0.0534096	0.573371	0.845055	1378.8	1.00389	no	0.47075	0.497115	34	NB	1:19658506:C:T	ENSG00000077549	CAPZB	19332012	19331749	19332341	1:19667481:T:G	19340987	137060
chr1	1:19658506:C:T_ENSG00000077549_CAPZB	0.0234073	0.0060908	0.226165	-0.756293	-0.463463	-0.0344806	0.00409521	0.0534096	0.573371	0.845055	1378.8	1.00389	no	0.47075	0.497115	34	NB	1:19658506:C:T	ENSG00000077549	CAPZB	19332012	19331749	19332341	1:19667481:T:G	19340987	137060
chr1	1:19658506:C:T_ENSG00000077549_CAPZB	0.0234073	0.0060908	0.226165	-0.756293	-0.463463	-0.0344806	0.00409521	0.0534096	0.573371	0.845055	1378.8	1.00389	no	0.47075	0.497115	34	NB	1:19658506:C:T	ENSG00000077549	CAPZB	19332012	19331749	19332341	1:19667481:T:G	19340987	137060
chr1	1:19659349:C:T_ENSG00000077549_CAPZB	-0.00695818	0.00539041	0.240897	-0.878111	-0.569999	-0.0477344	-5.19739e-05	0.043064	0.54659	0.763148	1997.18	1.00316	no	0.49975	0.49789	17	NB	1:19659349:C:T	ENSG00000077549	CAPZB	19332855	19332836	19333270	1:19667481:T:G	19340987	136217
chr1	1:19659349:C:T_ENSG00000077549_CAPZB	-0.00695818	0.00539041	0.240897	-0.878111	-0.569999	-0.0477344	-5.19739e-05	0.043064	0.54659	0.763148	1997.18	1.00316	no	0.49975	0.49789	17	NB	1:19659349:C:T	ENSG00000077549	CAPZB	19332855	19332836	19333270	1:19667481:T:G	19340987	136217
chr1	1:19659349:C:T_ENSG00000077549_CAPZB	-0.00695818	0.00539041	0.240897	-0.878111	-0.569999	-0.0477344	-5.19739e-05	0.043064	0.54659	0.763148	1997.18	1.00316	no	0.49975	0.49789	17	NB	1:19659349:C:T	ENSG00000077549	CAPZB	19332855	19332836	19333270	1:19667481:T:G	19340987	136217
chr1	1:19659349:C:T_ENSG00000077549_CAPZB	-0.00695818	0.00539041	0.240897	-0.878111	-0.569999	-0.0477344	-5.19739e-05	0.043064	0.54659	0.763148	1997.18	1.00316	no	0.49975	0.49789	17	NB	1:19659349:C:T	ENSG00000077549	CAPZB	19332855	19332836	19333270	1:19667481:T:G	19340987	136217
chr1	1:19664442:C:T_ENSG00000077549_CAPZB	0.0456367	0.00699767	0.252674	-0.725425	-0.515048	-0.0338261	0.00978285	0.114146	0.637198	0.854524	1303.81	1.00021	no	0.42625	0.5	17	NB	1:19664442:C:T	ENSG00000077549	CAPZB	19337948	19337647	19338059	1:19667481:T:G	19340987	131124
chr1	1:19664442:C:T_ENSG00000077549_CAPZB	0.0456367	0.00699767	0.252674	-0.725425	-0.515048	-0.0338261	0.00978285	0.114146	0.637198	0.854524	1303.81	1.00021	no	0.42625	0.5	17	NB	1:19664442:C:T	ENSG00000077549	CAPZB	19337948	19337647	19338059	1:19667481:T:G	19340987	131124
chr1	1:19664442:C:T_ENSG00000077549_CAPZB	0.0456367	0.00699767	0.252674	-0.725425	-0.515048	-0.0338261	0.00978285	0.114146	0.637198	0.854524	1303.81	1.00021	no	0.42625	0.5	17	NB	1:19664442:C:T	ENSG00000077549	CAPZB	19337948	19337647	19338059	1:19667481:T:G	19340987	131124
chr1	1:19664442:C:T_ENSG00000077549_CAPZB	0.0456367	0.00699767	0.252674	-0.725425	-0.515048	-0.0338261	0.00978285	0.114146	0.637198	0.854524	1303.81	1.00021	no	0.42625	0.5	17	NB	1:19664442:C:T	ENSG00000077549	CAPZB	19337948	19337647	19338059	1:19667481:T:G	19340987	131124
chr1	1:19665497:A:C_ENSG00000077549_CAPZB	-0.0408747	0.0071091	0.241883	-0.903194	-0.624443	-0.0850408	-0.00737855	0.0342727	0.468944	0.684245	1157.66	1.00187	no	0.454		12	NB	1:19665497:A:C	ENSG00000077549	CAPZB	19339003	19338397	19340354	1:19667481:T:G	19340987	130069
chr1	1:19665497:A:C_ENSG00000077549_CAPZB	-0.0408747	0.0071091	0.241883	-0.903194	-0.624443	-0.0850408	-0.00737855	0.0342727	0.468944	0.684245	1157.66	1.00187	no	0.454		12	NB	1:19665497:A:C	ENSG00000077549	CAPZB	19339003	19338397	19340354	1:19667481:T:G	19340987	130069
chr1	1:19665497:A:C_ENSG00000077549_CAPZB	-0.0408747	0.0071091	0.241883	-0.903194	-0.624443	-0.0850408	-0.00737855	0.0342727	0.468944	0.684245	1157.66	1.00187	no	0.454		12	NB	1:19665497:A:C	ENSG00000077549	CAPZB	19339003	19338397	19340354	1:19667481:T:G	19340987	130069
chr1	1:19665497:A:C_ENSG00000077549_CAPZB	-0.0408747	0.0071091	0.241883	-0.903194	-0.624443	-0.0850408	-0.00737855	0.0342727	0.468944	0.684245	1157.66	1.00187	no	0.454		12	NB	1:19665497:A:C	ENSG00000077549	CAPZB	19339003	19338397	19340354	1:19667481:T:G	19340987	130069
chr1	1:19667481:T:G_ENSG00000077549_CAPZB	-0.066711	0.00705614	0.238561	-0.870384	-0.666312	-0.12796	-0.0122319	0.0259256	0.389585	0.585273	1143.05	1.00392	no	0.415	0.5	12	NB	1:19667481:T:G	ENSG00000077549	CAPZB	19340987	19340608	19341429	1:19667481:T:G	19340987	128085
chr1	1:19667481:T:G_ENSG00000077549_CAPZB	-0.066711	0.00705614	0.238561	-0.870384	-0.666312	-0.12796	-0.0122319	0.0259256	0.389585	0.585273	1143.05	1.00392	no	0.415	0.5	12	NB	1:19667481:T:G	ENSG00000077549	CAPZB	19340987	19340608	19341429	1:19667481:T:G	19340987	128085
chr1	1:19667481:T:G_ENSG00000077549_CAPZB	-0.066711	0.00705614	0.238561	-0.870384	-0.666312	-0.12796	-0.0122319	0.0259256	0.389585	0.585273	1143.05	1.00392	no	0.415	0.5	12	NB	1:19667481:T:G	ENSG00000077549	CAPZB	19340987	19340608	19341429	1:19667481:T:G	19340987	128085
chr1	1:19667481:T:G_ENSG00000077549_CAPZB	-0.066711	0.00705614	0.238561	-0.870384	-0.666312	-0.12796	-0.0122319	0.0259256	0.389585	0.585273	1143.05	1.00392	no	0.415	0.5	12	NB	1:19667481:T:G	ENSG00000077549	CAPZB	19340987	19340608	19341429	1:19667481:T:G	19340987	128085
chr1	1:19669235:A:G_ENSG00000077549_CAPZB	0.0106112	0.00676066	0.247359	-0.806082	-0.534226	-0.0470009	0.00343313	0.0566807	0.589912	0.840995	1338.68	1.0013	no	0.4845	0.5	11	NB	1:19669235:A:G	ENSG00000077549	CAPZB	19342741	19342408	19342754	1:19667481:T:G	19340987	126331
chr1	1:19669235:A:G_ENSG00000077549_CAPZB	0.0106112	0.00676066	0.247359	-0.806082	-0.534226	-0.0470009	0.00343313	0.0566807	0.589912	0.840995	1338.68	1.0013	no	0.4845	0.5	11	NB	1:19669235:A:G	ENSG00000077549	CAPZB	19342741	19342408	19342754	1:19667481:T:G	19340987	126331
chr1	1:19669235:A:G_ENSG00000077549_CAPZB	0.0106112	0.00676066	0.247359	-0.806082	-0.534226	-0.0470009	0.00343313	0.0566807	0.589912	0.840995	1338.68	1.0013	no	0.4845	0.5	11	NB	1:19669235:A:G	ENSG00000077549	CAPZB	19342741	19342408	19342754	1:19667481:T:G	19340987	126331
chr1	1:19669235:A:G_ENSG00000077549_CAPZB	0.0106112	0.00676066	0.247359	-0.806082	-0.534226	-0.0470009	0.00343313	0.0566807	0.589912	0.840995	1338.68	1.0013	no	0.4845	0.5	11	NB	1:19669235:A:G	ENSG00000077549	CAPZB	19342741	19342408	19342754	1:19667481:T:G	19340987	126331
chr1	1:19672376:G:A_ENSG00000077549_CAPZB	-0.0339641	0.00603269	0.230464	-0.773151	-0.603641	-0.0804148	-0.00604316	0.037615	0.471941	0.632012	1459.43	1.00305	no	0.45675		11	NB	1:19672376:G:A	ENSG00000077549	CAPZB	19345882	19344900	19347078	1:19667481:T:G	19340987	123190
chr1	1:19672376:G:A_ENSG00000077549_CAPZB	-0.0339641	0.00603269	0.230464	-0.773151	-0.603641	-0.0804148	-0.00604316	0.037615	0.471941	0.632012	1459.43	1.00305	no	0.45675		11	NB	1:19672376:G:A	ENSG00000077549	CAPZB	19345882	19344900	19347078	1:19667481:T:G	19340987	123190
chr1	1:19672376:G:A_ENSG00000077549_CAPZB	-0.0339641	0.00603269	0.230464	-0.773151	-0.603641	-0.0804148	-0.00604316	0.037615	0.471941	0.632012	1459.43	1.00305	no	0.45675		11	NB	1:19672376:G:A	ENSG00000077549	CAPZB	19345882	19344900	19347078	1:19667481:T:G	19340987	123190
chr1	1:19672376:G:A_ENSG00000077549_CAPZB	-0.0339641	0.00603269	0.230464	-0.773151	-0.603641	-0.0804148	-0.00604316	0.037615	0.471941	0.632012	1459.43	1.00305	no	0.45675		11	NB	1:19672376:G:A	ENSG00000077549	CAPZB	19345882	19344900	19347078	1:19667481:T:G	19340987	123190
chr1	1:19674266:C:A_ENSG00000077549_CAPZB	-0.0663041	0.00691538	0.234722	-0.83514	-0.650825	-0.13647	-0.015014	0.0254589	0.396607	0.630625	1152.07	1.00306	no	0.407		16	NB	1:19674266:C:A	ENSG00000077549	CAPZB	19347772	19347264	19349701	1:19667481:T:G	19340987	121300
chr1	1:19674266:C:A_ENSG00000077549_CAPZB	-0.0663041	0.00691538	0.234722	-0.83514	-0.650825	-0.13647	-0.015014	0.0254589	0.396607	0.630625	1152.07	1.00306	no	0.407		16	NB	1:19674266:C:A	ENSG00000077549	CAPZB	19347772	19347264	19349701	1:19667481:T:G	19340987	121300
chr1	1:19674266:C:A_ENSG00000077549_CAPZB	-0.0663041	0.00691538	0.234722	-0.83514	-0.650825	-0.13647	-0.015014	0.0254589	0.396607	0.630625	1152.07	1.00306	no	0.407		16	NB	1:19674266:C:A	ENSG00000077549	CAPZB	19347772	19347264	19349701	1:19667481:T:G	19340987	121300
chr1	1:19674266:C:A_ENSG00000077549_CAPZB	-0.0663041	0.00691538	0.234722	-0.83514	-0.650825	-0.13647	-0.015014	0.0254589	0.396607	0.630625	1152.07	1.00306	no	0.407		16	NB	1:19674266:C:A	ENSG00000077549	CAPZB	19347772	19347264	19349701	1:19667481:T:G	19340987	121300
chr1	1:19675736:C:T_ENSG00000077549_CAPZB	-0.0641676	0.00884692	0.237654	-0.853985	-0.649345	-0.125504	-0.0131327	0.0248061	0.386856	0.648176	721.619	1.00141	no	0.4055	0.5	16	NB	1:19675736:C:T	ENSG00000077549	CAPZB	19349242	19347264	19349701	1:19667481:T:G	19340987	119830
chr1	1:19675736:C:T_ENSG00000077549_CAPZB	-0.0641676	0.00884692	0.237654	-0.853985	-0.649345	-0.125504	-0.0131327	0.0248061	0.386856	0.648176	721.619	1.00141	no	0.4055	0.5	16	NB	1:19675736:C:T	ENSG00000077549	CAPZB	19349242	19347264	19349701	1:19667481:T:G	19340987	119830
chr1	1:19675736:C:T_ENSG00000077549_CAPZB	-0.0641676	0.00884692	0.237654	-0.853985	-0.649345	-0.125504	-0.0131327	0.0248061	0.386856	0.648176	721.619	1.00141	no	0.4055	0.5	16	NB	1:19675736:C:T	ENSG00000077549	CAPZB	19349242	19347264	19349701	1:19667481:T:G	19340987	119830
chr1	1:19675736:C:T_ENSG00000077549_CAPZB	-0.0641676	0.00884692	0.237654	-0.853985	-0.649345	-0.125504	-0.0131327	0.0248061	0.386856	0.648176	721.619	1.00141	no	0.4055	0.5	16	NB	1:19675736:C:T	ENSG00000077549	CAPZB	19349242	19347264	19349701	1:19667481:T:G	19340987	119830
chr1	1:19676924:C:A_ENSG00000077549_CAPZB	-0.0106791	0.00585742	0.226576	-0.792365	-0.54322	-0.046277	-0.00180825	0.0381873	0.512506	0.711426	1496.29	1.00134	no	0.4865	0.5	17	NB	1:19676924:C:A	ENSG00000077549	CAPZB	19350430	19349702	19350855	1:19667481:T:G	19340987	118642
chr1	1:19676924:C:A_ENSG00000077549_CAPZB	-0.0106791	0.00585742	0.226576	-0.792365	-0.54322	-0.046277	-0.00180825	0.0381873	0.512506	0.711426	1496.29	1.00134	no	0.4865	0.5	17	NB	1:19676924:C:A	ENSG00000077549	CAPZB	19350430	19349702	19350855	1:19667481:T:G	19340987	118642
chr1	1:19676924:C:A_ENSG00000077549_CAPZB	-0.0106791	0.00585742	0.226576	-0.792365	-0.54322	-0.046277	-0.00180825	0.0381873	0.512506	0.711426	1496.29	1.00134	no	0.4865	0.5	17	NB	1:19676924:C:A	ENSG00000077549	CAPZB	19350430	19349702	19350855	1:19667481:T:G	19340987	118642
chr1	1:19676924:C:A_ENSG00000077549_CAPZB	-0.0106791	0.00585742	0.226576	-0.792365	-0.54322	-0.046277	-0.00180825	0.0381873	0.512506	0.711426	1496.29	1.00134	no	0.4865	0.5	17	NB	1:19676924:C:A	ENSG00000077549	CAPZB	19350430	19349702	19350855	1:19667481:T:G	19340987	118642
chr1	1:161590277:G:A_ENSG00000162746_FCRLB	-0.0212066	0.00546104	0.178201	-0.637739	-0.463801	-0.0501306	-0.00467881	0.031498	0.375331	0.571278	1064.8	1.0022	no	0.46975	0.331224	85	NB	1:161590277:G:A	ENSG00000162746	FCRLB	161620487	161620158	161621004	1:161592104:C:T	161622314	103245
chr1	1:161590277:G:A_ENSG00000162746_FCRLB	-0.0212066	0.00546104	0.178201	-0.637739	-0.463801	-0.0501306	-0.00467881	0.031498	0.375331	0.571278	1064.8	1.0022	no	0.46975	0.331224	85	NB	1:161590277:G:A	ENSG00000162746	FCRLB	161620487	161620158	161621004	1:161592104:C:T	161622314	103245
chr1	1:161590349:C:T_ENSG00000162746_FCRLB	-0.00885455	0.00523301	0.165238	-0.635143	-0.406345	-0.0393983	-0.00247875	0.0320402	0.384844	0.563385	997.051	1.00256	no	0.47925	0.333333	85	NB	1:161590349:C:T	ENSG00000162746	FCRLB	161620559	161620158	161621004	1:161592104:C:T	161622314	103173
chr1	1:161590349:C:T_ENSG00000162746_FCRLB	-0.00885455	0.00523301	0.165238	-0.635143	-0.406345	-0.0393983	-0.00247875	0.0320402	0.384844	0.563385	997.051	1.00256	no	0.47925	0.333333	85	NB	1:161590349:C:T	ENSG00000162746	FCRLB	161620559	161620158	161621004	1:161592104:C:T	161622314	103173
chr1	1:161590453:A:G_ENSG00000162746_FCRLB	-0.00481696	0.00483355	0.163846	-0.608285	-0.413911	-0.0390055	-0.00199139	0.0339054	0.377033	0.556782	1149.06	1.00172	no	0.4825	0.289157	85	NB	1:161590453:A:G	ENSG00000162746	FCRLB	161620663	161620158	161621004	1:161592104:C:T	161622314	103069
chr1	1:161590453:A:G_ENSG00000162746_FCRLB	-0.00481696	0.00483355	0.163846	-0.608285	-0.413911	-0.0390055	-0.00199139	0.0339054	0.377033	0.556782	1149.06	1.00172	no	0.4825	0.289157	85	NB	1:161590453:A:G	ENSG00000162746	FCRLB	161620663	161620158	161621004	1:161592104:C:T	161622314	103069
chr1	1:161590503:T:A_ENSG00000162746_FCRLB	-0.012097	0.00581048	0.177325	-0.645105	-0.447584	-0.0429467	-0.00226149	0.0326322	0.388096	0.578132	931.359	1.0012	no	0.4815	0.329412	85	NB	1:161590503:T:A	ENSG00000162746	FCRLB	161620713	161620158	161621004	1:161592104:C:T	161622314	103019
chr1	1:161590503:T:A_ENSG00000162746_FCRLB	-0.012097	0.00581048	0.177325	-0.645105	-0.447584	-0.0429467	-0.00226149	0.0326322	0.388096	0.578132	931.359	1.0012	no	0.4815	0.329412	85	NB	1:161590503:T:A	ENSG00000162746	FCRLB	161620713	161620158	161621004	1:161592104:C:T	161622314	103019
chr1	1:161590653:C:A_ENSG00000162746_FCRLB	-0.0120856	0.00488614	0.175481	-0.625664	-0.45538	-0.0423257	-0.00310243	0.0345655	0.396458	0.532081	1289.82	1.00543	no	0.47775	0.480769	85	NB	1:161590653:C:A	ENSG00000162746	FCRLB	161620863	161620158	161621004	1:161592104:C:T	161622314	102869
chr1	1:161590653:C:A_ENSG00000162746_FCRLB	-0.0120856	0.00488614	0.175481	-0.625664	-0.45538	-0.0423257	-0.00310243	0.0345655	0.396458	0.532081	1289.82	1.00543	no	0.47775	0.480769	85	NB	1:161590653:C:A	ENSG00000162746	FCRLB	161620863	161620158	161621004	1:161592104:C:T	161622314	102869
chr1	1:161590693:T:C_ENSG00000162746_FCRLB	-0.00328022	0.00517454	0.178608	-0.568362	-0.400315	-0.0428121	-0.00223631	0.0361644	0.439847	0.628708	1191.39	1.00291	no	0.484	0.466877	85	NB	1:161590693:T:C	ENSG00000162746	FCRLB	161620903	161620158	161621004	1:161592104:C:T	161622314	102829
chr1	1:161590693:T:C_ENSG00000162746_FCRLB	-0.00328022	0.00517454	0.178608	-0.568362	-0.400315	-0.0428121	-0.00223631	0.0361644	0.439847	0.628708	1191.39	1.00291	no	0.484	0.466877	85	NB	1:161590693:T:C	ENSG00000162746	FCRLB	161620903	161620158	161621004	1:161592104:C:T	161622314	102829
chr1	1:161590980:C:T_ENSG00000162746_FCRLB	-0.0319432	0.00662238	0.231297	-0.836234	-0.631624	-0.0617868	-0.00638063	0.033223	0.471428	0.697267	1219.87	0.999736	no	0.45025	0.142857	7	NB	1:161590980:C:T	ENSG00000162746	FCRLB	161621190	161621005	161621490	1:161592104:C:T	161622314	102542
chr1	1:161590980:C:T_ENSG00000162746_FCRLB	-0.0319432	0.00662238	0.231297	-0.836234	-0.631624	-0.0617868	-0.00638063	0.033223	0.471428	0.697267	1219.87	0.999736	no	0.45025	0.142857	7	NB	1:161590980:C:T	ENSG00000162746	FCRLB	161621190	161621005	161621490	1:161592104:C:T	161622314	102542
chr1	1:161591067:T:C_ENSG00000162746_FCRLB	-0.00773739	0.00548204	0.215473	-0.745575	-0.524346	-0.0481949	-0.00205772	0.0397123	0.475536	0.706867	1544.9	1.00403	no	0.4815	1	7	NB	1:161591067:T:C	ENSG00000162746	FCRLB	161621277	161621005	161621490	1:161592104:C:T	161622314	102455
chr1	1:161591067:T:C_ENSG00000162746_FCRLB	-0.00773739	0.00548204	0.215473	-0.745575	-0.524346	-0.0481949	-0.00205772	0.0397123	0.475536	0.706867	1544.9	1.00403	no	0.4815	1	7	NB	1:161591067:T:C	ENSG00000162746	FCRLB	161621277	161621005	161621490	1:161592104:C:T	161622314	102455
chr1	1:161591542:G:A_ENSG00000162746_FCRLB	-0.0591883	0.00430644	0.151016	-0.622468	-0.467757	-0.0886933	-0.0151624	0.0148956	0.185697	0.324156	1229.73	1.00147	no	0.36425	0.503907	143	NB-ASE	1:161591542:G:A	ENSG00000162746	FCRLB	161621752	161621688	161621871	1:161592104:C:T	161622314	101980
chr1	1:161591542:G:A_ENSG00000162746_FCRLB	-0.0591883	0.00430644	0.151016	-0.622468	-0.467757	-0.0886933	-0.0151624	0.0148956	0.185697	0.324156	1229.73	1.00147	no	0.36425	0.503907	143	NB-ASE	1:161591542:G:A	ENSG00000162746	FCRLB	161621752	161621688	161621871	1:161592104:C:T	161622314	101980
chr1	1:161592104:C:T_ENSG00000162746_FCRLB	-0.350827	0.00975464	0.288554	-1.06196	-0.912896	-0.565428	-0.356425	-0.0503613	0.0495587	0.184573	875.05	1.00296	no	0.12875	0.0172486	125	NB-ASE	1:161592104:C:T	ENSG00000162746	FCRLB	161622314	161621872	161622447	1:161592104:C:T	161622314	101418
chr1	1:161592104:C:T_ENSG00000162746_FCRLB	-0.350827	0.00975464	0.288554	-1.06196	-0.912896	-0.565428	-0.356425	-0.0503613	0.0495587	0.184573	875.05	1.00296	no	0.12875	0.0172486	125	NB-ASE	1:161592104:C:T	ENSG00000162746	FCRLB	161622314	161621872	161622447	1:161592104:C:T	161622314	101418
chr1	1:161592226:A:T_ENSG00000162746_FCRLB	0.333854	0.0105507	0.291993	-0.210725	-0.0678962	0.0362911	0.33104	0.55444	0.889293	1.03752	765.917	1.0108	no	0.14625	0.0489221	125	NB-ASE	1:161592226:A:T	ENSG00000162746	FCRLB	161622436	161621872	161622447	1:161592104:C:T	161622314	101296
chr1	1:161592226:A:T_ENSG00000162746_FCRLB	0.333854	0.0105507	0.291993	-0.210725	-0.0678962	0.0362911	0.33104	0.55444	0.889293	1.03752	765.917	1.0108	no	0.14625	0.0489221	125	NB-ASE	1:161592226:A:T	ENSG00000162746	FCRLB	161622436	161621872	161622447	1:161592104:C:T	161622314	101296
chr1	1:161597821:T:G_ENSG00000162746_FCRLB	-0.282891	0.0156484	0.264871	-0.952003	-0.812264	-0.47903	-0.267161	-0.0287047	0.0669973	0.211273	286.501	1.02205	no	0.14675	0.0271084	164	NB	1:161597821:T:G	ENSG00000162746	FCRLB	161628031	161626761	161628049	1:161592104:C:T	161622314	95701
chr1	1:161597821:T:G_ENSG00000162746_FCRLB	-0.282891	0.0156484	0.264871	-0.952003	-0.812264	-0.47903	-0.267161	-0.0287047	0.0669973	0.211273	286.501	1.02205	no	0.14675	0.0271084	164	NB	1:161597821:T:G	ENSG00000162746	FCRLB	161628031	161626761	161628049	1:161592104:C:T	161622314	95701
chr1	1:219466670:A:C_ENSG00000143353_LYPLAL1	-0.0117943	0.00657452	0.229225	-0.789583	-0.560068	-0.0461347	-0.00272602	0.0383677	0.519866	0.759143	1215.62	1.00345	no	0.4815		11	NB	1:219466670:A:C	ENSG00000143353	LYPLAL1	219293328	219293083	219294298	1:219359550:A:G	219186208	119450
chr1	1:219468032:C:T_ENSG00000143353_LYPLAL1	0.0110527	0.00641473	0.237666	-0.719618	-0.509114	-0.0461506	-4.36419e-05	0.053683	0.57332	0.796183	1372.71	1.00021	no	0.50025	0.5	11	NB	1:219468032:C:T	ENSG00000143353	LYPLAL1	219294690	219294299	219295767	1:219359550:A:G	219186208	120812
chr1	1:219470788:G:C_ENSG00000143353_LYPLAL1	0.0522765	0.00762146	0.263457	-0.73272	-0.506891	-0.0323137	0.0107573	0.140582	0.656741	0.917538	1194.93	1.00091	no	0.43625	0.5	7	NB	1:219470788:G:C	ENSG00000143353	LYPLAL1	219297446	219296955	219297709	1:219359550:A:G	219186208	123568
chr1	1:219472750:A:G_ENSG00000143353_LYPLAL1	-0.00587188	0.00587844	0.245936	-0.799194	-0.602313	-0.0563041	0.00135498	0.0505908	0.53015	0.75119	1750.33	1.00102	no	0.50875		10	NB	1:219472750:A:G	ENSG00000143353	LYPLAL1	219299408	219298020	219300221	1:219359550:A:G	219186208	125530
chr1	1:219474656:G:A_ENSG00000143353_LYPLAL1	-0.00334731	0.0068843	0.255169	-0.837127	-0.627899	-0.0535871	-0.00134567	0.0536802	0.587322	0.799336	1373.84	1.00069	no	0.49075	0.5	9	NB	1:219474656:G:A	ENSG00000143353	LYPLAL1	219301314	219300998	219302125	1:219359550:A:G	219186208	127436
chr1	1:219477681:A:G_ENSG00000143353_LYPLAL1	-0.0222635	0.00633643	0.228005	-0.818046	-0.589993	-0.0529536	-0.00290372	0.0385811	0.486436	0.692218	1294.8	1.00161	no	0.4795	0.5	9	NB	1:219477681:A:G	ENSG00000143353	LYPLAL1	219304339	219304112	219304450	1:219359550:A:G	219186208	130461
chr1	1:219479472:G:A_ENSG00000143353_LYPLAL1	-0.02845	0.00578492	0.237982	-0.868905	-0.601311	-0.0637952	-0.00494042	0.036891	0.500506	0.758711	1692.36	1.0007	no	0.463	0.5	9	NB	1:219479472:G:A	ENSG00000143353	LYPLAL1	219306130	219305805	219307086	1:219359550:A:G	219186208	132252
chr1	1:219479505:G:A_ENSG00000143353_LYPLAL1	-0.00969867	0.00526567	0.229146	-0.763612	-0.556836	-0.0474924	-0.00232286	0.03947	0.538186	0.733098	1893.73	1.00153	no	0.4785		9	NB	1:219479505:G:A	ENSG00000143353	LYPLAL1	219306163	219305805	219307086	1:219359550:A:G	219186208	132285
chr1	1:219484364:G:A_ENSG00000143353_LYPLAL1	-0.0282119	0.00678437	0.236287	-0.926142	-0.624458	-0.0561566	-0.0027777	0.0354718	0.460676	0.697967	1213	1.00811	no	0.47125		11	NB	1:219484364:G:A	ENSG00000143353	LYPLAL1	219311022	219310607	219311956	1:219359550:A:G	219186208	137144
chr1	1:219489263:C:G_ENSG00000143353_LYPLAL1	-0.0643176	0.00799015	0.238779	-0.902905	-0.658912	-0.12988	-0.0125433	0.0263008	0.408837	0.615647	893.063	1.00171	no	0.412	0.5	12	NB	1:219489263:C:G	ENSG00000143353	LYPLAL1	219315921	219315086	219316033	1:219359550:A:G	219186208	142043
chr1	1:219497553:A:C_ENSG00000143353_LYPLAL1	0.0239563	0.00557774	0.244443	-0.711047	-0.532217	-0.0406333	0.00428123	0.0719747	0.592879	0.83119	1920.61	1.00044	no	0.4715	0.5	5	NB	1:219497553:A:C	ENSG00000143353	LYPLAL1	219324211	219323962	219324974	1:219359550:A:G	219186208	150333
chr1	1:155181843:G:T_ENSG00000177628_GBA	-0.0784231	0.00698225	0.208626	-0.787626	-0.604084	-0.160348	-0.0152939	0.0200222	0.284211	0.45792	892.781	1.00333	no	0.38875	0	54	NB	1:155181843:G:T	ENSG00000177628	GBA	155212052	155211687	155212144	1:155186729:T:C	155216938	29197
chr1	1:155182164:C:T_ENSG00000177628_GBA	-0.00987213	0.0045596	0.154731	-0.563137	-0.404058	-0.0372193	-0.00225616	0.0322856	0.33761	0.500403	1151.6	1.00237	no	0.479	0	96	NB	1:155182164:C:T	ENSG00000177628	GBA	155212373	155212145	155213073	1:155186729:T:C	155216938	28876
chr1	1:155190254:T:A_ENSG00000177628_GBA	-0.0695147	0.00438362	0.146926	-0.594103	-0.458137	-0.11857	-0.0201056	0.0105589	0.13253	0.300149	1123.39	1.0031	no	0.334	0.473262	193	NB-ASE	1:155190254:T:A	ENSG00000177628	GBA	155220463	155218937	155220500	1:155186729:T:C	155216938	20786
chr1	1:155193532:C:G_ENSG00000177628_GBA	-0.0122102	0.00251267	0.11416	-0.435765	-0.311558	-0.0376665	-0.00399252	0.0261172	0.245615	0.36129	2064.23	1.00152	no	0.46375	0.486434	194	NB-ASE	1:155193532:C:G	ENSG00000177628	GBA	155223741	155223645	155224018	1:155186729:T:C	155216938	17508
chr1	1:155194980:T:C_ENSG00000177628_GBA	0.0372022	0.00343238	0.121254	-0.295223	-0.16663	-0.0201952	0.010567	0.0556154	0.366036	0.477088	1247.95	1.00109	no	0.41125	0.5	223	NB-ASE	1:155194980:T:C	ENSG00000177628	GBA	155225189	155225029	155225374	1:155186729:T:C	155216938	16060
chr1	1:155196717:A:G_ENSG00000177628_GBA	-0.0064359	0.00380799	0.150855	-0.545885	-0.371673	-0.0379633	-0.000450048	0.0326564	0.342038	0.543594	1569.39	1	no	0.49525	0.44	77	NB-ASE	1:155196717:A:G	ENSG00000177628	GBA	155226926	155226889	155226935	1:155186729:T:C	155216938	14323
chr1	1:155197268:T:C_ENSG00000177628_GBA	-0.190587	0.0060498	0.160151	-0.582477	-0.509566	-0.314048	-0.189831	-0.0347885	0.0340445	0.0740595	700.777	1.00234	no	0.11525	0.333333	515	NB	1:155197268:T:C	ENSG00000177628	GBA	155227477	155226936	155228176	1:155186729:T:C	155216938	13772
chr1	1:155197462:C:T_ENSG00000177628_GBA	-0.196175	0.00543337	0.158453	-0.593219	-0.506049	-0.31674	-0.20065	-0.0415085	0.0327081	0.071097	850.48	1.00238	no	0.11025	0.5	515	NB	1:155197462:C:T	ENSG00000177628	GBA	155227671	155226936	155228176	1:155186729:T:C	155216938	13578
chr1	1:89119492:C:G_ENSG00000137947_GTF2B	-0.0633697	0.00714412	0.21907	-0.807646	-0.629743	-0.118341	-0.0133211	0.0236021	0.345091	0.608889	940.306	1.00073	no	0.4005	0.457143	21	NB	1:89119492:C:G	ENSG00000137947	GTF2B	88653809	88653486	88653858	1:89144053:A:G	88678370	237752
chr1	1:89119492:C:G_ENSG00000137947_GTF2B	-0.0633697	0.00714412	0.21907	-0.807646	-0.629743	-0.118341	-0.0133211	0.0236021	0.345091	0.608889	940.306	1.00073	no	0.4005	0.457143	21	NB	1:89119492:C:G	ENSG00000137947	GTF2B	88653809	88653486	88653858	1:89144053:A:G	88678370	237752
chr1	1:89119492:C:G_ENSG00000137947_GTF2B	-0.0633697	0.00714412	0.21907	-0.807646	-0.629743	-0.118341	-0.0133211	0.0236021	0.345091	0.608889	940.306	1.00073	no	0.4005	0.457143	21	NB	1:89119492:C:G	ENSG00000137947	GTF2B	88653809	88653486	88653858	1:89144053:A:G	88678370	237752
chr1	1:89126005:T:A_ENSG00000137947_GTF2B	-0.00589472	0.00622064	0.207621	-0.685096	-0.502684	-0.0439211	-0.00189918	0.0397643	0.496338	0.65848	1113.96	1.00066	no	0.4855	0.5	32	NB	1:89126005:T:A	ENSG00000137947	GTF2B	88660322	88658993	88660650	1:89144053:A:G	88678370	231239
chr1	1:89126005:T:A_ENSG00000137947_GTF2B	-0.00589472	0.00622064	0.207621	-0.685096	-0.502684	-0.0439211	-0.00189918	0.0397643	0.496338	0.65848	1113.96	1.00066	no	0.4855	0.5	32	NB	1:89126005:T:A	ENSG00000137947	GTF2B	88660322	88658993	88660650	1:89144053:A:G	88678370	231239
chr1	1:89126005:T:A_ENSG00000137947_GTF2B	-0.00589472	0.00622064	0.207621	-0.685096	-0.502684	-0.0439211	-0.00189918	0.0397643	0.496338	0.65848	1113.96	1.00066	no	0.4855	0.5	32	NB	1:89126005:T:A	ENSG00000137947	GTF2B	88660322	88658993	88660650	1:89144053:A:G	88678370	231239
chr1	1:89133812:G:A_ENSG00000137947_GTF2B	0.0587003	0.0066182	0.220242	-0.595662	-0.373766	-0.0264883	0.0120191	0.118378	0.609442	0.760945	1107.44	1.00263	no	0.414	0.5	21	NB	1:89133812:G:A	ENSG00000137947	GTF2B	88668129	88667733	88668449	1:89144053:A:G	88678370	223432
chr1	1:89133812:G:A_ENSG00000137947_GTF2B	0.0587003	0.0066182	0.220242	-0.595662	-0.373766	-0.0264883	0.0120191	0.118378	0.609442	0.760945	1107.44	1.00263	no	0.414	0.5	21	NB	1:89133812:G:A	ENSG00000137947	GTF2B	88668129	88667733	88668449	1:89144053:A:G	88678370	223432
chr1	1:89133812:G:A_ENSG00000137947_GTF2B	0.0587003	0.0066182	0.220242	-0.595662	-0.373766	-0.0264883	0.0120191	0.118378	0.609442	0.760945	1107.44	1.00263	no	0.414	0.5	21	NB	1:89133812:G:A	ENSG00000137947	GTF2B	88668129	88667733	88668449	1:89144053:A:G	88678370	223432
chr1	1:89139041:T:A_ENSG00000137947_GTF2B	0.0752509	0.00484652	0.216553	-0.520184	-0.312641	-0.0203404	0.0152844	0.141496	0.628525	0.838966	1996.5	0.999887	no	0.386	0.5	30	NB-ASE	1:89139041:T:A	ENSG00000137947	GTF2B	88673358	88673125	88673482	1:89144053:A:G	88678370	218203
chr1	1:89139041:T:A_ENSG00000137947_GTF2B	0.0752509	0.00484652	0.216553	-0.520184	-0.312641	-0.0203404	0.0152844	0.141496	0.628525	0.838966	1996.5	0.999887	no	0.386	0.5	30	NB-ASE	1:89139041:T:A	ENSG00000137947	GTF2B	88673358	88673125	88673482	1:89144053:A:G	88678370	218203
chr1	1:89139041:T:A_ENSG00000137947_GTF2B	0.0752509	0.00484652	0.216553	-0.520184	-0.312641	-0.0203404	0.0152844	0.141496	0.628525	0.838966	1996.5	0.999887	no	0.386	0.5	30	NB-ASE	1:89139041:T:A	ENSG00000137947	GTF2B	88673358	88673125	88673482	1:89144053:A:G	88678370	218203
chr1	1:89142464:A:G_ENSG00000137947_GTF2B	0.121999	0.00870361	0.240835	-0.425752	-0.260663	-0.0170108	0.0285297	0.255108	0.715292	0.870678	765.667	1.00333	no	0.34775	0.497925	28	NB	1:89142464:A:G	ENSG00000137947	GTF2B	88676781	88676566	88677173	1:89144053:A:G	88678370	214780
chr1	1:89142464:A:G_ENSG00000137947_GTF2B	0.121999	0.00870361	0.240835	-0.425752	-0.260663	-0.0170108	0.0285297	0.255108	0.715292	0.870678	765.667	1.00333	no	0.34775	0.497925	28	NB	1:89142464:A:G	ENSG00000137947	GTF2B	88676781	88676566	88677173	1:89144053:A:G	88678370	214780
chr1	1:89142464:A:G_ENSG00000137947_GTF2B	0.121999	0.00870361	0.240835	-0.425752	-0.260663	-0.0170108	0.0285297	0.255108	0.715292	0.870678	765.667	1.00333	no	0.34775	0.497925	28	NB	1:89142464:A:G	ENSG00000137947	GTF2B	88676781	88676566	88677173	1:89144053:A:G	88678370	214780
chr1	1:89142749:C:A_ENSG00000137947_GTF2B	0.100582	0.00805915	0.230672	-0.459912	-0.277212	-0.0153571	0.0197947	0.193709	0.682749	0.885047	819.237	1.00096	no	0.35325	0.5	28	NB	1:89142749:C:A	ENSG00000137947	GTF2B	88677066	88676566	88677173	1:89144053:A:G	88678370	214495
chr1	1:89142749:C:A_ENSG00000137947_GTF2B	0.100582	0.00805915	0.230672	-0.459912	-0.277212	-0.0153571	0.0197947	0.193709	0.682749	0.885047	819.237	1.00096	no	0.35325	0.5	28	NB	1:89142749:C:A	ENSG00000137947	GTF2B	88677066	88676566	88677173	1:89144053:A:G	88678370	214495
chr1	1:89142749:C:A_ENSG00000137947_GTF2B	0.100582	0.00805915	0.230672	-0.459912	-0.277212	-0.0153571	0.0197947	0.193709	0.682749	0.885047	819.237	1.00096	no	0.35325	0.5	28	NB	1:89142749:C:A	ENSG00000137947	GTF2B	88677066	88676566	88677173	1:89144053:A:G	88678370	214495
chr1	1:89144053:A:G_ENSG00000137947_GTF2B	0.0410104	0.00291824	0.119533	-0.273422	-0.156667	-0.0191521	0.0130786	0.0579732	0.366199	0.472514	1677.77	1.00159	no	0.394	0.5	228	NB-ASE	1:89144053:A:G	ENSG00000137947	GTF2B	88678370	88677973	88678403	1:89144053:A:G	88678370	213191
chr1	1:89144053:A:G_ENSG00000137947_GTF2B	0.0410104	0.00291824	0.119533	-0.273422	-0.156667	-0.0191521	0.0130786	0.0579732	0.366199	0.472514	1677.77	1.00159	no	0.394	0.5	228	NB-ASE	1:89144053:A:G	ENSG00000137947	GTF2B	88678370	88677973	88678403	1:89144053:A:G	88678370	213191
chr1	1:89144053:A:G_ENSG00000137947_GTF2B	0.0410104	0.00291824	0.119533	-0.273422	-0.156667	-0.0191521	0.0130786	0.0579732	0.366199	0.472514	1677.77	1.00159	no	0.394	0.5	228	NB-ASE	1:89144053:A:G	ENSG00000137947	GTF2B	88678370	88677973	88678403	1:89144053:A:G	88678370	213191
chr1	1:89144256:G:C_ENSG00000137947_GTF2B	-0.0591751	0.0049117	0.196271	-0.719554	-0.556407	-0.106593	-0.0135628	0.0249319	0.307674	0.490364	1596.79	1.00045	no	0.4105	0.498938	44	NB-ASE	1:89144256:G:C	ENSG00000137947	GTF2B	88678573	88678453	88679157	1:89144053:A:G	88678370	212988
chr1	1:89144256:G:C_ENSG00000137947_GTF2B	-0.0591751	0.0049117	0.196271	-0.719554	-0.556407	-0.106593	-0.0135628	0.0249319	0.307674	0.490364	1596.79	1.00045	no	0.4105	0.498938	44	NB-ASE	1:89144256:G:C	ENSG00000137947	GTF2B	88678573	88678453	88679157	1:89144053:A:G	88678370	212988
chr1	1:89144256:G:C_ENSG00000137947_GTF2B	-0.0591751	0.0049117	0.196271	-0.719554	-0.556407	-0.106593	-0.0135628	0.0249319	0.307674	0.490364	1596.79	1.00045	no	0.4105	0.498938	44	NB-ASE	1:89144256:G:C	ENSG00000137947	GTF2B	88678573	88678453	88679157	1:89144053:A:G	88678370	212988
chr1	1:89144703:C:G_ENSG00000137947_GTF2B	-0.087444	0.00825226	0.238306	-0.85391	-0.661917	-0.198589	-0.0198274	0.0220864	0.36534	0.560236	833.92	1.00432	no	0.37125	0.502146	44	NB	1:89144703:C:G	ENSG00000137947	GTF2B	88679020	88678453	88679157	1:89144053:A:G	88678370	212541
chr1	1:89144703:C:G_ENSG00000137947_GTF2B	-0.087444	0.00825226	0.238306	-0.85391	-0.661917	-0.198589	-0.0198274	0.0220864	0.36534	0.560236	833.92	1.00432	no	0.37125	0.502146	44	NB	1:89144703:C:G	ENSG00000137947	GTF2B	88679020	88678453	88679157	1:89144053:A:G	88678370	212541
chr1	1:89144703:C:G_ENSG00000137947_GTF2B	-0.087444	0.00825226	0.238306	-0.85391	-0.661917	-0.198589	-0.0198274	0.0220864	0.36534	0.560236	833.92	1.00432	no	0.37125	0.502146	44	NB	1:89144703:C:G	ENSG00000137947	GTF2B	88679020	88678453	88679157	1:89144053:A:G	88678370	212541
chr1	1:89146234:C:A_ENSG00000137947_GTF2B	-0.0343958	0.00568303	0.188297	-0.71793	-0.472157	-0.0611001	-0.00893956	0.0280997	0.357861	0.581919	1097.81	1.00339	no	0.43175	0.5	77	NB	1:89146234:C:A	ENSG00000137947	GTF2B	88680551	88680097	88681128	1:89144053:A:G	88678370	211010
chr1	1:89146234:C:A_ENSG00000137947_GTF2B	-0.0343958	0.00568303	0.188297	-0.71793	-0.472157	-0.0611001	-0.00893956	0.0280997	0.357861	0.581919	1097.81	1.00339	no	0.43175	0.5	77	NB	1:89146234:C:A	ENSG00000137947	GTF2B	88680551	88680097	88681128	1:89144053:A:G	88678370	211010
chr1	1:89146234:C:A_ENSG00000137947_GTF2B	-0.0343958	0.00568303	0.188297	-0.71793	-0.472157	-0.0611001	-0.00893956	0.0280997	0.357861	0.581919	1097.81	1.00339	no	0.43175	0.5	77	NB	1:89146234:C:A	ENSG00000137947	GTF2B	88680551	88680097	88681128	1:89144053:A:G	88678370	211010
chr1	1:89146852:A:G_ENSG00000137947_GTF2B	-0.0105771	0.00151747	0.0785134	-0.322152	-0.210962	-0.0340438	-0.00373047	0.0236278	0.152367	0.258077	2677	0.999621	no	0.463	0.499909	483	NB-ASE	1:89146852:A:G	ENSG00000137947	GTF2B	88681169	88681129	88681436	1:89144053:A:G	88678370	210392
chr1	1:89146852:A:G_ENSG00000137947_GTF2B	-0.0105771	0.00151747	0.0785134	-0.322152	-0.210962	-0.0340438	-0.00373047	0.0236278	0.152367	0.258077	2677	0.999621	no	0.463	0.499909	483	NB-ASE	1:89146852:A:G	ENSG00000137947	GTF2B	88681169	88681129	88681436	1:89144053:A:G	88678370	210392
chr1	1:89146852:A:G_ENSG00000137947_GTF2B	-0.0105771	0.00151747	0.0785134	-0.322152	-0.210962	-0.0340438	-0.00373047	0.0236278	0.152367	0.258077	2677	0.999621	no	0.463	0.499909	483	NB-ASE	1:89146852:A:G	ENSG00000137947	GTF2B	88681169	88681129	88681436	1:89144053:A:G	88678370	210392
chr1	1:89148503:A:C_ENSG00000137947_GTF2B	0.0613108	0.00623932	0.214686	-0.529902	-0.374333	-0.0257751	0.0138115	0.124732	0.600193	0.793193	1183.95	1.00194	no	0.40525	0.5	35	NB	1:89148503:A:C	ENSG00000137947	GTF2B	88682820	88682715	88683022	1:89144053:A:G	88678370	208741
chr1	1:89148503:A:C_ENSG00000137947_GTF2B	0.0613108	0.00623932	0.214686	-0.529902	-0.374333	-0.0257751	0.0138115	0.124732	0.600193	0.793193	1183.95	1.00194	no	0.40525	0.5	35	NB	1:89148503:A:C	ENSG00000137947	GTF2B	88682820	88682715	88683022	1:89144053:A:G	88678370	208741
chr1	1:89148503:A:C_ENSG00000137947_GTF2B	0.0613108	0.00623932	0.214686	-0.529902	-0.374333	-0.0257751	0.0138115	0.124732	0.600193	0.793193	1183.95	1.00194	no	0.40525	0.5	35	NB	1:89148503:A:C	ENSG00000137947	GTF2B	88682820	88682715	88683022	1:89144053:A:G	88678370	208741
chr1	1:89148793:G:T_ENSG00000137947_GTF2B	0.000486894	0.00145756	0.0773262	-0.294706	-0.180361	-0.0279823	-0.000540023	0.0268547	0.192892	0.298708	2814.48	1.00074	no	0.51025	0.499621	487	NB-ASE	1:89148793:G:T	ENSG00000137947	GTF2B	88683110	88683023	88683624	1:89144053:A:G	88678370	208451
chr1	1:89148793:G:T_ENSG00000137947_GTF2B	0.000486894	0.00145756	0.0773262	-0.294706	-0.180361	-0.0279823	-0.000540023	0.0268547	0.192892	0.298708	2814.48	1.00074	no	0.51025	0.499621	487	NB-ASE	1:89148793:G:T	ENSG00000137947	GTF2B	88683110	88683023	88683624	1:89144053:A:G	88678370	208451
chr1	1:89148793:G:T_ENSG00000137947_GTF2B	0.000486894	0.00145756	0.0773262	-0.294706	-0.180361	-0.0279823	-0.000540023	0.0268547	0.192892	0.298708	2814.48	1.00074	no	0.51025	0.499621	487	NB-ASE	1:89148793:G:T	ENSG00000137947	GTF2B	88683110	88683023	88683624	1:89144053:A:G	88678370	208451
chr1	1:24798001:G:A_ENSG00000117602_RCAN3	-0.0851319	0.00718392	0.230331	-0.873187	-0.648351	-0.175172	-0.0185821	0.0201369	0.343142	0.572583	1027.97	1.00143	no	0.3825	0.471795	21	NB	1:24798001:G:A	ENSG00000117602	RCAN3	24471511	24471492	24471531	1:24798001:G:A	24471511	32408
chr1	1:24798001:G:A_ENSG00000117602_RCAN3	-0.0851319	0.00718392	0.230331	-0.873187	-0.648351	-0.175172	-0.0185821	0.0201369	0.343142	0.572583	1027.97	1.00143	no	0.3825	0.471795	21	NB	1:24798001:G:A	ENSG00000117602	RCAN3	24471511	24471492	24471531	1:24798001:G:A	24471511	32408
chr1	1:24798001:G:A_ENSG00000117602_RCAN3	-0.0851319	0.00718392	0.230331	-0.873187	-0.648351	-0.175172	-0.0185821	0.0201369	0.343142	0.572583	1027.97	1.00143	no	0.3825	0.471795	21	NB	1:24798001:G:A	ENSG00000117602	RCAN3	24471511	24471492	24471531	1:24798001:G:A	24471511	32408
chr1	1:24798001:G:A_ENSG00000117602_RCAN3	-0.0851319	0.00718392	0.230331	-0.873187	-0.648351	-0.175172	-0.0185821	0.0201369	0.343142	0.572583	1027.97	1.00143	no	0.3825	0.471795	21	NB	1:24798001:G:A	ENSG00000117602	RCAN3	24471511	24471492	24471531	1:24798001:G:A	24471511	32408
chr1	1:24798383:C:T_ENSG00000001461_NIPAL3	0.0411665	0.00445496	0.175141	-0.484464	-0.315878	-0.0230495	0.0106019	0.0692367	0.491225	0.629252	1545.56	0.999777	no	0.41925	0.498716	66	NB-ASE	1:24798383:C:T	ENSG00000001461	NIPAL3	24471893	24471532	24471949	1:24798383:C:T	24471893	56090
chr1	1:24798383:C:T_ENSG00000001461_NIPAL3	0.0411665	0.00445496	0.175141	-0.484464	-0.315878	-0.0230495	0.0106019	0.0692367	0.491225	0.629252	1545.56	0.999777	no	0.41925	0.498716	66	NB-ASE	1:24798383:C:T	ENSG00000001461	NIPAL3	24471893	24471532	24471949	1:24798383:C:T	24471893	56090
chr1	1:1005806:C:T_ENSG00000188290_HES4	0.206625	0.0122811	0.279556	-0.359605	-0.160025	-0.000610856	0.0704857	0.408415	0.825055	0.970338	518.154	1.00654	no	0.2535	0.5	93	NB	1:1005806:C:T	ENSG00000188290	HES4	1070426	1069240	1070509	1:1005806:C:T	1070426	70336
chr1	1:1005806:C:T_ENSG00000188290_HES4	0.206625	0.0122811	0.279556	-0.359605	-0.160025	-0.000610856	0.0704857	0.408415	0.825055	0.970338	518.154	1.00654	no	0.2535	0.5	93	NB	1:1005806:C:T	ENSG00000188290	HES4	1070426	1069240	1070509	1:1005806:C:T	1070426	70336
chr1	1:1005806:C:T_ENSG00000188290_HES4	0.206625	0.0122811	0.279556	-0.359605	-0.160025	-0.000610856	0.0704857	0.408415	0.825055	0.970338	518.154	1.00654	no	0.2535	0.5	93	NB	1:1005806:C:T	ENSG00000188290	HES4	1070426	1069240	1070509	1:1005806:C:T	1070426	70336
chr1	1:1005806:C:T_ENSG00000188290_HES4	0.206625	0.0122811	0.279556	-0.359605	-0.160025	-0.000610856	0.0704857	0.408415	0.825055	0.970338	518.154	1.00654	no	0.2535	0.5	93	NB	1:1005806:C:T	ENSG00000188290	HES4	1070426	1069240	1070509	1:1005806:C:T	1070426	70336
chr1	1:246231383:A:G_ENSG00000185420_SMYD3	-0.0307324	0.00567116	0.210802	-0.712857	-0.552271	-0.060179	-0.00562084	0.0333233	0.419375	0.609192	1381.67	1.00106	no	0.457	0.497778	42	NB	1:246231383:A:G	ENSG00000185420	SMYD3	246068081	246067702	246068169	1:246231670:T:C	246068368	42637
chr1	1:246231383:A:G_ENSG00000185420_SMYD3	-0.0307324	0.00567116	0.210802	-0.712857	-0.552271	-0.060179	-0.00562084	0.0333233	0.419375	0.609192	1381.67	1.00106	no	0.457	0.497778	42	NB	1:246231383:A:G	ENSG00000185420	SMYD3	246068081	246067702	246068169	1:246231670:T:C	246068368	42637
chr1	1:246231383:A:G_ENSG00000185420_SMYD3	-0.0307324	0.00567116	0.210802	-0.712857	-0.552271	-0.060179	-0.00562084	0.0333233	0.419375	0.609192	1381.67	1.00106	no	0.457	0.497778	42	NB	1:246231383:A:G	ENSG00000185420	SMYD3	246068081	246067702	246068169	1:246231670:T:C	246068368	42637
chr1	1:246231383:A:G_ENSG00000185420_SMYD3	-0.0307324	0.00567116	0.210802	-0.712857	-0.552271	-0.060179	-0.00562084	0.0333233	0.419375	0.609192	1381.67	1.00106	no	0.457	0.497778	42	NB	1:246231383:A:G	ENSG00000185420	SMYD3	246068081	246067702	246068169	1:246231670:T:C	246068368	42637
chr1	1:246231383:A:G_ENSG00000185420_SMYD3	-0.0307324	0.00567116	0.210802	-0.712857	-0.552271	-0.060179	-0.00562084	0.0333233	0.419375	0.609192	1381.67	1.00106	no	0.457	0.497778	42	NB	1:246231383:A:G	ENSG00000185420	SMYD3	246068081	246067702	246068169	1:246231670:T:C	246068368	42637
chr1	1:246231383:A:G_ENSG00000185420_SMYD3	-0.0307324	0.00567116	0.210802	-0.712857	-0.552271	-0.060179	-0.00562084	0.0333233	0.419375	0.609192	1381.67	1.00106	no	0.457	0.497778	42	NB	1:246231383:A:G	ENSG00000185420	SMYD3	246068081	246067702	246068169	1:246231670:T:C	246068368	42637
chr1	1:246231383:A:G_ENSG00000185420_SMYD3	-0.0307324	0.00567116	0.210802	-0.712857	-0.552271	-0.060179	-0.00562084	0.0333233	0.419375	0.609192	1381.67	1.00106	no	0.457	0.497778	42	NB	1:246231383:A:G	ENSG00000185420	SMYD3	246068081	246067702	246068169	1:246231670:T:C	246068368	42637
chr1	1:246231383:A:G_ENSG00000185420_SMYD3	-0.0307324	0.00567116	0.210802	-0.712857	-0.552271	-0.060179	-0.00562084	0.0333233	0.419375	0.609192	1381.67	1.00106	no	0.457	0.497778	42	NB	1:246231383:A:G	ENSG00000185420	SMYD3	246068081	246067702	246068169	1:246231670:T:C	246068368	42637
chr1	1:246231670:T:C_ENSG00000185420_SMYD3	-0.343042	0.00751044	0.27097	-1.04552	-0.879108	-0.542607	-0.352927	-0.060501	0.0376943	0.100306	1301.7	0.999893	no	0.10025	0.496485	358	NB-ASE	1:246231670:T:C	ENSG00000185420	SMYD3	246068368	246068170	246068460	1:246231670:T:C	246068368	42924
chr1	1:246231670:T:C_ENSG00000185420_SMYD3	-0.343042	0.00751044	0.27097	-1.04552	-0.879108	-0.542607	-0.352927	-0.060501	0.0376943	0.100306	1301.7	0.999893	no	0.10025	0.496485	358	NB-ASE	1:246231670:T:C	ENSG00000185420	SMYD3	246068368	246068170	246068460	1:246231670:T:C	246068368	42924
chr1	1:246231670:T:C_ENSG00000185420_SMYD3	-0.343042	0.00751044	0.27097	-1.04552	-0.879108	-0.542607	-0.352927	-0.060501	0.0376943	0.100306	1301.7	0.999893	no	0.10025	0.496485	358	NB-ASE	1:246231670:T:C	ENSG00000185420	SMYD3	246068368	246068170	246068460	1:246231670:T:C	246068368	42924
chr1	1:246231670:T:C_ENSG00000185420_SMYD3	-0.343042	0.00751044	0.27097	-1.04552	-0.879108	-0.542607	-0.352927	-0.060501	0.0376943	0.100306	1301.7	0.999893	no	0.10025	0.496485	358	NB-ASE	1:246231670:T:C	ENSG00000185420	SMYD3	246068368	246068170	246068460	1:246231670:T:C	246068368	42924
chr1	1:246231670:T:C_ENSG00000185420_SMYD3	-0.343042	0.00751044	0.27097	-1.04552	-0.879108	-0.542607	-0.352927	-0.060501	0.0376943	0.100306	1301.7	0.999893	no	0.10025	0.496485	358	NB-ASE	1:246231670:T:C	ENSG00000185420	SMYD3	246068368	246068170	246068460	1:246231670:T:C	246068368	42924
chr1	1:246231670:T:C_ENSG00000185420_SMYD3	-0.343042	0.00751044	0.27097	-1.04552	-0.879108	-0.542607	-0.352927	-0.060501	0.0376943	0.100306	1301.7	0.999893	no	0.10025	0.496485	358	NB-ASE	1:246231670:T:C	ENSG00000185420	SMYD3	246068368	246068170	246068460	1:246231670:T:C	246068368	42924
chr1	1:246231670:T:C_ENSG00000185420_SMYD3	-0.343042	0.00751044	0.27097	-1.04552	-0.879108	-0.542607	-0.352927	-0.060501	0.0376943	0.100306	1301.7	0.999893	no	0.10025	0.496485	358	NB-ASE	1:246231670:T:C	ENSG00000185420	SMYD3	246068368	246068170	246068460	1:246231670:T:C	246068368	42924
chr1	1:246231670:T:C_ENSG00000185420_SMYD3	-0.343042	0.00751044	0.27097	-1.04552	-0.879108	-0.542607	-0.352927	-0.060501	0.0376943	0.100306	1301.7	0.999893	no	0.10025	0.496485	358	NB-ASE	1:246231670:T:C	ENSG00000185420	SMYD3	246068368	246068170	246068460	1:246231670:T:C	246068368	42924
chr1	1:246231677:T:G_ENSG00000185420_SMYD3	-0.276316	0.00863362	0.265856	-0.958374	-0.803947	-0.484295	-0.255221	-0.0204097	0.0575307	0.170254	948.217	1.00449	no	0.1605	0.496571	358	NB-ASE	1:246231677:T:G	ENSG00000185420	SMYD3	246068375	246068170	246068460	1:246231670:T:C	246068368	42931
chr1	1:246231677:T:G_ENSG00000185420_SMYD3	-0.276316	0.00863362	0.265856	-0.958374	-0.803947	-0.484295	-0.255221	-0.0204097	0.0575307	0.170254	948.217	1.00449	no	0.1605	0.496571	358	NB-ASE	1:246231677:T:G	ENSG00000185420	SMYD3	246068375	246068170	246068460	1:246231670:T:C	246068368	42931
chr1	1:246231677:T:G_ENSG00000185420_SMYD3	-0.276316	0.00863362	0.265856	-0.958374	-0.803947	-0.484295	-0.255221	-0.0204097	0.0575307	0.170254	948.217	1.00449	no	0.1605	0.496571	358	NB-ASE	1:246231677:T:G	ENSG00000185420	SMYD3	246068375	246068170	246068460	1:246231670:T:C	246068368	42931
chr1	1:246231677:T:G_ENSG00000185420_SMYD3	-0.276316	0.00863362	0.265856	-0.958374	-0.803947	-0.484295	-0.255221	-0.0204097	0.0575307	0.170254	948.217	1.00449	no	0.1605	0.496571	358	NB-ASE	1:246231677:T:G	ENSG00000185420	SMYD3	246068375	246068170	246068460	1:246231670:T:C	246068368	42931
chr1	1:246231677:T:G_ENSG00000185420_SMYD3	-0.276316	0.00863362	0.265856	-0.958374	-0.803947	-0.484295	-0.255221	-0.0204097	0.0575307	0.170254	948.217	1.00449	no	0.1605	0.496571	358	NB-ASE	1:246231677:T:G	ENSG00000185420	SMYD3	246068375	246068170	246068460	1:246231670:T:C	246068368	42931
chr1	1:246231677:T:G_ENSG00000185420_SMYD3	-0.276316	0.00863362	0.265856	-0.958374	-0.803947	-0.484295	-0.255221	-0.0204097	0.0575307	0.170254	948.217	1.00449	no	0.1605	0.496571	358	NB-ASE	1:246231677:T:G	ENSG00000185420	SMYD3	246068375	246068170	246068460	1:246231670:T:C	246068368	42931
chr1	1:246231677:T:G_ENSG00000185420_SMYD3	-0.276316	0.00863362	0.265856	-0.958374	-0.803947	-0.484295	-0.255221	-0.0204097	0.0575307	0.170254	948.217	1.00449	no	0.1605	0.496571	358	NB-ASE	1:246231677:T:G	ENSG00000185420	SMYD3	246068375	246068170	246068460	1:246231670:T:C	246068368	42931
chr1	1:246231677:T:G_ENSG00000185420_SMYD3	-0.276316	0.00863362	0.265856	-0.958374	-0.803947	-0.484295	-0.255221	-0.0204097	0.0575307	0.170254	948.217	1.00449	no	0.1605	0.496571	358	NB-ASE	1:246231677:T:G	ENSG00000185420	SMYD3	246068375	246068170	246068460	1:246231670:T:C	246068368	42931
chr1	1:246232500:T:A_ENSG00000185420_SMYD3	-0.0517554	0.0069616	0.220156	-0.801504	-0.618525	-0.0934596	-0.00845065	0.0275945	0.387422	0.577804	1000.09	1.00257	no	0.4405		81	NB	1:246232500:T:A	ENSG00000185420	SMYD3	246069198	246068461	246070038	1:246231670:T:C	246068368	43754
chr1	1:246232500:T:A_ENSG00000185420_SMYD3	-0.0517554	0.0069616	0.220156	-0.801504	-0.618525	-0.0934596	-0.00845065	0.0275945	0.387422	0.577804	1000.09	1.00257	no	0.4405		81	NB	1:246232500:T:A	ENSG00000185420	SMYD3	246069198	246068461	246070038	1:246231670:T:C	246068368	43754
chr1	1:246232500:T:A_ENSG00000185420_SMYD3	-0.0517554	0.0069616	0.220156	-0.801504	-0.618525	-0.0934596	-0.00845065	0.0275945	0.387422	0.577804	1000.09	1.00257	no	0.4405		81	NB	1:246232500:T:A	ENSG00000185420	SMYD3	246069198	246068461	246070038	1:246231670:T:C	246068368	43754
chr1	1:246232500:T:A_ENSG00000185420_SMYD3	-0.0517554	0.0069616	0.220156	-0.801504	-0.618525	-0.0934596	-0.00845065	0.0275945	0.387422	0.577804	1000.09	1.00257	no	0.4405		81	NB	1:246232500:T:A	ENSG00000185420	SMYD3	246069198	246068461	246070038	1:246231670:T:C	246068368	43754
chr1	1:246232500:T:A_ENSG00000185420_SMYD3	-0.0517554	0.0069616	0.220156	-0.801504	-0.618525	-0.0934596	-0.00845065	0.0275945	0.387422	0.577804	1000.09	1.00257	no	0.4405		81	NB	1:246232500:T:A	ENSG00000185420	SMYD3	246069198	246068461	246070038	1:246231670:T:C	246068368	43754
chr1	1:246232500:T:A_ENSG00000185420_SMYD3	-0.0517554	0.0069616	0.220156	-0.801504	-0.618525	-0.0934596	-0.00845065	0.0275945	0.387422	0.577804	1000.09	1.00257	no	0.4405		81	NB	1:246232500:T:A	ENSG00000185420	SMYD3	246069198	246068461	246070038	1:246231670:T:C	246068368	43754
chr1	1:246232500:T:A_ENSG00000185420_SMYD3	-0.0517554	0.0069616	0.220156	-0.801504	-0.618525	-0.0934596	-0.00845065	0.0275945	0.387422	0.577804	1000.09	1.00257	no	0.4405		81	NB	1:246232500:T:A	ENSG00000185420	SMYD3	246069198	246068461	246070038	1:246231670:T:C	246068368	43754
chr1	1:246232500:T:A_ENSG00000185420_SMYD3	-0.0517554	0.0069616	0.220156	-0.801504	-0.618525	-0.0934596	-0.00845065	0.0275945	0.387422	0.577804	1000.09	1.00257	no	0.4405		81	NB	1:246232500:T:A	ENSG00000185420	SMYD3	246069198	246068461	246070038	1:246231670:T:C	246068368	43754
chr1	1:246261526:A:G_ENSG00000185420_SMYD3	0.0257055	0.00562031	0.230854	-0.75487	-0.488581	-0.0359654	0.00609756	0.0590522	0.594918	0.796476	1687.16	1.00427	no	0.4535	0.5	13	NB	1:246261526:A:G	ENSG00000185420	SMYD3	246098224	246098122	246099642	1:246231670:T:C	246068368	72780
chr1	1:246261526:A:G_ENSG00000185420_SMYD3	0.0257055	0.00562031	0.230854	-0.75487	-0.488581	-0.0359654	0.00609756	0.0590522	0.594918	0.796476	1687.16	1.00427	no	0.4535	0.5	13	NB	1:246261526:A:G	ENSG00000185420	SMYD3	246098224	246098122	246099642	1:246231670:T:C	246068368	72780
chr1	1:246261526:A:G_ENSG00000185420_SMYD3	0.0257055	0.00562031	0.230854	-0.75487	-0.488581	-0.0359654	0.00609756	0.0590522	0.594918	0.796476	1687.16	1.00427	no	0.4535	0.5	13	NB	1:246261526:A:G	ENSG00000185420	SMYD3	246098224	246098122	246099642	1:246231670:T:C	246068368	72780
chr1	1:246261526:A:G_ENSG00000185420_SMYD3	0.0257055	0.00562031	0.230854	-0.75487	-0.488581	-0.0359654	0.00609756	0.0590522	0.594918	0.796476	1687.16	1.00427	no	0.4535	0.5	13	NB	1:246261526:A:G	ENSG00000185420	SMYD3	246098224	246098122	246099642	1:246231670:T:C	246068368	72780
chr1	1:246261526:A:G_ENSG00000185420_SMYD3	0.0257055	0.00562031	0.230854	-0.75487	-0.488581	-0.0359654	0.00609756	0.0590522	0.594918	0.796476	1687.16	1.00427	no	0.4535	0.5	13	NB	1:246261526:A:G	ENSG00000185420	SMYD3	246098224	246098122	246099642	1:246231670:T:C	246068368	72780
chr1	1:246261526:A:G_ENSG00000185420_SMYD3	0.0257055	0.00562031	0.230854	-0.75487	-0.488581	-0.0359654	0.00609756	0.0590522	0.594918	0.796476	1687.16	1.00427	no	0.4535	0.5	13	NB	1:246261526:A:G	ENSG00000185420	SMYD3	246098224	246098122	246099642	1:246231670:T:C	246068368	72780
chr1	1:246261526:A:G_ENSG00000185420_SMYD3	0.0257055	0.00562031	0.230854	-0.75487	-0.488581	-0.0359654	0.00609756	0.0590522	0.594918	0.796476	1687.16	1.00427	no	0.4535	0.5	13	NB	1:246261526:A:G	ENSG00000185420	SMYD3	246098224	246098122	246099642	1:246231670:T:C	246068368	72780
chr1	1:246261526:A:G_ENSG00000185420_SMYD3	0.0257055	0.00562031	0.230854	-0.75487	-0.488581	-0.0359654	0.00609756	0.0590522	0.594918	0.796476	1687.16	1.00427	no	0.4535	0.5	13	NB	1:246261526:A:G	ENSG00000185420	SMYD3	246098224	246098122	246099642	1:246231670:T:C	246068368	72780
chr1	1:170526031:G:A_ENSG00000120370_GORAB	-0.0128859	0.00170845	0.102285	-0.405342	-0.279529	-0.0378988	-0.00408314	0.0267905	0.203136	0.292107	3584.45	0.999756	no	0.45825	0.497262	1631	NB-ASE	1:170526031:G:A	ENSG00000120370	GORAB	170556890	170556537	170556990	1:170526031:G:A	170556890	19894
chr1	1:170526031:G:A_ENSG00000120370_GORAB	-0.0128859	0.00170845	0.102285	-0.405342	-0.279529	-0.0378988	-0.00408314	0.0267905	0.203136	0.292107	3584.45	0.999756	no	0.45825	0.497262	1631	NB-ASE	1:170526031:G:A	ENSG00000120370	GORAB	170556890	170556537	170556990	1:170526031:G:A	170556890	19894
chr1	1:170526031:G:A_ENSG00000120370_GORAB	-0.0128859	0.00170845	0.102285	-0.405342	-0.279529	-0.0378988	-0.00408314	0.0267905	0.203136	0.292107	3584.45	0.999756	no	0.45825	0.497262	1631	NB-ASE	1:170526031:G:A	ENSG00000120370	GORAB	170556890	170556537	170556990	1:170526031:G:A	170556890	19894
chr1	1:170526031:G:A_ENSG00000120370_GORAB	-0.0128859	0.00170845	0.102285	-0.405342	-0.279529	-0.0378988	-0.00408314	0.0267905	0.203136	0.292107	3584.45	0.999756	no	0.45825	0.497262	1631	NB-ASE	1:170526031:G:A	ENSG00000120370	GORAB	170556890	170556537	170556990	1:170526031:G:A	170556890	19894
chr1	1:170536797:G:A_ENSG00000120370_GORAB	0.0144347	0.00694727	0.246692	-0.752429	-0.565579	-0.0444062	0.00473154	0.0784835	0.546291	0.741728	1260.9	1.0011	no	0.465	0.5	50	NB	1:170536797:G:A	ENSG00000120370	GORAB	170567656	170567535	170569414	1:170526031:G:A	170556890	30660
chr1	1:170536797:G:A_ENSG00000120370_GORAB	0.0144347	0.00694727	0.246692	-0.752429	-0.565579	-0.0444062	0.00473154	0.0784835	0.546291	0.741728	1260.9	1.0011	no	0.465	0.5	50	NB	1:170536797:G:A	ENSG00000120370	GORAB	170567656	170567535	170569414	1:170526031:G:A	170556890	30660
chr1	1:170536797:G:A_ENSG00000120370_GORAB	0.0144347	0.00694727	0.246692	-0.752429	-0.565579	-0.0444062	0.00473154	0.0784835	0.546291	0.741728	1260.9	1.0011	no	0.465	0.5	50	NB	1:170536797:G:A	ENSG00000120370	GORAB	170567656	170567535	170569414	1:170526031:G:A	170556890	30660
chr1	1:170536797:G:A_ENSG00000120370_GORAB	0.0144347	0.00694727	0.246692	-0.752429	-0.565579	-0.0444062	0.00473154	0.0784835	0.546291	0.741728	1260.9	1.0011	no	0.465	0.5	50	NB	1:170536797:G:A	ENSG00000120370	GORAB	170567656	170567535	170569414	1:170526031:G:A	170556890	30660
chr1	1:170539888:C:T_ENSG00000120370_GORAB	0.0771163	0.00727632	0.259693	-0.669723	-0.437846	-0.025709	0.0165161	0.173132	0.699722	0.898488	1273.78	1.00637	no	0.399	0.306452	38	NB	1:170539888:C:T	ENSG00000120370	GORAB	170570747	170570586	170570966	1:170526031:G:A	170556890	33752
chr1	1:170539888:C:T_ENSG00000120370_GORAB	0.0771163	0.00727632	0.259693	-0.669723	-0.437846	-0.025709	0.0165161	0.173132	0.699722	0.898488	1273.78	1.00637	no	0.399	0.306452	38	NB	1:170539888:C:T	ENSG00000120370	GORAB	170570747	170570586	170570966	1:170526031:G:A	170556890	33752
chr1	1:170539888:C:T_ENSG00000120370_GORAB	0.0771163	0.00727632	0.259693	-0.669723	-0.437846	-0.025709	0.0165161	0.173132	0.699722	0.898488	1273.78	1.00637	no	0.399	0.306452	38	NB	1:170539888:C:T	ENSG00000120370	GORAB	170570747	170570586	170570966	1:170526031:G:A	170556890	33752
chr1	1:170539888:C:T_ENSG00000120370_GORAB	0.0771163	0.00727632	0.259693	-0.669723	-0.437846	-0.025709	0.0165161	0.173132	0.699722	0.898488	1273.78	1.00637	no	0.399	0.306452	38	NB	1:170539888:C:T	ENSG00000120370	GORAB	170570747	170570586	170570966	1:170526031:G:A	170556890	33752
chr1	1:171311003:A:C_ENSG00000076258_FMO4	-0.0179064	0.00607364	0.222505	-0.804175	-0.578066	-0.0470259	-0.0026592	0.035343	0.478104	0.668451	1342.1	1.00121	no	0.481	0.5	27	NB	1:171311003:A:C	ENSG00000076258	FMO4	171341864	171341522	171342583	1:171336342:C:G	171367203	27681
chr1	1:171322521:C:T_ENSG00000076258_FMO4	-0.0593232	0.00694561	0.232033	-0.846726	-0.635635	-0.109638	-0.0113195	0.029157	0.403685	0.632189	1116.04	0.999784	no	0.4235	0.5	11	NB	1:171322521:C:T	ENSG00000076258	FMO4	171353382	171353227	171353861	1:171336342:C:G	171367203	39199
chr1	1:171326508:G:A_ENSG00000076258_FMO4	0.026471	0.00315118	0.132224	-0.387916	-0.236102	-0.0262894	0.00638317	0.0479518	0.390082	0.526227	1760.65	1.00366	no	0.4435	0.497576	237	NB-ASE	1:171326508:G:A	ENSG00000076258	FMO4	171357369	171356853	171357460	1:171336342:C:G	171367203	43186
chr1	1:171336342:C:G_ENSG00000076258_FMO4	-0.124824	0.00841751	0.24738	-0.986933	-0.742421	-0.249353	-0.0265711	0.0134412	0.252533	0.453366	863.698	1.00088	no	0.33425	0.5	23	NB	1:171336342:C:G	ENSG00000076258	FMO4	171367203	171367031	171367306	1:171336342:C:G	171367203	53020
chr1	1:171340430:T:C_ENSG00000076258_FMO4	-0.0167595	0.00648559	0.222993	-0.809262	-0.548275	-0.0557883	-0.0035586	0.0399081	0.492577	0.682686	1182.18	1.00139	no	0.47675	0.5	10	NB	1:171340430:T:C	ENSG00000076258	FMO4	171371291	171371196	171372123	1:171336342:C:G	171367203	57108
chr1	1:171348866:C:A_ENSG00000076258_FMO4	-0.0227348	0.00629214	0.228233	-0.785657	-0.581372	-0.0582696	-0.00390541	0.0382928	0.480046	0.670515	1315.71	1.00179	no	0.474	0.491803	10	NB	1:171348866:C:A	ENSG00000076258	FMO4	171379727	171379659	171380778	1:171336342:C:G	171367203	65544
chr1	1:85417546:A:T_ENSG00000153898_MCOLN2	-0.0578888	0.00614969	0.232202	-0.854582	-0.639872	-0.11962	-0.0104161	0.028279	0.396669	0.612097	1425.69	1.00018	no	0.4195	0.468085	11	NB	1:85417546:A:T	ENSG00000153898	MCOLN2	84951863	84951849	84952037	1:85417546:A:T	84951863	22827
chr1	1:85417546:A:T_ENSG00000153898_MCOLN2	-0.0578888	0.00614969	0.232202	-0.854582	-0.639872	-0.11962	-0.0104161	0.028279	0.396669	0.612097	1425.69	1.00018	no	0.4195	0.468085	11	NB	1:85417546:A:T	ENSG00000153898	MCOLN2	84951863	84951849	84952037	1:85417546:A:T	84951863	22827
chr1	1:85417546:A:T_ENSG00000153898_MCOLN2	-0.0578888	0.00614969	0.232202	-0.854582	-0.639872	-0.11962	-0.0104161	0.028279	0.396669	0.612097	1425.69	1.00018	no	0.4195	0.468085	11	NB	1:85417546:A:T	ENSG00000153898	MCOLN2	84951863	84951849	84952037	1:85417546:A:T	84951863	22827
chr1	1:158381815:G:A_ENSG00000158488_CD1E	-0.0345164	0.00638929	0.21966	-0.813472	-0.60055	-0.0635547	-0.00608005	0.0348764	0.4244	0.629378	1181.94	1.00357	no	0.45625	0.5	30	NB	1:158381815:G:A	ENSG00000158488	CD1E	158412025	158411766	158412338	1:158396719:T:C	158426929	57901
chr1	1:158381815:G:A_ENSG00000158488_CD1E	-0.0345164	0.00638929	0.21966	-0.813472	-0.60055	-0.0635547	-0.00608005	0.0348764	0.4244	0.629378	1181.94	1.00357	no	0.45625	0.5	30	NB	1:158381815:G:A	ENSG00000158488	CD1E	158412025	158411766	158412338	1:158396719:T:C	158426929	57901
chr1	1:158381815:G:A_ENSG00000158488_CD1E	-0.0345164	0.00638929	0.21966	-0.813472	-0.60055	-0.0635547	-0.00608005	0.0348764	0.4244	0.629378	1181.94	1.00357	no	0.45625	0.5	30	NB	1:158381815:G:A	ENSG00000158488	CD1E	158412025	158411766	158412338	1:158396719:T:C	158426929	57901
chr1	1:158381815:G:A_ENSG00000158488_CD1E	-0.0345164	0.00638929	0.21966	-0.813472	-0.60055	-0.0635547	-0.00608005	0.0348764	0.4244	0.629378	1181.94	1.00357	no	0.45625	0.5	30	NB	1:158381815:G:A	ENSG00000158488	CD1E	158412025	158411766	158412338	1:158396719:T:C	158426929	57901
chr1	1:158381815:G:A_ENSG00000158488_CD1E	-0.0345164	0.00638929	0.21966	-0.813472	-0.60055	-0.0635547	-0.00608005	0.0348764	0.4244	0.629378	1181.94	1.00357	no	0.45625	0.5	30	NB	1:158381815:G:A	ENSG00000158488	CD1E	158412025	158411766	158412338	1:158396719:T:C	158426929	57901
chr1	1:158381815:G:A_ENSG00000158488_CD1E	-0.0345164	0.00638929	0.21966	-0.813472	-0.60055	-0.0635547	-0.00608005	0.0348764	0.4244	0.629378	1181.94	1.00357	no	0.45625	0.5	30	NB	1:158381815:G:A	ENSG00000158488	CD1E	158412025	158411766	158412338	1:158396719:T:C	158426929	57901
chr1	1:158381815:G:A_ENSG00000158488_CD1E	-0.0345164	0.00638929	0.21966	-0.813472	-0.60055	-0.0635547	-0.00608005	0.0348764	0.4244	0.629378	1181.94	1.00357	no	0.45625	0.5	30	NB	1:158381815:G:A	ENSG00000158488	CD1E	158412025	158411766	158412338	1:158396719:T:C	158426929	57901
chr1	1:158381815:G:A_ENSG00000158488_CD1E	-0.0345164	0.00638929	0.21966	-0.813472	-0.60055	-0.0635547	-0.00608005	0.0348764	0.4244	0.629378	1181.94	1.00357	no	0.45625	0.5	30	NB	1:158381815:G:A	ENSG00000158488	CD1E	158412025	158411766	158412338	1:158396719:T:C	158426929	57901
chr1	1:158382314:G:A_ENSG00000158488_CD1E	-0.075899	0.0075249	0.217452	-0.860933	-0.643585	-0.130576	-0.0157946	0.0213414	0.316386	0.525948	835.078	1.0045	no	0.3945	0.5	40	NB	1:158382314:G:A	ENSG00000158488	CD1E	158412524	158412339	158413226	1:158396719:T:C	158426929	58400
chr1	1:158382314:G:A_ENSG00000158488_CD1E	-0.075899	0.0075249	0.217452	-0.860933	-0.643585	-0.130576	-0.0157946	0.0213414	0.316386	0.525948	835.078	1.0045	no	0.3945	0.5	40	NB	1:158382314:G:A	ENSG00000158488	CD1E	158412524	158412339	158413226	1:158396719:T:C	158426929	58400
chr1	1:158382314:G:A_ENSG00000158488_CD1E	-0.075899	0.0075249	0.217452	-0.860933	-0.643585	-0.130576	-0.0157946	0.0213414	0.316386	0.525948	835.078	1.0045	no	0.3945	0.5	40	NB	1:158382314:G:A	ENSG00000158488	CD1E	158412524	158412339	158413226	1:158396719:T:C	158426929	58400
chr1	1:158382314:G:A_ENSG00000158488_CD1E	-0.075899	0.0075249	0.217452	-0.860933	-0.643585	-0.130576	-0.0157946	0.0213414	0.316386	0.525948	835.078	1.0045	no	0.3945	0.5	40	NB	1:158382314:G:A	ENSG00000158488	CD1E	158412524	158412339	158413226	1:158396719:T:C	158426929	58400
chr1	1:158382314:G:A_ENSG00000158488_CD1E	-0.075899	0.0075249	0.217452	-0.860933	-0.643585	-0.130576	-0.0157946	0.0213414	0.316386	0.525948	835.078	1.0045	no	0.3945	0.5	40	NB	1:158382314:G:A	ENSG00000158488	CD1E	158412524	158412339	158413226	1:158396719:T:C	158426929	58400
chr1	1:158382314:G:A_ENSG00000158488_CD1E	-0.075899	0.0075249	0.217452	-0.860933	-0.643585	-0.130576	-0.0157946	0.0213414	0.316386	0.525948	835.078	1.0045	no	0.3945	0.5	40	NB	1:158382314:G:A	ENSG00000158488	CD1E	158412524	158412339	158413226	1:158396719:T:C	158426929	58400
chr1	1:158382314:G:A_ENSG00000158488_CD1E	-0.075899	0.0075249	0.217452	-0.860933	-0.643585	-0.130576	-0.0157946	0.0213414	0.316386	0.525948	835.078	1.0045	no	0.3945	0.5	40	NB	1:158382314:G:A	ENSG00000158488	CD1E	158412524	158412339	158413226	1:158396719:T:C	158426929	58400
chr1	1:158382314:G:A_ENSG00000158488_CD1E	-0.075899	0.0075249	0.217452	-0.860933	-0.643585	-0.130576	-0.0157946	0.0213414	0.316386	0.525948	835.078	1.0045	no	0.3945	0.5	40	NB	1:158382314:G:A	ENSG00000158488	CD1E	158412524	158412339	158413226	1:158396719:T:C	158426929	58400
chr1	1:158382475:T:A_ENSG00000158488_CD1E	-0.0798677	0.00743276	0.21627	-0.802671	-0.623948	-0.153794	-0.0144807	0.0188415	0.30471	0.479347	846.625	1.00151	no	0.38875	0.5	40	NB	1:158382475:T:A	ENSG00000158488	CD1E	158412685	158412339	158413226	1:158396719:T:C	158426929	58561
chr1	1:158382475:T:A_ENSG00000158488_CD1E	-0.0798677	0.00743276	0.21627	-0.802671	-0.623948	-0.153794	-0.0144807	0.0188415	0.30471	0.479347	846.625	1.00151	no	0.38875	0.5	40	NB	1:158382475:T:A	ENSG00000158488	CD1E	158412685	158412339	158413226	1:158396719:T:C	158426929	58561
chr1	1:158382475:T:A_ENSG00000158488_CD1E	-0.0798677	0.00743276	0.21627	-0.802671	-0.623948	-0.153794	-0.0144807	0.0188415	0.30471	0.479347	846.625	1.00151	no	0.38875	0.5	40	NB	1:158382475:T:A	ENSG00000158488	CD1E	158412685	158412339	158413226	1:158396719:T:C	158426929	58561
chr1	1:158382475:T:A_ENSG00000158488_CD1E	-0.0798677	0.00743276	0.21627	-0.802671	-0.623948	-0.153794	-0.0144807	0.0188415	0.30471	0.479347	846.625	1.00151	no	0.38875	0.5	40	NB	1:158382475:T:A	ENSG00000158488	CD1E	158412685	158412339	158413226	1:158396719:T:C	158426929	58561
chr1	1:158382475:T:A_ENSG00000158488_CD1E	-0.0798677	0.00743276	0.21627	-0.802671	-0.623948	-0.153794	-0.0144807	0.0188415	0.30471	0.479347	846.625	1.00151	no	0.38875	0.5	40	NB	1:158382475:T:A	ENSG00000158488	CD1E	158412685	158412339	158413226	1:158396719:T:C	158426929	58561
chr1	1:158382475:T:A_ENSG00000158488_CD1E	-0.0798677	0.00743276	0.21627	-0.802671	-0.623948	-0.153794	-0.0144807	0.0188415	0.30471	0.479347	846.625	1.00151	no	0.38875	0.5	40	NB	1:158382475:T:A	ENSG00000158488	CD1E	158412685	158412339	158413226	1:158396719:T:C	158426929	58561
chr1	1:158382475:T:A_ENSG00000158488_CD1E	-0.0798677	0.00743276	0.21627	-0.802671	-0.623948	-0.153794	-0.0144807	0.0188415	0.30471	0.479347	846.625	1.00151	no	0.38875	0.5	40	NB	1:158382475:T:A	ENSG00000158488	CD1E	158412685	158412339	158413226	1:158396719:T:C	158426929	58561
chr1	1:158382475:T:A_ENSG00000158488_CD1E	-0.0798677	0.00743276	0.21627	-0.802671	-0.623948	-0.153794	-0.0144807	0.0188415	0.30471	0.479347	846.625	1.00151	no	0.38875	0.5	40	NB	1:158382475:T:A	ENSG00000158488	CD1E	158412685	158412339	158413226	1:158396719:T:C	158426929	58561
chr1	1:158384136:T:C_ENSG00000158488_CD1E	-0.0277353	0.00569117	0.197327	-0.720921	-0.507499	-0.0628978	-0.00553184	0.0327527	0.392916	0.620219	1202.18	1.00442	no	0.4615	0.491525	47	NB	1:158384136:T:C	ENSG00000158488	CD1E	158414346	158414047	158414640	1:158396719:T:C	158426929	60222
chr1	1:158384136:T:C_ENSG00000158488_CD1E	-0.0277353	0.00569117	0.197327	-0.720921	-0.507499	-0.0628978	-0.00553184	0.0327527	0.392916	0.620219	1202.18	1.00442	no	0.4615	0.491525	47	NB	1:158384136:T:C	ENSG00000158488	CD1E	158414346	158414047	158414640	1:158396719:T:C	158426929	60222
chr1	1:158384136:T:C_ENSG00000158488_CD1E	-0.0277353	0.00569117	0.197327	-0.720921	-0.507499	-0.0628978	-0.00553184	0.0327527	0.392916	0.620219	1202.18	1.00442	no	0.4615	0.491525	47	NB	1:158384136:T:C	ENSG00000158488	CD1E	158414346	158414047	158414640	1:158396719:T:C	158426929	60222
chr1	1:158384136:T:C_ENSG00000158488_CD1E	-0.0277353	0.00569117	0.197327	-0.720921	-0.507499	-0.0628978	-0.00553184	0.0327527	0.392916	0.620219	1202.18	1.00442	no	0.4615	0.491525	47	NB	1:158384136:T:C	ENSG00000158488	CD1E	158414346	158414047	158414640	1:158396719:T:C	158426929	60222
chr1	1:158384136:T:C_ENSG00000158488_CD1E	-0.0277353	0.00569117	0.197327	-0.720921	-0.507499	-0.0628978	-0.00553184	0.0327527	0.392916	0.620219	1202.18	1.00442	no	0.4615	0.491525	47	NB	1:158384136:T:C	ENSG00000158488	CD1E	158414346	158414047	158414640	1:158396719:T:C	158426929	60222
chr1	1:158384136:T:C_ENSG00000158488_CD1E	-0.0277353	0.00569117	0.197327	-0.720921	-0.507499	-0.0628978	-0.00553184	0.0327527	0.392916	0.620219	1202.18	1.00442	no	0.4615	0.491525	47	NB	1:158384136:T:C	ENSG00000158488	CD1E	158414346	158414047	158414640	1:158396719:T:C	158426929	60222
chr1	1:158384136:T:C_ENSG00000158488_CD1E	-0.0277353	0.00569117	0.197327	-0.720921	-0.507499	-0.0628978	-0.00553184	0.0327527	0.392916	0.620219	1202.18	1.00442	no	0.4615	0.491525	47	NB	1:158384136:T:C	ENSG00000158488	CD1E	158414346	158414047	158414640	1:158396719:T:C	158426929	60222
chr1	1:158384136:T:C_ENSG00000158488_CD1E	-0.0277353	0.00569117	0.197327	-0.720921	-0.507499	-0.0628978	-0.00553184	0.0327527	0.392916	0.620219	1202.18	1.00442	no	0.4615	0.491525	47	NB	1:158384136:T:C	ENSG00000158488	CD1E	158414346	158414047	158414640	1:158396719:T:C	158426929	60222
chr1	1:158384281:G:A_ENSG00000158488_CD1E	-0.0294187	0.00525458	0.203411	-0.738322	-0.553471	-0.0537082	-0.00429738	0.0320593	0.382468	0.616374	1498.56	1.00018	no	0.46575	0.5	47	NB	1:158384281:G:A	ENSG00000158488	CD1E	158414491	158414047	158414640	1:158396719:T:C	158426929	60367
chr1	1:158384281:G:A_ENSG00000158488_CD1E	-0.0294187	0.00525458	0.203411	-0.738322	-0.553471	-0.0537082	-0.00429738	0.0320593	0.382468	0.616374	1498.56	1.00018	no	0.46575	0.5	47	NB	1:158384281:G:A	ENSG00000158488	CD1E	158414491	158414047	158414640	1:158396719:T:C	158426929	60367
chr1	1:158384281:G:A_ENSG00000158488_CD1E	-0.0294187	0.00525458	0.203411	-0.738322	-0.553471	-0.0537082	-0.00429738	0.0320593	0.382468	0.616374	1498.56	1.00018	no	0.46575	0.5	47	NB	1:158384281:G:A	ENSG00000158488	CD1E	158414491	158414047	158414640	1:158396719:T:C	158426929	60367
chr1	1:158384281:G:A_ENSG00000158488_CD1E	-0.0294187	0.00525458	0.203411	-0.738322	-0.553471	-0.0537082	-0.00429738	0.0320593	0.382468	0.616374	1498.56	1.00018	no	0.46575	0.5	47	NB	1:158384281:G:A	ENSG00000158488	CD1E	158414491	158414047	158414640	1:158396719:T:C	158426929	60367
chr1	1:158384281:G:A_ENSG00000158488_CD1E	-0.0294187	0.00525458	0.203411	-0.738322	-0.553471	-0.0537082	-0.00429738	0.0320593	0.382468	0.616374	1498.56	1.00018	no	0.46575	0.5	47	NB	1:158384281:G:A	ENSG00000158488	CD1E	158414491	158414047	158414640	1:158396719:T:C	158426929	60367
chr1	1:158384281:G:A_ENSG00000158488_CD1E	-0.0294187	0.00525458	0.203411	-0.738322	-0.553471	-0.0537082	-0.00429738	0.0320593	0.382468	0.616374	1498.56	1.00018	no	0.46575	0.5	47	NB	1:158384281:G:A	ENSG00000158488	CD1E	158414491	158414047	158414640	1:158396719:T:C	158426929	60367
chr1	1:158384281:G:A_ENSG00000158488_CD1E	-0.0294187	0.00525458	0.203411	-0.738322	-0.553471	-0.0537082	-0.00429738	0.0320593	0.382468	0.616374	1498.56	1.00018	no	0.46575	0.5	47	NB	1:158384281:G:A	ENSG00000158488	CD1E	158414491	158414047	158414640	1:158396719:T:C	158426929	60367
chr1	1:158384281:G:A_ENSG00000158488_CD1E	-0.0294187	0.00525458	0.203411	-0.738322	-0.553471	-0.0537082	-0.00429738	0.0320593	0.382468	0.616374	1498.56	1.00018	no	0.46575	0.5	47	NB	1:158384281:G:A	ENSG00000158488	CD1E	158414491	158414047	158414640	1:158396719:T:C	158426929	60367
chr1	1:158386527:A:C_ENSG00000158488_CD1E	-0.0420267	0.00642242	0.20042	-0.756653	-0.549671	-0.0733623	-0.0092403	0.0274925	0.371612	0.533545	973.835	1.00116	no	0.4315	0.490196	47	NB	1:158386527:A:C	ENSG00000158488	CD1E	158416737	158416419	158417118	1:158396719:T:C	158426929	62613
chr1	1:158386527:A:C_ENSG00000158488_CD1E	-0.0420267	0.00642242	0.20042	-0.756653	-0.549671	-0.0733623	-0.0092403	0.0274925	0.371612	0.533545	973.835	1.00116	no	0.4315	0.490196	47	NB	1:158386527:A:C	ENSG00000158488	CD1E	158416737	158416419	158417118	1:158396719:T:C	158426929	62613
chr1	1:158386527:A:C_ENSG00000158488_CD1E	-0.0420267	0.00642242	0.20042	-0.756653	-0.549671	-0.0733623	-0.0092403	0.0274925	0.371612	0.533545	973.835	1.00116	no	0.4315	0.490196	47	NB	1:158386527:A:C	ENSG00000158488	CD1E	158416737	158416419	158417118	1:158396719:T:C	158426929	62613
chr1	1:158386527:A:C_ENSG00000158488_CD1E	-0.0420267	0.00642242	0.20042	-0.756653	-0.549671	-0.0733623	-0.0092403	0.0274925	0.371612	0.533545	973.835	1.00116	no	0.4315	0.490196	47	NB	1:158386527:A:C	ENSG00000158488	CD1E	158416737	158416419	158417118	1:158396719:T:C	158426929	62613
chr1	1:158386527:A:C_ENSG00000158488_CD1E	-0.0420267	0.00642242	0.20042	-0.756653	-0.549671	-0.0733623	-0.0092403	0.0274925	0.371612	0.533545	973.835	1.00116	no	0.4315	0.490196	47	NB	1:158386527:A:C	ENSG00000158488	CD1E	158416737	158416419	158417118	1:158396719:T:C	158426929	62613
chr1	1:158386527:A:C_ENSG00000158488_CD1E	-0.0420267	0.00642242	0.20042	-0.756653	-0.549671	-0.0733623	-0.0092403	0.0274925	0.371612	0.533545	973.835	1.00116	no	0.4315	0.490196	47	NB	1:158386527:A:C	ENSG00000158488	CD1E	158416737	158416419	158417118	1:158396719:T:C	158426929	62613
chr1	1:158386527:A:C_ENSG00000158488_CD1E	-0.0420267	0.00642242	0.20042	-0.756653	-0.549671	-0.0733623	-0.0092403	0.0274925	0.371612	0.533545	973.835	1.00116	no	0.4315	0.490196	47	NB	1:158386527:A:C	ENSG00000158488	CD1E	158416737	158416419	158417118	1:158396719:T:C	158426929	62613
chr1	1:158386527:A:C_ENSG00000158488_CD1E	-0.0420267	0.00642242	0.20042	-0.756653	-0.549671	-0.0733623	-0.0092403	0.0274925	0.371612	0.533545	973.835	1.00116	no	0.4315	0.490196	47	NB	1:158386527:A:C	ENSG00000158488	CD1E	158416737	158416419	158417118	1:158396719:T:C	158426929	62613
chr1	1:158386765:C:T_ENSG00000158488_CD1E	-0.045966	0.0042305	0.186398	-0.676485	-0.508403	-0.0689106	-0.010747	0.0237114	0.342201	0.516016	1941.32	1.00024	no	0.416	0.496124	47	NB-ASE	1:158386765:C:T	ENSG00000158488	CD1E	158416975	158416419	158417118	1:158396719:T:C	158426929	62851
chr1	1:158386765:C:T_ENSG00000158488_CD1E	-0.045966	0.0042305	0.186398	-0.676485	-0.508403	-0.0689106	-0.010747	0.0237114	0.342201	0.516016	1941.32	1.00024	no	0.416	0.496124	47	NB-ASE	1:158386765:C:T	ENSG00000158488	CD1E	158416975	158416419	158417118	1:158396719:T:C	158426929	62851
chr1	1:158386765:C:T_ENSG00000158488_CD1E	-0.045966	0.0042305	0.186398	-0.676485	-0.508403	-0.0689106	-0.010747	0.0237114	0.342201	0.516016	1941.32	1.00024	no	0.416	0.496124	47	NB-ASE	1:158386765:C:T	ENSG00000158488	CD1E	158416975	158416419	158417118	1:158396719:T:C	158426929	62851
chr1	1:158386765:C:T_ENSG00000158488_CD1E	-0.045966	0.0042305	0.186398	-0.676485	-0.508403	-0.0689106	-0.010747	0.0237114	0.342201	0.516016	1941.32	1.00024	no	0.416	0.496124	47	NB-ASE	1:158386765:C:T	ENSG00000158488	CD1E	158416975	158416419	158417118	1:158396719:T:C	158426929	62851
chr1	1:158386765:C:T_ENSG00000158488_CD1E	-0.045966	0.0042305	0.186398	-0.676485	-0.508403	-0.0689106	-0.010747	0.0237114	0.342201	0.516016	1941.32	1.00024	no	0.416	0.496124	47	NB-ASE	1:158386765:C:T	ENSG00000158488	CD1E	158416975	158416419	158417118	1:158396719:T:C	158426929	62851
chr1	1:158386765:C:T_ENSG00000158488_CD1E	-0.045966	0.0042305	0.186398	-0.676485	-0.508403	-0.0689106	-0.010747	0.0237114	0.342201	0.516016	1941.32	1.00024	no	0.416	0.496124	47	NB-ASE	1:158386765:C:T	ENSG00000158488	CD1E	158416975	158416419	158417118	1:158396719:T:C	158426929	62851
chr1	1:158386765:C:T_ENSG00000158488_CD1E	-0.045966	0.0042305	0.186398	-0.676485	-0.508403	-0.0689106	-0.010747	0.0237114	0.342201	0.516016	1941.32	1.00024	no	0.416	0.496124	47	NB-ASE	1:158386765:C:T	ENSG00000158488	CD1E	158416975	158416419	158417118	1:158396719:T:C	158426929	62851
chr1	1:158386765:C:T_ENSG00000158488_CD1E	-0.045966	0.0042305	0.186398	-0.676485	-0.508403	-0.0689106	-0.010747	0.0237114	0.342201	0.516016	1941.32	1.00024	no	0.416	0.496124	47	NB-ASE	1:158386765:C:T	ENSG00000158488	CD1E	158416975	158416419	158417118	1:158396719:T:C	158426929	62851
chr1	1:158387146:T:C_ENSG00000158488_CD1E	-0.130799	0.00804555	0.266495	-0.985521	-0.776043	-0.274672	-0.0273662	0.0147285	0.314773	0.525408	1097.15	1.00205	no	0.34325	0.517949	20	NB	1:158387146:T:C	ENSG00000158488	CD1E	158417356	158417119	158417369	1:158396719:T:C	158426929	63232
chr1	1:158387146:T:C_ENSG00000158488_CD1E	-0.130799	0.00804555	0.266495	-0.985521	-0.776043	-0.274672	-0.0273662	0.0147285	0.314773	0.525408	1097.15	1.00205	no	0.34325	0.517949	20	NB	1:158387146:T:C	ENSG00000158488	CD1E	158417356	158417119	158417369	1:158396719:T:C	158426929	63232
chr1	1:158387146:T:C_ENSG00000158488_CD1E	-0.130799	0.00804555	0.266495	-0.985521	-0.776043	-0.274672	-0.0273662	0.0147285	0.314773	0.525408	1097.15	1.00205	no	0.34325	0.517949	20	NB	1:158387146:T:C	ENSG00000158488	CD1E	158417356	158417119	158417369	1:158396719:T:C	158426929	63232
chr1	1:158387146:T:C_ENSG00000158488_CD1E	-0.130799	0.00804555	0.266495	-0.985521	-0.776043	-0.274672	-0.0273662	0.0147285	0.314773	0.525408	1097.15	1.00205	no	0.34325	0.517949	20	NB	1:158387146:T:C	ENSG00000158488	CD1E	158417356	158417119	158417369	1:158396719:T:C	158426929	63232
chr1	1:158387146:T:C_ENSG00000158488_CD1E	-0.130799	0.00804555	0.266495	-0.985521	-0.776043	-0.274672	-0.0273662	0.0147285	0.314773	0.525408	1097.15	1.00205	no	0.34325	0.517949	20	NB	1:158387146:T:C	ENSG00000158488	CD1E	158417356	158417119	158417369	1:158396719:T:C	158426929	63232
chr1	1:158387146:T:C_ENSG00000158488_CD1E	-0.130799	0.00804555	0.266495	-0.985521	-0.776043	-0.274672	-0.0273662	0.0147285	0.314773	0.525408	1097.15	1.00205	no	0.34325	0.517949	20	NB	1:158387146:T:C	ENSG00000158488	CD1E	158417356	158417119	158417369	1:158396719:T:C	158426929	63232
chr1	1:158387146:T:C_ENSG00000158488_CD1E	-0.130799	0.00804555	0.266495	-0.985521	-0.776043	-0.274672	-0.0273662	0.0147285	0.314773	0.525408	1097.15	1.00205	no	0.34325	0.517949	20	NB	1:158387146:T:C	ENSG00000158488	CD1E	158417356	158417119	158417369	1:158396719:T:C	158426929	63232
chr1	1:158387146:T:C_ENSG00000158488_CD1E	-0.130799	0.00804555	0.266495	-0.985521	-0.776043	-0.274672	-0.0273662	0.0147285	0.314773	0.525408	1097.15	1.00205	no	0.34325	0.517949	20	NB	1:158387146:T:C	ENSG00000158488	CD1E	158417356	158417119	158417369	1:158396719:T:C	158426929	63232
chr1	1:158387760:A:C_ENSG00000158488_CD1E	-0.249338	0.0110825	0.301617	-1.11856	-0.903575	-0.478465	-0.14799	-0.00713876	0.14028	0.334006	740.682	1.0027	no	0.21575		35	NB	1:158387760:A:C	ENSG00000158488	CD1E	158417970	158417370	158418722	1:158396719:T:C	158426929	63846
chr1	1:158387760:A:C_ENSG00000158488_CD1E	-0.249338	0.0110825	0.301617	-1.11856	-0.903575	-0.478465	-0.14799	-0.00713876	0.14028	0.334006	740.682	1.0027	no	0.21575		35	NB	1:158387760:A:C	ENSG00000158488	CD1E	158417970	158417370	158418722	1:158396719:T:C	158426929	63846
chr1	1:158387760:A:C_ENSG00000158488_CD1E	-0.249338	0.0110825	0.301617	-1.11856	-0.903575	-0.478465	-0.14799	-0.00713876	0.14028	0.334006	740.682	1.0027	no	0.21575		35	NB	1:158387760:A:C	ENSG00000158488	CD1E	158417970	158417370	158418722	1:158396719:T:C	158426929	63846
chr1	1:158387760:A:C_ENSG00000158488_CD1E	-0.249338	0.0110825	0.301617	-1.11856	-0.903575	-0.478465	-0.14799	-0.00713876	0.14028	0.334006	740.682	1.0027	no	0.21575		35	NB	1:158387760:A:C	ENSG00000158488	CD1E	158417970	158417370	158418722	1:158396719:T:C	158426929	63846
chr1	1:158387760:A:C_ENSG00000158488_CD1E	-0.249338	0.0110825	0.301617	-1.11856	-0.903575	-0.478465	-0.14799	-0.00713876	0.14028	0.334006	740.682	1.0027	no	0.21575		35	NB	1:158387760:A:C	ENSG00000158488	CD1E	158417970	158417370	158418722	1:158396719:T:C	158426929	63846
chr1	1:158387760:A:C_ENSG00000158488_CD1E	-0.249338	0.0110825	0.301617	-1.11856	-0.903575	-0.478465	-0.14799	-0.00713876	0.14028	0.334006	740.682	1.0027	no	0.21575		35	NB	1:158387760:A:C	ENSG00000158488	CD1E	158417970	158417370	158418722	1:158396719:T:C	158426929	63846
chr1	1:158387760:A:C_ENSG00000158488_CD1E	-0.249338	0.0110825	0.301617	-1.11856	-0.903575	-0.478465	-0.14799	-0.00713876	0.14028	0.334006	740.682	1.0027	no	0.21575		35	NB	1:158387760:A:C	ENSG00000158488	CD1E	158417970	158417370	158418722	1:158396719:T:C	158426929	63846
chr1	1:158387760:A:C_ENSG00000158488_CD1E	-0.249338	0.0110825	0.301617	-1.11856	-0.903575	-0.478465	-0.14799	-0.00713876	0.14028	0.334006	740.682	1.0027	no	0.21575		35	NB	1:158387760:A:C	ENSG00000158488	CD1E	158417970	158417370	158418722	1:158396719:T:C	158426929	63846
chr1	1:158389659:T:C_ENSG00000158488_CD1E	0.0818957	0.00806339	0.225144	-0.525009	-0.338671	-0.0226348	0.0182038	0.168985	0.647527	0.79383	779.624	1.00478	no	0.39	0.466216	27	NB	1:158389659:T:C	ENSG00000158488	CD1E	158419869	158419850	158420224	1:158396719:T:C	158426929	65745
chr1	1:158389659:T:C_ENSG00000158488_CD1E	0.0818957	0.00806339	0.225144	-0.525009	-0.338671	-0.0226348	0.0182038	0.168985	0.647527	0.79383	779.624	1.00478	no	0.39	0.466216	27	NB	1:158389659:T:C	ENSG00000158488	CD1E	158419869	158419850	158420224	1:158396719:T:C	158426929	65745
chr1	1:158389659:T:C_ENSG00000158488_CD1E	0.0818957	0.00806339	0.225144	-0.525009	-0.338671	-0.0226348	0.0182038	0.168985	0.647527	0.79383	779.624	1.00478	no	0.39	0.466216	27	NB	1:158389659:T:C	ENSG00000158488	CD1E	158419869	158419850	158420224	1:158396719:T:C	158426929	65745
chr1	1:158389659:T:C_ENSG00000158488_CD1E	0.0818957	0.00806339	0.225144	-0.525009	-0.338671	-0.0226348	0.0182038	0.168985	0.647527	0.79383	779.624	1.00478	no	0.39	0.466216	27	NB	1:158389659:T:C	ENSG00000158488	CD1E	158419869	158419850	158420224	1:158396719:T:C	158426929	65745
chr1	1:158389659:T:C_ENSG00000158488_CD1E	0.0818957	0.00806339	0.225144	-0.525009	-0.338671	-0.0226348	0.0182038	0.168985	0.647527	0.79383	779.624	1.00478	no	0.39	0.466216	27	NB	1:158389659:T:C	ENSG00000158488	CD1E	158419869	158419850	158420224	1:158396719:T:C	158426929	65745
chr1	1:158389659:T:C_ENSG00000158488_CD1E	0.0818957	0.00806339	0.225144	-0.525009	-0.338671	-0.0226348	0.0182038	0.168985	0.647527	0.79383	779.624	1.00478	no	0.39	0.466216	27	NB	1:158389659:T:C	ENSG00000158488	CD1E	158419869	158419850	158420224	1:158396719:T:C	158426929	65745
chr1	1:158389659:T:C_ENSG00000158488_CD1E	0.0818957	0.00806339	0.225144	-0.525009	-0.338671	-0.0226348	0.0182038	0.168985	0.647527	0.79383	779.624	1.00478	no	0.39	0.466216	27	NB	1:158389659:T:C	ENSG00000158488	CD1E	158419869	158419850	158420224	1:158396719:T:C	158426929	65745
chr1	1:158389659:T:C_ENSG00000158488_CD1E	0.0818957	0.00806339	0.225144	-0.525009	-0.338671	-0.0226348	0.0182038	0.168985	0.647527	0.79383	779.624	1.00478	no	0.39	0.466216	27	NB	1:158389659:T:C	ENSG00000158488	CD1E	158419869	158419850	158420224	1:158396719:T:C	158426929	65745
chr1	1:158390252:T:G_ENSG00000158488_CD1E	-0.0709908	0.00726451	0.228539	-0.801461	-0.659092	-0.145626	-0.0144171	0.0252903	0.372067	0.580861	989.711	1.00027	no	0.40125	0.118644	16	NB	1:158390252:T:G	ENSG00000158488	CD1E	158420462	158420393	158420502	1:158396719:T:C	158426929	66338
chr1	1:158390252:T:G_ENSG00000158488_CD1E	-0.0709908	0.00726451	0.228539	-0.801461	-0.659092	-0.145626	-0.0144171	0.0252903	0.372067	0.580861	989.711	1.00027	no	0.40125	0.118644	16	NB	1:158390252:T:G	ENSG00000158488	CD1E	158420462	158420393	158420502	1:158396719:T:C	158426929	66338
chr1	1:158390252:T:G_ENSG00000158488_CD1E	-0.0709908	0.00726451	0.228539	-0.801461	-0.659092	-0.145626	-0.0144171	0.0252903	0.372067	0.580861	989.711	1.00027	no	0.40125	0.118644	16	NB	1:158390252:T:G	ENSG00000158488	CD1E	158420462	158420393	158420502	1:158396719:T:C	158426929	66338
chr1	1:158390252:T:G_ENSG00000158488_CD1E	-0.0709908	0.00726451	0.228539	-0.801461	-0.659092	-0.145626	-0.0144171	0.0252903	0.372067	0.580861	989.711	1.00027	no	0.40125	0.118644	16	NB	1:158390252:T:G	ENSG00000158488	CD1E	158420462	158420393	158420502	1:158396719:T:C	158426929	66338
chr1	1:158390252:T:G_ENSG00000158488_CD1E	-0.0709908	0.00726451	0.228539	-0.801461	-0.659092	-0.145626	-0.0144171	0.0252903	0.372067	0.580861	989.711	1.00027	no	0.40125	0.118644	16	NB	1:158390252:T:G	ENSG00000158488	CD1E	158420462	158420393	158420502	1:158396719:T:C	158426929	66338
chr1	1:158390252:T:G_ENSG00000158488_CD1E	-0.0709908	0.00726451	0.228539	-0.801461	-0.659092	-0.145626	-0.0144171	0.0252903	0.372067	0.580861	989.711	1.00027	no	0.40125	0.118644	16	NB	1:158390252:T:G	ENSG00000158488	CD1E	158420462	158420393	158420502	1:158396719:T:C	158426929	66338
chr1	1:158390252:T:G_ENSG00000158488_CD1E	-0.0709908	0.00726451	0.228539	-0.801461	-0.659092	-0.145626	-0.0144171	0.0252903	0.372067	0.580861	989.711	1.00027	no	0.40125	0.118644	16	NB	1:158390252:T:G	ENSG00000158488	CD1E	158420462	158420393	158420502	1:158396719:T:C	158426929	66338
chr1	1:158390252:T:G_ENSG00000158488_CD1E	-0.0709908	0.00726451	0.228539	-0.801461	-0.659092	-0.145626	-0.0144171	0.0252903	0.372067	0.580861	989.711	1.00027	no	0.40125	0.118644	16	NB	1:158390252:T:G	ENSG00000158488	CD1E	158420462	158420393	158420502	1:158396719:T:C	158426929	66338
chr1	1:158390501:G:A_ENSG00000158488_CD1E	-0.132941	0.00833969	0.250609	-0.902308	-0.730713	-0.278784	-0.0285263	0.0127669	0.256105	0.482443	903.013	1.00073	no	0.333	0	36	NB	1:158390501:G:A	ENSG00000158488	CD1E	158420711	158420503	158420955	1:158396719:T:C	158426929	66587
chr1	1:158390501:G:A_ENSG00000158488_CD1E	-0.132941	0.00833969	0.250609	-0.902308	-0.730713	-0.278784	-0.0285263	0.0127669	0.256105	0.482443	903.013	1.00073	no	0.333	0	36	NB	1:158390501:G:A	ENSG00000158488	CD1E	158420711	158420503	158420955	1:158396719:T:C	158426929	66587
chr1	1:158390501:G:A_ENSG00000158488_CD1E	-0.132941	0.00833969	0.250609	-0.902308	-0.730713	-0.278784	-0.0285263	0.0127669	0.256105	0.482443	903.013	1.00073	no	0.333	0	36	NB	1:158390501:G:A	ENSG00000158488	CD1E	158420711	158420503	158420955	1:158396719:T:C	158426929	66587
chr1	1:158390501:G:A_ENSG00000158488_CD1E	-0.132941	0.00833969	0.250609	-0.902308	-0.730713	-0.278784	-0.0285263	0.0127669	0.256105	0.482443	903.013	1.00073	no	0.333	0	36	NB	1:158390501:G:A	ENSG00000158488	CD1E	158420711	158420503	158420955	1:158396719:T:C	158426929	66587
chr1	1:158390501:G:A_ENSG00000158488_CD1E	-0.132941	0.00833969	0.250609	-0.902308	-0.730713	-0.278784	-0.0285263	0.0127669	0.256105	0.482443	903.013	1.00073	no	0.333	0	36	NB	1:158390501:G:A	ENSG00000158488	CD1E	158420711	158420503	158420955	1:158396719:T:C	158426929	66587
chr1	1:158390501:G:A_ENSG00000158488_CD1E	-0.132941	0.00833969	0.250609	-0.902308	-0.730713	-0.278784	-0.0285263	0.0127669	0.256105	0.482443	903.013	1.00073	no	0.333	0	36	NB	1:158390501:G:A	ENSG00000158488	CD1E	158420711	158420503	158420955	1:158396719:T:C	158426929	66587
chr1	1:158390501:G:A_ENSG00000158488_CD1E	-0.132941	0.00833969	0.250609	-0.902308	-0.730713	-0.278784	-0.0285263	0.0127669	0.256105	0.482443	903.013	1.00073	no	0.333	0	36	NB	1:158390501:G:A	ENSG00000158488	CD1E	158420711	158420503	158420955	1:158396719:T:C	158426929	66587
chr1	1:158390501:G:A_ENSG00000158488_CD1E	-0.132941	0.00833969	0.250609	-0.902308	-0.730713	-0.278784	-0.0285263	0.0127669	0.256105	0.482443	903.013	1.00073	no	0.333	0	36	NB	1:158390501:G:A	ENSG00000158488	CD1E	158420711	158420503	158420955	1:158396719:T:C	158426929	66587
chr1	1:158390834:C:A_ENSG00000158488_CD1E	-0.0947915	0.00546938	0.209171	-0.835349	-0.643804	-0.179521	-0.0197822	0.0156425	0.226679	0.388826	1462.6	1.00256	no	0.35875	0.5	51	NB-ASE	1:158390834:C:A	ENSG00000158488	CD1E	158421044	158420956	158425140	1:158396719:T:C	158426929	66920
chr1	1:158390834:C:A_ENSG00000158488_CD1E	-0.0947915	0.00546938	0.209171	-0.835349	-0.643804	-0.179521	-0.0197822	0.0156425	0.226679	0.388826	1462.6	1.00256	no	0.35875	0.5	51	NB-ASE	1:158390834:C:A	ENSG00000158488	CD1E	158421044	158420956	158425140	1:158396719:T:C	158426929	66920
chr1	1:158390834:C:A_ENSG00000158488_CD1E	-0.0947915	0.00546938	0.209171	-0.835349	-0.643804	-0.179521	-0.0197822	0.0156425	0.226679	0.388826	1462.6	1.00256	no	0.35875	0.5	51	NB-ASE	1:158390834:C:A	ENSG00000158488	CD1E	158421044	158420956	158425140	1:158396719:T:C	158426929	66920
chr1	1:158390834:C:A_ENSG00000158488_CD1E	-0.0947915	0.00546938	0.209171	-0.835349	-0.643804	-0.179521	-0.0197822	0.0156425	0.226679	0.388826	1462.6	1.00256	no	0.35875	0.5	51	NB-ASE	1:158390834:C:A	ENSG00000158488	CD1E	158421044	158420956	158425140	1:158396719:T:C	158426929	66920
chr1	1:158390834:C:A_ENSG00000158488_CD1E	-0.0947915	0.00546938	0.209171	-0.835349	-0.643804	-0.179521	-0.0197822	0.0156425	0.226679	0.388826	1462.6	1.00256	no	0.35875	0.5	51	NB-ASE	1:158390834:C:A	ENSG00000158488	CD1E	158421044	158420956	158425140	1:158396719:T:C	158426929	66920
chr1	1:158390834:C:A_ENSG00000158488_CD1E	-0.0947915	0.00546938	0.209171	-0.835349	-0.643804	-0.179521	-0.0197822	0.0156425	0.226679	0.388826	1462.6	1.00256	no	0.35875	0.5	51	NB-ASE	1:158390834:C:A	ENSG00000158488	CD1E	158421044	158420956	158425140	1:158396719:T:C	158426929	66920
chr1	1:158390834:C:A_ENSG00000158488_CD1E	-0.0947915	0.00546938	0.209171	-0.835349	-0.643804	-0.179521	-0.0197822	0.0156425	0.226679	0.388826	1462.6	1.00256	no	0.35875	0.5	51	NB-ASE	1:158390834:C:A	ENSG00000158488	CD1E	158421044	158420956	158425140	1:158396719:T:C	158426929	66920
chr1	1:158390834:C:A_ENSG00000158488_CD1E	-0.0947915	0.00546938	0.209171	-0.835349	-0.643804	-0.179521	-0.0197822	0.0156425	0.226679	0.388826	1462.6	1.00256	no	0.35875	0.5	51	NB-ASE	1:158390834:C:A	ENSG00000158488	CD1E	158421044	158420956	158425140	1:158396719:T:C	158426929	66920
chr1	1:158391425:C:T_ENSG00000158488_CD1E	-0.0948221	0.00746544	0.214426	-0.856351	-0.627915	-0.181128	-0.0217254	0.0167915	0.246411	0.472261	824.984	1.00074	no	0.36075		51	NB	1:158391425:C:T	ENSG00000158488	CD1E	158421635	158420956	158425140	1:158396719:T:C	158426929	67511
chr1	1:158391425:C:T_ENSG00000158488_CD1E	-0.0948221	0.00746544	0.214426	-0.856351	-0.627915	-0.181128	-0.0217254	0.0167915	0.246411	0.472261	824.984	1.00074	no	0.36075		51	NB	1:158391425:C:T	ENSG00000158488	CD1E	158421635	158420956	158425140	1:158396719:T:C	158426929	67511
chr1	1:158391425:C:T_ENSG00000158488_CD1E	-0.0948221	0.00746544	0.214426	-0.856351	-0.627915	-0.181128	-0.0217254	0.0167915	0.246411	0.472261	824.984	1.00074	no	0.36075		51	NB	1:158391425:C:T	ENSG00000158488	CD1E	158421635	158420956	158425140	1:158396719:T:C	158426929	67511
chr1	1:158391425:C:T_ENSG00000158488_CD1E	-0.0948221	0.00746544	0.214426	-0.856351	-0.627915	-0.181128	-0.0217254	0.0167915	0.246411	0.472261	824.984	1.00074	no	0.36075		51	NB	1:158391425:C:T	ENSG00000158488	CD1E	158421635	158420956	158425140	1:158396719:T:C	158426929	67511
chr1	1:158391425:C:T_ENSG00000158488_CD1E	-0.0948221	0.00746544	0.214426	-0.856351	-0.627915	-0.181128	-0.0217254	0.0167915	0.246411	0.472261	824.984	1.00074	no	0.36075		51	NB	1:158391425:C:T	ENSG00000158488	CD1E	158421635	158420956	158425140	1:158396719:T:C	158426929	67511
chr1	1:158391425:C:T_ENSG00000158488_CD1E	-0.0948221	0.00746544	0.214426	-0.856351	-0.627915	-0.181128	-0.0217254	0.0167915	0.246411	0.472261	824.984	1.00074	no	0.36075		51	NB	1:158391425:C:T	ENSG00000158488	CD1E	158421635	158420956	158425140	1:158396719:T:C	158426929	67511
chr1	1:158391425:C:T_ENSG00000158488_CD1E	-0.0948221	0.00746544	0.214426	-0.856351	-0.627915	-0.181128	-0.0217254	0.0167915	0.246411	0.472261	824.984	1.00074	no	0.36075		51	NB	1:158391425:C:T	ENSG00000158488	CD1E	158421635	158420956	158425140	1:158396719:T:C	158426929	67511
chr1	1:158391425:C:T_ENSG00000158488_CD1E	-0.0948221	0.00746544	0.214426	-0.856351	-0.627915	-0.181128	-0.0217254	0.0167915	0.246411	0.472261	824.984	1.00074	no	0.36075		51	NB	1:158391425:C:T	ENSG00000158488	CD1E	158421635	158420956	158425140	1:158396719:T:C	158426929	67511
chr1	1:158391426:C:T_ENSG00000158488_CD1E	-0.105074	0.00784422	0.217496	-0.874716	-0.650215	-0.210666	-0.0231283	0.0136417	0.225096	0.422068	768.784	1.01013	no	0.3435		51	NB	1:158391426:C:T	ENSG00000158488	CD1E	158421636	158420956	158425140	1:158396719:T:C	158426929	67512
chr1	1:158391426:C:T_ENSG00000158488_CD1E	-0.105074	0.00784422	0.217496	-0.874716	-0.650215	-0.210666	-0.0231283	0.0136417	0.225096	0.422068	768.784	1.01013	no	0.3435		51	NB	1:158391426:C:T	ENSG00000158488	CD1E	158421636	158420956	158425140	1:158396719:T:C	158426929	67512
chr1	1:158391426:C:T_ENSG00000158488_CD1E	-0.105074	0.00784422	0.217496	-0.874716	-0.650215	-0.210666	-0.0231283	0.0136417	0.225096	0.422068	768.784	1.01013	no	0.3435		51	NB	1:158391426:C:T	ENSG00000158488	CD1E	158421636	158420956	158425140	1:158396719:T:C	158426929	67512
chr1	1:158391426:C:T_ENSG00000158488_CD1E	-0.105074	0.00784422	0.217496	-0.874716	-0.650215	-0.210666	-0.0231283	0.0136417	0.225096	0.422068	768.784	1.01013	no	0.3435		51	NB	1:158391426:C:T	ENSG00000158488	CD1E	158421636	158420956	158425140	1:158396719:T:C	158426929	67512
chr1	1:158391426:C:T_ENSG00000158488_CD1E	-0.105074	0.00784422	0.217496	-0.874716	-0.650215	-0.210666	-0.0231283	0.0136417	0.225096	0.422068	768.784	1.01013	no	0.3435		51	NB	1:158391426:C:T	ENSG00000158488	CD1E	158421636	158420956	158425140	1:158396719:T:C	158426929	67512
chr1	1:158391426:C:T_ENSG00000158488_CD1E	-0.105074	0.00784422	0.217496	-0.874716	-0.650215	-0.210666	-0.0231283	0.0136417	0.225096	0.422068	768.784	1.01013	no	0.3435		51	NB	1:158391426:C:T	ENSG00000158488	CD1E	158421636	158420956	158425140	1:158396719:T:C	158426929	67512
chr1	1:158391426:C:T_ENSG00000158488_CD1E	-0.105074	0.00784422	0.217496	-0.874716	-0.650215	-0.210666	-0.0231283	0.0136417	0.225096	0.422068	768.784	1.01013	no	0.3435		51	NB	1:158391426:C:T	ENSG00000158488	CD1E	158421636	158420956	158425140	1:158396719:T:C	158426929	67512
chr1	1:158391426:C:T_ENSG00000158488_CD1E	-0.105074	0.00784422	0.217496	-0.874716	-0.650215	-0.210666	-0.0231283	0.0136417	0.225096	0.422068	768.784	1.01013	no	0.3435		51	NB	1:158391426:C:T	ENSG00000158488	CD1E	158421636	158420956	158425140	1:158396719:T:C	158426929	67512
chr1	1:158391798:T:C_ENSG00000158488_CD1E	-0.114702	0.00791356	0.226705	-0.875935	-0.696779	-0.229861	-0.0273343	0.013835	0.239145	0.391347	820.687	1.00554	no	0.336		51	NB	1:158391798:T:C	ENSG00000158488	CD1E	158422008	158420956	158425140	1:158396719:T:C	158426929	67884
chr1	1:158391798:T:C_ENSG00000158488_CD1E	-0.114702	0.00791356	0.226705	-0.875935	-0.696779	-0.229861	-0.0273343	0.013835	0.239145	0.391347	820.687	1.00554	no	0.336		51	NB	1:158391798:T:C	ENSG00000158488	CD1E	158422008	158420956	158425140	1:158396719:T:C	158426929	67884
chr1	1:158391798:T:C_ENSG00000158488_CD1E	-0.114702	0.00791356	0.226705	-0.875935	-0.696779	-0.229861	-0.0273343	0.013835	0.239145	0.391347	820.687	1.00554	no	0.336		51	NB	1:158391798:T:C	ENSG00000158488	CD1E	158422008	158420956	158425140	1:158396719:T:C	158426929	67884
chr1	1:158391798:T:C_ENSG00000158488_CD1E	-0.114702	0.00791356	0.226705	-0.875935	-0.696779	-0.229861	-0.0273343	0.013835	0.239145	0.391347	820.687	1.00554	no	0.336		51	NB	1:158391798:T:C	ENSG00000158488	CD1E	158422008	158420956	158425140	1:158396719:T:C	158426929	67884
chr1	1:158391798:T:C_ENSG00000158488_CD1E	-0.114702	0.00791356	0.226705	-0.875935	-0.696779	-0.229861	-0.0273343	0.013835	0.239145	0.391347	820.687	1.00554	no	0.336		51	NB	1:158391798:T:C	ENSG00000158488	CD1E	158422008	158420956	158425140	1:158396719:T:C	158426929	67884
chr1	1:158391798:T:C_ENSG00000158488_CD1E	-0.114702	0.00791356	0.226705	-0.875935	-0.696779	-0.229861	-0.0273343	0.013835	0.239145	0.391347	820.687	1.00554	no	0.336		51	NB	1:158391798:T:C	ENSG00000158488	CD1E	158422008	158420956	158425140	1:158396719:T:C	158426929	67884
chr1	1:158391798:T:C_ENSG00000158488_CD1E	-0.114702	0.00791356	0.226705	-0.875935	-0.696779	-0.229861	-0.0273343	0.013835	0.239145	0.391347	820.687	1.00554	no	0.336		51	NB	1:158391798:T:C	ENSG00000158488	CD1E	158422008	158420956	158425140	1:158396719:T:C	158426929	67884
chr1	1:158391798:T:C_ENSG00000158488_CD1E	-0.114702	0.00791356	0.226705	-0.875935	-0.696779	-0.229861	-0.0273343	0.013835	0.239145	0.391347	820.687	1.00554	no	0.336		51	NB	1:158391798:T:C	ENSG00000158488	CD1E	158422008	158420956	158425140	1:158396719:T:C	158426929	67884
chr1	1:158392453:A:G_ENSG00000158488_CD1E	-0.09941	0.00692166	0.212022	-0.841503	-0.640447	-0.191074	-0.0211894	0.0169677	0.216663	0.402551	938.304	1.00412	no	0.36525		51	NB	1:158392453:A:G	ENSG00000158488	CD1E	158422663	158420956	158425140	1:158396719:T:C	158426929	68539
chr1	1:158392453:A:G_ENSG00000158488_CD1E	-0.09941	0.00692166	0.212022	-0.841503	-0.640447	-0.191074	-0.0211894	0.0169677	0.216663	0.402551	938.304	1.00412	no	0.36525		51	NB	1:158392453:A:G	ENSG00000158488	CD1E	158422663	158420956	158425140	1:158396719:T:C	158426929	68539
chr1	1:158392453:A:G_ENSG00000158488_CD1E	-0.09941	0.00692166	0.212022	-0.841503	-0.640447	-0.191074	-0.0211894	0.0169677	0.216663	0.402551	938.304	1.00412	no	0.36525		51	NB	1:158392453:A:G	ENSG00000158488	CD1E	158422663	158420956	158425140	1:158396719:T:C	158426929	68539
chr1	1:158392453:A:G_ENSG00000158488_CD1E	-0.09941	0.00692166	0.212022	-0.841503	-0.640447	-0.191074	-0.0211894	0.0169677	0.216663	0.402551	938.304	1.00412	no	0.36525		51	NB	1:158392453:A:G	ENSG00000158488	CD1E	158422663	158420956	158425140	1:158396719:T:C	158426929	68539
chr1	1:158392453:A:G_ENSG00000158488_CD1E	-0.09941	0.00692166	0.212022	-0.841503	-0.640447	-0.191074	-0.0211894	0.0169677	0.216663	0.402551	938.304	1.00412	no	0.36525		51	NB	1:158392453:A:G	ENSG00000158488	CD1E	158422663	158420956	158425140	1:158396719:T:C	158426929	68539
chr1	1:158392453:A:G_ENSG00000158488_CD1E	-0.09941	0.00692166	0.212022	-0.841503	-0.640447	-0.191074	-0.0211894	0.0169677	0.216663	0.402551	938.304	1.00412	no	0.36525		51	NB	1:158392453:A:G	ENSG00000158488	CD1E	158422663	158420956	158425140	1:158396719:T:C	158426929	68539
chr1	1:158392453:A:G_ENSG00000158488_CD1E	-0.09941	0.00692166	0.212022	-0.841503	-0.640447	-0.191074	-0.0211894	0.0169677	0.216663	0.402551	938.304	1.00412	no	0.36525		51	NB	1:158392453:A:G	ENSG00000158488	CD1E	158422663	158420956	158425140	1:158396719:T:C	158426929	68539
chr1	1:158392453:A:G_ENSG00000158488_CD1E	-0.09941	0.00692166	0.212022	-0.841503	-0.640447	-0.191074	-0.0211894	0.0169677	0.216663	0.402551	938.304	1.00412	no	0.36525		51	NB	1:158392453:A:G	ENSG00000158488	CD1E	158422663	158420956	158425140	1:158396719:T:C	158426929	68539
chr1	1:158392485:A:G_ENSG00000158488_CD1E	-0.0259412	0.00584001	0.196609	-0.745381	-0.515983	-0.04773	-0.00455953	0.0289083	0.411732	0.57764	1133.39	1.00099	no	0.461		51	NB	1:158392485:A:G	ENSG00000158488	CD1E	158422695	158420956	158425140	1:158396719:T:C	158426929	68571
chr1	1:158392485:A:G_ENSG00000158488_CD1E	-0.0259412	0.00584001	0.196609	-0.745381	-0.515983	-0.04773	-0.00455953	0.0289083	0.411732	0.57764	1133.39	1.00099	no	0.461		51	NB	1:158392485:A:G	ENSG00000158488	CD1E	158422695	158420956	158425140	1:158396719:T:C	158426929	68571
chr1	1:158392485:A:G_ENSG00000158488_CD1E	-0.0259412	0.00584001	0.196609	-0.745381	-0.515983	-0.04773	-0.00455953	0.0289083	0.411732	0.57764	1133.39	1.00099	no	0.461		51	NB	1:158392485:A:G	ENSG00000158488	CD1E	158422695	158420956	158425140	1:158396719:T:C	158426929	68571
chr1	1:158392485:A:G_ENSG00000158488_CD1E	-0.0259412	0.00584001	0.196609	-0.745381	-0.515983	-0.04773	-0.00455953	0.0289083	0.411732	0.57764	1133.39	1.00099	no	0.461		51	NB	1:158392485:A:G	ENSG00000158488	CD1E	158422695	158420956	158425140	1:158396719:T:C	158426929	68571
chr1	1:158392485:A:G_ENSG00000158488_CD1E	-0.0259412	0.00584001	0.196609	-0.745381	-0.515983	-0.04773	-0.00455953	0.0289083	0.411732	0.57764	1133.39	1.00099	no	0.461		51	NB	1:158392485:A:G	ENSG00000158488	CD1E	158422695	158420956	158425140	1:158396719:T:C	158426929	68571
chr1	1:158392485:A:G_ENSG00000158488_CD1E	-0.0259412	0.00584001	0.196609	-0.745381	-0.515983	-0.04773	-0.00455953	0.0289083	0.411732	0.57764	1133.39	1.00099	no	0.461		51	NB	1:158392485:A:G	ENSG00000158488	CD1E	158422695	158420956	158425140	1:158396719:T:C	158426929	68571
chr1	1:158392485:A:G_ENSG00000158488_CD1E	-0.0259412	0.00584001	0.196609	-0.745381	-0.515983	-0.04773	-0.00455953	0.0289083	0.411732	0.57764	1133.39	1.00099	no	0.461		51	NB	1:158392485:A:G	ENSG00000158488	CD1E	158422695	158420956	158425140	1:158396719:T:C	158426929	68571
chr1	1:158392485:A:G_ENSG00000158488_CD1E	-0.0259412	0.00584001	0.196609	-0.745381	-0.515983	-0.04773	-0.00455953	0.0289083	0.411732	0.57764	1133.39	1.00099	no	0.461		51	NB	1:158392485:A:G	ENSG00000158488	CD1E	158422695	158420956	158425140	1:158396719:T:C	158426929	68571
chr1	1:158394230:T:C_ENSG00000158488_CD1E	-0.113808	0.00805948	0.224414	-0.856687	-0.651588	-0.227239	-0.02978	0.013859	0.252924	0.414954	775.33	1.00604	no	0.3305		51	NB	1:158394230:T:C	ENSG00000158488	CD1E	158424440	158420956	158425140	1:158396719:T:C	158426929	70316
chr1	1:158394230:T:C_ENSG00000158488_CD1E	-0.113808	0.00805948	0.224414	-0.856687	-0.651588	-0.227239	-0.02978	0.013859	0.252924	0.414954	775.33	1.00604	no	0.3305		51	NB	1:158394230:T:C	ENSG00000158488	CD1E	158424440	158420956	158425140	1:158396719:T:C	158426929	70316
chr1	1:158394230:T:C_ENSG00000158488_CD1E	-0.113808	0.00805948	0.224414	-0.856687	-0.651588	-0.227239	-0.02978	0.013859	0.252924	0.414954	775.33	1.00604	no	0.3305		51	NB	1:158394230:T:C	ENSG00000158488	CD1E	158424440	158420956	158425140	1:158396719:T:C	158426929	70316
chr1	1:158394230:T:C_ENSG00000158488_CD1E	-0.113808	0.00805948	0.224414	-0.856687	-0.651588	-0.227239	-0.02978	0.013859	0.252924	0.414954	775.33	1.00604	no	0.3305		51	NB	1:158394230:T:C	ENSG00000158488	CD1E	158424440	158420956	158425140	1:158396719:T:C	158426929	70316
chr1	1:158394230:T:C_ENSG00000158488_CD1E	-0.113808	0.00805948	0.224414	-0.856687	-0.651588	-0.227239	-0.02978	0.013859	0.252924	0.414954	775.33	1.00604	no	0.3305		51	NB	1:158394230:T:C	ENSG00000158488	CD1E	158424440	158420956	158425140	1:158396719:T:C	158426929	70316
chr1	1:158394230:T:C_ENSG00000158488_CD1E	-0.113808	0.00805948	0.224414	-0.856687	-0.651588	-0.227239	-0.02978	0.013859	0.252924	0.414954	775.33	1.00604	no	0.3305		51	NB	1:158394230:T:C	ENSG00000158488	CD1E	158424440	158420956	158425140	1:158396719:T:C	158426929	70316
chr1	1:158394230:T:C_ENSG00000158488_CD1E	-0.113808	0.00805948	0.224414	-0.856687	-0.651588	-0.227239	-0.02978	0.013859	0.252924	0.414954	775.33	1.00604	no	0.3305		51	NB	1:158394230:T:C	ENSG00000158488	CD1E	158424440	158420956	158425140	1:158396719:T:C	158426929	70316
chr1	1:158394230:T:C_ENSG00000158488_CD1E	-0.113808	0.00805948	0.224414	-0.856687	-0.651588	-0.227239	-0.02978	0.013859	0.252924	0.414954	775.33	1.00604	no	0.3305		51	NB	1:158394230:T:C	ENSG00000158488	CD1E	158424440	158420956	158425140	1:158396719:T:C	158426929	70316
chr1	1:158395436:A:G_ENSG00000158488_CD1E	0.0838031	0.00793283	0.220951	-0.497878	-0.302706	-0.0194847	0.0176514	0.172582	0.645538	0.847013	775.775	1.00464	no	0.37575	0.5	38	NB	1:158395436:A:G	ENSG00000158488	CD1E	158425646	158425635	158426276	1:158396719:T:C	158426929	71522
chr1	1:158395436:A:G_ENSG00000158488_CD1E	0.0838031	0.00793283	0.220951	-0.497878	-0.302706	-0.0194847	0.0176514	0.172582	0.645538	0.847013	775.775	1.00464	no	0.37575	0.5	38	NB	1:158395436:A:G	ENSG00000158488	CD1E	158425646	158425635	158426276	1:158396719:T:C	158426929	71522
chr1	1:158395436:A:G_ENSG00000158488_CD1E	0.0838031	0.00793283	0.220951	-0.497878	-0.302706	-0.0194847	0.0176514	0.172582	0.645538	0.847013	775.775	1.00464	no	0.37575	0.5	38	NB	1:158395436:A:G	ENSG00000158488	CD1E	158425646	158425635	158426276	1:158396719:T:C	158426929	71522
chr1	1:158395436:A:G_ENSG00000158488_CD1E	0.0838031	0.00793283	0.220951	-0.497878	-0.302706	-0.0194847	0.0176514	0.172582	0.645538	0.847013	775.775	1.00464	no	0.37575	0.5	38	NB	1:158395436:A:G	ENSG00000158488	CD1E	158425646	158425635	158426276	1:158396719:T:C	158426929	71522
chr1	1:158395436:A:G_ENSG00000158488_CD1E	0.0838031	0.00793283	0.220951	-0.497878	-0.302706	-0.0194847	0.0176514	0.172582	0.645538	0.847013	775.775	1.00464	no	0.37575	0.5	38	NB	1:158395436:A:G	ENSG00000158488	CD1E	158425646	158425635	158426276	1:158396719:T:C	158426929	71522
chr1	1:158395436:A:G_ENSG00000158488_CD1E	0.0838031	0.00793283	0.220951	-0.497878	-0.302706	-0.0194847	0.0176514	0.172582	0.645538	0.847013	775.775	1.00464	no	0.37575	0.5	38	NB	1:158395436:A:G	ENSG00000158488	CD1E	158425646	158425635	158426276	1:158396719:T:C	158426929	71522
chr1	1:158395436:A:G_ENSG00000158488_CD1E	0.0838031	0.00793283	0.220951	-0.497878	-0.302706	-0.0194847	0.0176514	0.172582	0.645538	0.847013	775.775	1.00464	no	0.37575	0.5	38	NB	1:158395436:A:G	ENSG00000158488	CD1E	158425646	158425635	158426276	1:158396719:T:C	158426929	71522
chr1	1:158395436:A:G_ENSG00000158488_CD1E	0.0838031	0.00793283	0.220951	-0.497878	-0.302706	-0.0194847	0.0176514	0.172582	0.645538	0.847013	775.775	1.00464	no	0.37575	0.5	38	NB	1:158395436:A:G	ENSG00000158488	CD1E	158425646	158425635	158426276	1:158396719:T:C	158426929	71522
chr1	1:158395570:G:A_ENSG00000158488_CD1E	0.0707914	0.0069031	0.2167	-0.524128	-0.332077	-0.0215964	0.0147404	0.127675	0.615387	0.822203	985.435	1.00426	no	0.397	0.5	38	NB	1:158395570:G:A	ENSG00000158488	CD1E	158425780	158425635	158426276	1:158396719:T:C	158426929	71656
chr1	1:158395570:G:A_ENSG00000158488_CD1E	0.0707914	0.0069031	0.2167	-0.524128	-0.332077	-0.0215964	0.0147404	0.127675	0.615387	0.822203	985.435	1.00426	no	0.397	0.5	38	NB	1:158395570:G:A	ENSG00000158488	CD1E	158425780	158425635	158426276	1:158396719:T:C	158426929	71656
chr1	1:158395570:G:A_ENSG00000158488_CD1E	0.0707914	0.0069031	0.2167	-0.524128	-0.332077	-0.0215964	0.0147404	0.127675	0.615387	0.822203	985.435	1.00426	no	0.397	0.5	38	NB	1:158395570:G:A	ENSG00000158488	CD1E	158425780	158425635	158426276	1:158396719:T:C	158426929	71656
chr1	1:158395570:G:A_ENSG00000158488_CD1E	0.0707914	0.0069031	0.2167	-0.524128	-0.332077	-0.0215964	0.0147404	0.127675	0.615387	0.822203	985.435	1.00426	no	0.397	0.5	38	NB	1:158395570:G:A	ENSG00000158488	CD1E	158425780	158425635	158426276	1:158396719:T:C	158426929	71656
chr1	1:158395570:G:A_ENSG00000158488_CD1E	0.0707914	0.0069031	0.2167	-0.524128	-0.332077	-0.0215964	0.0147404	0.127675	0.615387	0.822203	985.435	1.00426	no	0.397	0.5	38	NB	1:158395570:G:A	ENSG00000158488	CD1E	158425780	158425635	158426276	1:158396719:T:C	158426929	71656
chr1	1:158395570:G:A_ENSG00000158488_CD1E	0.0707914	0.0069031	0.2167	-0.524128	-0.332077	-0.0215964	0.0147404	0.127675	0.615387	0.822203	985.435	1.00426	no	0.397	0.5	38	NB	1:158395570:G:A	ENSG00000158488	CD1E	158425780	158425635	158426276	1:158396719:T:C	158426929	71656
chr1	1:158395570:G:A_ENSG00000158488_CD1E	0.0707914	0.0069031	0.2167	-0.524128	-0.332077	-0.0215964	0.0147404	0.127675	0.615387	0.822203	985.435	1.00426	no	0.397	0.5	38	NB	1:158395570:G:A	ENSG00000158488	CD1E	158425780	158425635	158426276	1:158396719:T:C	158426929	71656
chr1	1:158395570:G:A_ENSG00000158488_CD1E	0.0707914	0.0069031	0.2167	-0.524128	-0.332077	-0.0215964	0.0147404	0.127675	0.615387	0.822203	985.435	1.00426	no	0.397	0.5	38	NB	1:158395570:G:A	ENSG00000158488	CD1E	158425780	158425635	158426276	1:158396719:T:C	158426929	71656
chr1	1:158395607:A:G_ENSG00000158488_CD1E	0.110317	0.00863484	0.241777	-0.465258	-0.28425	-0.0176117	0.0236814	0.221844	0.72694	0.93491	784.013	1.00223	no	0.35525	0.5	38	NB	1:158395607:A:G	ENSG00000158488	CD1E	158425817	158425635	158426276	1:158396719:T:C	158426929	71693
chr1	1:158395607:A:G_ENSG00000158488_CD1E	0.110317	0.00863484	0.241777	-0.465258	-0.28425	-0.0176117	0.0236814	0.221844	0.72694	0.93491	784.013	1.00223	no	0.35525	0.5	38	NB	1:158395607:A:G	ENSG00000158488	CD1E	158425817	158425635	158426276	1:158396719:T:C	158426929	71693
chr1	1:158395607:A:G_ENSG00000158488_CD1E	0.110317	0.00863484	0.241777	-0.465258	-0.28425	-0.0176117	0.0236814	0.221844	0.72694	0.93491	784.013	1.00223	no	0.35525	0.5	38	NB	1:158395607:A:G	ENSG00000158488	CD1E	158425817	158425635	158426276	1:158396719:T:C	158426929	71693
chr1	1:158395607:A:G_ENSG00000158488_CD1E	0.110317	0.00863484	0.241777	-0.465258	-0.28425	-0.0176117	0.0236814	0.221844	0.72694	0.93491	784.013	1.00223	no	0.35525	0.5	38	NB	1:158395607:A:G	ENSG00000158488	CD1E	158425817	158425635	158426276	1:158396719:T:C	158426929	71693
chr1	1:158395607:A:G_ENSG00000158488_CD1E	0.110317	0.00863484	0.241777	-0.465258	-0.28425	-0.0176117	0.0236814	0.221844	0.72694	0.93491	784.013	1.00223	no	0.35525	0.5	38	NB	1:158395607:A:G	ENSG00000158488	CD1E	158425817	158425635	158426276	1:158396719:T:C	158426929	71693
chr1	1:158395607:A:G_ENSG00000158488_CD1E	0.110317	0.00863484	0.241777	-0.465258	-0.28425	-0.0176117	0.0236814	0.221844	0.72694	0.93491	784.013	1.00223	no	0.35525	0.5	38	NB	1:158395607:A:G	ENSG00000158488	CD1E	158425817	158425635	158426276	1:158396719:T:C	158426929	71693
chr1	1:158395607:A:G_ENSG00000158488_CD1E	0.110317	0.00863484	0.241777	-0.465258	-0.28425	-0.0176117	0.0236814	0.221844	0.72694	0.93491	784.013	1.00223	no	0.35525	0.5	38	NB	1:158395607:A:G	ENSG00000158488	CD1E	158425817	158425635	158426276	1:158396719:T:C	158426929	71693
chr1	1:158395607:A:G_ENSG00000158488_CD1E	0.110317	0.00863484	0.241777	-0.465258	-0.28425	-0.0176117	0.0236814	0.221844	0.72694	0.93491	784.013	1.00223	no	0.35525	0.5	38	NB	1:158395607:A:G	ENSG00000158488	CD1E	158425817	158425635	158426276	1:158396719:T:C	158426929	71693
chr1	1:158395719:T:C_ENSG00000158488_CD1E	0.0777159	0.0070584	0.210483	-0.470148	-0.284534	-0.0207362	0.0169058	0.13715	0.612819	0.789272	889.246	1.00092	no	0.39	0.5	38	NB	1:158395719:T:C	ENSG00000158488	CD1E	158425929	158425635	158426276	1:158396719:T:C	158426929	71805
chr1	1:158395719:T:C_ENSG00000158488_CD1E	0.0777159	0.0070584	0.210483	-0.470148	-0.284534	-0.0207362	0.0169058	0.13715	0.612819	0.789272	889.246	1.00092	no	0.39	0.5	38	NB	1:158395719:T:C	ENSG00000158488	CD1E	158425929	158425635	158426276	1:158396719:T:C	158426929	71805
chr1	1:158395719:T:C_ENSG00000158488_CD1E	0.0777159	0.0070584	0.210483	-0.470148	-0.284534	-0.0207362	0.0169058	0.13715	0.612819	0.789272	889.246	1.00092	no	0.39	0.5	38	NB	1:158395719:T:C	ENSG00000158488	CD1E	158425929	158425635	158426276	1:158396719:T:C	158426929	71805
chr1	1:158395719:T:C_ENSG00000158488_CD1E	0.0777159	0.0070584	0.210483	-0.470148	-0.284534	-0.0207362	0.0169058	0.13715	0.612819	0.789272	889.246	1.00092	no	0.39	0.5	38	NB	1:158395719:T:C	ENSG00000158488	CD1E	158425929	158425635	158426276	1:158396719:T:C	158426929	71805
chr1	1:158395719:T:C_ENSG00000158488_CD1E	0.0777159	0.0070584	0.210483	-0.470148	-0.284534	-0.0207362	0.0169058	0.13715	0.612819	0.789272	889.246	1.00092	no	0.39	0.5	38	NB	1:158395719:T:C	ENSG00000158488	CD1E	158425929	158425635	158426276	1:158396719:T:C	158426929	71805
chr1	1:158395719:T:C_ENSG00000158488_CD1E	0.0777159	0.0070584	0.210483	-0.470148	-0.284534	-0.0207362	0.0169058	0.13715	0.612819	0.789272	889.246	1.00092	no	0.39	0.5	38	NB	1:158395719:T:C	ENSG00000158488	CD1E	158425929	158425635	158426276	1:158396719:T:C	158426929	71805
chr1	1:158395719:T:C_ENSG00000158488_CD1E	0.0777159	0.0070584	0.210483	-0.470148	-0.284534	-0.0207362	0.0169058	0.13715	0.612819	0.789272	889.246	1.00092	no	0.39	0.5	38	NB	1:158395719:T:C	ENSG00000158488	CD1E	158425929	158425635	158426276	1:158396719:T:C	158426929	71805
chr1	1:158395719:T:C_ENSG00000158488_CD1E	0.0777159	0.0070584	0.210483	-0.470148	-0.284534	-0.0207362	0.0169058	0.13715	0.612819	0.789272	889.246	1.00092	no	0.39	0.5	38	NB	1:158395719:T:C	ENSG00000158488	CD1E	158425929	158425635	158426276	1:158396719:T:C	158426929	71805
chr1	1:158395860:T:C_ENSG00000158488_CD1E	0.116183	0.00790814	0.231311	-0.420729	-0.236358	-0.0158507	0.0256308	0.230371	0.677213	0.86308	855.547	0.999903	no	0.3515	0.5	38	NB	1:158395860:T:C	ENSG00000158488	CD1E	158426070	158425635	158426276	1:158396719:T:C	158426929	71946
chr1	1:158395860:T:C_ENSG00000158488_CD1E	0.116183	0.00790814	0.231311	-0.420729	-0.236358	-0.0158507	0.0256308	0.230371	0.677213	0.86308	855.547	0.999903	no	0.3515	0.5	38	NB	1:158395860:T:C	ENSG00000158488	CD1E	158426070	158425635	158426276	1:158396719:T:C	158426929	71946
chr1	1:158395860:T:C_ENSG00000158488_CD1E	0.116183	0.00790814	0.231311	-0.420729	-0.236358	-0.0158507	0.0256308	0.230371	0.677213	0.86308	855.547	0.999903	no	0.3515	0.5	38	NB	1:158395860:T:C	ENSG00000158488	CD1E	158426070	158425635	158426276	1:158396719:T:C	158426929	71946
chr1	1:158395860:T:C_ENSG00000158488_CD1E	0.116183	0.00790814	0.231311	-0.420729	-0.236358	-0.0158507	0.0256308	0.230371	0.677213	0.86308	855.547	0.999903	no	0.3515	0.5	38	NB	1:158395860:T:C	ENSG00000158488	CD1E	158426070	158425635	158426276	1:158396719:T:C	158426929	71946
chr1	1:158395860:T:C_ENSG00000158488_CD1E	0.116183	0.00790814	0.231311	-0.420729	-0.236358	-0.0158507	0.0256308	0.230371	0.677213	0.86308	855.547	0.999903	no	0.3515	0.5	38	NB	1:158395860:T:C	ENSG00000158488	CD1E	158426070	158425635	158426276	1:158396719:T:C	158426929	71946
chr1	1:158395860:T:C_ENSG00000158488_CD1E	0.116183	0.00790814	0.231311	-0.420729	-0.236358	-0.0158507	0.0256308	0.230371	0.677213	0.86308	855.547	0.999903	no	0.3515	0.5	38	NB	1:158395860:T:C	ENSG00000158488	CD1E	158426070	158425635	158426276	1:158396719:T:C	158426929	71946
chr1	1:158395860:T:C_ENSG00000158488_CD1E	0.116183	0.00790814	0.231311	-0.420729	-0.236358	-0.0158507	0.0256308	0.230371	0.677213	0.86308	855.547	0.999903	no	0.3515	0.5	38	NB	1:158395860:T:C	ENSG00000158488	CD1E	158426070	158425635	158426276	1:158396719:T:C	158426929	71946
chr1	1:158395860:T:C_ENSG00000158488_CD1E	0.116183	0.00790814	0.231311	-0.420729	-0.236358	-0.0158507	0.0256308	0.230371	0.677213	0.86308	855.547	0.999903	no	0.3515	0.5	38	NB	1:158395860:T:C	ENSG00000158488	CD1E	158426070	158425635	158426276	1:158396719:T:C	158426929	71946
chr1	1:158395908:C:A_ENSG00000158488_CD1E	0.0807509	0.00811755	0.223137	-0.52194	-0.325073	-0.0208856	0.0173726	0.168346	0.652695	0.863487	755.6	1.00435	no	0.382	0.504587	38	NB	1:158395908:C:A	ENSG00000158488	CD1E	158426118	158425635	158426276	1:158396719:T:C	158426929	71994
chr1	1:158395908:C:A_ENSG00000158488_CD1E	0.0807509	0.00811755	0.223137	-0.52194	-0.325073	-0.0208856	0.0173726	0.168346	0.652695	0.863487	755.6	1.00435	no	0.382	0.504587	38	NB	1:158395908:C:A	ENSG00000158488	CD1E	158426118	158425635	158426276	1:158396719:T:C	158426929	71994
chr1	1:158395908:C:A_ENSG00000158488_CD1E	0.0807509	0.00811755	0.223137	-0.52194	-0.325073	-0.0208856	0.0173726	0.168346	0.652695	0.863487	755.6	1.00435	no	0.382	0.504587	38	NB	1:158395908:C:A	ENSG00000158488	CD1E	158426118	158425635	158426276	1:158396719:T:C	158426929	71994
chr1	1:158395908:C:A_ENSG00000158488_CD1E	0.0807509	0.00811755	0.223137	-0.52194	-0.325073	-0.0208856	0.0173726	0.168346	0.652695	0.863487	755.6	1.00435	no	0.382	0.504587	38	NB	1:158395908:C:A	ENSG00000158488	CD1E	158426118	158425635	158426276	1:158396719:T:C	158426929	71994
chr1	1:158395908:C:A_ENSG00000158488_CD1E	0.0807509	0.00811755	0.223137	-0.52194	-0.325073	-0.0208856	0.0173726	0.168346	0.652695	0.863487	755.6	1.00435	no	0.382	0.504587	38	NB	1:158395908:C:A	ENSG00000158488	CD1E	158426118	158425635	158426276	1:158396719:T:C	158426929	71994
chr1	1:158395908:C:A_ENSG00000158488_CD1E	0.0807509	0.00811755	0.223137	-0.52194	-0.325073	-0.0208856	0.0173726	0.168346	0.652695	0.863487	755.6	1.00435	no	0.382	0.504587	38	NB	1:158395908:C:A	ENSG00000158488	CD1E	158426118	158425635	158426276	1:158396719:T:C	158426929	71994
chr1	1:158395908:C:A_ENSG00000158488_CD1E	0.0807509	0.00811755	0.223137	-0.52194	-0.325073	-0.0208856	0.0173726	0.168346	0.652695	0.863487	755.6	1.00435	no	0.382	0.504587	38	NB	1:158395908:C:A	ENSG00000158488	CD1E	158426118	158425635	158426276	1:158396719:T:C	158426929	71994
chr1	1:158395908:C:A_ENSG00000158488_CD1E	0.0807509	0.00811755	0.223137	-0.52194	-0.325073	-0.0208856	0.0173726	0.168346	0.652695	0.863487	755.6	1.00435	no	0.382	0.504587	38	NB	1:158395908:C:A	ENSG00000158488	CD1E	158426118	158425635	158426276	1:158396719:T:C	158426929	71994
chr1	1:158396670:A:G_ENSG00000158488_CD1E	-0.0601603	0.00604358	0.209225	-0.787724	-0.565889	-0.126304	-0.0143653	0.0212302	0.357523	0.557953	1198.5	1.00118	no	0.3985		37	NB	1:158396670:A:G	ENSG00000158488	CD1E	158426880	158426277	158427570	1:158396719:T:C	158426929	72756
chr1	1:158396670:A:G_ENSG00000158488_CD1E	-0.0601603	0.00604358	0.209225	-0.787724	-0.565889	-0.126304	-0.0143653	0.0212302	0.357523	0.557953	1198.5	1.00118	no	0.3985		37	NB	1:158396670:A:G	ENSG00000158488	CD1E	158426880	158426277	158427570	1:158396719:T:C	158426929	72756
chr1	1:158396670:A:G_ENSG00000158488_CD1E	-0.0601603	0.00604358	0.209225	-0.787724	-0.565889	-0.126304	-0.0143653	0.0212302	0.357523	0.557953	1198.5	1.00118	no	0.3985		37	NB	1:158396670:A:G	ENSG00000158488	CD1E	158426880	158426277	158427570	1:158396719:T:C	158426929	72756
chr1	1:158396670:A:G_ENSG00000158488_CD1E	-0.0601603	0.00604358	0.209225	-0.787724	-0.565889	-0.126304	-0.0143653	0.0212302	0.357523	0.557953	1198.5	1.00118	no	0.3985		37	NB	1:158396670:A:G	ENSG00000158488	CD1E	158426880	158426277	158427570	1:158396719:T:C	158426929	72756
chr1	1:158396670:A:G_ENSG00000158488_CD1E	-0.0601603	0.00604358	0.209225	-0.787724	-0.565889	-0.126304	-0.0143653	0.0212302	0.357523	0.557953	1198.5	1.00118	no	0.3985		37	NB	1:158396670:A:G	ENSG00000158488	CD1E	158426880	158426277	158427570	1:158396719:T:C	158426929	72756
chr1	1:158396670:A:G_ENSG00000158488_CD1E	-0.0601603	0.00604358	0.209225	-0.787724	-0.565889	-0.126304	-0.0143653	0.0212302	0.357523	0.557953	1198.5	1.00118	no	0.3985		37	NB	1:158396670:A:G	ENSG00000158488	CD1E	158426880	158426277	158427570	1:158396719:T:C	158426929	72756
chr1	1:158396670:A:G_ENSG00000158488_CD1E	-0.0601603	0.00604358	0.209225	-0.787724	-0.565889	-0.126304	-0.0143653	0.0212302	0.357523	0.557953	1198.5	1.00118	no	0.3985		37	NB	1:158396670:A:G	ENSG00000158488	CD1E	158426880	158426277	158427570	1:158396719:T:C	158426929	72756
chr1	1:158396670:A:G_ENSG00000158488_CD1E	-0.0601603	0.00604358	0.209225	-0.787724	-0.565889	-0.126304	-0.0143653	0.0212302	0.357523	0.557953	1198.5	1.00118	no	0.3985		37	NB	1:158396670:A:G	ENSG00000158488	CD1E	158426880	158426277	158427570	1:158396719:T:C	158426929	72756
chr1	1:158396719:T:C_ENSG00000158488_CD1E	-0.0641768	0.0069093	0.200114	-0.760951	-0.583826	-0.105002	-0.0136459	0.0227859	0.299457	0.478549	838.858	1.00204	no	0.40375		37	NB	1:158396719:T:C	ENSG00000158488	CD1E	158426929	158426277	158427570	1:158396719:T:C	158426929	72805
chr1	1:158396719:T:C_ENSG00000158488_CD1E	-0.0641768	0.0069093	0.200114	-0.760951	-0.583826	-0.105002	-0.0136459	0.0227859	0.299457	0.478549	838.858	1.00204	no	0.40375		37	NB	1:158396719:T:C	ENSG00000158488	CD1E	158426929	158426277	158427570	1:158396719:T:C	158426929	72805
chr1	1:158396719:T:C_ENSG00000158488_CD1E	-0.0641768	0.0069093	0.200114	-0.760951	-0.583826	-0.105002	-0.0136459	0.0227859	0.299457	0.478549	838.858	1.00204	no	0.40375		37	NB	1:158396719:T:C	ENSG00000158488	CD1E	158426929	158426277	158427570	1:158396719:T:C	158426929	72805
chr1	1:158396719:T:C_ENSG00000158488_CD1E	-0.0641768	0.0069093	0.200114	-0.760951	-0.583826	-0.105002	-0.0136459	0.0227859	0.299457	0.478549	838.858	1.00204	no	0.40375		37	NB	1:158396719:T:C	ENSG00000158488	CD1E	158426929	158426277	158427570	1:158396719:T:C	158426929	72805
chr1	1:158396719:T:C_ENSG00000158488_CD1E	-0.0641768	0.0069093	0.200114	-0.760951	-0.583826	-0.105002	-0.0136459	0.0227859	0.299457	0.478549	838.858	1.00204	no	0.40375		37	NB	1:158396719:T:C	ENSG00000158488	CD1E	158426929	158426277	158427570	1:158396719:T:C	158426929	72805
chr1	1:158396719:T:C_ENSG00000158488_CD1E	-0.0641768	0.0069093	0.200114	-0.760951	-0.583826	-0.105002	-0.0136459	0.0227859	0.299457	0.478549	838.858	1.00204	no	0.40375		37	NB	1:158396719:T:C	ENSG00000158488	CD1E	158426929	158426277	158427570	1:158396719:T:C	158426929	72805
chr1	1:158396719:T:C_ENSG00000158488_CD1E	-0.0641768	0.0069093	0.200114	-0.760951	-0.583826	-0.105002	-0.0136459	0.0227859	0.299457	0.478549	838.858	1.00204	no	0.40375		37	NB	1:158396719:T:C	ENSG00000158488	CD1E	158426929	158426277	158427570	1:158396719:T:C	158426929	72805
chr1	1:158396719:T:C_ENSG00000158488_CD1E	-0.0641768	0.0069093	0.200114	-0.760951	-0.583826	-0.105002	-0.0136459	0.0227859	0.299457	0.478549	838.858	1.00204	no	0.40375		37	NB	1:158396719:T:C	ENSG00000158488	CD1E	158426929	158426277	158427570	1:158396719:T:C	158426929	72805
chr1	1:158396756:A:T_ENSG00000158488_CD1E	-0.0644905	0.00716878	0.211752	-0.808151	-0.59347	-0.124193	-0.0151734	0.0247	0.334106	0.538294	872.499	1.00096	no	0.399		37	NB	1:158396756:A:T	ENSG00000158488	CD1E	158426966	158426277	158427570	1:158396719:T:C	158426929	72842
chr1	1:158396756:A:T_ENSG00000158488_CD1E	-0.0644905	0.00716878	0.211752	-0.808151	-0.59347	-0.124193	-0.0151734	0.0247	0.334106	0.538294	872.499	1.00096	no	0.399		37	NB	1:158396756:A:T	ENSG00000158488	CD1E	158426966	158426277	158427570	1:158396719:T:C	158426929	72842
chr1	1:158396756:A:T_ENSG00000158488_CD1E	-0.0644905	0.00716878	0.211752	-0.808151	-0.59347	-0.124193	-0.0151734	0.0247	0.334106	0.538294	872.499	1.00096	no	0.399		37	NB	1:158396756:A:T	ENSG00000158488	CD1E	158426966	158426277	158427570	1:158396719:T:C	158426929	72842
chr1	1:158396756:A:T_ENSG00000158488_CD1E	-0.0644905	0.00716878	0.211752	-0.808151	-0.59347	-0.124193	-0.0151734	0.0247	0.334106	0.538294	872.499	1.00096	no	0.399		37	NB	1:158396756:A:T	ENSG00000158488	CD1E	158426966	158426277	158427570	1:158396719:T:C	158426929	72842
chr1	1:158396756:A:T_ENSG00000158488_CD1E	-0.0644905	0.00716878	0.211752	-0.808151	-0.59347	-0.124193	-0.0151734	0.0247	0.334106	0.538294	872.499	1.00096	no	0.399		37	NB	1:158396756:A:T	ENSG00000158488	CD1E	158426966	158426277	158427570	1:158396719:T:C	158426929	72842
chr1	1:158396756:A:T_ENSG00000158488_CD1E	-0.0644905	0.00716878	0.211752	-0.808151	-0.59347	-0.124193	-0.0151734	0.0247	0.334106	0.538294	872.499	1.00096	no	0.399		37	NB	1:158396756:A:T	ENSG00000158488	CD1E	158426966	158426277	158427570	1:158396719:T:C	158426929	72842
chr1	1:158396756:A:T_ENSG00000158488_CD1E	-0.0644905	0.00716878	0.211752	-0.808151	-0.59347	-0.124193	-0.0151734	0.0247	0.334106	0.538294	872.499	1.00096	no	0.399		37	NB	1:158396756:A:T	ENSG00000158488	CD1E	158426966	158426277	158427570	1:158396719:T:C	158426929	72842
chr1	1:158396756:A:T_ENSG00000158488_CD1E	-0.0644905	0.00716878	0.211752	-0.808151	-0.59347	-0.124193	-0.0151734	0.0247	0.334106	0.538294	872.499	1.00096	no	0.399		37	NB	1:158396756:A:T	ENSG00000158488	CD1E	158426966	158426277	158427570	1:158396719:T:C	158426929	72842
chr1	1:158396997:T:C_ENSG00000158488_CD1E	-0.054006	0.00638666	0.200326	-0.732983	-0.563866	-0.099363	-0.0114912	0.0253887	0.342114	0.540726	983.843	1.00088	no	0.418	0.285714	37	NB	1:158396997:T:C	ENSG00000158488	CD1E	158427207	158426277	158427570	1:158396719:T:C	158426929	73083
chr1	1:158396997:T:C_ENSG00000158488_CD1E	-0.054006	0.00638666	0.200326	-0.732983	-0.563866	-0.099363	-0.0114912	0.0253887	0.342114	0.540726	983.843	1.00088	no	0.418	0.285714	37	NB	1:158396997:T:C	ENSG00000158488	CD1E	158427207	158426277	158427570	1:158396719:T:C	158426929	73083
chr1	1:158396997:T:C_ENSG00000158488_CD1E	-0.054006	0.00638666	0.200326	-0.732983	-0.563866	-0.099363	-0.0114912	0.0253887	0.342114	0.540726	983.843	1.00088	no	0.418	0.285714	37	NB	1:158396997:T:C	ENSG00000158488	CD1E	158427207	158426277	158427570	1:158396719:T:C	158426929	73083
chr1	1:158396997:T:C_ENSG00000158488_CD1E	-0.054006	0.00638666	0.200326	-0.732983	-0.563866	-0.099363	-0.0114912	0.0253887	0.342114	0.540726	983.843	1.00088	no	0.418	0.285714	37	NB	1:158396997:T:C	ENSG00000158488	CD1E	158427207	158426277	158427570	1:158396719:T:C	158426929	73083
chr1	1:158396997:T:C_ENSG00000158488_CD1E	-0.054006	0.00638666	0.200326	-0.732983	-0.563866	-0.099363	-0.0114912	0.0253887	0.342114	0.540726	983.843	1.00088	no	0.418	0.285714	37	NB	1:158396997:T:C	ENSG00000158488	CD1E	158427207	158426277	158427570	1:158396719:T:C	158426929	73083
chr1	1:158396997:T:C_ENSG00000158488_CD1E	-0.054006	0.00638666	0.200326	-0.732983	-0.563866	-0.099363	-0.0114912	0.0253887	0.342114	0.540726	983.843	1.00088	no	0.418	0.285714	37	NB	1:158396997:T:C	ENSG00000158488	CD1E	158427207	158426277	158427570	1:158396719:T:C	158426929	73083
chr1	1:158396997:T:C_ENSG00000158488_CD1E	-0.054006	0.00638666	0.200326	-0.732983	-0.563866	-0.099363	-0.0114912	0.0253887	0.342114	0.540726	983.843	1.00088	no	0.418	0.285714	37	NB	1:158396997:T:C	ENSG00000158488	CD1E	158427207	158426277	158427570	1:158396719:T:C	158426929	73083
chr1	1:158396997:T:C_ENSG00000158488_CD1E	-0.054006	0.00638666	0.200326	-0.732983	-0.563866	-0.099363	-0.0114912	0.0253887	0.342114	0.540726	983.843	1.00088	no	0.418	0.285714	37	NB	1:158396997:T:C	ENSG00000158488	CD1E	158427207	158426277	158427570	1:158396719:T:C	158426929	73083
chr1	1:158397473:C:T_ENSG00000158488_CD1E	-0.0329973	0.00609216	0.220474	-0.776386	-0.59431	-0.0648317	-0.00596278	0.0319424	0.443303	0.724415	1309.7	1.00182	no	0.45375	0	7	NB	1:158397473:C:T	ENSG00000158488	CD1E	158427683	158427571	158427697	1:158396719:T:C	158426929	73559
chr1	1:158397473:C:T_ENSG00000158488_CD1E	-0.0329973	0.00609216	0.220474	-0.776386	-0.59431	-0.0648317	-0.00596278	0.0319424	0.443303	0.724415	1309.7	1.00182	no	0.45375	0	7	NB	1:158397473:C:T	ENSG00000158488	CD1E	158427683	158427571	158427697	1:158396719:T:C	158426929	73559
chr1	1:158397473:C:T_ENSG00000158488_CD1E	-0.0329973	0.00609216	0.220474	-0.776386	-0.59431	-0.0648317	-0.00596278	0.0319424	0.443303	0.724415	1309.7	1.00182	no	0.45375	0	7	NB	1:158397473:C:T	ENSG00000158488	CD1E	158427683	158427571	158427697	1:158396719:T:C	158426929	73559
chr1	1:158397473:C:T_ENSG00000158488_CD1E	-0.0329973	0.00609216	0.220474	-0.776386	-0.59431	-0.0648317	-0.00596278	0.0319424	0.443303	0.724415	1309.7	1.00182	no	0.45375	0	7	NB	1:158397473:C:T	ENSG00000158488	CD1E	158427683	158427571	158427697	1:158396719:T:C	158426929	73559
chr1	1:158397473:C:T_ENSG00000158488_CD1E	-0.0329973	0.00609216	0.220474	-0.776386	-0.59431	-0.0648317	-0.00596278	0.0319424	0.443303	0.724415	1309.7	1.00182	no	0.45375	0	7	NB	1:158397473:C:T	ENSG00000158488	CD1E	158427683	158427571	158427697	1:158396719:T:C	158426929	73559
chr1	1:158397473:C:T_ENSG00000158488_CD1E	-0.0329973	0.00609216	0.220474	-0.776386	-0.59431	-0.0648317	-0.00596278	0.0319424	0.443303	0.724415	1309.7	1.00182	no	0.45375	0	7	NB	1:158397473:C:T	ENSG00000158488	CD1E	158427683	158427571	158427697	1:158396719:T:C	158426929	73559
chr1	1:158397473:C:T_ENSG00000158488_CD1E	-0.0329973	0.00609216	0.220474	-0.776386	-0.59431	-0.0648317	-0.00596278	0.0319424	0.443303	0.724415	1309.7	1.00182	no	0.45375	0	7	NB	1:158397473:C:T	ENSG00000158488	CD1E	158427683	158427571	158427697	1:158396719:T:C	158426929	73559
chr1	1:158397473:C:T_ENSG00000158488_CD1E	-0.0329973	0.00609216	0.220474	-0.776386	-0.59431	-0.0648317	-0.00596278	0.0319424	0.443303	0.724415	1309.7	1.00182	no	0.45375	0	7	NB	1:158397473:C:T	ENSG00000158488	CD1E	158427683	158427571	158427697	1:158396719:T:C	158426929	73559
chr1	1:158398149:G:C_ENSG00000158488_CD1E	-0.137595	0.00976669	0.273733	-0.999599	-0.794696	-0.288245	-0.0293929	0.0145806	0.322551	0.535426	785.521	1.00821	no	0.33425	0.0344828	9	NB	1:158398149:G:C	ENSG00000158488	CD1E	158428359	158428311	158428521	1:158396719:T:C	158426929	74235
chr1	1:158398149:G:C_ENSG00000158488_CD1E	-0.137595	0.00976669	0.273733	-0.999599	-0.794696	-0.288245	-0.0293929	0.0145806	0.322551	0.535426	785.521	1.00821	no	0.33425	0.0344828	9	NB	1:158398149:G:C	ENSG00000158488	CD1E	158428359	158428311	158428521	1:158396719:T:C	158426929	74235
chr1	1:158398149:G:C_ENSG00000158488_CD1E	-0.137595	0.00976669	0.273733	-0.999599	-0.794696	-0.288245	-0.0293929	0.0145806	0.322551	0.535426	785.521	1.00821	no	0.33425	0.0344828	9	NB	1:158398149:G:C	ENSG00000158488	CD1E	158428359	158428311	158428521	1:158396719:T:C	158426929	74235
chr1	1:158398149:G:C_ENSG00000158488_CD1E	-0.137595	0.00976669	0.273733	-0.999599	-0.794696	-0.288245	-0.0293929	0.0145806	0.322551	0.535426	785.521	1.00821	no	0.33425	0.0344828	9	NB	1:158398149:G:C	ENSG00000158488	CD1E	158428359	158428311	158428521	1:158396719:T:C	158426929	74235
chr1	1:158398149:G:C_ENSG00000158488_CD1E	-0.137595	0.00976669	0.273733	-0.999599	-0.794696	-0.288245	-0.0293929	0.0145806	0.322551	0.535426	785.521	1.00821	no	0.33425	0.0344828	9	NB	1:158398149:G:C	ENSG00000158488	CD1E	158428359	158428311	158428521	1:158396719:T:C	158426929	74235
chr1	1:158398149:G:C_ENSG00000158488_CD1E	-0.137595	0.00976669	0.273733	-0.999599	-0.794696	-0.288245	-0.0293929	0.0145806	0.322551	0.535426	785.521	1.00821	no	0.33425	0.0344828	9	NB	1:158398149:G:C	ENSG00000158488	CD1E	158428359	158428311	158428521	1:158396719:T:C	158426929	74235
chr1	1:158398149:G:C_ENSG00000158488_CD1E	-0.137595	0.00976669	0.273733	-0.999599	-0.794696	-0.288245	-0.0293929	0.0145806	0.322551	0.535426	785.521	1.00821	no	0.33425	0.0344828	9	NB	1:158398149:G:C	ENSG00000158488	CD1E	158428359	158428311	158428521	1:158396719:T:C	158426929	74235
chr1	1:158398149:G:C_ENSG00000158488_CD1E	-0.137595	0.00976669	0.273733	-0.999599	-0.794696	-0.288245	-0.0293929	0.0145806	0.322551	0.535426	785.521	1.00821	no	0.33425	0.0344828	9	NB	1:158398149:G:C	ENSG00000158488	CD1E	158428359	158428311	158428521	1:158396719:T:C	158426929	74235
chr1	1:158398626:A:G_ENSG00000158488_CD1E	-0.0108134	0.00562155	0.194536	-0.689447	-0.490643	-0.0434236	-0.00222355	0.0369375	0.444012	0.649057	1197.53	1.00311	no	0.4855	0.125	27	NB	1:158398626:A:G	ENSG00000158488	CD1E	158428836	158428522	158429940	1:158396719:T:C	158426929	74712
chr1	1:158398626:A:G_ENSG00000158488_CD1E	-0.0108134	0.00562155	0.194536	-0.689447	-0.490643	-0.0434236	-0.00222355	0.0369375	0.444012	0.649057	1197.53	1.00311	no	0.4855	0.125	27	NB	1:158398626:A:G	ENSG00000158488	CD1E	158428836	158428522	158429940	1:158396719:T:C	158426929	74712
chr1	1:158398626:A:G_ENSG00000158488_CD1E	-0.0108134	0.00562155	0.194536	-0.689447	-0.490643	-0.0434236	-0.00222355	0.0369375	0.444012	0.649057	1197.53	1.00311	no	0.4855	0.125	27	NB	1:158398626:A:G	ENSG00000158488	CD1E	158428836	158428522	158429940	1:158396719:T:C	158426929	74712
chr1	1:158398626:A:G_ENSG00000158488_CD1E	-0.0108134	0.00562155	0.194536	-0.689447	-0.490643	-0.0434236	-0.00222355	0.0369375	0.444012	0.649057	1197.53	1.00311	no	0.4855	0.125	27	NB	1:158398626:A:G	ENSG00000158488	CD1E	158428836	158428522	158429940	1:158396719:T:C	158426929	74712
chr1	1:158398626:A:G_ENSG00000158488_CD1E	-0.0108134	0.00562155	0.194536	-0.689447	-0.490643	-0.0434236	-0.00222355	0.0369375	0.444012	0.649057	1197.53	1.00311	no	0.4855	0.125	27	NB	1:158398626:A:G	ENSG00000158488	CD1E	158428836	158428522	158429940	1:158396719:T:C	158426929	74712
chr1	1:158398626:A:G_ENSG00000158488_CD1E	-0.0108134	0.00562155	0.194536	-0.689447	-0.490643	-0.0434236	-0.00222355	0.0369375	0.444012	0.649057	1197.53	1.00311	no	0.4855	0.125	27	NB	1:158398626:A:G	ENSG00000158488	CD1E	158428836	158428522	158429940	1:158396719:T:C	158426929	74712
chr1	1:158398626:A:G_ENSG00000158488_CD1E	-0.0108134	0.00562155	0.194536	-0.689447	-0.490643	-0.0434236	-0.00222355	0.0369375	0.444012	0.649057	1197.53	1.00311	no	0.4855	0.125	27	NB	1:158398626:A:G	ENSG00000158488	CD1E	158428836	158428522	158429940	1:158396719:T:C	158426929	74712
chr1	1:158398626:A:G_ENSG00000158488_CD1E	-0.0108134	0.00562155	0.194536	-0.689447	-0.490643	-0.0434236	-0.00222355	0.0369375	0.444012	0.649057	1197.53	1.00311	no	0.4855	0.125	27	NB	1:158398626:A:G	ENSG00000158488	CD1E	158428836	158428522	158429940	1:158396719:T:C	158426929	74712
chr1	1:158400227:T:C_ENSG00000158488_CD1E	-0.0616426	0.00673832	0.241254	-0.862628	-0.651125	-0.140165	-0.0104392	0.029946	0.409546	0.640963	1281.87	1.00157	no	0.42375	0.356164	11	NB	1:158400227:T:C	ENSG00000158488	CD1E	158430437	158430116	158430582	1:158396719:T:C	158426929	76313
chr1	1:158400227:T:C_ENSG00000158488_CD1E	-0.0616426	0.00673832	0.241254	-0.862628	-0.651125	-0.140165	-0.0104392	0.029946	0.409546	0.640963	1281.87	1.00157	no	0.42375	0.356164	11	NB	1:158400227:T:C	ENSG00000158488	CD1E	158430437	158430116	158430582	1:158396719:T:C	158426929	76313
chr1	1:158400227:T:C_ENSG00000158488_CD1E	-0.0616426	0.00673832	0.241254	-0.862628	-0.651125	-0.140165	-0.0104392	0.029946	0.409546	0.640963	1281.87	1.00157	no	0.42375	0.356164	11	NB	1:158400227:T:C	ENSG00000158488	CD1E	158430437	158430116	158430582	1:158396719:T:C	158426929	76313
chr1	1:158400227:T:C_ENSG00000158488_CD1E	-0.0616426	0.00673832	0.241254	-0.862628	-0.651125	-0.140165	-0.0104392	0.029946	0.409546	0.640963	1281.87	1.00157	no	0.42375	0.356164	11	NB	1:158400227:T:C	ENSG00000158488	CD1E	158430437	158430116	158430582	1:158396719:T:C	158426929	76313
chr1	1:158400227:T:C_ENSG00000158488_CD1E	-0.0616426	0.00673832	0.241254	-0.862628	-0.651125	-0.140165	-0.0104392	0.029946	0.409546	0.640963	1281.87	1.00157	no	0.42375	0.356164	11	NB	1:158400227:T:C	ENSG00000158488	CD1E	158430437	158430116	158430582	1:158396719:T:C	158426929	76313
chr1	1:158400227:T:C_ENSG00000158488_CD1E	-0.0616426	0.00673832	0.241254	-0.862628	-0.651125	-0.140165	-0.0104392	0.029946	0.409546	0.640963	1281.87	1.00157	no	0.42375	0.356164	11	NB	1:158400227:T:C	ENSG00000158488	CD1E	158430437	158430116	158430582	1:158396719:T:C	158426929	76313
chr1	1:158400227:T:C_ENSG00000158488_CD1E	-0.0616426	0.00673832	0.241254	-0.862628	-0.651125	-0.140165	-0.0104392	0.029946	0.409546	0.640963	1281.87	1.00157	no	0.42375	0.356164	11	NB	1:158400227:T:C	ENSG00000158488	CD1E	158430437	158430116	158430582	1:158396719:T:C	158426929	76313
chr1	1:158400227:T:C_ENSG00000158488_CD1E	-0.0616426	0.00673832	0.241254	-0.862628	-0.651125	-0.140165	-0.0104392	0.029946	0.409546	0.640963	1281.87	1.00157	no	0.42375	0.356164	11	NB	1:158400227:T:C	ENSG00000158488	CD1E	158430437	158430116	158430582	1:158396719:T:C	158426929	76313
chr1	1:158401083:T:A_ENSG00000158488_CD1E	-0.0254219	0.00538355	0.202801	-0.75072	-0.516079	-0.0584585	-0.00604768	0.0338537	0.42255	0.607542	1419.06	1.00023	no	0.457	0.0454545	17	NB	1:158401083:T:A	ENSG00000158488	CD1E	158431293	158430742	158431390	1:158396719:T:C	158426929	77169
chr1	1:158401083:T:A_ENSG00000158488_CD1E	-0.0254219	0.00538355	0.202801	-0.75072	-0.516079	-0.0584585	-0.00604768	0.0338537	0.42255	0.607542	1419.06	1.00023	no	0.457	0.0454545	17	NB	1:158401083:T:A	ENSG00000158488	CD1E	158431293	158430742	158431390	1:158396719:T:C	158426929	77169
chr1	1:158401083:T:A_ENSG00000158488_CD1E	-0.0254219	0.00538355	0.202801	-0.75072	-0.516079	-0.0584585	-0.00604768	0.0338537	0.42255	0.607542	1419.06	1.00023	no	0.457	0.0454545	17	NB	1:158401083:T:A	ENSG00000158488	CD1E	158431293	158430742	158431390	1:158396719:T:C	158426929	77169
chr1	1:158401083:T:A_ENSG00000158488_CD1E	-0.0254219	0.00538355	0.202801	-0.75072	-0.516079	-0.0584585	-0.00604768	0.0338537	0.42255	0.607542	1419.06	1.00023	no	0.457	0.0454545	17	NB	1:158401083:T:A	ENSG00000158488	CD1E	158431293	158430742	158431390	1:158396719:T:C	158426929	77169
chr1	1:158401083:T:A_ENSG00000158488_CD1E	-0.0254219	0.00538355	0.202801	-0.75072	-0.516079	-0.0584585	-0.00604768	0.0338537	0.42255	0.607542	1419.06	1.00023	no	0.457	0.0454545	17	NB	1:158401083:T:A	ENSG00000158488	CD1E	158431293	158430742	158431390	1:158396719:T:C	158426929	77169
chr1	1:158401083:T:A_ENSG00000158488_CD1E	-0.0254219	0.00538355	0.202801	-0.75072	-0.516079	-0.0584585	-0.00604768	0.0338537	0.42255	0.607542	1419.06	1.00023	no	0.457	0.0454545	17	NB	1:158401083:T:A	ENSG00000158488	CD1E	158431293	158430742	158431390	1:158396719:T:C	158426929	77169
chr1	1:158401083:T:A_ENSG00000158488_CD1E	-0.0254219	0.00538355	0.202801	-0.75072	-0.516079	-0.0584585	-0.00604768	0.0338537	0.42255	0.607542	1419.06	1.00023	no	0.457	0.0454545	17	NB	1:158401083:T:A	ENSG00000158488	CD1E	158431293	158430742	158431390	1:158396719:T:C	158426929	77169
chr1	1:158401083:T:A_ENSG00000158488_CD1E	-0.0254219	0.00538355	0.202801	-0.75072	-0.516079	-0.0584585	-0.00604768	0.0338537	0.42255	0.607542	1419.06	1.00023	no	0.457	0.0454545	17	NB	1:158401083:T:A	ENSG00000158488	CD1E	158431293	158430742	158431390	1:158396719:T:C	158426929	77169
chr1	1:158402493:G:A_ENSG00000158488_CD1E	-0.182791	0.00992513	0.28134	-1.11181	-0.851575	-0.367687	-0.0461323	0.00373831	0.189082	0.414193	803.508	1.00467	no	0.2725	0.0833333	19	NB	1:158402493:G:A	ENSG00000158488	CD1E	158432703	158432570	158432903	1:158396719:T:C	158426929	78579
chr1	1:158402493:G:A_ENSG00000158488_CD1E	-0.182791	0.00992513	0.28134	-1.11181	-0.851575	-0.367687	-0.0461323	0.00373831	0.189082	0.414193	803.508	1.00467	no	0.2725	0.0833333	19	NB	1:158402493:G:A	ENSG00000158488	CD1E	158432703	158432570	158432903	1:158396719:T:C	158426929	78579
chr1	1:158402493:G:A_ENSG00000158488_CD1E	-0.182791	0.00992513	0.28134	-1.11181	-0.851575	-0.367687	-0.0461323	0.00373831	0.189082	0.414193	803.508	1.00467	no	0.2725	0.0833333	19	NB	1:158402493:G:A	ENSG00000158488	CD1E	158432703	158432570	158432903	1:158396719:T:C	158426929	78579
chr1	1:158402493:G:A_ENSG00000158488_CD1E	-0.182791	0.00992513	0.28134	-1.11181	-0.851575	-0.367687	-0.0461323	0.00373831	0.189082	0.414193	803.508	1.00467	no	0.2725	0.0833333	19	NB	1:158402493:G:A	ENSG00000158488	CD1E	158432703	158432570	158432903	1:158396719:T:C	158426929	78579
chr1	1:158402493:G:A_ENSG00000158488_CD1E	-0.182791	0.00992513	0.28134	-1.11181	-0.851575	-0.367687	-0.0461323	0.00373831	0.189082	0.414193	803.508	1.00467	no	0.2725	0.0833333	19	NB	1:158402493:G:A	ENSG00000158488	CD1E	158432703	158432570	158432903	1:158396719:T:C	158426929	78579
chr1	1:158402493:G:A_ENSG00000158488_CD1E	-0.182791	0.00992513	0.28134	-1.11181	-0.851575	-0.367687	-0.0461323	0.00373831	0.189082	0.414193	803.508	1.00467	no	0.2725	0.0833333	19	NB	1:158402493:G:A	ENSG00000158488	CD1E	158432703	158432570	158432903	1:158396719:T:C	158426929	78579
chr1	1:158402493:G:A_ENSG00000158488_CD1E	-0.182791	0.00992513	0.28134	-1.11181	-0.851575	-0.367687	-0.0461323	0.00373831	0.189082	0.414193	803.508	1.00467	no	0.2725	0.0833333	19	NB	1:158402493:G:A	ENSG00000158488	CD1E	158432703	158432570	158432903	1:158396719:T:C	158426929	78579
chr1	1:158402493:G:A_ENSG00000158488_CD1E	-0.182791	0.00992513	0.28134	-1.11181	-0.851575	-0.367687	-0.0461323	0.00373831	0.189082	0.414193	803.508	1.00467	no	0.2725	0.0833333	19	NB	1:158402493:G:A	ENSG00000158488	CD1E	158432703	158432570	158432903	1:158396719:T:C	158426929	78579
chr1	1:158402515:C:T_ENSG00000158488_CD1E	-0.201732	0.0113518	0.28824	-1.09747	-0.849249	-0.395832	-0.077541	0.00327475	0.225339	0.397289	644.732	1.00692	no	0.2665	0.0851064	19	NB	1:158402515:C:T	ENSG00000158488	CD1E	158432725	158432570	158432903	1:158396719:T:C	158426929	78601
chr1	1:158402515:C:T_ENSG00000158488_CD1E	-0.201732	0.0113518	0.28824	-1.09747	-0.849249	-0.395832	-0.077541	0.00327475	0.225339	0.397289	644.732	1.00692	no	0.2665	0.0851064	19	NB	1:158402515:C:T	ENSG00000158488	CD1E	158432725	158432570	158432903	1:158396719:T:C	158426929	78601
chr1	1:158402515:C:T_ENSG00000158488_CD1E	-0.201732	0.0113518	0.28824	-1.09747	-0.849249	-0.395832	-0.077541	0.00327475	0.225339	0.397289	644.732	1.00692	no	0.2665	0.0851064	19	NB	1:158402515:C:T	ENSG00000158488	CD1E	158432725	158432570	158432903	1:158396719:T:C	158426929	78601
chr1	1:158402515:C:T_ENSG00000158488_CD1E	-0.201732	0.0113518	0.28824	-1.09747	-0.849249	-0.395832	-0.077541	0.00327475	0.225339	0.397289	644.732	1.00692	no	0.2665	0.0851064	19	NB	1:158402515:C:T	ENSG00000158488	CD1E	158432725	158432570	158432903	1:158396719:T:C	158426929	78601
chr1	1:158402515:C:T_ENSG00000158488_CD1E	-0.201732	0.0113518	0.28824	-1.09747	-0.849249	-0.395832	-0.077541	0.00327475	0.225339	0.397289	644.732	1.00692	no	0.2665	0.0851064	19	NB	1:158402515:C:T	ENSG00000158488	CD1E	158432725	158432570	158432903	1:158396719:T:C	158426929	78601
chr1	1:158402515:C:T_ENSG00000158488_CD1E	-0.201732	0.0113518	0.28824	-1.09747	-0.849249	-0.395832	-0.077541	0.00327475	0.225339	0.397289	644.732	1.00692	no	0.2665	0.0851064	19	NB	1:158402515:C:T	ENSG00000158488	CD1E	158432725	158432570	158432903	1:158396719:T:C	158426929	78601
chr1	1:158402515:C:T_ENSG00000158488_CD1E	-0.201732	0.0113518	0.28824	-1.09747	-0.849249	-0.395832	-0.077541	0.00327475	0.225339	0.397289	644.732	1.00692	no	0.2665	0.0851064	19	NB	1:158402515:C:T	ENSG00000158488	CD1E	158432725	158432570	158432903	1:158396719:T:C	158426929	78601
chr1	1:158402515:C:T_ENSG00000158488_CD1E	-0.201732	0.0113518	0.28824	-1.09747	-0.849249	-0.395832	-0.077541	0.00327475	0.225339	0.397289	644.732	1.00692	no	0.2665	0.0851064	19	NB	1:158402515:C:T	ENSG00000158488	CD1E	158432725	158432570	158432903	1:158396719:T:C	158426929	78601
chr1	1:158403347:A:G_ENSG00000158488_CD1E	0.00909692	0.00535651	0.202794	-0.688442	-0.460585	-0.0365524	0.00142333	0.0423499	0.503687	0.709898	1433.32	1.00255	no	0.48875	0.49375	14	NB	1:158403347:A:G	ENSG00000158488	CD1E	158433557	158433452	158435318	1:158396719:T:C	158426929	79433
chr1	1:158403347:A:G_ENSG00000158488_CD1E	0.00909692	0.00535651	0.202794	-0.688442	-0.460585	-0.0365524	0.00142333	0.0423499	0.503687	0.709898	1433.32	1.00255	no	0.48875	0.49375	14	NB	1:158403347:A:G	ENSG00000158488	CD1E	158433557	158433452	158435318	1:158396719:T:C	158426929	79433
chr1	1:158403347:A:G_ENSG00000158488_CD1E	0.00909692	0.00535651	0.202794	-0.688442	-0.460585	-0.0365524	0.00142333	0.0423499	0.503687	0.709898	1433.32	1.00255	no	0.48875	0.49375	14	NB	1:158403347:A:G	ENSG00000158488	CD1E	158433557	158433452	158435318	1:158396719:T:C	158426929	79433
chr1	1:158403347:A:G_ENSG00000158488_CD1E	0.00909692	0.00535651	0.202794	-0.688442	-0.460585	-0.0365524	0.00142333	0.0423499	0.503687	0.709898	1433.32	1.00255	no	0.48875	0.49375	14	NB	1:158403347:A:G	ENSG00000158488	CD1E	158433557	158433452	158435318	1:158396719:T:C	158426929	79433
chr1	1:158403347:A:G_ENSG00000158488_CD1E	0.00909692	0.00535651	0.202794	-0.688442	-0.460585	-0.0365524	0.00142333	0.0423499	0.503687	0.709898	1433.32	1.00255	no	0.48875	0.49375	14	NB	1:158403347:A:G	ENSG00000158488	CD1E	158433557	158433452	158435318	1:158396719:T:C	158426929	79433
chr1	1:158403347:A:G_ENSG00000158488_CD1E	0.00909692	0.00535651	0.202794	-0.688442	-0.460585	-0.0365524	0.00142333	0.0423499	0.503687	0.709898	1433.32	1.00255	no	0.48875	0.49375	14	NB	1:158403347:A:G	ENSG00000158488	CD1E	158433557	158433452	158435318	1:158396719:T:C	158426929	79433
chr1	1:158403347:A:G_ENSG00000158488_CD1E	0.00909692	0.00535651	0.202794	-0.688442	-0.460585	-0.0365524	0.00142333	0.0423499	0.503687	0.709898	1433.32	1.00255	no	0.48875	0.49375	14	NB	1:158403347:A:G	ENSG00000158488	CD1E	158433557	158433452	158435318	1:158396719:T:C	158426929	79433
chr1	1:158403347:A:G_ENSG00000158488_CD1E	0.00909692	0.00535651	0.202794	-0.688442	-0.460585	-0.0365524	0.00142333	0.0423499	0.503687	0.709898	1433.32	1.00255	no	0.48875	0.49375	14	NB	1:158403347:A:G	ENSG00000158488	CD1E	158433557	158433452	158435318	1:158396719:T:C	158426929	79433
chr1	1:158405493:A:G_ENSG00000158488_CD1E	0.0921286	0.00608036	0.174945	-0.322914	-0.169187	-0.00917736	0.0266392	0.174561	0.530909	0.67815	827.834	1.0025	no	0.31775	0.495874	153	NB	1:158405493:A:G	ENSG00000158488	CD1E	158435703	158435319	158436703	1:158396719:T:C	158426929	81579
chr1	1:158405493:A:G_ENSG00000158488_CD1E	0.0921286	0.00608036	0.174945	-0.322914	-0.169187	-0.00917736	0.0266392	0.174561	0.530909	0.67815	827.834	1.0025	no	0.31775	0.495874	153	NB	1:158405493:A:G	ENSG00000158488	CD1E	158435703	158435319	158436703	1:158396719:T:C	158426929	81579
chr1	1:158405493:A:G_ENSG00000158488_CD1E	0.0921286	0.00608036	0.174945	-0.322914	-0.169187	-0.00917736	0.0266392	0.174561	0.530909	0.67815	827.834	1.0025	no	0.31775	0.495874	153	NB	1:158405493:A:G	ENSG00000158488	CD1E	158435703	158435319	158436703	1:158396719:T:C	158426929	81579
chr1	1:158405493:A:G_ENSG00000158488_CD1E	0.0921286	0.00608036	0.174945	-0.322914	-0.169187	-0.00917736	0.0266392	0.174561	0.530909	0.67815	827.834	1.0025	no	0.31775	0.495874	153	NB	1:158405493:A:G	ENSG00000158488	CD1E	158435703	158435319	158436703	1:158396719:T:C	158426929	81579
chr1	1:158405493:A:G_ENSG00000158488_CD1E	0.0921286	0.00608036	0.174945	-0.322914	-0.169187	-0.00917736	0.0266392	0.174561	0.530909	0.67815	827.834	1.0025	no	0.31775	0.495874	153	NB	1:158405493:A:G	ENSG00000158488	CD1E	158435703	158435319	158436703	1:158396719:T:C	158426929	81579
chr1	1:158405493:A:G_ENSG00000158488_CD1E	0.0921286	0.00608036	0.174945	-0.322914	-0.169187	-0.00917736	0.0266392	0.174561	0.530909	0.67815	827.834	1.0025	no	0.31775	0.495874	153	NB	1:158405493:A:G	ENSG00000158488	CD1E	158435703	158435319	158436703	1:158396719:T:C	158426929	81579
chr1	1:158405493:A:G_ENSG00000158488_CD1E	0.0921286	0.00608036	0.174945	-0.322914	-0.169187	-0.00917736	0.0266392	0.174561	0.530909	0.67815	827.834	1.0025	no	0.31775	0.495874	153	NB	1:158405493:A:G	ENSG00000158488	CD1E	158435703	158435319	158436703	1:158396719:T:C	158426929	81579
chr1	1:158405493:A:G_ENSG00000158488_CD1E	0.0921286	0.00608036	0.174945	-0.322914	-0.169187	-0.00917736	0.0266392	0.174561	0.530909	0.67815	827.834	1.0025	no	0.31775	0.495874	153	NB	1:158405493:A:G	ENSG00000158488	CD1E	158435703	158435319	158436703	1:158396719:T:C	158426929	81579
chr1	1:158405606:T:C_ENSG00000158488_CD1E	0.0812715	0.00606133	0.170716	-0.32439	-0.18611	-0.0109978	0.0237061	0.151623	0.535887	0.674609	793.255	1.00069	no	0.3355	0.497152	153	NB	1:158405606:T:C	ENSG00000158488	CD1E	158435816	158435319	158436703	1:158396719:T:C	158426929	81692
chr1	1:158405606:T:C_ENSG00000158488_CD1E	0.0812715	0.00606133	0.170716	-0.32439	-0.18611	-0.0109978	0.0237061	0.151623	0.535887	0.674609	793.255	1.00069	no	0.3355	0.497152	153	NB	1:158405606:T:C	ENSG00000158488	CD1E	158435816	158435319	158436703	1:158396719:T:C	158426929	81692
chr1	1:158405606:T:C_ENSG00000158488_CD1E	0.0812715	0.00606133	0.170716	-0.32439	-0.18611	-0.0109978	0.0237061	0.151623	0.535887	0.674609	793.255	1.00069	no	0.3355	0.497152	153	NB	1:158405606:T:C	ENSG00000158488	CD1E	158435816	158435319	158436703	1:158396719:T:C	158426929	81692
chr1	1:158405606:T:C_ENSG00000158488_CD1E	0.0812715	0.00606133	0.170716	-0.32439	-0.18611	-0.0109978	0.0237061	0.151623	0.535887	0.674609	793.255	1.00069	no	0.3355	0.497152	153	NB	1:158405606:T:C	ENSG00000158488	CD1E	158435816	158435319	158436703	1:158396719:T:C	158426929	81692
chr1	1:158405606:T:C_ENSG00000158488_CD1E	0.0812715	0.00606133	0.170716	-0.32439	-0.18611	-0.0109978	0.0237061	0.151623	0.535887	0.674609	793.255	1.00069	no	0.3355	0.497152	153	NB	1:158405606:T:C	ENSG00000158488	CD1E	158435816	158435319	158436703	1:158396719:T:C	158426929	81692
chr1	1:158405606:T:C_ENSG00000158488_CD1E	0.0812715	0.00606133	0.170716	-0.32439	-0.18611	-0.0109978	0.0237061	0.151623	0.535887	0.674609	793.255	1.00069	no	0.3355	0.497152	153	NB	1:158405606:T:C	ENSG00000158488	CD1E	158435816	158435319	158436703	1:158396719:T:C	158426929	81692
chr1	1:158405606:T:C_ENSG00000158488_CD1E	0.0812715	0.00606133	0.170716	-0.32439	-0.18611	-0.0109978	0.0237061	0.151623	0.535887	0.674609	793.255	1.00069	no	0.3355	0.497152	153	NB	1:158405606:T:C	ENSG00000158488	CD1E	158435816	158435319	158436703	1:158396719:T:C	158426929	81692
chr1	1:158405606:T:C_ENSG00000158488_CD1E	0.0812715	0.00606133	0.170716	-0.32439	-0.18611	-0.0109978	0.0237061	0.151623	0.535887	0.674609	793.255	1.00069	no	0.3355	0.497152	153	NB	1:158405606:T:C	ENSG00000158488	CD1E	158435816	158435319	158436703	1:158396719:T:C	158426929	81692
chr1	1:158405692:G:A_ENSG00000158488_CD1E	0.0844128	0.00619533	0.17165	-0.305174	-0.187845	-0.012618	0.0218871	0.163782	0.517899	0.661601	767.645	1.00283	no	0.34075	0.498834	153	NB	1:158405692:G:A	ENSG00000158488	CD1E	158435902	158435319	158436703	1:158396719:T:C	158426929	81778
chr1	1:158405692:G:A_ENSG00000158488_CD1E	0.0844128	0.00619533	0.17165	-0.305174	-0.187845	-0.012618	0.0218871	0.163782	0.517899	0.661601	767.645	1.00283	no	0.34075	0.498834	153	NB	1:158405692:G:A	ENSG00000158488	CD1E	158435902	158435319	158436703	1:158396719:T:C	158426929	81778
chr1	1:158405692:G:A_ENSG00000158488_CD1E	0.0844128	0.00619533	0.17165	-0.305174	-0.187845	-0.012618	0.0218871	0.163782	0.517899	0.661601	767.645	1.00283	no	0.34075	0.498834	153	NB	1:158405692:G:A	ENSG00000158488	CD1E	158435902	158435319	158436703	1:158396719:T:C	158426929	81778
chr1	1:158405692:G:A_ENSG00000158488_CD1E	0.0844128	0.00619533	0.17165	-0.305174	-0.187845	-0.012618	0.0218871	0.163782	0.517899	0.661601	767.645	1.00283	no	0.34075	0.498834	153	NB	1:158405692:G:A	ENSG00000158488	CD1E	158435902	158435319	158436703	1:158396719:T:C	158426929	81778
chr1	1:158405692:G:A_ENSG00000158488_CD1E	0.0844128	0.00619533	0.17165	-0.305174	-0.187845	-0.012618	0.0218871	0.163782	0.517899	0.661601	767.645	1.00283	no	0.34075	0.498834	153	NB	1:158405692:G:A	ENSG00000158488	CD1E	158435902	158435319	158436703	1:158396719:T:C	158426929	81778
chr1	1:158405692:G:A_ENSG00000158488_CD1E	0.0844128	0.00619533	0.17165	-0.305174	-0.187845	-0.012618	0.0218871	0.163782	0.517899	0.661601	767.645	1.00283	no	0.34075	0.498834	153	NB	1:158405692:G:A	ENSG00000158488	CD1E	158435902	158435319	158436703	1:158396719:T:C	158426929	81778
chr1	1:158405692:G:A_ENSG00000158488_CD1E	0.0844128	0.00619533	0.17165	-0.305174	-0.187845	-0.012618	0.0218871	0.163782	0.517899	0.661601	767.645	1.00283	no	0.34075	0.498834	153	NB	1:158405692:G:A	ENSG00000158488	CD1E	158435902	158435319	158436703	1:158396719:T:C	158426929	81778
chr1	1:158405692:G:A_ENSG00000158488_CD1E	0.0844128	0.00619533	0.17165	-0.305174	-0.187845	-0.012618	0.0218871	0.163782	0.517899	0.661601	767.645	1.00283	no	0.34075	0.498834	153	NB	1:158405692:G:A	ENSG00000158488	CD1E	158435902	158435319	158436703	1:158396719:T:C	158426929	81778
chr1	1:158405907:A:G_ENSG00000158488_CD1E	0.0828937	0.00567085	0.17255	-0.358754	-0.182367	-0.0128227	0.0236399	0.159997	0.536745	0.655397	925.836	1.00481	no	0.341	0.5	153	NB	1:158405907:A:G	ENSG00000158488	CD1E	158436117	158435319	158436703	1:158396719:T:C	158426929	81993
chr1	1:158405907:A:G_ENSG00000158488_CD1E	0.0828937	0.00567085	0.17255	-0.358754	-0.182367	-0.0128227	0.0236399	0.159997	0.536745	0.655397	925.836	1.00481	no	0.341	0.5	153	NB	1:158405907:A:G	ENSG00000158488	CD1E	158436117	158435319	158436703	1:158396719:T:C	158426929	81993
chr1	1:158405907:A:G_ENSG00000158488_CD1E	0.0828937	0.00567085	0.17255	-0.358754	-0.182367	-0.0128227	0.0236399	0.159997	0.536745	0.655397	925.836	1.00481	no	0.341	0.5	153	NB	1:158405907:A:G	ENSG00000158488	CD1E	158436117	158435319	158436703	1:158396719:T:C	158426929	81993
chr1	1:158405907:A:G_ENSG00000158488_CD1E	0.0828937	0.00567085	0.17255	-0.358754	-0.182367	-0.0128227	0.0236399	0.159997	0.536745	0.655397	925.836	1.00481	no	0.341	0.5	153	NB	1:158405907:A:G	ENSG00000158488	CD1E	158436117	158435319	158436703	1:158396719:T:C	158426929	81993
chr1	1:158405907:A:G_ENSG00000158488_CD1E	0.0828937	0.00567085	0.17255	-0.358754	-0.182367	-0.0128227	0.0236399	0.159997	0.536745	0.655397	925.836	1.00481	no	0.341	0.5	153	NB	1:158405907:A:G	ENSG00000158488	CD1E	158436117	158435319	158436703	1:158396719:T:C	158426929	81993
chr1	1:158405907:A:G_ENSG00000158488_CD1E	0.0828937	0.00567085	0.17255	-0.358754	-0.182367	-0.0128227	0.0236399	0.159997	0.536745	0.655397	925.836	1.00481	no	0.341	0.5	153	NB	1:158405907:A:G	ENSG00000158488	CD1E	158436117	158435319	158436703	1:158396719:T:C	158426929	81993
chr1	1:158405907:A:G_ENSG00000158488_CD1E	0.0828937	0.00567085	0.17255	-0.358754	-0.182367	-0.0128227	0.0236399	0.159997	0.536745	0.655397	925.836	1.00481	no	0.341	0.5	153	NB	1:158405907:A:G	ENSG00000158488	CD1E	158436117	158435319	158436703	1:158396719:T:C	158426929	81993
chr1	1:158405907:A:G_ENSG00000158488_CD1E	0.0828937	0.00567085	0.17255	-0.358754	-0.182367	-0.0128227	0.0236399	0.159997	0.536745	0.655397	925.836	1.00481	no	0.341	0.5	153	NB	1:158405907:A:G	ENSG00000158488	CD1E	158436117	158435319	158436703	1:158396719:T:C	158426929	81993
chr1	1:158406238:T:C_ENSG00000158488_CD1E	0.0935994	0.00638049	0.174376	-0.293225	-0.149901	-0.0109075	0.0259289	0.178839	0.538246	0.66682	746.906	1.00766	no	0.326	0.496296	153	NB	1:158406238:T:C	ENSG00000158488	CD1E	158436448	158435319	158436703	1:158396719:T:C	158426929	82324
chr1	1:158406238:T:C_ENSG00000158488_CD1E	0.0935994	0.00638049	0.174376	-0.293225	-0.149901	-0.0109075	0.0259289	0.178839	0.538246	0.66682	746.906	1.00766	no	0.326	0.496296	153	NB	1:158406238:T:C	ENSG00000158488	CD1E	158436448	158435319	158436703	1:158396719:T:C	158426929	82324
chr1	1:158406238:T:C_ENSG00000158488_CD1E	0.0935994	0.00638049	0.174376	-0.293225	-0.149901	-0.0109075	0.0259289	0.178839	0.538246	0.66682	746.906	1.00766	no	0.326	0.496296	153	NB	1:158406238:T:C	ENSG00000158488	CD1E	158436448	158435319	158436703	1:158396719:T:C	158426929	82324
chr1	1:158406238:T:C_ENSG00000158488_CD1E	0.0935994	0.00638049	0.174376	-0.293225	-0.149901	-0.0109075	0.0259289	0.178839	0.538246	0.66682	746.906	1.00766	no	0.326	0.496296	153	NB	1:158406238:T:C	ENSG00000158488	CD1E	158436448	158435319	158436703	1:158396719:T:C	158426929	82324
chr1	1:158406238:T:C_ENSG00000158488_CD1E	0.0935994	0.00638049	0.174376	-0.293225	-0.149901	-0.0109075	0.0259289	0.178839	0.538246	0.66682	746.906	1.00766	no	0.326	0.496296	153	NB	1:158406238:T:C	ENSG00000158488	CD1E	158436448	158435319	158436703	1:158396719:T:C	158426929	82324
chr1	1:158406238:T:C_ENSG00000158488_CD1E	0.0935994	0.00638049	0.174376	-0.293225	-0.149901	-0.0109075	0.0259289	0.178839	0.538246	0.66682	746.906	1.00766	no	0.326	0.496296	153	NB	1:158406238:T:C	ENSG00000158488	CD1E	158436448	158435319	158436703	1:158396719:T:C	158426929	82324
chr1	1:158406238:T:C_ENSG00000158488_CD1E	0.0935994	0.00638049	0.174376	-0.293225	-0.149901	-0.0109075	0.0259289	0.178839	0.538246	0.66682	746.906	1.00766	no	0.326	0.496296	153	NB	1:158406238:T:C	ENSG00000158488	CD1E	158436448	158435319	158436703	1:158396719:T:C	158426929	82324
chr1	1:158406238:T:C_ENSG00000158488_CD1E	0.0935994	0.00638049	0.174376	-0.293225	-0.149901	-0.0109075	0.0259289	0.178839	0.538246	0.66682	746.906	1.00766	no	0.326	0.496296	153	NB	1:158406238:T:C	ENSG00000158488	CD1E	158436448	158435319	158436703	1:158396719:T:C	158426929	82324
chr1	1:158406473:C:T_ENSG00000158488_CD1E	0.0835577	0.0043266	0.161583	-0.274188	-0.152566	-0.011226	0.0235814	0.152332	0.494965	0.642271	1394.76	1.00112	no	0.32825	0.497603	153	NB-ASE	1:158406473:C:T	ENSG00000158488	CD1E	158436683	158435319	158436703	1:158396719:T:C	158426929	82559
chr1	1:158406473:C:T_ENSG00000158488_CD1E	0.0835577	0.0043266	0.161583	-0.274188	-0.152566	-0.011226	0.0235814	0.152332	0.494965	0.642271	1394.76	1.00112	no	0.32825	0.497603	153	NB-ASE	1:158406473:C:T	ENSG00000158488	CD1E	158436683	158435319	158436703	1:158396719:T:C	158426929	82559
chr1	1:158406473:C:T_ENSG00000158488_CD1E	0.0835577	0.0043266	0.161583	-0.274188	-0.152566	-0.011226	0.0235814	0.152332	0.494965	0.642271	1394.76	1.00112	no	0.32825	0.497603	153	NB-ASE	1:158406473:C:T	ENSG00000158488	CD1E	158436683	158435319	158436703	1:158396719:T:C	158426929	82559
chr1	1:158406473:C:T_ENSG00000158488_CD1E	0.0835577	0.0043266	0.161583	-0.274188	-0.152566	-0.011226	0.0235814	0.152332	0.494965	0.642271	1394.76	1.00112	no	0.32825	0.497603	153	NB-ASE	1:158406473:C:T	ENSG00000158488	CD1E	158436683	158435319	158436703	1:158396719:T:C	158426929	82559
chr1	1:158406473:C:T_ENSG00000158488_CD1E	0.0835577	0.0043266	0.161583	-0.274188	-0.152566	-0.011226	0.0235814	0.152332	0.494965	0.642271	1394.76	1.00112	no	0.32825	0.497603	153	NB-ASE	1:158406473:C:T	ENSG00000158488	CD1E	158436683	158435319	158436703	1:158396719:T:C	158426929	82559
chr1	1:158406473:C:T_ENSG00000158488_CD1E	0.0835577	0.0043266	0.161583	-0.274188	-0.152566	-0.011226	0.0235814	0.152332	0.494965	0.642271	1394.76	1.00112	no	0.32825	0.497603	153	NB-ASE	1:158406473:C:T	ENSG00000158488	CD1E	158436683	158435319	158436703	1:158396719:T:C	158426929	82559
chr1	1:158406473:C:T_ENSG00000158488_CD1E	0.0835577	0.0043266	0.161583	-0.274188	-0.152566	-0.011226	0.0235814	0.152332	0.494965	0.642271	1394.76	1.00112	no	0.32825	0.497603	153	NB-ASE	1:158406473:C:T	ENSG00000158488	CD1E	158436683	158435319	158436703	1:158396719:T:C	158426929	82559
chr1	1:158406473:C:T_ENSG00000158488_CD1E	0.0835577	0.0043266	0.161583	-0.274188	-0.152566	-0.011226	0.0235814	0.152332	0.494965	0.642271	1394.76	1.00112	no	0.32825	0.497603	153	NB-ASE	1:158406473:C:T	ENSG00000158488	CD1E	158436683	158435319	158436703	1:158396719:T:C	158426929	82559
chr1	1:158406540:A:T_ENSG00000158488_CD1E	0.0237369	0.00621788	0.212885	-0.682564	-0.455278	-0.0316965	0.00557526	0.0561223	0.538637	0.736068	1172.21	1.00278	no	0.464	0.5	20	NB	1:158406540:A:T	ENSG00000158488	CD1E	158436750	158436704	158436849	1:158396719:T:C	158426929	82626
chr1	1:158406540:A:T_ENSG00000158488_CD1E	0.0237369	0.00621788	0.212885	-0.682564	-0.455278	-0.0316965	0.00557526	0.0561223	0.538637	0.736068	1172.21	1.00278	no	0.464	0.5	20	NB	1:158406540:A:T	ENSG00000158488	CD1E	158436750	158436704	158436849	1:158396719:T:C	158426929	82626
chr1	1:158406540:A:T_ENSG00000158488_CD1E	0.0237369	0.00621788	0.212885	-0.682564	-0.455278	-0.0316965	0.00557526	0.0561223	0.538637	0.736068	1172.21	1.00278	no	0.464	0.5	20	NB	1:158406540:A:T	ENSG00000158488	CD1E	158436750	158436704	158436849	1:158396719:T:C	158426929	82626
chr1	1:158406540:A:T_ENSG00000158488_CD1E	0.0237369	0.00621788	0.212885	-0.682564	-0.455278	-0.0316965	0.00557526	0.0561223	0.538637	0.736068	1172.21	1.00278	no	0.464	0.5	20	NB	1:158406540:A:T	ENSG00000158488	CD1E	158436750	158436704	158436849	1:158396719:T:C	158426929	82626
chr1	1:158406540:A:T_ENSG00000158488_CD1E	0.0237369	0.00621788	0.212885	-0.682564	-0.455278	-0.0316965	0.00557526	0.0561223	0.538637	0.736068	1172.21	1.00278	no	0.464	0.5	20	NB	1:158406540:A:T	ENSG00000158488	CD1E	158436750	158436704	158436849	1:158396719:T:C	158426929	82626
chr1	1:158406540:A:T_ENSG00000158488_CD1E	0.0237369	0.00621788	0.212885	-0.682564	-0.455278	-0.0316965	0.00557526	0.0561223	0.538637	0.736068	1172.21	1.00278	no	0.464	0.5	20	NB	1:158406540:A:T	ENSG00000158488	CD1E	158436750	158436704	158436849	1:158396719:T:C	158426929	82626
chr1	1:158406540:A:T_ENSG00000158488_CD1E	0.0237369	0.00621788	0.212885	-0.682564	-0.455278	-0.0316965	0.00557526	0.0561223	0.538637	0.736068	1172.21	1.00278	no	0.464	0.5	20	NB	1:158406540:A:T	ENSG00000158488	CD1E	158436750	158436704	158436849	1:158396719:T:C	158426929	82626
chr1	1:158406540:A:T_ENSG00000158488_CD1E	0.0237369	0.00621788	0.212885	-0.682564	-0.455278	-0.0316965	0.00557526	0.0561223	0.538637	0.736068	1172.21	1.00278	no	0.464	0.5	20	NB	1:158406540:A:T	ENSG00000158488	CD1E	158436750	158436704	158436849	1:158396719:T:C	158426929	82626
chr1	1:158406920:C:T_ENSG00000158488_CD1E	-0.0694533	0.00713143	0.233735	-0.827776	-0.63824	-0.132879	-0.0136564	0.0248292	0.380577	0.631752	1074.22	1.00262	no	0.40775	0.496894	23	NB	1:158406920:C:T	ENSG00000158488	CD1E	158437130	158436850	158437300	1:158396719:T:C	158426929	83006
chr1	1:158406920:C:T_ENSG00000158488_CD1E	-0.0694533	0.00713143	0.233735	-0.827776	-0.63824	-0.132879	-0.0136564	0.0248292	0.380577	0.631752	1074.22	1.00262	no	0.40775	0.496894	23	NB	1:158406920:C:T	ENSG00000158488	CD1E	158437130	158436850	158437300	1:158396719:T:C	158426929	83006
chr1	1:158406920:C:T_ENSG00000158488_CD1E	-0.0694533	0.00713143	0.233735	-0.827776	-0.63824	-0.132879	-0.0136564	0.0248292	0.380577	0.631752	1074.22	1.00262	no	0.40775	0.496894	23	NB	1:158406920:C:T	ENSG00000158488	CD1E	158437130	158436850	158437300	1:158396719:T:C	158426929	83006
chr1	1:158406920:C:T_ENSG00000158488_CD1E	-0.0694533	0.00713143	0.233735	-0.827776	-0.63824	-0.132879	-0.0136564	0.0248292	0.380577	0.631752	1074.22	1.00262	no	0.40775	0.496894	23	NB	1:158406920:C:T	ENSG00000158488	CD1E	158437130	158436850	158437300	1:158396719:T:C	158426929	83006
chr1	1:158406920:C:T_ENSG00000158488_CD1E	-0.0694533	0.00713143	0.233735	-0.827776	-0.63824	-0.132879	-0.0136564	0.0248292	0.380577	0.631752	1074.22	1.00262	no	0.40775	0.496894	23	NB	1:158406920:C:T	ENSG00000158488	CD1E	158437130	158436850	158437300	1:158396719:T:C	158426929	83006
chr1	1:158406920:C:T_ENSG00000158488_CD1E	-0.0694533	0.00713143	0.233735	-0.827776	-0.63824	-0.132879	-0.0136564	0.0248292	0.380577	0.631752	1074.22	1.00262	no	0.40775	0.496894	23	NB	1:158406920:C:T	ENSG00000158488	CD1E	158437130	158436850	158437300	1:158396719:T:C	158426929	83006
chr1	1:158406920:C:T_ENSG00000158488_CD1E	-0.0694533	0.00713143	0.233735	-0.827776	-0.63824	-0.132879	-0.0136564	0.0248292	0.380577	0.631752	1074.22	1.00262	no	0.40775	0.496894	23	NB	1:158406920:C:T	ENSG00000158488	CD1E	158437130	158436850	158437300	1:158396719:T:C	158426929	83006
chr1	1:158406920:C:T_ENSG00000158488_CD1E	-0.0694533	0.00713143	0.233735	-0.827776	-0.63824	-0.132879	-0.0136564	0.0248292	0.380577	0.631752	1074.22	1.00262	no	0.40775	0.496894	23	NB	1:158406920:C:T	ENSG00000158488	CD1E	158437130	158436850	158437300	1:158396719:T:C	158426929	83006
chr1	1:158408044:A:G_ENSG00000158488_CD1E	-0.0435815	0.00625126	0.224715	-0.812537	-0.6032	-0.0808689	-0.00890595	0.0302929	0.438395	0.627005	1292.2	1.00575	no	0.43775	0.498681	18	NB	1:158408044:A:G	ENSG00000158488	CD1E	158438254	158438090	158438322	1:158396719:T:C	158426929	84130
chr1	1:158408044:A:G_ENSG00000158488_CD1E	-0.0435815	0.00625126	0.224715	-0.812537	-0.6032	-0.0808689	-0.00890595	0.0302929	0.438395	0.627005	1292.2	1.00575	no	0.43775	0.498681	18	NB	1:158408044:A:G	ENSG00000158488	CD1E	158438254	158438090	158438322	1:158396719:T:C	158426929	84130
chr1	1:158408044:A:G_ENSG00000158488_CD1E	-0.0435815	0.00625126	0.224715	-0.812537	-0.6032	-0.0808689	-0.00890595	0.0302929	0.438395	0.627005	1292.2	1.00575	no	0.43775	0.498681	18	NB	1:158408044:A:G	ENSG00000158488	CD1E	158438254	158438090	158438322	1:158396719:T:C	158426929	84130
chr1	1:158408044:A:G_ENSG00000158488_CD1E	-0.0435815	0.00625126	0.224715	-0.812537	-0.6032	-0.0808689	-0.00890595	0.0302929	0.438395	0.627005	1292.2	1.00575	no	0.43775	0.498681	18	NB	1:158408044:A:G	ENSG00000158488	CD1E	158438254	158438090	158438322	1:158396719:T:C	158426929	84130
chr1	1:158408044:A:G_ENSG00000158488_CD1E	-0.0435815	0.00625126	0.224715	-0.812537	-0.6032	-0.0808689	-0.00890595	0.0302929	0.438395	0.627005	1292.2	1.00575	no	0.43775	0.498681	18	NB	1:158408044:A:G	ENSG00000158488	CD1E	158438254	158438090	158438322	1:158396719:T:C	158426929	84130
chr1	1:158408044:A:G_ENSG00000158488_CD1E	-0.0435815	0.00625126	0.224715	-0.812537	-0.6032	-0.0808689	-0.00890595	0.0302929	0.438395	0.627005	1292.2	1.00575	no	0.43775	0.498681	18	NB	1:158408044:A:G	ENSG00000158488	CD1E	158438254	158438090	158438322	1:158396719:T:C	158426929	84130
chr1	1:158408044:A:G_ENSG00000158488_CD1E	-0.0435815	0.00625126	0.224715	-0.812537	-0.6032	-0.0808689	-0.00890595	0.0302929	0.438395	0.627005	1292.2	1.00575	no	0.43775	0.498681	18	NB	1:158408044:A:G	ENSG00000158488	CD1E	158438254	158438090	158438322	1:158396719:T:C	158426929	84130
chr1	1:158408044:A:G_ENSG00000158488_CD1E	-0.0435815	0.00625126	0.224715	-0.812537	-0.6032	-0.0808689	-0.00890595	0.0302929	0.438395	0.627005	1292.2	1.00575	no	0.43775	0.498681	18	NB	1:158408044:A:G	ENSG00000158488	CD1E	158438254	158438090	158438322	1:158396719:T:C	158426929	84130
chr1	1:158408112:C:A_ENSG00000158488_CD1E	-0.0547665	0.00607873	0.214629	-0.787065	-0.577004	-0.109955	-0.0115797	0.0249725	0.390161	0.590036	1246.67	1.00042	no	0.4185	0.474138	18	NB	1:158408112:C:A	ENSG00000158488	CD1E	158438322	158438090	158438322	1:158396719:T:C	158426929	84198
chr1	1:158408112:C:A_ENSG00000158488_CD1E	-0.0547665	0.00607873	0.214629	-0.787065	-0.577004	-0.109955	-0.0115797	0.0249725	0.390161	0.590036	1246.67	1.00042	no	0.4185	0.474138	18	NB	1:158408112:C:A	ENSG00000158488	CD1E	158438322	158438090	158438322	1:158396719:T:C	158426929	84198
chr1	1:158408112:C:A_ENSG00000158488_CD1E	-0.0547665	0.00607873	0.214629	-0.787065	-0.577004	-0.109955	-0.0115797	0.0249725	0.390161	0.590036	1246.67	1.00042	no	0.4185	0.474138	18	NB	1:158408112:C:A	ENSG00000158488	CD1E	158438322	158438090	158438322	1:158396719:T:C	158426929	84198
chr1	1:158408112:C:A_ENSG00000158488_CD1E	-0.0547665	0.00607873	0.214629	-0.787065	-0.577004	-0.109955	-0.0115797	0.0249725	0.390161	0.590036	1246.67	1.00042	no	0.4185	0.474138	18	NB	1:158408112:C:A	ENSG00000158488	CD1E	158438322	158438090	158438322	1:158396719:T:C	158426929	84198
chr1	1:158408112:C:A_ENSG00000158488_CD1E	-0.0547665	0.00607873	0.214629	-0.787065	-0.577004	-0.109955	-0.0115797	0.0249725	0.390161	0.590036	1246.67	1.00042	no	0.4185	0.474138	18	NB	1:158408112:C:A	ENSG00000158488	CD1E	158438322	158438090	158438322	1:158396719:T:C	158426929	84198
chr1	1:158408112:C:A_ENSG00000158488_CD1E	-0.0547665	0.00607873	0.214629	-0.787065	-0.577004	-0.109955	-0.0115797	0.0249725	0.390161	0.590036	1246.67	1.00042	no	0.4185	0.474138	18	NB	1:158408112:C:A	ENSG00000158488	CD1E	158438322	158438090	158438322	1:158396719:T:C	158426929	84198
chr1	1:158408112:C:A_ENSG00000158488_CD1E	-0.0547665	0.00607873	0.214629	-0.787065	-0.577004	-0.109955	-0.0115797	0.0249725	0.390161	0.590036	1246.67	1.00042	no	0.4185	0.474138	18	NB	1:158408112:C:A	ENSG00000158488	CD1E	158438322	158438090	158438322	1:158396719:T:C	158426929	84198
chr1	1:158408112:C:A_ENSG00000158488_CD1E	-0.0547665	0.00607873	0.214629	-0.787065	-0.577004	-0.109955	-0.0115797	0.0249725	0.390161	0.590036	1246.67	1.00042	no	0.4185	0.474138	18	NB	1:158408112:C:A	ENSG00000158488	CD1E	158438322	158438090	158438322	1:158396719:T:C	158426929	84198
chr1	1:158408245:T:C_ENSG00000158488_CD1E	-0.0543449	0.00679663	0.20453	-0.794533	-0.606821	-0.0647882	-0.00819219	0.0232401	0.350042	0.545087	905.582	1.00234	no	0.43675	0.5	26	NB	1:158408245:T:C	ENSG00000158488	CD1E	158438455	158438323	158438668	1:158396719:T:C	158426929	84331
chr1	1:158408245:T:C_ENSG00000158488_CD1E	-0.0543449	0.00679663	0.20453	-0.794533	-0.606821	-0.0647882	-0.00819219	0.0232401	0.350042	0.545087	905.582	1.00234	no	0.43675	0.5	26	NB	1:158408245:T:C	ENSG00000158488	CD1E	158438455	158438323	158438668	1:158396719:T:C	158426929	84331
chr1	1:158408245:T:C_ENSG00000158488_CD1E	-0.0543449	0.00679663	0.20453	-0.794533	-0.606821	-0.0647882	-0.00819219	0.0232401	0.350042	0.545087	905.582	1.00234	no	0.43675	0.5	26	NB	1:158408245:T:C	ENSG00000158488	CD1E	158438455	158438323	158438668	1:158396719:T:C	158426929	84331
chr1	1:158408245:T:C_ENSG00000158488_CD1E	-0.0543449	0.00679663	0.20453	-0.794533	-0.606821	-0.0647882	-0.00819219	0.0232401	0.350042	0.545087	905.582	1.00234	no	0.43675	0.5	26	NB	1:158408245:T:C	ENSG00000158488	CD1E	158438455	158438323	158438668	1:158396719:T:C	158426929	84331
chr1	1:158408245:T:C_ENSG00000158488_CD1E	-0.0543449	0.00679663	0.20453	-0.794533	-0.606821	-0.0647882	-0.00819219	0.0232401	0.350042	0.545087	905.582	1.00234	no	0.43675	0.5	26	NB	1:158408245:T:C	ENSG00000158488	CD1E	158438455	158438323	158438668	1:158396719:T:C	158426929	84331
chr1	1:158408245:T:C_ENSG00000158488_CD1E	-0.0543449	0.00679663	0.20453	-0.794533	-0.606821	-0.0647882	-0.00819219	0.0232401	0.350042	0.545087	905.582	1.00234	no	0.43675	0.5	26	NB	1:158408245:T:C	ENSG00000158488	CD1E	158438455	158438323	158438668	1:158396719:T:C	158426929	84331
chr1	1:158408245:T:C_ENSG00000158488_CD1E	-0.0543449	0.00679663	0.20453	-0.794533	-0.606821	-0.0647882	-0.00819219	0.0232401	0.350042	0.545087	905.582	1.00234	no	0.43675	0.5	26	NB	1:158408245:T:C	ENSG00000158488	CD1E	158438455	158438323	158438668	1:158396719:T:C	158426929	84331
chr1	1:158408245:T:C_ENSG00000158488_CD1E	-0.0543449	0.00679663	0.20453	-0.794533	-0.606821	-0.0647882	-0.00819219	0.0232401	0.350042	0.545087	905.582	1.00234	no	0.43675	0.5	26	NB	1:158408245:T:C	ENSG00000158488	CD1E	158438455	158438323	158438668	1:158396719:T:C	158426929	84331
chr1	1:158408265:A:G_ENSG00000158488_CD1E	-0.0685461	0.00714964	0.218515	-0.859165	-0.653825	-0.112364	-0.012659	0.0244985	0.322024	0.545854	934.1	1.00233	no	0.408	0.501458	26	NB	1:158408265:A:G	ENSG00000158488	CD1E	158438475	158438323	158438668	1:158396719:T:C	158426929	84351
chr1	1:158408265:A:G_ENSG00000158488_CD1E	-0.0685461	0.00714964	0.218515	-0.859165	-0.653825	-0.112364	-0.012659	0.0244985	0.322024	0.545854	934.1	1.00233	no	0.408	0.501458	26	NB	1:158408265:A:G	ENSG00000158488	CD1E	158438475	158438323	158438668	1:158396719:T:C	158426929	84351
chr1	1:158408265:A:G_ENSG00000158488_CD1E	-0.0685461	0.00714964	0.218515	-0.859165	-0.653825	-0.112364	-0.012659	0.0244985	0.322024	0.545854	934.1	1.00233	no	0.408	0.501458	26	NB	1:158408265:A:G	ENSG00000158488	CD1E	158438475	158438323	158438668	1:158396719:T:C	158426929	84351
chr1	1:158408265:A:G_ENSG00000158488_CD1E	-0.0685461	0.00714964	0.218515	-0.859165	-0.653825	-0.112364	-0.012659	0.0244985	0.322024	0.545854	934.1	1.00233	no	0.408	0.501458	26	NB	1:158408265:A:G	ENSG00000158488	CD1E	158438475	158438323	158438668	1:158396719:T:C	158426929	84351
chr1	1:158408265:A:G_ENSG00000158488_CD1E	-0.0685461	0.00714964	0.218515	-0.859165	-0.653825	-0.112364	-0.012659	0.0244985	0.322024	0.545854	934.1	1.00233	no	0.408	0.501458	26	NB	1:158408265:A:G	ENSG00000158488	CD1E	158438475	158438323	158438668	1:158396719:T:C	158426929	84351
chr1	1:158408265:A:G_ENSG00000158488_CD1E	-0.0685461	0.00714964	0.218515	-0.859165	-0.653825	-0.112364	-0.012659	0.0244985	0.322024	0.545854	934.1	1.00233	no	0.408	0.501458	26	NB	1:158408265:A:G	ENSG00000158488	CD1E	158438475	158438323	158438668	1:158396719:T:C	158426929	84351
chr1	1:158408265:A:G_ENSG00000158488_CD1E	-0.0685461	0.00714964	0.218515	-0.859165	-0.653825	-0.112364	-0.012659	0.0244985	0.322024	0.545854	934.1	1.00233	no	0.408	0.501458	26	NB	1:158408265:A:G	ENSG00000158488	CD1E	158438475	158438323	158438668	1:158396719:T:C	158426929	84351
chr1	1:158408265:A:G_ENSG00000158488_CD1E	-0.0685461	0.00714964	0.218515	-0.859165	-0.653825	-0.112364	-0.012659	0.0244985	0.322024	0.545854	934.1	1.00233	no	0.408	0.501458	26	NB	1:158408265:A:G	ENSG00000158488	CD1E	158438475	158438323	158438668	1:158396719:T:C	158426929	84351
chr1	1:158408348:A:T_ENSG00000158488_CD1E	-0.0708309	0.00700292	0.229398	-0.895301	-0.627014	-0.131878	-0.0134806	0.0232918	0.375745	0.601238	1073.05	1.00179	no	0.393	0.5	26	NB	1:158408348:A:T	ENSG00000158488	CD1E	158438558	158438323	158438668	1:158396719:T:C	158426929	84434
chr1	1:158408348:A:T_ENSG00000158488_CD1E	-0.0708309	0.00700292	0.229398	-0.895301	-0.627014	-0.131878	-0.0134806	0.0232918	0.375745	0.601238	1073.05	1.00179	no	0.393	0.5	26	NB	1:158408348:A:T	ENSG00000158488	CD1E	158438558	158438323	158438668	1:158396719:T:C	158426929	84434
chr1	1:158408348:A:T_ENSG00000158488_CD1E	-0.0708309	0.00700292	0.229398	-0.895301	-0.627014	-0.131878	-0.0134806	0.0232918	0.375745	0.601238	1073.05	1.00179	no	0.393	0.5	26	NB	1:158408348:A:T	ENSG00000158488	CD1E	158438558	158438323	158438668	1:158396719:T:C	158426929	84434
chr1	1:158408348:A:T_ENSG00000158488_CD1E	-0.0708309	0.00700292	0.229398	-0.895301	-0.627014	-0.131878	-0.0134806	0.0232918	0.375745	0.601238	1073.05	1.00179	no	0.393	0.5	26	NB	1:158408348:A:T	ENSG00000158488	CD1E	158438558	158438323	158438668	1:158396719:T:C	158426929	84434
chr1	1:158408348:A:T_ENSG00000158488_CD1E	-0.0708309	0.00700292	0.229398	-0.895301	-0.627014	-0.131878	-0.0134806	0.0232918	0.375745	0.601238	1073.05	1.00179	no	0.393	0.5	26	NB	1:158408348:A:T	ENSG00000158488	CD1E	158438558	158438323	158438668	1:158396719:T:C	158426929	84434
chr1	1:158408348:A:T_ENSG00000158488_CD1E	-0.0708309	0.00700292	0.229398	-0.895301	-0.627014	-0.131878	-0.0134806	0.0232918	0.375745	0.601238	1073.05	1.00179	no	0.393	0.5	26	NB	1:158408348:A:T	ENSG00000158488	CD1E	158438558	158438323	158438668	1:158396719:T:C	158426929	84434
chr1	1:158408348:A:T_ENSG00000158488_CD1E	-0.0708309	0.00700292	0.229398	-0.895301	-0.627014	-0.131878	-0.0134806	0.0232918	0.375745	0.601238	1073.05	1.00179	no	0.393	0.5	26	NB	1:158408348:A:T	ENSG00000158488	CD1E	158438558	158438323	158438668	1:158396719:T:C	158426929	84434
chr1	1:158408348:A:T_ENSG00000158488_CD1E	-0.0708309	0.00700292	0.229398	-0.895301	-0.627014	-0.131878	-0.0134806	0.0232918	0.375745	0.601238	1073.05	1.00179	no	0.393	0.5	26	NB	1:158408348:A:T	ENSG00000158488	CD1E	158438558	158438323	158438668	1:158396719:T:C	158426929	84434
chr1	1:158408709:G:C_ENSG00000158488_CD1E	-0.110748	0.00759073	0.225229	-0.845573	-0.684499	-0.212007	-0.0257374	0.0128839	0.240058	0.441044	880.4	1.00107	no	0.33025	0.505263	44	NB	1:158408709:G:C	ENSG00000158488	CD1E	158438919	158438669	158439544	1:158396719:T:C	158426929	84795
chr1	1:158408709:G:C_ENSG00000158488_CD1E	-0.110748	0.00759073	0.225229	-0.845573	-0.684499	-0.212007	-0.0257374	0.0128839	0.240058	0.441044	880.4	1.00107	no	0.33025	0.505263	44	NB	1:158408709:G:C	ENSG00000158488	CD1E	158438919	158438669	158439544	1:158396719:T:C	158426929	84795
chr1	1:158408709:G:C_ENSG00000158488_CD1E	-0.110748	0.00759073	0.225229	-0.845573	-0.684499	-0.212007	-0.0257374	0.0128839	0.240058	0.441044	880.4	1.00107	no	0.33025	0.505263	44	NB	1:158408709:G:C	ENSG00000158488	CD1E	158438919	158438669	158439544	1:158396719:T:C	158426929	84795
chr1	1:158408709:G:C_ENSG00000158488_CD1E	-0.110748	0.00759073	0.225229	-0.845573	-0.684499	-0.212007	-0.0257374	0.0128839	0.240058	0.441044	880.4	1.00107	no	0.33025	0.505263	44	NB	1:158408709:G:C	ENSG00000158488	CD1E	158438919	158438669	158439544	1:158396719:T:C	158426929	84795
chr1	1:158408709:G:C_ENSG00000158488_CD1E	-0.110748	0.00759073	0.225229	-0.845573	-0.684499	-0.212007	-0.0257374	0.0128839	0.240058	0.441044	880.4	1.00107	no	0.33025	0.505263	44	NB	1:158408709:G:C	ENSG00000158488	CD1E	158438919	158438669	158439544	1:158396719:T:C	158426929	84795
chr1	1:158408709:G:C_ENSG00000158488_CD1E	-0.110748	0.00759073	0.225229	-0.845573	-0.684499	-0.212007	-0.0257374	0.0128839	0.240058	0.441044	880.4	1.00107	no	0.33025	0.505263	44	NB	1:158408709:G:C	ENSG00000158488	CD1E	158438919	158438669	158439544	1:158396719:T:C	158426929	84795
chr1	1:158408709:G:C_ENSG00000158488_CD1E	-0.110748	0.00759073	0.225229	-0.845573	-0.684499	-0.212007	-0.0257374	0.0128839	0.240058	0.441044	880.4	1.00107	no	0.33025	0.505263	44	NB	1:158408709:G:C	ENSG00000158488	CD1E	158438919	158438669	158439544	1:158396719:T:C	158426929	84795
chr1	1:158408709:G:C_ENSG00000158488_CD1E	-0.110748	0.00759073	0.225229	-0.845573	-0.684499	-0.212007	-0.0257374	0.0128839	0.240058	0.441044	880.4	1.00107	no	0.33025	0.505263	44	NB	1:158408709:G:C	ENSG00000158488	CD1E	158438919	158438669	158439544	1:158396719:T:C	158426929	84795
chr1	1:158408763:G:A_ENSG00000158488_CD1E	-0.110742	0.00828331	0.225224	-0.880487	-0.663802	-0.221364	-0.02625	0.0127767	0.241619	0.409784	739.302	1.00479	no	0.3345	0.5	44	NB	1:158408763:G:A	ENSG00000158488	CD1E	158438973	158438669	158439544	1:158396719:T:C	158426929	84849
chr1	1:158408763:G:A_ENSG00000158488_CD1E	-0.110742	0.00828331	0.225224	-0.880487	-0.663802	-0.221364	-0.02625	0.0127767	0.241619	0.409784	739.302	1.00479	no	0.3345	0.5	44	NB	1:158408763:G:A	ENSG00000158488	CD1E	158438973	158438669	158439544	1:158396719:T:C	158426929	84849
chr1	1:158408763:G:A_ENSG00000158488_CD1E	-0.110742	0.00828331	0.225224	-0.880487	-0.663802	-0.221364	-0.02625	0.0127767	0.241619	0.409784	739.302	1.00479	no	0.3345	0.5	44	NB	1:158408763:G:A	ENSG00000158488	CD1E	158438973	158438669	158439544	1:158396719:T:C	158426929	84849
chr1	1:158408763:G:A_ENSG00000158488_CD1E	-0.110742	0.00828331	0.225224	-0.880487	-0.663802	-0.221364	-0.02625	0.0127767	0.241619	0.409784	739.302	1.00479	no	0.3345	0.5	44	NB	1:158408763:G:A	ENSG00000158488	CD1E	158438973	158438669	158439544	1:158396719:T:C	158426929	84849
chr1	1:158408763:G:A_ENSG00000158488_CD1E	-0.110742	0.00828331	0.225224	-0.880487	-0.663802	-0.221364	-0.02625	0.0127767	0.241619	0.409784	739.302	1.00479	no	0.3345	0.5	44	NB	1:158408763:G:A	ENSG00000158488	CD1E	158438973	158438669	158439544	1:158396719:T:C	158426929	84849
chr1	1:158408763:G:A_ENSG00000158488_CD1E	-0.110742	0.00828331	0.225224	-0.880487	-0.663802	-0.221364	-0.02625	0.0127767	0.241619	0.409784	739.302	1.00479	no	0.3345	0.5	44	NB	1:158408763:G:A	ENSG00000158488	CD1E	158438973	158438669	158439544	1:158396719:T:C	158426929	84849
chr1	1:158408763:G:A_ENSG00000158488_CD1E	-0.110742	0.00828331	0.225224	-0.880487	-0.663802	-0.221364	-0.02625	0.0127767	0.241619	0.409784	739.302	1.00479	no	0.3345	0.5	44	NB	1:158408763:G:A	ENSG00000158488	CD1E	158438973	158438669	158439544	1:158396719:T:C	158426929	84849
chr1	1:158408763:G:A_ENSG00000158488_CD1E	-0.110742	0.00828331	0.225224	-0.880487	-0.663802	-0.221364	-0.02625	0.0127767	0.241619	0.409784	739.302	1.00479	no	0.3345	0.5	44	NB	1:158408763:G:A	ENSG00000158488	CD1E	158438973	158438669	158439544	1:158396719:T:C	158426929	84849
chr1	1:158408835:C:T_ENSG00000158488_CD1E	-0.108658	0.00761523	0.226729	-0.868787	-0.665708	-0.221272	-0.0240624	0.0151535	0.254353	0.415408	886.438	1.00687	no	0.3475	0.486486	44	NB	1:158408835:C:T	ENSG00000158488	CD1E	158439045	158438669	158439544	1:158396719:T:C	158426929	84921
chr1	1:158408835:C:T_ENSG00000158488_CD1E	-0.108658	0.00761523	0.226729	-0.868787	-0.665708	-0.221272	-0.0240624	0.0151535	0.254353	0.415408	886.438	1.00687	no	0.3475	0.486486	44	NB	1:158408835:C:T	ENSG00000158488	CD1E	158439045	158438669	158439544	1:158396719:T:C	158426929	84921
chr1	1:158408835:C:T_ENSG00000158488_CD1E	-0.108658	0.00761523	0.226729	-0.868787	-0.665708	-0.221272	-0.0240624	0.0151535	0.254353	0.415408	886.438	1.00687	no	0.3475	0.486486	44	NB	1:158408835:C:T	ENSG00000158488	CD1E	158439045	158438669	158439544	1:158396719:T:C	158426929	84921
chr1	1:158408835:C:T_ENSG00000158488_CD1E	-0.108658	0.00761523	0.226729	-0.868787	-0.665708	-0.221272	-0.0240624	0.0151535	0.254353	0.415408	886.438	1.00687	no	0.3475	0.486486	44	NB	1:158408835:C:T	ENSG00000158488	CD1E	158439045	158438669	158439544	1:158396719:T:C	158426929	84921
chr1	1:158408835:C:T_ENSG00000158488_CD1E	-0.108658	0.00761523	0.226729	-0.868787	-0.665708	-0.221272	-0.0240624	0.0151535	0.254353	0.415408	886.438	1.00687	no	0.3475	0.486486	44	NB	1:158408835:C:T	ENSG00000158488	CD1E	158439045	158438669	158439544	1:158396719:T:C	158426929	84921
chr1	1:158408835:C:T_ENSG00000158488_CD1E	-0.108658	0.00761523	0.226729	-0.868787	-0.665708	-0.221272	-0.0240624	0.0151535	0.254353	0.415408	886.438	1.00687	no	0.3475	0.486486	44	NB	1:158408835:C:T	ENSG00000158488	CD1E	158439045	158438669	158439544	1:158396719:T:C	158426929	84921
chr1	1:158408835:C:T_ENSG00000158488_CD1E	-0.108658	0.00761523	0.226729	-0.868787	-0.665708	-0.221272	-0.0240624	0.0151535	0.254353	0.415408	886.438	1.00687	no	0.3475	0.486486	44	NB	1:158408835:C:T	ENSG00000158488	CD1E	158439045	158438669	158439544	1:158396719:T:C	158426929	84921
chr1	1:158408835:C:T_ENSG00000158488_CD1E	-0.108658	0.00761523	0.226729	-0.868787	-0.665708	-0.221272	-0.0240624	0.0151535	0.254353	0.415408	886.438	1.00687	no	0.3475	0.486486	44	NB	1:158408835:C:T	ENSG00000158488	CD1E	158439045	158438669	158439544	1:158396719:T:C	158426929	84921
chr1	1:158409379:G:C_ENSG00000158488_CD1E	-0.0877152	0.00542723	0.215368	-0.814849	-0.650467	-0.154861	-0.0191908	0.0191239	0.259995	0.447082	1574.73	0.999867	no	0.3695	0.5	28	NB-ASE	1:158409379:G:C	ENSG00000158488	CD1E	158439589	158439545	158439644	1:158396719:T:C	158426929	85465
chr1	1:158409379:G:C_ENSG00000158488_CD1E	-0.0877152	0.00542723	0.215368	-0.814849	-0.650467	-0.154861	-0.0191908	0.0191239	0.259995	0.447082	1574.73	0.999867	no	0.3695	0.5	28	NB-ASE	1:158409379:G:C	ENSG00000158488	CD1E	158439589	158439545	158439644	1:158396719:T:C	158426929	85465
chr1	1:158409379:G:C_ENSG00000158488_CD1E	-0.0877152	0.00542723	0.215368	-0.814849	-0.650467	-0.154861	-0.0191908	0.0191239	0.259995	0.447082	1574.73	0.999867	no	0.3695	0.5	28	NB-ASE	1:158409379:G:C	ENSG00000158488	CD1E	158439589	158439545	158439644	1:158396719:T:C	158426929	85465
chr1	1:158409379:G:C_ENSG00000158488_CD1E	-0.0877152	0.00542723	0.215368	-0.814849	-0.650467	-0.154861	-0.0191908	0.0191239	0.259995	0.447082	1574.73	0.999867	no	0.3695	0.5	28	NB-ASE	1:158409379:G:C	ENSG00000158488	CD1E	158439589	158439545	158439644	1:158396719:T:C	158426929	85465
chr1	1:158409379:G:C_ENSG00000158488_CD1E	-0.0877152	0.00542723	0.215368	-0.814849	-0.650467	-0.154861	-0.0191908	0.0191239	0.259995	0.447082	1574.73	0.999867	no	0.3695	0.5	28	NB-ASE	1:158409379:G:C	ENSG00000158488	CD1E	158439589	158439545	158439644	1:158396719:T:C	158426929	85465
chr1	1:158409379:G:C_ENSG00000158488_CD1E	-0.0877152	0.00542723	0.215368	-0.814849	-0.650467	-0.154861	-0.0191908	0.0191239	0.259995	0.447082	1574.73	0.999867	no	0.3695	0.5	28	NB-ASE	1:158409379:G:C	ENSG00000158488	CD1E	158439589	158439545	158439644	1:158396719:T:C	158426929	85465
chr1	1:158409379:G:C_ENSG00000158488_CD1E	-0.0877152	0.00542723	0.215368	-0.814849	-0.650467	-0.154861	-0.0191908	0.0191239	0.259995	0.447082	1574.73	0.999867	no	0.3695	0.5	28	NB-ASE	1:158409379:G:C	ENSG00000158488	CD1E	158439589	158439545	158439644	1:158396719:T:C	158426929	85465
chr1	1:158409379:G:C_ENSG00000158488_CD1E	-0.0877152	0.00542723	0.215368	-0.814849	-0.650467	-0.154861	-0.0191908	0.0191239	0.259995	0.447082	1574.73	0.999867	no	0.3695	0.5	28	NB-ASE	1:158409379:G:C	ENSG00000158488	CD1E	158439589	158439545	158439644	1:158396719:T:C	158426929	85465
chr1	1:158410296:C:T_ENSG00000158488_CD1E	-0.0157271	0.00619292	0.225074	-0.757616	-0.550176	-0.0548078	-0.00180599	0.03996	0.499711	0.69444	1320.87	1.00103	no	0.48725	0.497175	19	NB	1:158410296:C:T	ENSG00000158488	CD1E	158440506	158440330	158440655	1:158396719:T:C	158426929	86382
chr1	1:158410296:C:T_ENSG00000158488_CD1E	-0.0157271	0.00619292	0.225074	-0.757616	-0.550176	-0.0548078	-0.00180599	0.03996	0.499711	0.69444	1320.87	1.00103	no	0.48725	0.497175	19	NB	1:158410296:C:T	ENSG00000158488	CD1E	158440506	158440330	158440655	1:158396719:T:C	158426929	86382
chr1	1:158410296:C:T_ENSG00000158488_CD1E	-0.0157271	0.00619292	0.225074	-0.757616	-0.550176	-0.0548078	-0.00180599	0.03996	0.499711	0.69444	1320.87	1.00103	no	0.48725	0.497175	19	NB	1:158410296:C:T	ENSG00000158488	CD1E	158440506	158440330	158440655	1:158396719:T:C	158426929	86382
chr1	1:158410296:C:T_ENSG00000158488_CD1E	-0.0157271	0.00619292	0.225074	-0.757616	-0.550176	-0.0548078	-0.00180599	0.03996	0.499711	0.69444	1320.87	1.00103	no	0.48725	0.497175	19	NB	1:158410296:C:T	ENSG00000158488	CD1E	158440506	158440330	158440655	1:158396719:T:C	158426929	86382
chr1	1:158410296:C:T_ENSG00000158488_CD1E	-0.0157271	0.00619292	0.225074	-0.757616	-0.550176	-0.0548078	-0.00180599	0.03996	0.499711	0.69444	1320.87	1.00103	no	0.48725	0.497175	19	NB	1:158410296:C:T	ENSG00000158488	CD1E	158440506	158440330	158440655	1:158396719:T:C	158426929	86382
chr1	1:158410296:C:T_ENSG00000158488_CD1E	-0.0157271	0.00619292	0.225074	-0.757616	-0.550176	-0.0548078	-0.00180599	0.03996	0.499711	0.69444	1320.87	1.00103	no	0.48725	0.497175	19	NB	1:158410296:C:T	ENSG00000158488	CD1E	158440506	158440330	158440655	1:158396719:T:C	158426929	86382
chr1	1:158410296:C:T_ENSG00000158488_CD1E	-0.0157271	0.00619292	0.225074	-0.757616	-0.550176	-0.0548078	-0.00180599	0.03996	0.499711	0.69444	1320.87	1.00103	no	0.48725	0.497175	19	NB	1:158410296:C:T	ENSG00000158488	CD1E	158440506	158440330	158440655	1:158396719:T:C	158426929	86382
chr1	1:158410296:C:T_ENSG00000158488_CD1E	-0.0157271	0.00619292	0.225074	-0.757616	-0.550176	-0.0548078	-0.00180599	0.03996	0.499711	0.69444	1320.87	1.00103	no	0.48725	0.497175	19	NB	1:158410296:C:T	ENSG00000158488	CD1E	158440506	158440330	158440655	1:158396719:T:C	158426929	86382
chr1	1:158411466:G:A_ENSG00000158488_CD1E	-0.0420551	0.00413018	0.161339	-0.616152	-0.463517	-0.0584333	-0.00893172	0.0240428	0.256926	0.439803	1525.95	1.00022	no	0.431	0.458429	118	NB-ASE	1:158411466:G:A	ENSG00000158488	CD1E	158441676	158441654	158442225	1:158396719:T:C	158426929	87552
chr1	1:158411466:G:A_ENSG00000158488_CD1E	-0.0420551	0.00413018	0.161339	-0.616152	-0.463517	-0.0584333	-0.00893172	0.0240428	0.256926	0.439803	1525.95	1.00022	no	0.431	0.458429	118	NB-ASE	1:158411466:G:A	ENSG00000158488	CD1E	158441676	158441654	158442225	1:158396719:T:C	158426929	87552
chr1	1:158411466:G:A_ENSG00000158488_CD1E	-0.0420551	0.00413018	0.161339	-0.616152	-0.463517	-0.0584333	-0.00893172	0.0240428	0.256926	0.439803	1525.95	1.00022	no	0.431	0.458429	118	NB-ASE	1:158411466:G:A	ENSG00000158488	CD1E	158441676	158441654	158442225	1:158396719:T:C	158426929	87552
chr1	1:158411466:G:A_ENSG00000158488_CD1E	-0.0420551	0.00413018	0.161339	-0.616152	-0.463517	-0.0584333	-0.00893172	0.0240428	0.256926	0.439803	1525.95	1.00022	no	0.431	0.458429	118	NB-ASE	1:158411466:G:A	ENSG00000158488	CD1E	158441676	158441654	158442225	1:158396719:T:C	158426929	87552
chr1	1:158411466:G:A_ENSG00000158488_CD1E	-0.0420551	0.00413018	0.161339	-0.616152	-0.463517	-0.0584333	-0.00893172	0.0240428	0.256926	0.439803	1525.95	1.00022	no	0.431	0.458429	118	NB-ASE	1:158411466:G:A	ENSG00000158488	CD1E	158441676	158441654	158442225	1:158396719:T:C	158426929	87552
chr1	1:158411466:G:A_ENSG00000158488_CD1E	-0.0420551	0.00413018	0.161339	-0.616152	-0.463517	-0.0584333	-0.00893172	0.0240428	0.256926	0.439803	1525.95	1.00022	no	0.431	0.458429	118	NB-ASE	1:158411466:G:A	ENSG00000158488	CD1E	158441676	158441654	158442225	1:158396719:T:C	158426929	87552
chr1	1:158411466:G:A_ENSG00000158488_CD1E	-0.0420551	0.00413018	0.161339	-0.616152	-0.463517	-0.0584333	-0.00893172	0.0240428	0.256926	0.439803	1525.95	1.00022	no	0.431	0.458429	118	NB-ASE	1:158411466:G:A	ENSG00000158488	CD1E	158441676	158441654	158442225	1:158396719:T:C	158426929	87552
chr1	1:158411466:G:A_ENSG00000158488_CD1E	-0.0420551	0.00413018	0.161339	-0.616152	-0.463517	-0.0584333	-0.00893172	0.0240428	0.256926	0.439803	1525.95	1.00022	no	0.431	0.458429	118	NB-ASE	1:158411466:G:A	ENSG00000158488	CD1E	158441676	158441654	158442225	1:158396719:T:C	158426929	87552
chr1	1:158412023:A:C_ENSG00000158488_CD1E	-0.0320475	0.00675398	0.20208	-0.713695	-0.549631	-0.0718808	-0.0069833	0.0328237	0.402071	0.5667	895.216	1.0022	no	0.44825	0.440506	43	NB	1:158412023:A:C	ENSG00000158488	CD1E	158442233	158442226	158442946	1:158396719:T:C	158426929	88109
chr1	1:158412023:A:C_ENSG00000158488_CD1E	-0.0320475	0.00675398	0.20208	-0.713695	-0.549631	-0.0718808	-0.0069833	0.0328237	0.402071	0.5667	895.216	1.0022	no	0.44825	0.440506	43	NB	1:158412023:A:C	ENSG00000158488	CD1E	158442233	158442226	158442946	1:158396719:T:C	158426929	88109
chr1	1:158412023:A:C_ENSG00000158488_CD1E	-0.0320475	0.00675398	0.20208	-0.713695	-0.549631	-0.0718808	-0.0069833	0.0328237	0.402071	0.5667	895.216	1.0022	no	0.44825	0.440506	43	NB	1:158412023:A:C	ENSG00000158488	CD1E	158442233	158442226	158442946	1:158396719:T:C	158426929	88109
chr1	1:158412023:A:C_ENSG00000158488_CD1E	-0.0320475	0.00675398	0.20208	-0.713695	-0.549631	-0.0718808	-0.0069833	0.0328237	0.402071	0.5667	895.216	1.0022	no	0.44825	0.440506	43	NB	1:158412023:A:C	ENSG00000158488	CD1E	158442233	158442226	158442946	1:158396719:T:C	158426929	88109
chr1	1:158412023:A:C_ENSG00000158488_CD1E	-0.0320475	0.00675398	0.20208	-0.713695	-0.549631	-0.0718808	-0.0069833	0.0328237	0.402071	0.5667	895.216	1.0022	no	0.44825	0.440506	43	NB	1:158412023:A:C	ENSG00000158488	CD1E	158442233	158442226	158442946	1:158396719:T:C	158426929	88109
chr1	1:158412023:A:C_ENSG00000158488_CD1E	-0.0320475	0.00675398	0.20208	-0.713695	-0.549631	-0.0718808	-0.0069833	0.0328237	0.402071	0.5667	895.216	1.0022	no	0.44825	0.440506	43	NB	1:158412023:A:C	ENSG00000158488	CD1E	158442233	158442226	158442946	1:158396719:T:C	158426929	88109
chr1	1:158412023:A:C_ENSG00000158488_CD1E	-0.0320475	0.00675398	0.20208	-0.713695	-0.549631	-0.0718808	-0.0069833	0.0328237	0.402071	0.5667	895.216	1.0022	no	0.44825	0.440506	43	NB	1:158412023:A:C	ENSG00000158488	CD1E	158442233	158442226	158442946	1:158396719:T:C	158426929	88109
chr1	1:158412023:A:C_ENSG00000158488_CD1E	-0.0320475	0.00675398	0.20208	-0.713695	-0.549631	-0.0718808	-0.0069833	0.0328237	0.402071	0.5667	895.216	1.0022	no	0.44825	0.440506	43	NB	1:158412023:A:C	ENSG00000158488	CD1E	158442233	158442226	158442946	1:158396719:T:C	158426929	88109
chr1	1:158413137:T:A_ENSG00000158488_CD1E	0.025152	0.00639612	0.195287	-0.615242	-0.412636	-0.0322967	0.00456936	0.0508282	0.511802	0.698259	932.208	1.00256	no	0.46875	0.5	26	NB	1:158413137:T:A	ENSG00000158488	CD1E	158443347	158442947	158443388	1:158396719:T:C	158426929	89223
chr1	1:158413137:T:A_ENSG00000158488_CD1E	0.025152	0.00639612	0.195287	-0.615242	-0.412636	-0.0322967	0.00456936	0.0508282	0.511802	0.698259	932.208	1.00256	no	0.46875	0.5	26	NB	1:158413137:T:A	ENSG00000158488	CD1E	158443347	158442947	158443388	1:158396719:T:C	158426929	89223
chr1	1:158413137:T:A_ENSG00000158488_CD1E	0.025152	0.00639612	0.195287	-0.615242	-0.412636	-0.0322967	0.00456936	0.0508282	0.511802	0.698259	932.208	1.00256	no	0.46875	0.5	26	NB	1:158413137:T:A	ENSG00000158488	CD1E	158443347	158442947	158443388	1:158396719:T:C	158426929	89223
chr1	1:158413137:T:A_ENSG00000158488_CD1E	0.025152	0.00639612	0.195287	-0.615242	-0.412636	-0.0322967	0.00456936	0.0508282	0.511802	0.698259	932.208	1.00256	no	0.46875	0.5	26	NB	1:158413137:T:A	ENSG00000158488	CD1E	158443347	158442947	158443388	1:158396719:T:C	158426929	89223
chr1	1:158413137:T:A_ENSG00000158488_CD1E	0.025152	0.00639612	0.195287	-0.615242	-0.412636	-0.0322967	0.00456936	0.0508282	0.511802	0.698259	932.208	1.00256	no	0.46875	0.5	26	NB	1:158413137:T:A	ENSG00000158488	CD1E	158443347	158442947	158443388	1:158396719:T:C	158426929	89223
chr1	1:158413137:T:A_ENSG00000158488_CD1E	0.025152	0.00639612	0.195287	-0.615242	-0.412636	-0.0322967	0.00456936	0.0508282	0.511802	0.698259	932.208	1.00256	no	0.46875	0.5	26	NB	1:158413137:T:A	ENSG00000158488	CD1E	158443347	158442947	158443388	1:158396719:T:C	158426929	89223
chr1	1:158413137:T:A_ENSG00000158488_CD1E	0.025152	0.00639612	0.195287	-0.615242	-0.412636	-0.0322967	0.00456936	0.0508282	0.511802	0.698259	932.208	1.00256	no	0.46875	0.5	26	NB	1:158413137:T:A	ENSG00000158488	CD1E	158443347	158442947	158443388	1:158396719:T:C	158426929	89223
chr1	1:158413137:T:A_ENSG00000158488_CD1E	0.025152	0.00639612	0.195287	-0.615242	-0.412636	-0.0322967	0.00456936	0.0508282	0.511802	0.698259	932.208	1.00256	no	0.46875	0.5	26	NB	1:158413137:T:A	ENSG00000158488	CD1E	158443347	158442947	158443388	1:158396719:T:C	158426929	89223
chr1	1:158413364:C:T_ENSG00000158488_CD1E	-0.0131254	0.00554145	0.190172	-0.662495	-0.481805	-0.0468824	-0.00347997	0.0347941	0.405572	0.610277	1177.73	1.00037	no	0.474	0	31	NB	1:158413364:C:T	ENSG00000158488	CD1E	158443574	158443389	158444034	1:158396719:T:C	158426929	89450
chr1	1:158413364:C:T_ENSG00000158488_CD1E	-0.0131254	0.00554145	0.190172	-0.662495	-0.481805	-0.0468824	-0.00347997	0.0347941	0.405572	0.610277	1177.73	1.00037	no	0.474	0	31	NB	1:158413364:C:T	ENSG00000158488	CD1E	158443574	158443389	158444034	1:158396719:T:C	158426929	89450
chr1	1:158413364:C:T_ENSG00000158488_CD1E	-0.0131254	0.00554145	0.190172	-0.662495	-0.481805	-0.0468824	-0.00347997	0.0347941	0.405572	0.610277	1177.73	1.00037	no	0.474	0	31	NB	1:158413364:C:T	ENSG00000158488	CD1E	158443574	158443389	158444034	1:158396719:T:C	158426929	89450
chr1	1:158413364:C:T_ENSG00000158488_CD1E	-0.0131254	0.00554145	0.190172	-0.662495	-0.481805	-0.0468824	-0.00347997	0.0347941	0.405572	0.610277	1177.73	1.00037	no	0.474	0	31	NB	1:158413364:C:T	ENSG00000158488	CD1E	158443574	158443389	158444034	1:158396719:T:C	158426929	89450
chr1	1:158413364:C:T_ENSG00000158488_CD1E	-0.0131254	0.00554145	0.190172	-0.662495	-0.481805	-0.0468824	-0.00347997	0.0347941	0.405572	0.610277	1177.73	1.00037	no	0.474	0	31	NB	1:158413364:C:T	ENSG00000158488	CD1E	158443574	158443389	158444034	1:158396719:T:C	158426929	89450
chr1	1:158413364:C:T_ENSG00000158488_CD1E	-0.0131254	0.00554145	0.190172	-0.662495	-0.481805	-0.0468824	-0.00347997	0.0347941	0.405572	0.610277	1177.73	1.00037	no	0.474	0	31	NB	1:158413364:C:T	ENSG00000158488	CD1E	158443574	158443389	158444034	1:158396719:T:C	158426929	89450
chr1	1:158413364:C:T_ENSG00000158488_CD1E	-0.0131254	0.00554145	0.190172	-0.662495	-0.481805	-0.0468824	-0.00347997	0.0347941	0.405572	0.610277	1177.73	1.00037	no	0.474	0	31	NB	1:158413364:C:T	ENSG00000158488	CD1E	158443574	158443389	158444034	1:158396719:T:C	158426929	89450
chr1	1:158413364:C:T_ENSG00000158488_CD1E	-0.0131254	0.00554145	0.190172	-0.662495	-0.481805	-0.0468824	-0.00347997	0.0347941	0.405572	0.610277	1177.73	1.00037	no	0.474	0	31	NB	1:158413364:C:T	ENSG00000158488	CD1E	158443574	158443389	158444034	1:158396719:T:C	158426929	89450
chr1	1:158414153:A:T_ENSG00000158488_CD1E	0.017036	0.00382256	0.18218	-0.568868	-0.383887	-0.0308898	0.00266185	0.0413106	0.496009	0.665485	2271.39	0.999803	no	0.47625	0.49827	27	NB-ASE	1:158414153:A:T	ENSG00000158488	CD1E	158444363	158444243	158444756	1:158396719:T:C	158426929	90239
chr1	1:158414153:A:T_ENSG00000158488_CD1E	0.017036	0.00382256	0.18218	-0.568868	-0.383887	-0.0308898	0.00266185	0.0413106	0.496009	0.665485	2271.39	0.999803	no	0.47625	0.49827	27	NB-ASE	1:158414153:A:T	ENSG00000158488	CD1E	158444363	158444243	158444756	1:158396719:T:C	158426929	90239
chr1	1:158414153:A:T_ENSG00000158488_CD1E	0.017036	0.00382256	0.18218	-0.568868	-0.383887	-0.0308898	0.00266185	0.0413106	0.496009	0.665485	2271.39	0.999803	no	0.47625	0.49827	27	NB-ASE	1:158414153:A:T	ENSG00000158488	CD1E	158444363	158444243	158444756	1:158396719:T:C	158426929	90239
chr1	1:158414153:A:T_ENSG00000158488_CD1E	0.017036	0.00382256	0.18218	-0.568868	-0.383887	-0.0308898	0.00266185	0.0413106	0.496009	0.665485	2271.39	0.999803	no	0.47625	0.49827	27	NB-ASE	1:158414153:A:T	ENSG00000158488	CD1E	158444363	158444243	158444756	1:158396719:T:C	158426929	90239
chr1	1:158414153:A:T_ENSG00000158488_CD1E	0.017036	0.00382256	0.18218	-0.568868	-0.383887	-0.0308898	0.00266185	0.0413106	0.496009	0.665485	2271.39	0.999803	no	0.47625	0.49827	27	NB-ASE	1:158414153:A:T	ENSG00000158488	CD1E	158444363	158444243	158444756	1:158396719:T:C	158426929	90239
chr1	1:158414153:A:T_ENSG00000158488_CD1E	0.017036	0.00382256	0.18218	-0.568868	-0.383887	-0.0308898	0.00266185	0.0413106	0.496009	0.665485	2271.39	0.999803	no	0.47625	0.49827	27	NB-ASE	1:158414153:A:T	ENSG00000158488	CD1E	158444363	158444243	158444756	1:158396719:T:C	158426929	90239
chr1	1:158414153:A:T_ENSG00000158488_CD1E	0.017036	0.00382256	0.18218	-0.568868	-0.383887	-0.0308898	0.00266185	0.0413106	0.496009	0.665485	2271.39	0.999803	no	0.47625	0.49827	27	NB-ASE	1:158414153:A:T	ENSG00000158488	CD1E	158444363	158444243	158444756	1:158396719:T:C	158426929	90239
chr1	1:158414153:A:T_ENSG00000158488_CD1E	0.017036	0.00382256	0.18218	-0.568868	-0.383887	-0.0308898	0.00266185	0.0413106	0.496009	0.665485	2271.39	0.999803	no	0.47625	0.49827	27	NB-ASE	1:158414153:A:T	ENSG00000158488	CD1E	158444363	158444243	158444756	1:158396719:T:C	158426929	90239
chr1	1:158414877:T:A_ENSG00000158488_CD1E	0.066303	0.00706523	0.226522	-0.560645	-0.384645	-0.0238313	0.0147107	0.128059	0.648195	0.848917	1027.94	1.00182	no	0.40275	0.5	22	NB	1:158414877:T:A	ENSG00000158488	CD1E	158445087	158445011	158445330	1:158396719:T:C	158426929	90963
chr1	1:158414877:T:A_ENSG00000158488_CD1E	0.066303	0.00706523	0.226522	-0.560645	-0.384645	-0.0238313	0.0147107	0.128059	0.648195	0.848917	1027.94	1.00182	no	0.40275	0.5	22	NB	1:158414877:T:A	ENSG00000158488	CD1E	158445087	158445011	158445330	1:158396719:T:C	158426929	90963
chr1	1:158414877:T:A_ENSG00000158488_CD1E	0.066303	0.00706523	0.226522	-0.560645	-0.384645	-0.0238313	0.0147107	0.128059	0.648195	0.848917	1027.94	1.00182	no	0.40275	0.5	22	NB	1:158414877:T:A	ENSG00000158488	CD1E	158445087	158445011	158445330	1:158396719:T:C	158426929	90963
chr1	1:158414877:T:A_ENSG00000158488_CD1E	0.066303	0.00706523	0.226522	-0.560645	-0.384645	-0.0238313	0.0147107	0.128059	0.648195	0.848917	1027.94	1.00182	no	0.40275	0.5	22	NB	1:158414877:T:A	ENSG00000158488	CD1E	158445087	158445011	158445330	1:158396719:T:C	158426929	90963
chr1	1:158414877:T:A_ENSG00000158488_CD1E	0.066303	0.00706523	0.226522	-0.560645	-0.384645	-0.0238313	0.0147107	0.128059	0.648195	0.848917	1027.94	1.00182	no	0.40275	0.5	22	NB	1:158414877:T:A	ENSG00000158488	CD1E	158445087	158445011	158445330	1:158396719:T:C	158426929	90963
chr1	1:158414877:T:A_ENSG00000158488_CD1E	0.066303	0.00706523	0.226522	-0.560645	-0.384645	-0.0238313	0.0147107	0.128059	0.648195	0.848917	1027.94	1.00182	no	0.40275	0.5	22	NB	1:158414877:T:A	ENSG00000158488	CD1E	158445087	158445011	158445330	1:158396719:T:C	158426929	90963
chr1	1:158414877:T:A_ENSG00000158488_CD1E	0.066303	0.00706523	0.226522	-0.560645	-0.384645	-0.0238313	0.0147107	0.128059	0.648195	0.848917	1027.94	1.00182	no	0.40275	0.5	22	NB	1:158414877:T:A	ENSG00000158488	CD1E	158445087	158445011	158445330	1:158396719:T:C	158426929	90963
chr1	1:158414877:T:A_ENSG00000158488_CD1E	0.066303	0.00706523	0.226522	-0.560645	-0.384645	-0.0238313	0.0147107	0.128059	0.648195	0.848917	1027.94	1.00182	no	0.40275	0.5	22	NB	1:158414877:T:A	ENSG00000158488	CD1E	158445087	158445011	158445330	1:158396719:T:C	158426929	90963
chr1	1:158415517:T:C_ENSG00000158488_CD1E	0.00850574	0.00293041	0.127699	-0.408772	-0.280656	-0.030689	0.00238492	0.036993	0.344818	0.484444	1898.96	1.00182	no	0.48275	0.498605	87	NB-ASE	1:158415517:T:C	ENSG00000158488	CD1E	158445727	158445651	158445939	1:158396719:T:C	158426929	91603
chr1	1:158415517:T:C_ENSG00000158488_CD1E	0.00850574	0.00293041	0.127699	-0.408772	-0.280656	-0.030689	0.00238492	0.036993	0.344818	0.484444	1898.96	1.00182	no	0.48275	0.498605	87	NB-ASE	1:158415517:T:C	ENSG00000158488	CD1E	158445727	158445651	158445939	1:158396719:T:C	158426929	91603
chr1	1:158415517:T:C_ENSG00000158488_CD1E	0.00850574	0.00293041	0.127699	-0.408772	-0.280656	-0.030689	0.00238492	0.036993	0.344818	0.484444	1898.96	1.00182	no	0.48275	0.498605	87	NB-ASE	1:158415517:T:C	ENSG00000158488	CD1E	158445727	158445651	158445939	1:158396719:T:C	158426929	91603
chr1	1:158415517:T:C_ENSG00000158488_CD1E	0.00850574	0.00293041	0.127699	-0.408772	-0.280656	-0.030689	0.00238492	0.036993	0.344818	0.484444	1898.96	1.00182	no	0.48275	0.498605	87	NB-ASE	1:158415517:T:C	ENSG00000158488	CD1E	158445727	158445651	158445939	1:158396719:T:C	158426929	91603
chr1	1:158415517:T:C_ENSG00000158488_CD1E	0.00850574	0.00293041	0.127699	-0.408772	-0.280656	-0.030689	0.00238492	0.036993	0.344818	0.484444	1898.96	1.00182	no	0.48275	0.498605	87	NB-ASE	1:158415517:T:C	ENSG00000158488	CD1E	158445727	158445651	158445939	1:158396719:T:C	158426929	91603
chr1	1:158415517:T:C_ENSG00000158488_CD1E	0.00850574	0.00293041	0.127699	-0.408772	-0.280656	-0.030689	0.00238492	0.036993	0.344818	0.484444	1898.96	1.00182	no	0.48275	0.498605	87	NB-ASE	1:158415517:T:C	ENSG00000158488	CD1E	158445727	158445651	158445939	1:158396719:T:C	158426929	91603
chr1	1:158415517:T:C_ENSG00000158488_CD1E	0.00850574	0.00293041	0.127699	-0.408772	-0.280656	-0.030689	0.00238492	0.036993	0.344818	0.484444	1898.96	1.00182	no	0.48275	0.498605	87	NB-ASE	1:158415517:T:C	ENSG00000158488	CD1E	158445727	158445651	158445939	1:158396719:T:C	158426929	91603
chr1	1:158415517:T:C_ENSG00000158488_CD1E	0.00850574	0.00293041	0.127699	-0.408772	-0.280656	-0.030689	0.00238492	0.036993	0.344818	0.484444	1898.96	1.00182	no	0.48275	0.498605	87	NB-ASE	1:158415517:T:C	ENSG00000158488	CD1E	158445727	158445651	158445939	1:158396719:T:C	158426929	91603
chr1	1:158416072:C:A_ENSG00000158488_CD1E	0.0438	0.00662857	0.200286	-0.573154	-0.348679	-0.0251411	0.00869391	0.0652069	0.546909	0.801667	912.975	1.00106	no	0.43675	0.497653	26	NB	1:158416072:C:A	ENSG00000158488	CD1E	158446282	158446164	158446587	1:158396719:T:C	158426929	92158
chr1	1:158416072:C:A_ENSG00000158488_CD1E	0.0438	0.00662857	0.200286	-0.573154	-0.348679	-0.0251411	0.00869391	0.0652069	0.546909	0.801667	912.975	1.00106	no	0.43675	0.497653	26	NB	1:158416072:C:A	ENSG00000158488	CD1E	158446282	158446164	158446587	1:158396719:T:C	158426929	92158
chr1	1:158416072:C:A_ENSG00000158488_CD1E	0.0438	0.00662857	0.200286	-0.573154	-0.348679	-0.0251411	0.00869391	0.0652069	0.546909	0.801667	912.975	1.00106	no	0.43675	0.497653	26	NB	1:158416072:C:A	ENSG00000158488	CD1E	158446282	158446164	158446587	1:158396719:T:C	158426929	92158
chr1	1:158416072:C:A_ENSG00000158488_CD1E	0.0438	0.00662857	0.200286	-0.573154	-0.348679	-0.0251411	0.00869391	0.0652069	0.546909	0.801667	912.975	1.00106	no	0.43675	0.497653	26	NB	1:158416072:C:A	ENSG00000158488	CD1E	158446282	158446164	158446587	1:158396719:T:C	158426929	92158
chr1	1:158416072:C:A_ENSG00000158488_CD1E	0.0438	0.00662857	0.200286	-0.573154	-0.348679	-0.0251411	0.00869391	0.0652069	0.546909	0.801667	912.975	1.00106	no	0.43675	0.497653	26	NB	1:158416072:C:A	ENSG00000158488	CD1E	158446282	158446164	158446587	1:158396719:T:C	158426929	92158
chr1	1:158416072:C:A_ENSG00000158488_CD1E	0.0438	0.00662857	0.200286	-0.573154	-0.348679	-0.0251411	0.00869391	0.0652069	0.546909	0.801667	912.975	1.00106	no	0.43675	0.497653	26	NB	1:158416072:C:A	ENSG00000158488	CD1E	158446282	158446164	158446587	1:158396719:T:C	158426929	92158
chr1	1:158416072:C:A_ENSG00000158488_CD1E	0.0438	0.00662857	0.200286	-0.573154	-0.348679	-0.0251411	0.00869391	0.0652069	0.546909	0.801667	912.975	1.00106	no	0.43675	0.497653	26	NB	1:158416072:C:A	ENSG00000158488	CD1E	158446282	158446164	158446587	1:158396719:T:C	158426929	92158
chr1	1:158416072:C:A_ENSG00000158488_CD1E	0.0438	0.00662857	0.200286	-0.573154	-0.348679	-0.0251411	0.00869391	0.0652069	0.546909	0.801667	912.975	1.00106	no	0.43675	0.497653	26	NB	1:158416072:C:A	ENSG00000158488	CD1E	158446282	158446164	158446587	1:158396719:T:C	158426929	92158
chr1	1:158418142:G:A_ENSG00000158488_CD1E	-0.0602557	0.00407207	0.207755	-0.742783	-0.581793	-0.10914	-0.0115509	0.0239359	0.338576	0.541998	2603	1.00055	no	0.418	0.497512	28	NB-ASE	1:158418142:G:A	ENSG00000158488	CD1E	158448352	158448016	158448549	1:158396719:T:C	158426929	94228
chr1	1:158418142:G:A_ENSG00000158488_CD1E	-0.0602557	0.00407207	0.207755	-0.742783	-0.581793	-0.10914	-0.0115509	0.0239359	0.338576	0.541998	2603	1.00055	no	0.418	0.497512	28	NB-ASE	1:158418142:G:A	ENSG00000158488	CD1E	158448352	158448016	158448549	1:158396719:T:C	158426929	94228
chr1	1:158418142:G:A_ENSG00000158488_CD1E	-0.0602557	0.00407207	0.207755	-0.742783	-0.581793	-0.10914	-0.0115509	0.0239359	0.338576	0.541998	2603	1.00055	no	0.418	0.497512	28	NB-ASE	1:158418142:G:A	ENSG00000158488	CD1E	158448352	158448016	158448549	1:158396719:T:C	158426929	94228
chr1	1:158418142:G:A_ENSG00000158488_CD1E	-0.0602557	0.00407207	0.207755	-0.742783	-0.581793	-0.10914	-0.0115509	0.0239359	0.338576	0.541998	2603	1.00055	no	0.418	0.497512	28	NB-ASE	1:158418142:G:A	ENSG00000158488	CD1E	158448352	158448016	158448549	1:158396719:T:C	158426929	94228
chr1	1:158418142:G:A_ENSG00000158488_CD1E	-0.0602557	0.00407207	0.207755	-0.742783	-0.581793	-0.10914	-0.0115509	0.0239359	0.338576	0.541998	2603	1.00055	no	0.418	0.497512	28	NB-ASE	1:158418142:G:A	ENSG00000158488	CD1E	158448352	158448016	158448549	1:158396719:T:C	158426929	94228
chr1	1:158418142:G:A_ENSG00000158488_CD1E	-0.0602557	0.00407207	0.207755	-0.742783	-0.581793	-0.10914	-0.0115509	0.0239359	0.338576	0.541998	2603	1.00055	no	0.418	0.497512	28	NB-ASE	1:158418142:G:A	ENSG00000158488	CD1E	158448352	158448016	158448549	1:158396719:T:C	158426929	94228
chr1	1:158418142:G:A_ENSG00000158488_CD1E	-0.0602557	0.00407207	0.207755	-0.742783	-0.581793	-0.10914	-0.0115509	0.0239359	0.338576	0.541998	2603	1.00055	no	0.418	0.497512	28	NB-ASE	1:158418142:G:A	ENSG00000158488	CD1E	158448352	158448016	158448549	1:158396719:T:C	158426929	94228
chr1	1:158418142:G:A_ENSG00000158488_CD1E	-0.0602557	0.00407207	0.207755	-0.742783	-0.581793	-0.10914	-0.0115509	0.0239359	0.338576	0.541998	2603	1.00055	no	0.418	0.497512	28	NB-ASE	1:158418142:G:A	ENSG00000158488	CD1E	158448352	158448016	158448549	1:158396719:T:C	158426929	94228
chr1	1:158419672:C:A_ENSG00000158488_CD1E	-0.00635272	0.00667941	0.215586	-0.703963	-0.526227	-0.0466133	-0.00356801	0.0424091	0.482745	0.636236	1041.76	0.999908	no	0.476	0.5	24	NB	1:158419672:C:A	ENSG00000158488	CD1E	158449882	158449384	158450918	1:158396719:T:C	158426929	95758
chr1	1:158419672:C:A_ENSG00000158488_CD1E	-0.00635272	0.00667941	0.215586	-0.703963	-0.526227	-0.0466133	-0.00356801	0.0424091	0.482745	0.636236	1041.76	0.999908	no	0.476	0.5	24	NB	1:158419672:C:A	ENSG00000158488	CD1E	158449882	158449384	158450918	1:158396719:T:C	158426929	95758
chr1	1:158419672:C:A_ENSG00000158488_CD1E	-0.00635272	0.00667941	0.215586	-0.703963	-0.526227	-0.0466133	-0.00356801	0.0424091	0.482745	0.636236	1041.76	0.999908	no	0.476	0.5	24	NB	1:158419672:C:A	ENSG00000158488	CD1E	158449882	158449384	158450918	1:158396719:T:C	158426929	95758
chr1	1:158419672:C:A_ENSG00000158488_CD1E	-0.00635272	0.00667941	0.215586	-0.703963	-0.526227	-0.0466133	-0.00356801	0.0424091	0.482745	0.636236	1041.76	0.999908	no	0.476	0.5	24	NB	1:158419672:C:A	ENSG00000158488	CD1E	158449882	158449384	158450918	1:158396719:T:C	158426929	95758
chr1	1:158419672:C:A_ENSG00000158488_CD1E	-0.00635272	0.00667941	0.215586	-0.703963	-0.526227	-0.0466133	-0.00356801	0.0424091	0.482745	0.636236	1041.76	0.999908	no	0.476	0.5	24	NB	1:158419672:C:A	ENSG00000158488	CD1E	158449882	158449384	158450918	1:158396719:T:C	158426929	95758
chr1	1:158419672:C:A_ENSG00000158488_CD1E	-0.00635272	0.00667941	0.215586	-0.703963	-0.526227	-0.0466133	-0.00356801	0.0424091	0.482745	0.636236	1041.76	0.999908	no	0.476	0.5	24	NB	1:158419672:C:A	ENSG00000158488	CD1E	158449882	158449384	158450918	1:158396719:T:C	158426929	95758
chr1	1:158419672:C:A_ENSG00000158488_CD1E	-0.00635272	0.00667941	0.215586	-0.703963	-0.526227	-0.0466133	-0.00356801	0.0424091	0.482745	0.636236	1041.76	0.999908	no	0.476	0.5	24	NB	1:158419672:C:A	ENSG00000158488	CD1E	158449882	158449384	158450918	1:158396719:T:C	158426929	95758
chr1	1:158419672:C:A_ENSG00000158488_CD1E	-0.00635272	0.00667941	0.215586	-0.703963	-0.526227	-0.0466133	-0.00356801	0.0424091	0.482745	0.636236	1041.76	0.999908	no	0.476	0.5	24	NB	1:158419672:C:A	ENSG00000158488	CD1E	158449882	158449384	158450918	1:158396719:T:C	158426929	95758
chr1	1:158420194:C:T_ENSG00000158488_CD1E	-0.00311073	0.00575993	0.221253	-0.705382	-0.510139	-0.0474089	-0.000837139	0.046029	0.517942	0.72499	1475.51	1.00026	no	0.49425	0.5	24	NB	1:158420194:C:T	ENSG00000158488	CD1E	158450404	158449384	158450918	1:158396719:T:C	158426929	96280
chr1	1:158420194:C:T_ENSG00000158488_CD1E	-0.00311073	0.00575993	0.221253	-0.705382	-0.510139	-0.0474089	-0.000837139	0.046029	0.517942	0.72499	1475.51	1.00026	no	0.49425	0.5	24	NB	1:158420194:C:T	ENSG00000158488	CD1E	158450404	158449384	158450918	1:158396719:T:C	158426929	96280
chr1	1:158420194:C:T_ENSG00000158488_CD1E	-0.00311073	0.00575993	0.221253	-0.705382	-0.510139	-0.0474089	-0.000837139	0.046029	0.517942	0.72499	1475.51	1.00026	no	0.49425	0.5	24	NB	1:158420194:C:T	ENSG00000158488	CD1E	158450404	158449384	158450918	1:158396719:T:C	158426929	96280
chr1	1:158420194:C:T_ENSG00000158488_CD1E	-0.00311073	0.00575993	0.221253	-0.705382	-0.510139	-0.0474089	-0.000837139	0.046029	0.517942	0.72499	1475.51	1.00026	no	0.49425	0.5	24	NB	1:158420194:C:T	ENSG00000158488	CD1E	158450404	158449384	158450918	1:158396719:T:C	158426929	96280
chr1	1:158420194:C:T_ENSG00000158488_CD1E	-0.00311073	0.00575993	0.221253	-0.705382	-0.510139	-0.0474089	-0.000837139	0.046029	0.517942	0.72499	1475.51	1.00026	no	0.49425	0.5	24	NB	1:158420194:C:T	ENSG00000158488	CD1E	158450404	158449384	158450918	1:158396719:T:C	158426929	96280
chr1	1:158420194:C:T_ENSG00000158488_CD1E	-0.00311073	0.00575993	0.221253	-0.705382	-0.510139	-0.0474089	-0.000837139	0.046029	0.517942	0.72499	1475.51	1.00026	no	0.49425	0.5	24	NB	1:158420194:C:T	ENSG00000158488	CD1E	158450404	158449384	158450918	1:158396719:T:C	158426929	96280
chr1	1:158420194:C:T_ENSG00000158488_CD1E	-0.00311073	0.00575993	0.221253	-0.705382	-0.510139	-0.0474089	-0.000837139	0.046029	0.517942	0.72499	1475.51	1.00026	no	0.49425	0.5	24	NB	1:158420194:C:T	ENSG00000158488	CD1E	158450404	158449384	158450918	1:158396719:T:C	158426929	96280
chr1	1:158420194:C:T_ENSG00000158488_CD1E	-0.00311073	0.00575993	0.221253	-0.705382	-0.510139	-0.0474089	-0.000837139	0.046029	0.517942	0.72499	1475.51	1.00026	no	0.49425	0.5	24	NB	1:158420194:C:T	ENSG00000158488	CD1E	158450404	158449384	158450918	1:158396719:T:C	158426929	96280
chr1	1:158420590:A:T_ENSG00000158488_CD1E	-0.00684184	0.00643954	0.201705	-0.67304	-0.507014	-0.0445937	-0.00235366	0.0372281	0.469052	0.630961	981.124	1.00075	no	0.486	0.495327	24	NB	1:158420590:A:T	ENSG00000158488	CD1E	158450800	158449384	158450918	1:158396719:T:C	158426929	96676
chr1	1:158420590:A:T_ENSG00000158488_CD1E	-0.00684184	0.00643954	0.201705	-0.67304	-0.507014	-0.0445937	-0.00235366	0.0372281	0.469052	0.630961	981.124	1.00075	no	0.486	0.495327	24	NB	1:158420590:A:T	ENSG00000158488	CD1E	158450800	158449384	158450918	1:158396719:T:C	158426929	96676
chr1	1:158420590:A:T_ENSG00000158488_CD1E	-0.00684184	0.00643954	0.201705	-0.67304	-0.507014	-0.0445937	-0.00235366	0.0372281	0.469052	0.630961	981.124	1.00075	no	0.486	0.495327	24	NB	1:158420590:A:T	ENSG00000158488	CD1E	158450800	158449384	158450918	1:158396719:T:C	158426929	96676
chr1	1:158420590:A:T_ENSG00000158488_CD1E	-0.00684184	0.00643954	0.201705	-0.67304	-0.507014	-0.0445937	-0.00235366	0.0372281	0.469052	0.630961	981.124	1.00075	no	0.486	0.495327	24	NB	1:158420590:A:T	ENSG00000158488	CD1E	158450800	158449384	158450918	1:158396719:T:C	158426929	96676
chr1	1:158420590:A:T_ENSG00000158488_CD1E	-0.00684184	0.00643954	0.201705	-0.67304	-0.507014	-0.0445937	-0.00235366	0.0372281	0.469052	0.630961	981.124	1.00075	no	0.486	0.495327	24	NB	1:158420590:A:T	ENSG00000158488	CD1E	158450800	158449384	158450918	1:158396719:T:C	158426929	96676
chr1	1:158420590:A:T_ENSG00000158488_CD1E	-0.00684184	0.00643954	0.201705	-0.67304	-0.507014	-0.0445937	-0.00235366	0.0372281	0.469052	0.630961	981.124	1.00075	no	0.486	0.495327	24	NB	1:158420590:A:T	ENSG00000158488	CD1E	158450800	158449384	158450918	1:158396719:T:C	158426929	96676
chr1	1:158420590:A:T_ENSG00000158488_CD1E	-0.00684184	0.00643954	0.201705	-0.67304	-0.507014	-0.0445937	-0.00235366	0.0372281	0.469052	0.630961	981.124	1.00075	no	0.486	0.495327	24	NB	1:158420590:A:T	ENSG00000158488	CD1E	158450800	158449384	158450918	1:158396719:T:C	158426929	96676
chr1	1:158420590:A:T_ENSG00000158488_CD1E	-0.00684184	0.00643954	0.201705	-0.67304	-0.507014	-0.0445937	-0.00235366	0.0372281	0.469052	0.630961	981.124	1.00075	no	0.486	0.495327	24	NB	1:158420590:A:T	ENSG00000158488	CD1E	158450800	158449384	158450918	1:158396719:T:C	158426929	96676
chr1	1:158420654:G:T_ENSG00000158488_CD1E	-0.0109477	0.00625142	0.209087	-0.693022	-0.501954	-0.0479562	-0.00119987	0.0402968	0.477868	0.668408	1118.66	1.00134	no	0.49075	0.493392	24	NB	1:158420654:G:T	ENSG00000158488	CD1E	158450864	158449384	158450918	1:158396719:T:C	158426929	96740
chr1	1:158420654:G:T_ENSG00000158488_CD1E	-0.0109477	0.00625142	0.209087	-0.693022	-0.501954	-0.0479562	-0.00119987	0.0402968	0.477868	0.668408	1118.66	1.00134	no	0.49075	0.493392	24	NB	1:158420654:G:T	ENSG00000158488	CD1E	158450864	158449384	158450918	1:158396719:T:C	158426929	96740
chr1	1:158420654:G:T_ENSG00000158488_CD1E	-0.0109477	0.00625142	0.209087	-0.693022	-0.501954	-0.0479562	-0.00119987	0.0402968	0.477868	0.668408	1118.66	1.00134	no	0.49075	0.493392	24	NB	1:158420654:G:T	ENSG00000158488	CD1E	158450864	158449384	158450918	1:158396719:T:C	158426929	96740
chr1	1:158420654:G:T_ENSG00000158488_CD1E	-0.0109477	0.00625142	0.209087	-0.693022	-0.501954	-0.0479562	-0.00119987	0.0402968	0.477868	0.668408	1118.66	1.00134	no	0.49075	0.493392	24	NB	1:158420654:G:T	ENSG00000158488	CD1E	158450864	158449384	158450918	1:158396719:T:C	158426929	96740
chr1	1:158420654:G:T_ENSG00000158488_CD1E	-0.0109477	0.00625142	0.209087	-0.693022	-0.501954	-0.0479562	-0.00119987	0.0402968	0.477868	0.668408	1118.66	1.00134	no	0.49075	0.493392	24	NB	1:158420654:G:T	ENSG00000158488	CD1E	158450864	158449384	158450918	1:158396719:T:C	158426929	96740
chr1	1:158420654:G:T_ENSG00000158488_CD1E	-0.0109477	0.00625142	0.209087	-0.693022	-0.501954	-0.0479562	-0.00119987	0.0402968	0.477868	0.668408	1118.66	1.00134	no	0.49075	0.493392	24	NB	1:158420654:G:T	ENSG00000158488	CD1E	158450864	158449384	158450918	1:158396719:T:C	158426929	96740
chr1	1:158420654:G:T_ENSG00000158488_CD1E	-0.0109477	0.00625142	0.209087	-0.693022	-0.501954	-0.0479562	-0.00119987	0.0402968	0.477868	0.668408	1118.66	1.00134	no	0.49075	0.493392	24	NB	1:158420654:G:T	ENSG00000158488	CD1E	158450864	158449384	158450918	1:158396719:T:C	158426929	96740
chr1	1:158420654:G:T_ENSG00000158488_CD1E	-0.0109477	0.00625142	0.209087	-0.693022	-0.501954	-0.0479562	-0.00119987	0.0402968	0.477868	0.668408	1118.66	1.00134	no	0.49075	0.493392	24	NB	1:158420654:G:T	ENSG00000158488	CD1E	158450864	158449384	158450918	1:158396719:T:C	158426929	96740
chr1	1:158421228:G:C_ENSG00000158488_CD1E	-0.0309533	0.00441778	0.189614	-0.693485	-0.496317	-0.0607298	-0.00971103	0.0283033	0.382645	0.595084	1842.17	1.00158	no	0.4315	0.479339	34	NB-ASE	1:158421228:G:C	ENSG00000158488	CD1E	158451438	158451049	158451473	1:158396719:T:C	158426929	97314
chr1	1:158421228:G:C_ENSG00000158488_CD1E	-0.0309533	0.00441778	0.189614	-0.693485	-0.496317	-0.0607298	-0.00971103	0.0283033	0.382645	0.595084	1842.17	1.00158	no	0.4315	0.479339	34	NB-ASE	1:158421228:G:C	ENSG00000158488	CD1E	158451438	158451049	158451473	1:158396719:T:C	158426929	97314
chr1	1:158421228:G:C_ENSG00000158488_CD1E	-0.0309533	0.00441778	0.189614	-0.693485	-0.496317	-0.0607298	-0.00971103	0.0283033	0.382645	0.595084	1842.17	1.00158	no	0.4315	0.479339	34	NB-ASE	1:158421228:G:C	ENSG00000158488	CD1E	158451438	158451049	158451473	1:158396719:T:C	158426929	97314
chr1	1:158421228:G:C_ENSG00000158488_CD1E	-0.0309533	0.00441778	0.189614	-0.693485	-0.496317	-0.0607298	-0.00971103	0.0283033	0.382645	0.595084	1842.17	1.00158	no	0.4315	0.479339	34	NB-ASE	1:158421228:G:C	ENSG00000158488	CD1E	158451438	158451049	158451473	1:158396719:T:C	158426929	97314
chr1	1:158421228:G:C_ENSG00000158488_CD1E	-0.0309533	0.00441778	0.189614	-0.693485	-0.496317	-0.0607298	-0.00971103	0.0283033	0.382645	0.595084	1842.17	1.00158	no	0.4315	0.479339	34	NB-ASE	1:158421228:G:C	ENSG00000158488	CD1E	158451438	158451049	158451473	1:158396719:T:C	158426929	97314
chr1	1:158421228:G:C_ENSG00000158488_CD1E	-0.0309533	0.00441778	0.189614	-0.693485	-0.496317	-0.0607298	-0.00971103	0.0283033	0.382645	0.595084	1842.17	1.00158	no	0.4315	0.479339	34	NB-ASE	1:158421228:G:C	ENSG00000158488	CD1E	158451438	158451049	158451473	1:158396719:T:C	158426929	97314
chr1	1:158421228:G:C_ENSG00000158488_CD1E	-0.0309533	0.00441778	0.189614	-0.693485	-0.496317	-0.0607298	-0.00971103	0.0283033	0.382645	0.595084	1842.17	1.00158	no	0.4315	0.479339	34	NB-ASE	1:158421228:G:C	ENSG00000158488	CD1E	158451438	158451049	158451473	1:158396719:T:C	158426929	97314
chr1	1:158421228:G:C_ENSG00000158488_CD1E	-0.0309533	0.00441778	0.189614	-0.693485	-0.496317	-0.0607298	-0.00971103	0.0283033	0.382645	0.595084	1842.17	1.00158	no	0.4315	0.479339	34	NB-ASE	1:158421228:G:C	ENSG00000158488	CD1E	158451438	158451049	158451473	1:158396719:T:C	158426929	97314
chr1	1:158422069:A:G_ENSG00000158488_CD1E	-0.0778031	0.00557301	0.221924	-0.791268	-0.632018	-0.152194	-0.0174971	0.0222772	0.322	0.530222	1585.73	1.00121	no	0.38375	0.501873	33	NB-ASE	1:158422069:A:G	ENSG00000158488	CD1E	158452279	158452187	158453449	1:158396719:T:C	158426929	98155
chr1	1:158422069:A:G_ENSG00000158488_CD1E	-0.0778031	0.00557301	0.221924	-0.791268	-0.632018	-0.152194	-0.0174971	0.0222772	0.322	0.530222	1585.73	1.00121	no	0.38375	0.501873	33	NB-ASE	1:158422069:A:G	ENSG00000158488	CD1E	158452279	158452187	158453449	1:158396719:T:C	158426929	98155
chr1	1:158422069:A:G_ENSG00000158488_CD1E	-0.0778031	0.00557301	0.221924	-0.791268	-0.632018	-0.152194	-0.0174971	0.0222772	0.322	0.530222	1585.73	1.00121	no	0.38375	0.501873	33	NB-ASE	1:158422069:A:G	ENSG00000158488	CD1E	158452279	158452187	158453449	1:158396719:T:C	158426929	98155
chr1	1:158422069:A:G_ENSG00000158488_CD1E	-0.0778031	0.00557301	0.221924	-0.791268	-0.632018	-0.152194	-0.0174971	0.0222772	0.322	0.530222	1585.73	1.00121	no	0.38375	0.501873	33	NB-ASE	1:158422069:A:G	ENSG00000158488	CD1E	158452279	158452187	158453449	1:158396719:T:C	158426929	98155
chr1	1:158422069:A:G_ENSG00000158488_CD1E	-0.0778031	0.00557301	0.221924	-0.791268	-0.632018	-0.152194	-0.0174971	0.0222772	0.322	0.530222	1585.73	1.00121	no	0.38375	0.501873	33	NB-ASE	1:158422069:A:G	ENSG00000158488	CD1E	158452279	158452187	158453449	1:158396719:T:C	158426929	98155
chr1	1:158422069:A:G_ENSG00000158488_CD1E	-0.0778031	0.00557301	0.221924	-0.791268	-0.632018	-0.152194	-0.0174971	0.0222772	0.322	0.530222	1585.73	1.00121	no	0.38375	0.501873	33	NB-ASE	1:158422069:A:G	ENSG00000158488	CD1E	158452279	158452187	158453449	1:158396719:T:C	158426929	98155
chr1	1:158422069:A:G_ENSG00000158488_CD1E	-0.0778031	0.00557301	0.221924	-0.791268	-0.632018	-0.152194	-0.0174971	0.0222772	0.322	0.530222	1585.73	1.00121	no	0.38375	0.501873	33	NB-ASE	1:158422069:A:G	ENSG00000158488	CD1E	158452279	158452187	158453449	1:158396719:T:C	158426929	98155
chr1	1:158422069:A:G_ENSG00000158488_CD1E	-0.0778031	0.00557301	0.221924	-0.791268	-0.632018	-0.152194	-0.0174971	0.0222772	0.322	0.530222	1585.73	1.00121	no	0.38375	0.501873	33	NB-ASE	1:158422069:A:G	ENSG00000158488	CD1E	158452279	158452187	158453449	1:158396719:T:C	158426929	98155
chr1	1:158423648:C:A_ENSG00000158488_CD1E	-0.270069	0.0111617	0.294894	-1.05713	-0.908293	-0.486928	-0.222205	-0.0106365	0.132635	0.287047	698.02	1.01079	no	0.1995	0.5	38	NB	1:158423648:C:A	ENSG00000158488	CD1E	158453858	158453450	158454568	1:158396719:T:C	158426929	99734
chr1	1:158423648:C:A_ENSG00000158488_CD1E	-0.270069	0.0111617	0.294894	-1.05713	-0.908293	-0.486928	-0.222205	-0.0106365	0.132635	0.287047	698.02	1.01079	no	0.1995	0.5	38	NB	1:158423648:C:A	ENSG00000158488	CD1E	158453858	158453450	158454568	1:158396719:T:C	158426929	99734
chr1	1:158423648:C:A_ENSG00000158488_CD1E	-0.270069	0.0111617	0.294894	-1.05713	-0.908293	-0.486928	-0.222205	-0.0106365	0.132635	0.287047	698.02	1.01079	no	0.1995	0.5	38	NB	1:158423648:C:A	ENSG00000158488	CD1E	158453858	158453450	158454568	1:158396719:T:C	158426929	99734
chr1	1:158423648:C:A_ENSG00000158488_CD1E	-0.270069	0.0111617	0.294894	-1.05713	-0.908293	-0.486928	-0.222205	-0.0106365	0.132635	0.287047	698.02	1.01079	no	0.1995	0.5	38	NB	1:158423648:C:A	ENSG00000158488	CD1E	158453858	158453450	158454568	1:158396719:T:C	158426929	99734
chr1	1:158423648:C:A_ENSG00000158488_CD1E	-0.270069	0.0111617	0.294894	-1.05713	-0.908293	-0.486928	-0.222205	-0.0106365	0.132635	0.287047	698.02	1.01079	no	0.1995	0.5	38	NB	1:158423648:C:A	ENSG00000158488	CD1E	158453858	158453450	158454568	1:158396719:T:C	158426929	99734
chr1	1:158423648:C:A_ENSG00000158488_CD1E	-0.270069	0.0111617	0.294894	-1.05713	-0.908293	-0.486928	-0.222205	-0.0106365	0.132635	0.287047	698.02	1.01079	no	0.1995	0.5	38	NB	1:158423648:C:A	ENSG00000158488	CD1E	158453858	158453450	158454568	1:158396719:T:C	158426929	99734
chr1	1:158423648:C:A_ENSG00000158488_CD1E	-0.270069	0.0111617	0.294894	-1.05713	-0.908293	-0.486928	-0.222205	-0.0106365	0.132635	0.287047	698.02	1.01079	no	0.1995	0.5	38	NB	1:158423648:C:A	ENSG00000158488	CD1E	158453858	158453450	158454568	1:158396719:T:C	158426929	99734
chr1	1:158423648:C:A_ENSG00000158488_CD1E	-0.270069	0.0111617	0.294894	-1.05713	-0.908293	-0.486928	-0.222205	-0.0106365	0.132635	0.287047	698.02	1.01079	no	0.1995	0.5	38	NB	1:158423648:C:A	ENSG00000158488	CD1E	158453858	158453450	158454568	1:158396719:T:C	158426929	99734
chr1	1:158423922:G:A_ENSG00000158488_CD1E	-0.254284	0.0114772	0.301835	-1.14961	-0.921063	-0.478743	-0.168157	-0.00836473	0.125428	0.303202	691.622	1.00312	no	0.2075	0.5	38	NB	1:158423922:G:A	ENSG00000158488	CD1E	158454132	158453450	158454568	1:158396719:T:C	158426929	100008
chr1	1:158423922:G:A_ENSG00000158488_CD1E	-0.254284	0.0114772	0.301835	-1.14961	-0.921063	-0.478743	-0.168157	-0.00836473	0.125428	0.303202	691.622	1.00312	no	0.2075	0.5	38	NB	1:158423922:G:A	ENSG00000158488	CD1E	158454132	158453450	158454568	1:158396719:T:C	158426929	100008
chr1	1:158423922:G:A_ENSG00000158488_CD1E	-0.254284	0.0114772	0.301835	-1.14961	-0.921063	-0.478743	-0.168157	-0.00836473	0.125428	0.303202	691.622	1.00312	no	0.2075	0.5	38	NB	1:158423922:G:A	ENSG00000158488	CD1E	158454132	158453450	158454568	1:158396719:T:C	158426929	100008
chr1	1:158423922:G:A_ENSG00000158488_CD1E	-0.254284	0.0114772	0.301835	-1.14961	-0.921063	-0.478743	-0.168157	-0.00836473	0.125428	0.303202	691.622	1.00312	no	0.2075	0.5	38	NB	1:158423922:G:A	ENSG00000158488	CD1E	158454132	158453450	158454568	1:158396719:T:C	158426929	100008
chr1	1:158423922:G:A_ENSG00000158488_CD1E	-0.254284	0.0114772	0.301835	-1.14961	-0.921063	-0.478743	-0.168157	-0.00836473	0.125428	0.303202	691.622	1.00312	no	0.2075	0.5	38	NB	1:158423922:G:A	ENSG00000158488	CD1E	158454132	158453450	158454568	1:158396719:T:C	158426929	100008
chr1	1:158423922:G:A_ENSG00000158488_CD1E	-0.254284	0.0114772	0.301835	-1.14961	-0.921063	-0.478743	-0.168157	-0.00836473	0.125428	0.303202	691.622	1.00312	no	0.2075	0.5	38	NB	1:158423922:G:A	ENSG00000158488	CD1E	158454132	158453450	158454568	1:158396719:T:C	158426929	100008
chr1	1:158423922:G:A_ENSG00000158488_CD1E	-0.254284	0.0114772	0.301835	-1.14961	-0.921063	-0.478743	-0.168157	-0.00836473	0.125428	0.303202	691.622	1.00312	no	0.2075	0.5	38	NB	1:158423922:G:A	ENSG00000158488	CD1E	158454132	158453450	158454568	1:158396719:T:C	158426929	100008
chr1	1:158423922:G:A_ENSG00000158488_CD1E	-0.254284	0.0114772	0.301835	-1.14961	-0.921063	-0.478743	-0.168157	-0.00836473	0.125428	0.303202	691.622	1.00312	no	0.2075	0.5	38	NB	1:158423922:G:A	ENSG00000158488	CD1E	158454132	158453450	158454568	1:158396719:T:C	158426929	100008
chr1	1:158425271:C:A_ENSG00000158488_CD1E	0.000881184	0.00558311	0.203801	-0.672738	-0.476139	-0.0433099	-0.00114163	0.0405743	0.49514	0.696754	1332.49	1.00311	no	0.508	0	29	NB	1:158425271:C:A	ENSG00000158488	CD1E	158455481	158454569	158455859	1:158396719:T:C	158426929	101357
chr1	1:158425271:C:A_ENSG00000158488_CD1E	0.000881184	0.00558311	0.203801	-0.672738	-0.476139	-0.0433099	-0.00114163	0.0405743	0.49514	0.696754	1332.49	1.00311	no	0.508	0	29	NB	1:158425271:C:A	ENSG00000158488	CD1E	158455481	158454569	158455859	1:158396719:T:C	158426929	101357
chr1	1:158425271:C:A_ENSG00000158488_CD1E	0.000881184	0.00558311	0.203801	-0.672738	-0.476139	-0.0433099	-0.00114163	0.0405743	0.49514	0.696754	1332.49	1.00311	no	0.508	0	29	NB	1:158425271:C:A	ENSG00000158488	CD1E	158455481	158454569	158455859	1:158396719:T:C	158426929	101357
chr1	1:158425271:C:A_ENSG00000158488_CD1E	0.000881184	0.00558311	0.203801	-0.672738	-0.476139	-0.0433099	-0.00114163	0.0405743	0.49514	0.696754	1332.49	1.00311	no	0.508	0	29	NB	1:158425271:C:A	ENSG00000158488	CD1E	158455481	158454569	158455859	1:158396719:T:C	158426929	101357
chr1	1:158425271:C:A_ENSG00000158488_CD1E	0.000881184	0.00558311	0.203801	-0.672738	-0.476139	-0.0433099	-0.00114163	0.0405743	0.49514	0.696754	1332.49	1.00311	no	0.508	0	29	NB	1:158425271:C:A	ENSG00000158488	CD1E	158455481	158454569	158455859	1:158396719:T:C	158426929	101357
chr1	1:158425271:C:A_ENSG00000158488_CD1E	0.000881184	0.00558311	0.203801	-0.672738	-0.476139	-0.0433099	-0.00114163	0.0405743	0.49514	0.696754	1332.49	1.00311	no	0.508	0	29	NB	1:158425271:C:A	ENSG00000158488	CD1E	158455481	158454569	158455859	1:158396719:T:C	158426929	101357
chr1	1:158425271:C:A_ENSG00000158488_CD1E	0.000881184	0.00558311	0.203801	-0.672738	-0.476139	-0.0433099	-0.00114163	0.0405743	0.49514	0.696754	1332.49	1.00311	no	0.508	0	29	NB	1:158425271:C:A	ENSG00000158488	CD1E	158455481	158454569	158455859	1:158396719:T:C	158426929	101357
chr1	1:158425271:C:A_ENSG00000158488_CD1E	0.000881184	0.00558311	0.203801	-0.672738	-0.476139	-0.0433099	-0.00114163	0.0405743	0.49514	0.696754	1332.49	1.00311	no	0.508	0	29	NB	1:158425271:C:A	ENSG00000158488	CD1E	158455481	158454569	158455859	1:158396719:T:C	158426929	101357
chr1	1:158426079:A:G_ENSG00000158488_CD1E	-0.0325537	0.00629178	0.204836	-0.712125	-0.549609	-0.0665293	-0.00689536	0.0330559	0.387521	0.60731	1059.9	1.00239	no	0.446	0.5	22	NB	1:158426079:A:G	ENSG00000158488	CD1E	158456289	158455873	158456909	1:158396719:T:C	158426929	102165
chr1	1:158426079:A:G_ENSG00000158488_CD1E	-0.0325537	0.00629178	0.204836	-0.712125	-0.549609	-0.0665293	-0.00689536	0.0330559	0.387521	0.60731	1059.9	1.00239	no	0.446	0.5	22	NB	1:158426079:A:G	ENSG00000158488	CD1E	158456289	158455873	158456909	1:158396719:T:C	158426929	102165
chr1	1:158426079:A:G_ENSG00000158488_CD1E	-0.0325537	0.00629178	0.204836	-0.712125	-0.549609	-0.0665293	-0.00689536	0.0330559	0.387521	0.60731	1059.9	1.00239	no	0.446	0.5	22	NB	1:158426079:A:G	ENSG00000158488	CD1E	158456289	158455873	158456909	1:158396719:T:C	158426929	102165
chr1	1:158426079:A:G_ENSG00000158488_CD1E	-0.0325537	0.00629178	0.204836	-0.712125	-0.549609	-0.0665293	-0.00689536	0.0330559	0.387521	0.60731	1059.9	1.00239	no	0.446	0.5	22	NB	1:158426079:A:G	ENSG00000158488	CD1E	158456289	158455873	158456909	1:158396719:T:C	158426929	102165
chr1	1:158426079:A:G_ENSG00000158488_CD1E	-0.0325537	0.00629178	0.204836	-0.712125	-0.549609	-0.0665293	-0.00689536	0.0330559	0.387521	0.60731	1059.9	1.00239	no	0.446	0.5	22	NB	1:158426079:A:G	ENSG00000158488	CD1E	158456289	158455873	158456909	1:158396719:T:C	158426929	102165
chr1	1:158426079:A:G_ENSG00000158488_CD1E	-0.0325537	0.00629178	0.204836	-0.712125	-0.549609	-0.0665293	-0.00689536	0.0330559	0.387521	0.60731	1059.9	1.00239	no	0.446	0.5	22	NB	1:158426079:A:G	ENSG00000158488	CD1E	158456289	158455873	158456909	1:158396719:T:C	158426929	102165
chr1	1:158426079:A:G_ENSG00000158488_CD1E	-0.0325537	0.00629178	0.204836	-0.712125	-0.549609	-0.0665293	-0.00689536	0.0330559	0.387521	0.60731	1059.9	1.00239	no	0.446	0.5	22	NB	1:158426079:A:G	ENSG00000158488	CD1E	158456289	158455873	158456909	1:158396719:T:C	158426929	102165
chr1	1:158426079:A:G_ENSG00000158488_CD1E	-0.0325537	0.00629178	0.204836	-0.712125	-0.549609	-0.0665293	-0.00689536	0.0330559	0.387521	0.60731	1059.9	1.00239	no	0.446	0.5	22	NB	1:158426079:A:G	ENSG00000158488	CD1E	158456289	158455873	158456909	1:158396719:T:C	158426929	102165
chr1	1:158426187:C:A_ENSG00000158488_CD1E	-0.0442939	0.00711698	0.217472	-0.805502	-0.579041	-0.0761023	-0.00860417	0.0283018	0.406094	0.649251	933.715	1.00259	no	0.43475	0.5	22	NB	1:158426187:C:A	ENSG00000158488	CD1E	158456397	158455873	158456909	1:158396719:T:C	158426929	102273
chr1	1:158426187:C:A_ENSG00000158488_CD1E	-0.0442939	0.00711698	0.217472	-0.805502	-0.579041	-0.0761023	-0.00860417	0.0283018	0.406094	0.649251	933.715	1.00259	no	0.43475	0.5	22	NB	1:158426187:C:A	ENSG00000158488	CD1E	158456397	158455873	158456909	1:158396719:T:C	158426929	102273
chr1	1:158426187:C:A_ENSG00000158488_CD1E	-0.0442939	0.00711698	0.217472	-0.805502	-0.579041	-0.0761023	-0.00860417	0.0283018	0.406094	0.649251	933.715	1.00259	no	0.43475	0.5	22	NB	1:158426187:C:A	ENSG00000158488	CD1E	158456397	158455873	158456909	1:158396719:T:C	158426929	102273
chr1	1:158426187:C:A_ENSG00000158488_CD1E	-0.0442939	0.00711698	0.217472	-0.805502	-0.579041	-0.0761023	-0.00860417	0.0283018	0.406094	0.649251	933.715	1.00259	no	0.43475	0.5	22	NB	1:158426187:C:A	ENSG00000158488	CD1E	158456397	158455873	158456909	1:158396719:T:C	158426929	102273
chr1	1:158426187:C:A_ENSG00000158488_CD1E	-0.0442939	0.00711698	0.217472	-0.805502	-0.579041	-0.0761023	-0.00860417	0.0283018	0.406094	0.649251	933.715	1.00259	no	0.43475	0.5	22	NB	1:158426187:C:A	ENSG00000158488	CD1E	158456397	158455873	158456909	1:158396719:T:C	158426929	102273
chr1	1:158426187:C:A_ENSG00000158488_CD1E	-0.0442939	0.00711698	0.217472	-0.805502	-0.579041	-0.0761023	-0.00860417	0.0283018	0.406094	0.649251	933.715	1.00259	no	0.43475	0.5	22	NB	1:158426187:C:A	ENSG00000158488	CD1E	158456397	158455873	158456909	1:158396719:T:C	158426929	102273
chr1	1:158426187:C:A_ENSG00000158488_CD1E	-0.0442939	0.00711698	0.217472	-0.805502	-0.579041	-0.0761023	-0.00860417	0.0283018	0.406094	0.649251	933.715	1.00259	no	0.43475	0.5	22	NB	1:158426187:C:A	ENSG00000158488	CD1E	158456397	158455873	158456909	1:158396719:T:C	158426929	102273
chr1	1:158426187:C:A_ENSG00000158488_CD1E	-0.0442939	0.00711698	0.217472	-0.805502	-0.579041	-0.0761023	-0.00860417	0.0283018	0.406094	0.649251	933.715	1.00259	no	0.43475	0.5	22	NB	1:158426187:C:A	ENSG00000158488	CD1E	158456397	158455873	158456909	1:158396719:T:C	158426929	102273
chr1	1:158426851:A:G_ENSG00000158488_CD1E	-0.0367663	0.00411493	0.205401	-0.769316	-0.566152	-0.0644161	-0.00590684	0.0311175	0.380266	0.544752	2491.61	1.00168	no	0.45475	0.5	29	NB-ASE	1:158426851:A:G	ENSG00000158488	CD1E	158457061	158456910	158457280	1:158396719:T:C	158426929	102937
chr1	1:158426851:A:G_ENSG00000158488_CD1E	-0.0367663	0.00411493	0.205401	-0.769316	-0.566152	-0.0644161	-0.00590684	0.0311175	0.380266	0.544752	2491.61	1.00168	no	0.45475	0.5	29	NB-ASE	1:158426851:A:G	ENSG00000158488	CD1E	158457061	158456910	158457280	1:158396719:T:C	158426929	102937
chr1	1:158426851:A:G_ENSG00000158488_CD1E	-0.0367663	0.00411493	0.205401	-0.769316	-0.566152	-0.0644161	-0.00590684	0.0311175	0.380266	0.544752	2491.61	1.00168	no	0.45475	0.5	29	NB-ASE	1:158426851:A:G	ENSG00000158488	CD1E	158457061	158456910	158457280	1:158396719:T:C	158426929	102937
chr1	1:158426851:A:G_ENSG00000158488_CD1E	-0.0367663	0.00411493	0.205401	-0.769316	-0.566152	-0.0644161	-0.00590684	0.0311175	0.380266	0.544752	2491.61	1.00168	no	0.45475	0.5	29	NB-ASE	1:158426851:A:G	ENSG00000158488	CD1E	158457061	158456910	158457280	1:158396719:T:C	158426929	102937
chr1	1:158426851:A:G_ENSG00000158488_CD1E	-0.0367663	0.00411493	0.205401	-0.769316	-0.566152	-0.0644161	-0.00590684	0.0311175	0.380266	0.544752	2491.61	1.00168	no	0.45475	0.5	29	NB-ASE	1:158426851:A:G	ENSG00000158488	CD1E	158457061	158456910	158457280	1:158396719:T:C	158426929	102937
chr1	1:158426851:A:G_ENSG00000158488_CD1E	-0.0367663	0.00411493	0.205401	-0.769316	-0.566152	-0.0644161	-0.00590684	0.0311175	0.380266	0.544752	2491.61	1.00168	no	0.45475	0.5	29	NB-ASE	1:158426851:A:G	ENSG00000158488	CD1E	158457061	158456910	158457280	1:158396719:T:C	158426929	102937
chr1	1:158426851:A:G_ENSG00000158488_CD1E	-0.0367663	0.00411493	0.205401	-0.769316	-0.566152	-0.0644161	-0.00590684	0.0311175	0.380266	0.544752	2491.61	1.00168	no	0.45475	0.5	29	NB-ASE	1:158426851:A:G	ENSG00000158488	CD1E	158457061	158456910	158457280	1:158396719:T:C	158426929	102937
chr1	1:158426851:A:G_ENSG00000158488_CD1E	-0.0367663	0.00411493	0.205401	-0.769316	-0.566152	-0.0644161	-0.00590684	0.0311175	0.380266	0.544752	2491.61	1.00168	no	0.45475	0.5	29	NB-ASE	1:158426851:A:G	ENSG00000158488	CD1E	158457061	158456910	158457280	1:158396719:T:C	158426929	102937
chr1	1:158427358:C:T_ENSG00000158488_CD1E	-0.028927	0.0074894	0.228002	-0.825018	-0.557693	-0.0712206	-0.00457849	0.0362935	0.460351	0.63898	926.796	1.00262	no	0.465	0.5	24	NB	1:158427358:C:T	ENSG00000158488	CD1E	158457568	158457281	158459365	1:158396719:T:C	158426929	103444
chr1	1:158427358:C:T_ENSG00000158488_CD1E	-0.028927	0.0074894	0.228002	-0.825018	-0.557693	-0.0712206	-0.00457849	0.0362935	0.460351	0.63898	926.796	1.00262	no	0.465	0.5	24	NB	1:158427358:C:T	ENSG00000158488	CD1E	158457568	158457281	158459365	1:158396719:T:C	158426929	103444
chr1	1:158427358:C:T_ENSG00000158488_CD1E	-0.028927	0.0074894	0.228002	-0.825018	-0.557693	-0.0712206	-0.00457849	0.0362935	0.460351	0.63898	926.796	1.00262	no	0.465	0.5	24	NB	1:158427358:C:T	ENSG00000158488	CD1E	158457568	158457281	158459365	1:158396719:T:C	158426929	103444
chr1	1:158427358:C:T_ENSG00000158488_CD1E	-0.028927	0.0074894	0.228002	-0.825018	-0.557693	-0.0712206	-0.00457849	0.0362935	0.460351	0.63898	926.796	1.00262	no	0.465	0.5	24	NB	1:158427358:C:T	ENSG00000158488	CD1E	158457568	158457281	158459365	1:158396719:T:C	158426929	103444
chr1	1:158427358:C:T_ENSG00000158488_CD1E	-0.028927	0.0074894	0.228002	-0.825018	-0.557693	-0.0712206	-0.00457849	0.0362935	0.460351	0.63898	926.796	1.00262	no	0.465	0.5	24	NB	1:158427358:C:T	ENSG00000158488	CD1E	158457568	158457281	158459365	1:158396719:T:C	158426929	103444
chr1	1:158427358:C:T_ENSG00000158488_CD1E	-0.028927	0.0074894	0.228002	-0.825018	-0.557693	-0.0712206	-0.00457849	0.0362935	0.460351	0.63898	926.796	1.00262	no	0.465	0.5	24	NB	1:158427358:C:T	ENSG00000158488	CD1E	158457568	158457281	158459365	1:158396719:T:C	158426929	103444
chr1	1:158427358:C:T_ENSG00000158488_CD1E	-0.028927	0.0074894	0.228002	-0.825018	-0.557693	-0.0712206	-0.00457849	0.0362935	0.460351	0.63898	926.796	1.00262	no	0.465	0.5	24	NB	1:158427358:C:T	ENSG00000158488	CD1E	158457568	158457281	158459365	1:158396719:T:C	158426929	103444
chr1	1:158427358:C:T_ENSG00000158488_CD1E	-0.028927	0.0074894	0.228002	-0.825018	-0.557693	-0.0712206	-0.00457849	0.0362935	0.460351	0.63898	926.796	1.00262	no	0.465	0.5	24	NB	1:158427358:C:T	ENSG00000158488	CD1E	158457568	158457281	158459365	1:158396719:T:C	158426929	103444
chr1	1:158427811:C:T_ENSG00000158488_CD1E	-0.0192742	0.00707285	0.226344	-0.779444	-0.56768	-0.0565318	-0.00378613	0.0384592	0.483972	0.71351	1024.11	1.00205	no	0.475		24	NB	1:158427811:C:T	ENSG00000158488	CD1E	158458021	158457281	158459365	1:158396719:T:C	158426929	103897
chr1	1:158427811:C:T_ENSG00000158488_CD1E	-0.0192742	0.00707285	0.226344	-0.779444	-0.56768	-0.0565318	-0.00378613	0.0384592	0.483972	0.71351	1024.11	1.00205	no	0.475		24	NB	1:158427811:C:T	ENSG00000158488	CD1E	158458021	158457281	158459365	1:158396719:T:C	158426929	103897
chr1	1:158427811:C:T_ENSG00000158488_CD1E	-0.0192742	0.00707285	0.226344	-0.779444	-0.56768	-0.0565318	-0.00378613	0.0384592	0.483972	0.71351	1024.11	1.00205	no	0.475		24	NB	1:158427811:C:T	ENSG00000158488	CD1E	158458021	158457281	158459365	1:158396719:T:C	158426929	103897
chr1	1:158427811:C:T_ENSG00000158488_CD1E	-0.0192742	0.00707285	0.226344	-0.779444	-0.56768	-0.0565318	-0.00378613	0.0384592	0.483972	0.71351	1024.11	1.00205	no	0.475		24	NB	1:158427811:C:T	ENSG00000158488	CD1E	158458021	158457281	158459365	1:158396719:T:C	158426929	103897
chr1	1:158427811:C:T_ENSG00000158488_CD1E	-0.0192742	0.00707285	0.226344	-0.779444	-0.56768	-0.0565318	-0.00378613	0.0384592	0.483972	0.71351	1024.11	1.00205	no	0.475		24	NB	1:158427811:C:T	ENSG00000158488	CD1E	158458021	158457281	158459365	1:158396719:T:C	158426929	103897
chr1	1:158427811:C:T_ENSG00000158488_CD1E	-0.0192742	0.00707285	0.226344	-0.779444	-0.56768	-0.0565318	-0.00378613	0.0384592	0.483972	0.71351	1024.11	1.00205	no	0.475		24	NB	1:158427811:C:T	ENSG00000158488	CD1E	158458021	158457281	158459365	1:158396719:T:C	158426929	103897
chr1	1:158427811:C:T_ENSG00000158488_CD1E	-0.0192742	0.00707285	0.226344	-0.779444	-0.56768	-0.0565318	-0.00378613	0.0384592	0.483972	0.71351	1024.11	1.00205	no	0.475		24	NB	1:158427811:C:T	ENSG00000158488	CD1E	158458021	158457281	158459365	1:158396719:T:C	158426929	103897
chr1	1:158427811:C:T_ENSG00000158488_CD1E	-0.0192742	0.00707285	0.226344	-0.779444	-0.56768	-0.0565318	-0.00378613	0.0384592	0.483972	0.71351	1024.11	1.00205	no	0.475		24	NB	1:158427811:C:T	ENSG00000158488	CD1E	158458021	158457281	158459365	1:158396719:T:C	158426929	103897
chr1	1:158430583:T:C_ENSG00000158488_CD1E	0.022284	0.0067452	0.204817	-0.67252	-0.459756	-0.0351136	0.00414601	0.0563124	0.518829	0.758707	922.02	1.00478	no	0.46725		36	NB	1:158430583:T:C	ENSG00000158488	CD1E	158460793	158459916	158461486	1:158396719:T:C	158426929	106669
chr1	1:158430583:T:C_ENSG00000158488_CD1E	0.022284	0.0067452	0.204817	-0.67252	-0.459756	-0.0351136	0.00414601	0.0563124	0.518829	0.758707	922.02	1.00478	no	0.46725		36	NB	1:158430583:T:C	ENSG00000158488	CD1E	158460793	158459916	158461486	1:158396719:T:C	158426929	106669
chr1	1:158430583:T:C_ENSG00000158488_CD1E	0.022284	0.0067452	0.204817	-0.67252	-0.459756	-0.0351136	0.00414601	0.0563124	0.518829	0.758707	922.02	1.00478	no	0.46725		36	NB	1:158430583:T:C	ENSG00000158488	CD1E	158460793	158459916	158461486	1:158396719:T:C	158426929	106669
chr1	1:158430583:T:C_ENSG00000158488_CD1E	0.022284	0.0067452	0.204817	-0.67252	-0.459756	-0.0351136	0.00414601	0.0563124	0.518829	0.758707	922.02	1.00478	no	0.46725		36	NB	1:158430583:T:C	ENSG00000158488	CD1E	158460793	158459916	158461486	1:158396719:T:C	158426929	106669
chr1	1:158430583:T:C_ENSG00000158488_CD1E	0.022284	0.0067452	0.204817	-0.67252	-0.459756	-0.0351136	0.00414601	0.0563124	0.518829	0.758707	922.02	1.00478	no	0.46725		36	NB	1:158430583:T:C	ENSG00000158488	CD1E	158460793	158459916	158461486	1:158396719:T:C	158426929	106669
chr1	1:158430583:T:C_ENSG00000158488_CD1E	0.022284	0.0067452	0.204817	-0.67252	-0.459756	-0.0351136	0.00414601	0.0563124	0.518829	0.758707	922.02	1.00478	no	0.46725		36	NB	1:158430583:T:C	ENSG00000158488	CD1E	158460793	158459916	158461486	1:158396719:T:C	158426929	106669
chr1	1:158430583:T:C_ENSG00000158488_CD1E	0.022284	0.0067452	0.204817	-0.67252	-0.459756	-0.0351136	0.00414601	0.0563124	0.518829	0.758707	922.02	1.00478	no	0.46725		36	NB	1:158430583:T:C	ENSG00000158488	CD1E	158460793	158459916	158461486	1:158396719:T:C	158426929	106669
chr1	1:158430583:T:C_ENSG00000158488_CD1E	0.022284	0.0067452	0.204817	-0.67252	-0.459756	-0.0351136	0.00414601	0.0563124	0.518829	0.758707	922.02	1.00478	no	0.46725		36	NB	1:158430583:T:C	ENSG00000158488	CD1E	158460793	158459916	158461486	1:158396719:T:C	158426929	106669
chr1	1:158431213:C:T_ENSG00000158488_CD1E	0.0206173	0.00678877	0.207769	-0.668185	-0.452769	-0.0336963	0.00413749	0.0525596	0.523524	0.719358	936.65	1.00092	no	0.47	0.5	36	NB	1:158431213:C:T	ENSG00000158488	CD1E	158461423	158459916	158461486	1:158396719:T:C	158426929	107299
chr1	1:158431213:C:T_ENSG00000158488_CD1E	0.0206173	0.00678877	0.207769	-0.668185	-0.452769	-0.0336963	0.00413749	0.0525596	0.523524	0.719358	936.65	1.00092	no	0.47	0.5	36	NB	1:158431213:C:T	ENSG00000158488	CD1E	158461423	158459916	158461486	1:158396719:T:C	158426929	107299
chr1	1:158431213:C:T_ENSG00000158488_CD1E	0.0206173	0.00678877	0.207769	-0.668185	-0.452769	-0.0336963	0.00413749	0.0525596	0.523524	0.719358	936.65	1.00092	no	0.47	0.5	36	NB	1:158431213:C:T	ENSG00000158488	CD1E	158461423	158459916	158461486	1:158396719:T:C	158426929	107299
chr1	1:158431213:C:T_ENSG00000158488_CD1E	0.0206173	0.00678877	0.207769	-0.668185	-0.452769	-0.0336963	0.00413749	0.0525596	0.523524	0.719358	936.65	1.00092	no	0.47	0.5	36	NB	1:158431213:C:T	ENSG00000158488	CD1E	158461423	158459916	158461486	1:158396719:T:C	158426929	107299
chr1	1:158431213:C:T_ENSG00000158488_CD1E	0.0206173	0.00678877	0.207769	-0.668185	-0.452769	-0.0336963	0.00413749	0.0525596	0.523524	0.719358	936.65	1.00092	no	0.47	0.5	36	NB	1:158431213:C:T	ENSG00000158488	CD1E	158461423	158459916	158461486	1:158396719:T:C	158426929	107299
chr1	1:158431213:C:T_ENSG00000158488_CD1E	0.0206173	0.00678877	0.207769	-0.668185	-0.452769	-0.0336963	0.00413749	0.0525596	0.523524	0.719358	936.65	1.00092	no	0.47	0.5	36	NB	1:158431213:C:T	ENSG00000158488	CD1E	158461423	158459916	158461486	1:158396719:T:C	158426929	107299
chr1	1:158431213:C:T_ENSG00000158488_CD1E	0.0206173	0.00678877	0.207769	-0.668185	-0.452769	-0.0336963	0.00413749	0.0525596	0.523524	0.719358	936.65	1.00092	no	0.47	0.5	36	NB	1:158431213:C:T	ENSG00000158488	CD1E	158461423	158459916	158461486	1:158396719:T:C	158426929	107299
chr1	1:158431213:C:T_ENSG00000158488_CD1E	0.0206173	0.00678877	0.207769	-0.668185	-0.452769	-0.0336963	0.00413749	0.0525596	0.523524	0.719358	936.65	1.00092	no	0.47	0.5	36	NB	1:158431213:C:T	ENSG00000158488	CD1E	158461423	158459916	158461486	1:158396719:T:C	158426929	107299
chr1	1:158431310:A:C_ENSG00000158488_CD1E	-0.135637	0.00769369	0.250527	-0.929023	-0.73717	-0.270617	-0.0304442	0.0141904	0.244111	0.41206	1060.33	1.0008	no	0.33175	0.51	29	NB-ASE	1:158431310:A:C	ENSG00000158488	CD1E	158461520	158461487	158461884	1:158396719:T:C	158426929	107396
chr1	1:158431310:A:C_ENSG00000158488_CD1E	-0.135637	0.00769369	0.250527	-0.929023	-0.73717	-0.270617	-0.0304442	0.0141904	0.244111	0.41206	1060.33	1.0008	no	0.33175	0.51	29	NB-ASE	1:158431310:A:C	ENSG00000158488	CD1E	158461520	158461487	158461884	1:158396719:T:C	158426929	107396
chr1	1:158431310:A:C_ENSG00000158488_CD1E	-0.135637	0.00769369	0.250527	-0.929023	-0.73717	-0.270617	-0.0304442	0.0141904	0.244111	0.41206	1060.33	1.0008	no	0.33175	0.51	29	NB-ASE	1:158431310:A:C	ENSG00000158488	CD1E	158461520	158461487	158461884	1:158396719:T:C	158426929	107396
chr1	1:158431310:A:C_ENSG00000158488_CD1E	-0.135637	0.00769369	0.250527	-0.929023	-0.73717	-0.270617	-0.0304442	0.0141904	0.244111	0.41206	1060.33	1.0008	no	0.33175	0.51	29	NB-ASE	1:158431310:A:C	ENSG00000158488	CD1E	158461520	158461487	158461884	1:158396719:T:C	158426929	107396
chr1	1:158431310:A:C_ENSG00000158488_CD1E	-0.135637	0.00769369	0.250527	-0.929023	-0.73717	-0.270617	-0.0304442	0.0141904	0.244111	0.41206	1060.33	1.0008	no	0.33175	0.51	29	NB-ASE	1:158431310:A:C	ENSG00000158488	CD1E	158461520	158461487	158461884	1:158396719:T:C	158426929	107396
chr1	1:158431310:A:C_ENSG00000158488_CD1E	-0.135637	0.00769369	0.250527	-0.929023	-0.73717	-0.270617	-0.0304442	0.0141904	0.244111	0.41206	1060.33	1.0008	no	0.33175	0.51	29	NB-ASE	1:158431310:A:C	ENSG00000158488	CD1E	158461520	158461487	158461884	1:158396719:T:C	158426929	107396
chr1	1:158431310:A:C_ENSG00000158488_CD1E	-0.135637	0.00769369	0.250527	-0.929023	-0.73717	-0.270617	-0.0304442	0.0141904	0.244111	0.41206	1060.33	1.0008	no	0.33175	0.51	29	NB-ASE	1:158431310:A:C	ENSG00000158488	CD1E	158461520	158461487	158461884	1:158396719:T:C	158426929	107396
chr1	1:158431310:A:C_ENSG00000158488_CD1E	-0.135637	0.00769369	0.250527	-0.929023	-0.73717	-0.270617	-0.0304442	0.0141904	0.244111	0.41206	1060.33	1.0008	no	0.33175	0.51	29	NB-ASE	1:158431310:A:C	ENSG00000158488	CD1E	158461520	158461487	158461884	1:158396719:T:C	158426929	107396
chr1	1:158431666:T:C_ENSG00000158488_CD1E	-0.0723502	0.00523657	0.217637	-0.802899	-0.619593	-0.136919	-0.0125939	0.0223433	0.327886	0.493828	1727.32	1.00216	no	0.40175	0.494253	29	NB-ASE	1:158431666:T:C	ENSG00000158488	CD1E	158461876	158461487	158461884	1:158396719:T:C	158426929	107752
chr1	1:158431666:T:C_ENSG00000158488_CD1E	-0.0723502	0.00523657	0.217637	-0.802899	-0.619593	-0.136919	-0.0125939	0.0223433	0.327886	0.493828	1727.32	1.00216	no	0.40175	0.494253	29	NB-ASE	1:158431666:T:C	ENSG00000158488	CD1E	158461876	158461487	158461884	1:158396719:T:C	158426929	107752
chr1	1:158431666:T:C_ENSG00000158488_CD1E	-0.0723502	0.00523657	0.217637	-0.802899	-0.619593	-0.136919	-0.0125939	0.0223433	0.327886	0.493828	1727.32	1.00216	no	0.40175	0.494253	29	NB-ASE	1:158431666:T:C	ENSG00000158488	CD1E	158461876	158461487	158461884	1:158396719:T:C	158426929	107752
chr1	1:158431666:T:C_ENSG00000158488_CD1E	-0.0723502	0.00523657	0.217637	-0.802899	-0.619593	-0.136919	-0.0125939	0.0223433	0.327886	0.493828	1727.32	1.00216	no	0.40175	0.494253	29	NB-ASE	1:158431666:T:C	ENSG00000158488	CD1E	158461876	158461487	158461884	1:158396719:T:C	158426929	107752
chr1	1:158431666:T:C_ENSG00000158488_CD1E	-0.0723502	0.00523657	0.217637	-0.802899	-0.619593	-0.136919	-0.0125939	0.0223433	0.327886	0.493828	1727.32	1.00216	no	0.40175	0.494253	29	NB-ASE	1:158431666:T:C	ENSG00000158488	CD1E	158461876	158461487	158461884	1:158396719:T:C	158426929	107752
chr1	1:158431666:T:C_ENSG00000158488_CD1E	-0.0723502	0.00523657	0.217637	-0.802899	-0.619593	-0.136919	-0.0125939	0.0223433	0.327886	0.493828	1727.32	1.00216	no	0.40175	0.494253	29	NB-ASE	1:158431666:T:C	ENSG00000158488	CD1E	158461876	158461487	158461884	1:158396719:T:C	158426929	107752
chr1	1:158431666:T:C_ENSG00000158488_CD1E	-0.0723502	0.00523657	0.217637	-0.802899	-0.619593	-0.136919	-0.0125939	0.0223433	0.327886	0.493828	1727.32	1.00216	no	0.40175	0.494253	29	NB-ASE	1:158431666:T:C	ENSG00000158488	CD1E	158461876	158461487	158461884	1:158396719:T:C	158426929	107752
chr1	1:158431666:T:C_ENSG00000158488_CD1E	-0.0723502	0.00523657	0.217637	-0.802899	-0.619593	-0.136919	-0.0125939	0.0223433	0.327886	0.493828	1727.32	1.00216	no	0.40175	0.494253	29	NB-ASE	1:158431666:T:C	ENSG00000158488	CD1E	158461876	158461487	158461884	1:158396719:T:C	158426929	107752
chr1	1:172399082:G:C_ENSG00000135845_PIGC	-0.0550202	0.0024719	0.10296	-0.408561	-0.321005	-0.0862993	-0.0225826	0.00711292	0.0720852	0.161221	1734.89	1.001	no	0.306	0.493915	490	NB-ASE	1:172399082:G:C	ENSG00000135845	PIGC	172429942	172427837	172429947	1:172400484:A:C	172431344	14092
chr1	1:172399082:G:C_ENSG00000135845_PIGC	-0.0550202	0.0024719	0.10296	-0.408561	-0.321005	-0.0862993	-0.0225826	0.00711292	0.0720852	0.161221	1734.89	1.001	no	0.306	0.493915	490	NB-ASE	1:172399082:G:C	ENSG00000135845	PIGC	172429942	172427837	172429947	1:172400484:A:C	172431344	14092
chr1	1:172399082:G:C_ENSG00000135845_PIGC	-0.0550202	0.0024719	0.10296	-0.408561	-0.321005	-0.0862993	-0.0225826	0.00711292	0.0720852	0.161221	1734.89	1.001	no	0.306	0.493915	490	NB-ASE	1:172399082:G:C	ENSG00000135845	PIGC	172429942	172427837	172429947	1:172400484:A:C	172431344	14092
chr1	1:172400484:A:C_ENSG00000135845_PIGC	0.0125457	0.00401567	0.137489	-0.472571	-0.298288	-0.028127	0.00335787	0.041143	0.355971	0.503677	1172.25	1.00297	no	0.4745	0.5	133	NB	1:172400484:A:C	ENSG00000135845	PIGC	172431344	172430915	172431587	1:172400484:A:C	172431344	12690
chr1	1:172400484:A:C_ENSG00000135845_PIGC	0.0125457	0.00401567	0.137489	-0.472571	-0.298288	-0.028127	0.00335787	0.041143	0.355971	0.503677	1172.25	1.00297	no	0.4745	0.5	133	NB	1:172400484:A:C	ENSG00000135845	PIGC	172431344	172430915	172431587	1:172400484:A:C	172431344	12690
chr1	1:172400484:A:C_ENSG00000135845_PIGC	0.0125457	0.00401567	0.137489	-0.472571	-0.298288	-0.028127	0.00335787	0.041143	0.355971	0.503677	1172.25	1.00297	no	0.4745	0.5	133	NB	1:172400484:A:C	ENSG00000135845	PIGC	172431344	172430915	172431587	1:172400484:A:C	172431344	12690
chr1	1:41421733:G:A_ENSG00000179862_CITED4	-0.113343	0.00791654	0.258444	-0.965474	-0.75854	-0.232508	-0.0226604	0.0187702	0.311863	0.500545	1065.76	1.00228	no	0.36275	0.0769231	14	NB	1:41421733:G:A	ENSG00000179862	CITED4	40956061	40955967	40956724	1:41422966:A:T	40957294	93695
chr1	1:41421859:A:G_ENSG00000179862_CITED4	-0.110528	0.00818603	0.24915	-0.93307	-0.743316	-0.224644	-0.0214746	0.0157738	0.329662	0.507942	926.349	1.00195	no	0.3585	0.4375	14	NB	1:41421859:A:G	ENSG00000179862	CITED4	40956187	40955967	40956724	1:41422966:A:T	40957294	93821
chr1	1:41422196:A:G_ENSG00000179862_CITED4	-0.0931502	0.00844198	0.25033	-0.98122	-0.702976	-0.196484	-0.0204381	0.0225408	0.361872	0.567994	879.303	1.00587	no	0.38125	0.5	14	NB	1:41422196:A:G	ENSG00000179862	CITED4	40956524	40955967	40956724	1:41422966:A:T	40957294	94158
chr1	1:41422228:T:A_ENSG00000179862_CITED4	-0.11253	0.00846508	0.258178	-0.907453	-0.720081	-0.259392	-0.0251932	0.0210694	0.352964	0.569894	930.198	1.00646	no	0.361	0.5	14	NB	1:41422228:T:A	ENSG00000179862	CITED4	40956556	40955967	40956724	1:41422966:A:T	40957294	94190
chr1	1:41422259:G:A_ENSG00000179862_CITED4	-0.0990083	0.0074006	0.244535	-1.00275	-0.714512	-0.188467	-0.0177677	0.0195566	0.315215	0.525995	1091.82	1.00552	no	0.369	0.5	14	NB	1:41422259:G:A	ENSG00000179862	CITED4	40956587	40955967	40956724	1:41422966:A:T	40957294	94221
chr1	1:41422311:G:A_ENSG00000179862_CITED4	-0.10827	0.00833209	0.263645	-0.970278	-0.776709	-0.227436	-0.0186287	0.0201937	0.348159	0.557368	1001.22	1.00261	no	0.374	0.5	14	NB	1:41422311:G:A	ENSG00000179862	CITED4	40956639	40955967	40956724	1:41422966:A:T	40957294	94273
chr1	1:41422504:C:A_ENSG00000179862_CITED4	-0.0375714	0.00666899	0.24127	-0.85533	-0.6335	-0.0833203	-0.00686204	0.0377592	0.450474	0.694456	1308.84	1.00341	no	0.45425	0.5	20	NB	1:41422504:C:A	ENSG00000179862	CITED4	40956832	40956725	40957140	1:41422966:A:T	40957294	94466
chr1	1:41422601:C:T_ENSG00000179862_CITED4	-0.0443471	0.00552944	0.224273	-0.764957	-0.595762	-0.078207	-0.00708593	0.0311908	0.417251	0.618782	1645.09	1.00073	no	0.44525	0.5	20	NB	1:41422601:C:T	ENSG00000179862	CITED4	40956929	40956725	40957140	1:41422966:A:T	40957294	94563
chr1	1:41422646:G:A_ENSG00000179862_CITED4	-0.041389	0.00727729	0.242672	-0.817694	-0.640526	-0.0885664	-0.00669527	0.0351054	0.462882	0.659625	1111.98	1.00619	no	0.45725	0.480519	20	NB	1:41422646:G:A	ENSG00000179862	CITED4	40956974	40956725	40957140	1:41422966:A:T	40957294	94608
chr1	1:41422966:A:T_ENSG00000179862_CITED4	0.0266868	0.00580948	0.244003	-0.743986	-0.494133	-0.0388713	0.00495821	0.0638076	0.618915	0.879398	1764.07	1.00114	no	0.4665	0.5	9	NB	1:41422966:A:T	ENSG00000179862	CITED4	40957294	40957141	40957375	1:41422966:A:T	40957294	94928
chr1	1:41423677:G:C_ENSG00000179862_CITED4	0.00439682	0.00541783	0.232318	-0.72348	-0.527619	-0.0466797	0.000414775	0.046322	0.546439	0.838664	1838.72	0.999548	no	0.496	0.444444	5	NB	1:41423677:G:C	ENSG00000179862	CITED4	40958005	40957739	40958052	1:41422966:A:T	40957294	95639
chr1	1:41424277:C:G_ENSG00000179862_CITED4	-0.00172974	0.00659869	0.241566	-0.79805	-0.556265	-0.0522478	0.000362602	0.0509675	0.549836	0.761535	1340.16	0.999381	no	0.50325	0.5	13	NB	1:41424277:C:G	ENSG00000179862	CITED4	40958605	40958189	40958923	1:41422966:A:T	40957294	96239
chr1	1:41424563:G:A_ENSG00000179862_CITED4	0.00448793	0.00776818	0.241439	-0.75624	-0.564906	-0.0462527	0.00125726	0.0552987	0.57918	0.757738	966.001	1.00132	no	0.49275	0.5	13	NB	1:41424563:G:A	ENSG00000179862	CITED4	40958891	40958189	40958923	1:41422966:A:T	40957294	96525
chr1	1:41424606:C:T_ENSG00000179862_CITED4	-0.019848	0.00480423	0.214507	-0.787166	-0.539265	-0.0522982	-0.00353115	0.0372919	0.453964	0.661171	1993.58	1.00158	no	0.4755	0.5	7	NB	1:41424606:C:T	ENSG00000179862	CITED4	40958934	40958924	40958996	1:41422966:A:T	40957294	96568
chr1	1:41424861:G:A_ENSG00000179862_CITED4	-0.0481657	0.00748464	0.24276	-0.899953	-0.658432	-0.0967606	-0.00875055	0.0293873	0.464632	0.676405	1052	1.00293	no	0.43825	0.5	7	NB	1:41424861:G:A	ENSG00000179862	CITED4	40959189	40958997	40959331	1:41422966:A:T	40957294	96823
chr1	1:41425284:T:C_ENSG00000179862_CITED4	0.055165	0.00663205	0.236268	-0.654582	-0.42178	-0.0280778	0.0105395	0.100473	0.632716	0.843526	1269.15	1.00028	no	0.42625	0.389831	9	NB	1:41425284:T:C	ENSG00000179862	CITED4	40959612	40959468	40959712	1:41422966:A:T	40957294	97246
chr1	1:41425796:A:G_ENSG00000179862_CITED4	0.0388316	0.00533893	0.22627	-0.642715	-0.434063	-0.0323952	0.00627015	0.065622	0.616418	0.854662	1796.16	1.00201	no	0.46	0.5	11	NB	1:41425796:A:G	ENSG00000179862	CITED4	40960124	40960013	40960206	1:41422966:A:T	40957294	97758
chr1	1:41425816:A:G_ENSG00000179862_CITED4	0.039014	0.007851	0.251424	-0.750227	-0.489387	-0.0361572	0.00756819	0.0910353	0.633886	0.891127	1025.57	0.999903	no	0.44825	0.5	11	NB	1:41425816:A:G	ENSG00000179862	CITED4	40960144	40960013	40960206	1:41422966:A:T	40957294	97778
chr1	1:41425864:G:A_ENSG00000179862_CITED4	0.03589	0.00745057	0.243188	-0.709903	-0.484771	-0.0371477	0.00608909	0.0884885	0.632707	0.880004	1065.38	1.00267	no	0.45425	0.5	11	NB	1:41425864:G:A	ENSG00000179862	CITED4	40960192	40960013	40960206	1:41422966:A:T	40957294	97826
chr1	1:41430204:T:C_ENSG00000179862_CITED4	0.0954344	0.00789128	0.269617	-0.624506	-0.421055	-0.0239365	0.0182349	0.214993	0.750089	0.947181	1167.34	0.999651	no	0.3845	0.490196	5	NB	1:41430204:T:C	ENSG00000179862	CITED4	40964532	40964497	40965502	1:41422966:A:T	40957294	102166
chr1	1:26686993:G:A_ENSG00000142684_ZNF593	-0.00574113	0.00284019	0.12671	-0.476063	-0.331867	-0.0336195	-0.00138771	0.0299978	0.283316	0.439478	1990.34	1.00224	no	0.48575	0.499242	107	NB-ASE	1:26686993:G:A	ENSG00000142684	ZNF593	26360502	26360476	26360871	1:26686993:G:A	26360502	190577
chr1	1:26686993:G:A_ENSG00000142684_ZNF593	-0.00574113	0.00284019	0.12671	-0.476063	-0.331867	-0.0336195	-0.00138771	0.0299978	0.283316	0.439478	1990.34	1.00224	no	0.48575	0.499242	107	NB-ASE	1:26686993:G:A	ENSG00000142684	ZNF593	26360502	26360476	26360871	1:26686993:G:A	26360502	190577
chr1	1:26687288:T:C_ENSG00000142684_ZNF593	-0.0612213	0.00487878	0.166403	-0.658739	-0.499117	-0.0969018	-0.0146266	0.0191024	0.223611	0.391365	1163.32	1.00026	no	0.38875	0.501168	107	NB-ASE	1:26687288:T:C	ENSG00000142684	ZNF593	26360797	26360476	26360871	1:26686993:G:A	26360502	190872
chr1	1:26687288:T:C_ENSG00000142684_ZNF593	-0.0612213	0.00487878	0.166403	-0.658739	-0.499117	-0.0969018	-0.0146266	0.0191024	0.223611	0.391365	1163.32	1.00026	no	0.38875	0.501168	107	NB-ASE	1:26687288:T:C	ENSG00000142684	ZNF593	26360797	26360476	26360871	1:26686993:G:A	26360502	190872
chr1	1:26618829:C:T_ENSG00000142684_ZNF593	-0.0454801	0.00707258	0.233579	-0.823539	-0.611277	-0.0960624	-0.00898723	0.030594	0.456544	0.686743	1090.72	1.00208	no	0.44325	0.48927	14	NB	1:26618829:C:T	ENSG00000142684	ZNF593	26292338	26292294	26292429	1:26626612:C:T	26300121	122413
chr1	1:26618829:C:T_ENSG00000142684_ZNF593	-0.0454801	0.00707258	0.233579	-0.823539	-0.611277	-0.0960624	-0.00898723	0.030594	0.456544	0.686743	1090.72	1.00208	no	0.44325	0.48927	14	NB	1:26618829:C:T	ENSG00000142684	ZNF593	26292338	26292294	26292429	1:26626612:C:T	26300121	122413
chr1	1:26622700:C:T_ENSG00000142684_ZNF593	0.044138	0.00834816	0.23061	-0.665637	-0.436735	-0.0306344	0.00831671	0.0797934	0.629682	0.865841	763.09	1.0033	no	0.4375	0.518519	22	NB	1:26622700:C:T	ENSG00000142684	ZNF593	26296209	26295856	26297089	1:26626612:C:T	26300121	126284
chr1	1:26622700:C:T_ENSG00000142684_ZNF593	0.044138	0.00834816	0.23061	-0.665637	-0.436735	-0.0306344	0.00831671	0.0797934	0.629682	0.865841	763.09	1.0033	no	0.4375	0.518519	22	NB	1:26622700:C:T	ENSG00000142684	ZNF593	26296209	26295856	26297089	1:26626612:C:T	26300121	126284
chr1	1:26622889:G:A_ENSG00000142684_ZNF593	0.0241144	0.00680559	0.219622	-0.634935	-0.444262	-0.0346908	0.00284581	0.0473016	0.571027	0.849521	1041.41	1.00291	no	0.475		22	NB	1:26622889:G:A	ENSG00000142684	ZNF593	26296398	26295856	26297089	1:26626612:C:T	26300121	126473
chr1	1:26622889:G:A_ENSG00000142684_ZNF593	0.0241144	0.00680559	0.219622	-0.634935	-0.444262	-0.0346908	0.00284581	0.0473016	0.571027	0.849521	1041.41	1.00291	no	0.475		22	NB	1:26622889:G:A	ENSG00000142684	ZNF593	26296398	26295856	26297089	1:26626612:C:T	26300121	126473
chr1	1:26626612:C:T_ENSG00000142684_ZNF593	-0.0264207	0.00719083	0.244047	-0.811553	-0.608903	-0.0744322	-0.00394314	0.0392955	0.529441	0.782187	1151.83	0.999481	no	0.4685	0.501046	13	NB	1:26626612:C:T	ENSG00000142684	ZNF593	26300121	26300043	26300403	1:26626612:C:T	26300121	130196
chr1	1:26626612:C:T_ENSG00000142684_ZNF593	-0.0264207	0.00719083	0.244047	-0.811553	-0.608903	-0.0744322	-0.00394314	0.0392955	0.529441	0.782187	1151.83	0.999481	no	0.4685	0.501046	13	NB	1:26626612:C:T	ENSG00000142684	ZNF593	26300121	26300043	26300403	1:26626612:C:T	26300121	130196
chr1	1:26626967:C:A_ENSG00000142684_ZNF593	-0.0492211	0.00711487	0.211847	-0.831344	-0.597226	-0.0680683	-0.00878087	0.0278646	0.376063	0.575705	886.57	1.00175	no	0.4345	0.500532	44	NB	1:26626967:C:A	ENSG00000142684	ZNF593	26300476	26300404	26300974	1:26626612:C:T	26300121	130551
chr1	1:26626967:C:A_ENSG00000142684_ZNF593	-0.0492211	0.00711487	0.211847	-0.831344	-0.597226	-0.0680683	-0.00878087	0.0278646	0.376063	0.575705	886.57	1.00175	no	0.4345	0.500532	44	NB	1:26626967:C:A	ENSG00000142684	ZNF593	26300476	26300404	26300974	1:26626612:C:T	26300121	130551
chr1	1:26627478:T:C_ENSG00000142684_ZNF593	0.0336903	0.00463313	0.150026	-0.379325	-0.257933	-0.0247591	0.0069571	0.0525985	0.434573	0.598779	1048.54	0.999621	no	0.44175	0.502329	108	NB-ASE	1:26627478:T:C	ENSG00000142684	ZNF593	26300987	26300975	26301168	1:26626612:C:T	26300121	131062
chr1	1:26627478:T:C_ENSG00000142684_ZNF593	0.0336903	0.00463313	0.150026	-0.379325	-0.257933	-0.0247591	0.0069571	0.0525985	0.434573	0.598779	1048.54	0.999621	no	0.44175	0.502329	108	NB-ASE	1:26627478:T:C	ENSG00000142684	ZNF593	26300987	26300975	26301168	1:26626612:C:T	26300121	131062
chr1	1:26629465:G:C_ENSG00000142684_ZNF593	-0.0653385	0.00723814	0.183238	-0.699741	-0.54209	-0.11114	-0.0154492	0.0193814	0.263312	0.423444	640.881	1.00467	no	0.37575	0.502191	175	NB	1:26629465:G:C	ENSG00000142684	ZNF593	26302974	26302637	26303400	1:26626612:C:T	26300121	133049
chr1	1:26629465:G:C_ENSG00000142684_ZNF593	-0.0653385	0.00723814	0.183238	-0.699741	-0.54209	-0.11114	-0.0154492	0.0193814	0.263312	0.423444	640.881	1.00467	no	0.37575	0.502191	175	NB	1:26629465:G:C	ENSG00000142684	ZNF593	26302974	26302637	26303400	1:26626612:C:T	26300121	133049
chr1	1:26629882:G:A_ENSG00000142684_ZNF593	-0.0451343	0.0036365	0.164773	-0.629138	-0.471163	-0.0617206	-0.0107652	0.0204354	0.276565	0.427986	2053.08	1.0005	no	0.40475	0.498391	175	NB-ASE	1:26629882:G:A	ENSG00000142684	ZNF593	26303391	26302637	26303400	1:26626612:C:T	26300121	133466
chr1	1:26629882:G:A_ENSG00000142684_ZNF593	-0.0451343	0.0036365	0.164773	-0.629138	-0.471163	-0.0617206	-0.0107652	0.0204354	0.276565	0.427986	2053.08	1.0005	no	0.40475	0.498391	175	NB-ASE	1:26629882:G:A	ENSG00000142684	ZNF593	26303391	26302637	26303400	1:26626612:C:T	26300121	133466
chr1	1:26637111:C:T_ENSG00000142684_ZNF593	-0.0359114	0.00625067	0.227057	-0.846751	-0.609289	-0.0628178	-0.00638387	0.0313872	0.452847	0.624843	1319.52	1.00209	no	0.45275	0.503704	15	NB	1:26637111:C:T	ENSG00000142684	ZNF593	26310620	26310314	26310978	1:26626612:C:T	26300121	140695
chr1	1:26637111:C:T_ENSG00000142684_ZNF593	-0.0359114	0.00625067	0.227057	-0.846751	-0.609289	-0.0628178	-0.00638387	0.0313872	0.452847	0.624843	1319.52	1.00209	no	0.45275	0.503704	15	NB	1:26637111:C:T	ENSG00000142684	ZNF593	26310620	26310314	26310978	1:26626612:C:T	26300121	140695
chr1	1:26643593:A:G_ENSG00000142684_ZNF593	-0.00350509	0.00657906	0.226596	-0.761785	-0.512133	-0.0481852	-0.00188439	0.0417109	0.523502	0.790121	1186.25	1.00335	no	0.49075	0.5	15	NB	1:26643593:A:G	ENSG00000142684	ZNF593	26317102	26317015	26317191	1:26626612:C:T	26300121	147177
chr1	1:26643593:A:G_ENSG00000142684_ZNF593	-0.00350509	0.00657906	0.226596	-0.761785	-0.512133	-0.0481852	-0.00188439	0.0417109	0.523502	0.790121	1186.25	1.00335	no	0.49075	0.5	15	NB	1:26643593:A:G	ENSG00000142684	ZNF593	26317102	26317015	26317191	1:26626612:C:T	26300121	147177
chr1	1:26643860:C:A_ENSG00000142684_ZNF593	0.0191195	0.00698942	0.225326	-0.672129	-0.471463	-0.0364507	0.00212219	0.0514944	0.577578	0.791065	1039.3	1.00337	no	0.4825	0.501916	21	NB	1:26643860:C:A	ENSG00000142684	ZNF593	26317369	26317192	26317778	1:26626612:C:T	26300121	147444
chr1	1:26643860:C:A_ENSG00000142684_ZNF593	0.0191195	0.00698942	0.225326	-0.672129	-0.471463	-0.0364507	0.00212219	0.0514944	0.577578	0.791065	1039.3	1.00337	no	0.4825	0.501916	21	NB	1:26643860:C:A	ENSG00000142684	ZNF593	26317369	26317192	26317778	1:26626612:C:T	26300121	147444
chr1	1:26645806:C:T_ENSG00000142684_ZNF593	-0.0291189	0.00637569	0.256835	-0.920556	-0.648334	-0.0866219	-0.00492049	0.0426122	0.532061	0.737266	1622.76	1.00125	no	0.4675	0.157303	7	NB	1:26645806:C:T	ENSG00000142684	ZNF593	26319315	26319245	26319409	1:26626612:C:T	26300121	149390
chr1	1:26645806:C:T_ENSG00000142684_ZNF593	-0.0291189	0.00637569	0.256835	-0.920556	-0.648334	-0.0866219	-0.00492049	0.0426122	0.532061	0.737266	1622.76	1.00125	no	0.4675	0.157303	7	NB	1:26645806:C:T	ENSG00000142684	ZNF593	26319315	26319245	26319409	1:26626612:C:T	26300121	149390
chr1	1:26645820:G:A_ENSG00000142684_ZNF593	-0.0394643	0.0064854	0.247572	-0.852145	-0.662497	-0.0941294	-0.00705286	0.0359761	0.488435	0.706062	1457.24	1.00022	no	0.454	0.121951	7	NB	1:26645820:G:A	ENSG00000142684	ZNF593	26319329	26319245	26319409	1:26626612:C:T	26300121	149404
chr1	1:26645820:G:A_ENSG00000142684_ZNF593	-0.0394643	0.0064854	0.247572	-0.852145	-0.662497	-0.0941294	-0.00705286	0.0359761	0.488435	0.706062	1457.24	1.00022	no	0.454	0.121951	7	NB	1:26645820:G:A	ENSG00000142684	ZNF593	26319329	26319245	26319409	1:26626612:C:T	26300121	149404
chr1	1:26646726:A:G_ENSG00000142684_ZNF593	-0.0588833	0.00627334	0.168243	-0.62504	-0.484348	-0.104109	-0.0142697	0.0196856	0.239487	0.443181	719.243	1.00533	no	0.39075	0.502322	273	NB	1:26646726:A:G	ENSG00000142684	ZNF593	26320235	26320144	26320859	1:26626612:C:T	26300121	150310
chr1	1:26646726:A:G_ENSG00000142684_ZNF593	-0.0588833	0.00627334	0.168243	-0.62504	-0.484348	-0.104109	-0.0142697	0.0196856	0.239487	0.443181	719.243	1.00533	no	0.39075	0.502322	273	NB	1:26646726:A:G	ENSG00000142684	ZNF593	26320235	26320144	26320859	1:26626612:C:T	26300121	150310
chr1	1:26646730:A:G_ENSG00000142684_ZNF593	-0.0569703	0.00519705	0.159876	-0.583205	-0.451876	-0.0980153	-0.0152368	0.0181704	0.227342	0.390459	946.356	1.00364	no	0.3885	0.502071	273	NB	1:26646730:A:G	ENSG00000142684	ZNF593	26320239	26320144	26320859	1:26626612:C:T	26300121	150314
chr1	1:26646730:A:G_ENSG00000142684_ZNF593	-0.0569703	0.00519705	0.159876	-0.583205	-0.451876	-0.0980153	-0.0152368	0.0181704	0.227342	0.390459	946.356	1.00364	no	0.3885	0.502071	273	NB	1:26646730:A:G	ENSG00000142684	ZNF593	26320239	26320144	26320859	1:26626612:C:T	26300121	150314
chr1	1:26647949:G:C_ENSG00000142684_ZNF593	0.0245522	0.00569073	0.198709	-0.616575	-0.407813	-0.0343029	0.00459495	0.0563672	0.521262	0.722882	1219.27	1.0015	no	0.4695	0.500907	106	NB	1:26647949:G:C	ENSG00000142684	ZNF593	26321458	26320909	26321554	1:26626612:C:T	26300121	151533
chr1	1:26647949:G:C_ENSG00000142684_ZNF593	0.0245522	0.00569073	0.198709	-0.616575	-0.407813	-0.0343029	0.00459495	0.0563672	0.521262	0.722882	1219.27	1.0015	no	0.4695	0.500907	106	NB	1:26647949:G:C	ENSG00000142684	ZNF593	26321458	26320909	26321554	1:26626612:C:T	26300121	151533
chr1	1:26648034:C:T_ENSG00000142684_ZNF593	0.0979295	0.00568973	0.215134	-0.403171	-0.240802	-0.0151535	0.0198771	0.192175	0.650119	0.818021	1429.66	0.999906	no	0.3605	0.497242	106	NB-ASE	1:26648034:C:T	ENSG00000142684	ZNF593	26321543	26320909	26321554	1:26626612:C:T	26300121	151618
chr1	1:26648034:C:T_ENSG00000142684_ZNF593	0.0979295	0.00568973	0.215134	-0.403171	-0.240802	-0.0151535	0.0198771	0.192175	0.650119	0.818021	1429.66	0.999906	no	0.3605	0.497242	106	NB-ASE	1:26648034:C:T	ENSG00000142684	ZNF593	26321543	26320909	26321554	1:26626612:C:T	26300121	151618
chr1	1:26648551:G:C_ENSG00000142684_ZNF593	-0.112242	0.00522611	0.20529	-0.765264	-0.595976	-0.225017	-0.0291115	0.0113219	0.201215	0.378601	1543.05	1.00094	no	0.323	0.50175	143	NB-ASE	1:26648551:G:C	ENSG00000142684	ZNF593	26322060	26321989	26322176	1:26626612:C:T	26300121	152135
chr1	1:26648551:G:C_ENSG00000142684_ZNF593	-0.112242	0.00522611	0.20529	-0.765264	-0.595976	-0.225017	-0.0291115	0.0113219	0.201215	0.378601	1543.05	1.00094	no	0.323	0.50175	143	NB-ASE	1:26648551:G:C	ENSG00000142684	ZNF593	26322060	26321989	26322176	1:26626612:C:T	26300121	152135
chr1	1:161190250:T:C_ENSG00000158773_USF1	-0.0599669	0.00652868	0.23873	-0.871108	-0.656604	-0.110911	-0.0110225	0.0265765	0.427387	0.651823	1337.1	1.00215	no	0.41575	0.490872	12	NB	1:161190250:T:C	ENSG00000158773	USF1	161220460	161220431	161220577	1:161190250:T:C	161220460	176309
chr1	1:161190250:T:C_ENSG00000158773_USF1	-0.0599669	0.00652868	0.23873	-0.871108	-0.656604	-0.110911	-0.0110225	0.0265765	0.427387	0.651823	1337.1	1.00215	no	0.41575	0.490872	12	NB	1:161190250:T:C	ENSG00000158773	USF1	161220460	161220431	161220577	1:161190250:T:C	161220460	176309
chr1	1:161190250:T:C_ENSG00000158773_USF1	-0.0599669	0.00652868	0.23873	-0.871108	-0.656604	-0.110911	-0.0110225	0.0265765	0.427387	0.651823	1337.1	1.00215	no	0.41575	0.490872	12	NB	1:161190250:T:C	ENSG00000158773	USF1	161220460	161220431	161220577	1:161190250:T:C	161220460	176309
chr1	1:161190250:T:C_ENSG00000158773_USF1	-0.0599669	0.00652868	0.23873	-0.871108	-0.656604	-0.110911	-0.0110225	0.0265765	0.427387	0.651823	1337.1	1.00215	no	0.41575	0.490872	12	NB	1:161190250:T:C	ENSG00000158773	USF1	161220460	161220431	161220577	1:161190250:T:C	161220460	176309
chr1	1:161190250:T:C_ENSG00000158773_USF1	-0.0599669	0.00652868	0.23873	-0.871108	-0.656604	-0.110911	-0.0110225	0.0265765	0.427387	0.651823	1337.1	1.00215	no	0.41575	0.490872	12	NB	1:161190250:T:C	ENSG00000158773	USF1	161220460	161220431	161220577	1:161190250:T:C	161220460	176309
chr1	1:111734122:C:T_ENSG00000134255_CEPT1	-0.134468	0.00666684	0.177193	-0.637403	-0.53037	-0.266286	-0.0507518	-0.000943712	0.0723223	0.178931	706.405	1.0007	no	0.24325	0.5	584	NB	1:111734122:C:T	ENSG00000134255	CEPT1	111191500	111190726	111192082	1:111734122:C:T	111191500	37773
chr1	1:111734122:C:T_ENSG00000134255_CEPT1	-0.134468	0.00666684	0.177193	-0.637403	-0.53037	-0.266286	-0.0507518	-0.000943712	0.0723223	0.178931	706.405	1.0007	no	0.24325	0.5	584	NB	1:111734122:C:T	ENSG00000134255	CEPT1	111191500	111190726	111192082	1:111734122:C:T	111191500	37773
chr1	1:111734122:C:T_ENSG00000134255_CEPT1	-0.134468	0.00666684	0.177193	-0.637403	-0.53037	-0.266286	-0.0507518	-0.000943712	0.0723223	0.178931	706.405	1.0007	no	0.24325	0.5	584	NB	1:111734122:C:T	ENSG00000134255	CEPT1	111191500	111190726	111192082	1:111734122:C:T	111191500	37773
chr1	1:111734122:C:T_ENSG00000134255_CEPT1	-0.134468	0.00666684	0.177193	-0.637403	-0.53037	-0.266286	-0.0507518	-0.000943712	0.0723223	0.178931	706.405	1.0007	no	0.24325	0.5	584	NB	1:111734122:C:T	ENSG00000134255	CEPT1	111191500	111190726	111192082	1:111734122:C:T	111191500	37773
chr1	1:111734122:C:T_ENSG00000134255_CEPT1	-0.134468	0.00666684	0.177193	-0.637403	-0.53037	-0.266286	-0.0507518	-0.000943712	0.0723223	0.178931	706.405	1.0007	no	0.24325	0.5	584	NB	1:111734122:C:T	ENSG00000134255	CEPT1	111191500	111190726	111192082	1:111734122:C:T	111191500	37773
chr1	1:111734122:C:T_ENSG00000134255_CEPT1	-0.134468	0.00666684	0.177193	-0.637403	-0.53037	-0.266286	-0.0507518	-0.000943712	0.0723223	0.178931	706.405	1.0007	no	0.24325	0.5	584	NB	1:111734122:C:T	ENSG00000134255	CEPT1	111191500	111190726	111192082	1:111734122:C:T	111191500	37773
chr1	1:111734122:C:T_ENSG00000134255_CEPT1	-0.134468	0.00666684	0.177193	-0.637403	-0.53037	-0.266286	-0.0507518	-0.000943712	0.0723223	0.178931	706.405	1.0007	no	0.24325	0.5	584	NB	1:111734122:C:T	ENSG00000134255	CEPT1	111191500	111190726	111192082	1:111737183:C:T	111194561	37773
chr1	1:111736389:C:T_ENSG00000134255_CEPT1	-0.00562617	0.00120718	0.0566384	-0.22118	-0.146622	-0.0276585	-0.00282265	0.0215769	0.107495	0.18485	2201.28	0.999817	no	0.46775	0.499254	2334	NB-ASE	1:111736389:C:T	ENSG00000134255	CEPT1	111193767	111193390	111193808	1:111734122:C:T	111191500	40040
chr1	1:111736389:C:T_ENSG00000134255_CEPT1	-0.00562617	0.00120718	0.0566384	-0.22118	-0.146622	-0.0276585	-0.00282265	0.0215769	0.107495	0.18485	2201.28	0.999817	no	0.46775	0.499254	2334	NB-ASE	1:111736389:C:T	ENSG00000134255	CEPT1	111193767	111193390	111193808	1:111734122:C:T	111191500	40040
chr1	1:111736389:C:T_ENSG00000134255_CEPT1	-0.00562617	0.00120718	0.0566384	-0.22118	-0.146622	-0.0276585	-0.00282265	0.0215769	0.107495	0.18485	2201.28	0.999817	no	0.46775	0.499254	2334	NB-ASE	1:111736389:C:T	ENSG00000134255	CEPT1	111193767	111193390	111193808	1:111734122:C:T	111191500	40040
chr1	1:111736389:C:T_ENSG00000134255_CEPT1	-0.00562617	0.00120718	0.0566384	-0.22118	-0.146622	-0.0276585	-0.00282265	0.0215769	0.107495	0.18485	2201.28	0.999817	no	0.46775	0.499254	2334	NB-ASE	1:111736389:C:T	ENSG00000134255	CEPT1	111193767	111193390	111193808	1:111734122:C:T	111191500	40040
chr1	1:111736389:C:T_ENSG00000134255_CEPT1	-0.00562617	0.00120718	0.0566384	-0.22118	-0.146622	-0.0276585	-0.00282265	0.0215769	0.107495	0.18485	2201.28	0.999817	no	0.46775	0.499254	2334	NB-ASE	1:111736389:C:T	ENSG00000134255	CEPT1	111193767	111193390	111193808	1:111734122:C:T	111191500	40040
chr1	1:111736389:C:T_ENSG00000134255_CEPT1	-0.00562617	0.00120718	0.0566384	-0.22118	-0.146622	-0.0276585	-0.00282265	0.0215769	0.107495	0.18485	2201.28	0.999817	no	0.46775	0.499254	2334	NB-ASE	1:111736389:C:T	ENSG00000134255	CEPT1	111193767	111193390	111193808	1:111734122:C:T	111191500	40040
chr1	1:111736389:C:T_ENSG00000134255_CEPT1	-0.00562617	0.00120718	0.0566384	-0.22118	-0.146622	-0.0276585	-0.00282265	0.0215769	0.107495	0.18485	2201.28	0.999817	no	0.46775	0.499254	2334	NB-ASE	1:111736389:C:T	ENSG00000134255	CEPT1	111193767	111193390	111193808	1:111737183:C:T	111194561	40040
chr1	1:111737183:C:T_ENSG00000134255_CEPT1	-0.00902477	0.00139442	0.0639598	-0.239521	-0.170329	-0.0316826	-0.00567191	0.0200093	0.122321	0.223056	2103.91	1.00051	no	0.43975	0.500491	1009	NB-ASE	1:111737183:C:T	ENSG00000134255	CEPT1	111194561	111193809	111194630	1:111734122:C:T	111191500	40834
chr1	1:111737183:C:T_ENSG00000134255_CEPT1	-0.00902477	0.00139442	0.0639598	-0.239521	-0.170329	-0.0316826	-0.00567191	0.0200093	0.122321	0.223056	2103.91	1.00051	no	0.43975	0.500491	1009	NB-ASE	1:111737183:C:T	ENSG00000134255	CEPT1	111194561	111193809	111194630	1:111734122:C:T	111191500	40834
chr1	1:111737183:C:T_ENSG00000134255_CEPT1	-0.00902477	0.00139442	0.0639598	-0.239521	-0.170329	-0.0316826	-0.00567191	0.0200093	0.122321	0.223056	2103.91	1.00051	no	0.43975	0.500491	1009	NB-ASE	1:111737183:C:T	ENSG00000134255	CEPT1	111194561	111193809	111194630	1:111734122:C:T	111191500	40834
chr1	1:111737183:C:T_ENSG00000134255_CEPT1	-0.00902477	0.00139442	0.0639598	-0.239521	-0.170329	-0.0316826	-0.00567191	0.0200093	0.122321	0.223056	2103.91	1.00051	no	0.43975	0.500491	1009	NB-ASE	1:111737183:C:T	ENSG00000134255	CEPT1	111194561	111193809	111194630	1:111734122:C:T	111191500	40834
chr1	1:111737183:C:T_ENSG00000134255_CEPT1	-0.00902477	0.00139442	0.0639598	-0.239521	-0.170329	-0.0316826	-0.00567191	0.0200093	0.122321	0.223056	2103.91	1.00051	no	0.43975	0.500491	1009	NB-ASE	1:111737183:C:T	ENSG00000134255	CEPT1	111194561	111193809	111194630	1:111734122:C:T	111191500	40834
chr1	1:111737183:C:T_ENSG00000134255_CEPT1	-0.00902477	0.00139442	0.0639598	-0.239521	-0.170329	-0.0316826	-0.00567191	0.0200093	0.122321	0.223056	2103.91	1.00051	no	0.43975	0.500491	1009	NB-ASE	1:111737183:C:T	ENSG00000134255	CEPT1	111194561	111193809	111194630	1:111734122:C:T	111191500	40834
chr1	1:111737183:C:T_ENSG00000134255_CEPT1	-0.00902477	0.00139442	0.0639598	-0.239521	-0.170329	-0.0316826	-0.00567191	0.0200093	0.122321	0.223056	2103.91	1.00051	no	0.43975	0.500491	1009	NB-ASE	1:111737183:C:T	ENSG00000134255	CEPT1	111194561	111193809	111194630	1:111737183:C:T	111194561	40834
chr1	1:212499895:C:T_ENSG00000066027_PPP2R5A	0.370559	0.00954139	0.291159	-0.186769	-0.0521058	0.088956	0.376504	0.586663	0.938474	1.08166	931.186	1.00366	no	0.1125	0.466496	85	NB-ASE	1:212499895:C:T	ENSG00000066027	PPP2R5A	212326553	212326548	212326922	1:212499895:C:T	212326553	41143
chr1	1:212500433:C:T_ENSG00000066027_PPP2R5A	-0.0533884	0.00621464	0.201832	-0.812972	-0.603027	-0.0651781	-0.00979402	0.0253674	0.320433	0.500804	1054.75	1.0008	no	0.42875	0.5	37	NB	1:212500433:C:T	ENSG00000066027	PPP2R5A	212327091	212326923	212328052	1:212499895:C:T	212326553	41681
chr1	1:22940488:C:T_ENSG00000173369_C1QB	-0.123431	0.00834003	0.23313	-0.906273	-0.680477	-0.250636	-0.0300073	0.0129833	0.240864	0.405211	781.377	1.00368	no	0.3305	0.491228	185	NB	1:22940488:C:T	ENSG00000173369	C1QB	22613995	22613468	22614001	1:22940488:C:T	22613995	39067
chr1	1:22940488:C:T_ENSG00000173369_C1QB	-0.123431	0.00834003	0.23313	-0.906273	-0.680477	-0.250636	-0.0300073	0.0129833	0.240864	0.405211	781.377	1.00368	no	0.3305	0.491228	185	NB	1:22940488:C:T	ENSG00000173369	C1QB	22613995	22613468	22614001	1:22940488:C:T	22613995	39067
chr1	1:22940488:C:T_ENSG00000173369_C1QB	-0.123431	0.00834003	0.23313	-0.906273	-0.680477	-0.250636	-0.0300073	0.0129833	0.240864	0.405211	781.377	1.00368	no	0.3305	0.491228	185	NB	1:22940488:C:T	ENSG00000173369	C1QB	22613995	22613468	22614001	1:22940488:C:T	22613995	39067
chr1	1:244487737:G:A_ENSG00000035687_ADSS	0.0334703	0.00356549	0.195045	-0.616825	-0.363138	-0.0318802	0.00796841	0.0636182	0.502474	0.709279	2992.48	0.999405	no	0.44475	0.429072	62	NB-ASE	1:244487737:G:A	ENSG00000035687	ADSS	244324435	244324420	244324602	1:244487927:T:C	244324625	127474
chr1	1:244487743:A:G_ENSG00000035687_ADSS	0.0486523	0.00394961	0.212847	-0.658919	-0.380552	-0.0264613	0.0100683	0.0903151	0.579733	0.810601	2904.21	1.00008	no	0.42575	0.428819	62	NB-ASE	1:244487743:A:G	ENSG00000035687	ADSS	244324441	244324420	244324602	1:244487927:T:C	244324625	127468
chr1	1:244487759:C:T_ENSG00000035687_ADSS	0.0705847	0.0052637	0.218795	-0.497113	-0.337983	-0.0230588	0.0115308	0.125882	0.63211	0.827138	1727.79	1.00118	no	0.41225	0.440141	62	NB-ASE	1:244487759:C:T	ENSG00000035687	ADSS	244324457	244324420	244324602	1:244487927:T:C	244324625	127452
chr1	1:244487927:T:C_ENSG00000035687_ADSS	-0.0836713	0.00503942	0.154891	-0.611938	-0.480301	-0.151744	-0.0238337	0.00858885	0.11694	0.243943	944.695	1.0067	no	0.3075	0.489758	549	NB-ASE	1:244487927:T:C	ENSG00000035687	ADSS	244324625	244324603	244324893	1:244487927:T:C	244324625	127284
chr1	1:244487940:A:G_ENSG00000035687_ADSS	-0.0950286	0.00469376	0.164386	-0.690781	-0.498246	-0.177168	-0.0304646	0.00726377	0.105083	0.259805	1226.56	1.00149	no	0.29625	0.490496	549	NB-ASE	1:244487940:A:G	ENSG00000035687	ADSS	244324638	244324603	244324893	1:244487927:T:C	244324625	127271
chr1	1:244487967:C:G_ENSG00000035687_ADSS	-0.158756	0.00673983	0.198876	-0.772852	-0.621116	-0.296133	-0.0706796	-0.00721414	0.0680665	0.187553	870.694	1.00537	no	0.2075	0.493993	549	NB-ASE	1:244487967:C:G	ENSG00000035687	ADSS	244324665	244324603	244324893	1:244487927:T:C	244324625	127244
chr1	1:244488087:T:C_ENSG00000035687_ADSS	-0.0309429	0.0034433	0.141667	-0.563664	-0.396529	-0.0499751	-0.00677693	0.0252756	0.250691	0.391081	1692.74	1.0038	no	0.44525	0.496464	549	NB-ASE	1:244488087:T:C	ENSG00000035687	ADSS	244324785	244324603	244324893	1:244487927:T:C	244324625	127124
chr1	1:244488280:G:A_ENSG00000035687_ADSS	0.091852	0.00736292	0.235687	-0.577999	-0.356379	-0.0182093	0.0187429	0.187685	0.660736	0.86868	1024.64	1.00045	no	0.3675	0.497449	76	NB	1:244488280:G:A	ENSG00000035687	ADSS	244324978	244324894	244325902	1:244487927:T:C	244324625	126931
chr1	1:244488415:G:A_ENSG00000035687_ADSS	0.0979473	0.00917381	0.24206	-0.558331	-0.322984	-0.0181102	0.0208718	0.213017	0.678096	0.936672	696.219	1.00293	no	0.366	0.5	76	NB	1:244488415:G:A	ENSG00000035687	ADSS	244325113	244324894	244325902	1:244487927:T:C	244324625	126796
chr1	1:244488432:G:C_ENSG00000035687_ADSS	0.109143	0.00887571	0.245808	-0.567357	-0.332919	-0.0163551	0.0226591	0.233627	0.695569	0.868874	766.982	0.999941	no	0.35775	0.5	76	NB	1:244488432:G:C	ENSG00000035687	ADSS	244325130	244324894	244325902	1:244487927:T:C	244324625	126779
chr1	1:244488580:A:G_ENSG00000035687_ADSS	0.122653	0.00978384	0.252542	-0.521751	-0.301195	-0.015306	0.0254746	0.268132	0.72298	0.936696	666.267	1.00646	no	0.34575	0.481013	76	NB	1:244488580:A:G	ENSG00000035687	ADSS	244325278	244324894	244325902	1:244487927:T:C	244324625	126631
chr1	1:244488818:T:C_ENSG00000035687_ADSS	0.0997768	0.00783663	0.256266	-0.584776	-0.363742	-0.0195968	0.0215166	0.215686	0.724178	0.949902	1069.36	1.00128	no	0.37175	0.5	76	NB	1:244488818:T:C	ENSG00000035687	ADSS	244325516	244324894	244325902	1:244487927:T:C	244324625	126393
chr1	1:244488871:G:A_ENSG00000035687_ADSS	0.114254	0.00800824	0.244585	-0.500333	-0.316014	-0.0150426	0.0243343	0.253731	0.685656	0.873663	932.795	1.00028	no	0.34425	0.5	76	NB	1:244488871:G:A	ENSG00000035687	ADSS	244325569	244324894	244325902	1:244487927:T:C	244324625	126340
chr1	1:244488931:C:T_ENSG00000035687_ADSS	0.0974572	0.00794049	0.248314	-0.555594	-0.348865	-0.0210121	0.0196104	0.212843	0.725885	0.880253	977.93	1.00458	no	0.3755	0.5	76	NB	1:244488931:C:T	ENSG00000035687	ADSS	244325629	244324894	244325902	1:244487927:T:C	244324625	126280
chr1	1:244489069:T:C_ENSG00000035687_ADSS	0.155063	0.00896144	0.276542	-0.507067	-0.280459	-0.0104308	0.0347096	0.330914	0.779877	0.989025	952.287	1.00138	no	0.31575	0.478261	76	NB	1:244489069:T:C	ENSG00000035687	ADSS	244325767	244324894	244325902	1:244487927:T:C	244324625	126142
chr1	1:26665991:C:G_ENSG00000158062_UBXN11	0.0222005	0.00221276	0.105019	-0.281102	-0.187463	-0.0233999	0.00794481	0.04331	0.310007	0.414481	2252.52	1.00088	no	0.43275	0.487317	201	NB-ASE	1:26665991:C:G	ENSG00000158062	UBXN11	26339500	26338124	26339523	1:26666196:A:C	26339705	32864
chr1	1:26666183:T:C_ENSG00000158062_UBXN11	0.0687805	0.00326696	0.118765	-0.181163	-0.0656546	-0.00477065	0.0251026	0.116968	0.38021	0.48282	1321.57	0.999886	no	0.28525	0.458602	555	NB-ASE	1:26666183:T:C	ENSG00000158062	UBXN11	26339692	26339687	26340156	1:26666196:A:C	26339705	33056
chr1	1:26666196:A:C_ENSG00000158062_UBXN11	0.0708774	0.00348341	0.122427	-0.185881	-0.0846483	-0.00565276	0.0280847	0.132766	0.370815	0.478455	1235.22	1.00076	no	0.293	0.46297	555	NB-ASE	1:26666196:A:C	ENSG00000158062	UBXN11	26339705	26339687	26340156	1:26666196:A:C	26339705	33069
chr1	1:44454839:T:C_ENSG00000132768_DPH2	-0.0735966	0.00481656	0.171698	-0.63597	-0.502566	-0.138371	-0.0189152	0.0164835	0.209056	0.35446	1270.74	1.00003	no	0.3635	0.455128	116	NB-ASE	1:44454839:T:C	ENSG00000132768	DPH2	43989167	43989123	43989345	1:44458928:T:C	43993256	19150
chr1	1:44454839:T:C_ENSG00000132768_DPH2	-0.0735966	0.00481656	0.171698	-0.63597	-0.502566	-0.138371	-0.0189152	0.0164835	0.209056	0.35446	1270.74	1.00003	no	0.3635	0.455128	116	NB-ASE	1:44454839:T:C	ENSG00000132768	DPH2	43989167	43989123	43989345	1:44458928:T:C	43993256	19150
chr1	1:44455217:G:A_ENSG00000132768_DPH2	0.0349613	0.0036843	0.133486	-0.338202	-0.205316	-0.0234418	0.0099873	0.0518815	0.400732	0.526249	1312.69	1.002	no	0.4215	0.5	246	NB-ASE	1:44455217:G:A	ENSG00000132768	DPH2	43989545	43989346	43989744	1:44458928:T:C	43993256	19528
chr1	1:44455217:G:A_ENSG00000132768_DPH2	0.0349613	0.0036843	0.133486	-0.338202	-0.205316	-0.0234418	0.0099873	0.0518815	0.400732	0.526249	1312.69	1.002	no	0.4215	0.5	246	NB-ASE	1:44455217:G:A	ENSG00000132768	DPH2	43989545	43989346	43989744	1:44458928:T:C	43993256	19528
chr1	1:44457215:G:A_ENSG00000132768_DPH2	0.0505288	0.00534158	0.157695	-0.340895	-0.213928	-0.0212629	0.0118809	0.0673698	0.481532	0.6395	871.559	1.00019	no	0.40525		207	NB	1:44457215:G:A	ENSG00000132768	DPH2	43991543	43991048	43992101	1:44458928:T:C	43993256	21526
chr1	1:44457215:G:A_ENSG00000132768_DPH2	0.0505288	0.00534158	0.157695	-0.340895	-0.213928	-0.0212629	0.0118809	0.0673698	0.481532	0.6395	871.559	1.00019	no	0.40525		207	NB	1:44457215:G:A	ENSG00000132768	DPH2	43991543	43991048	43992101	1:44458928:T:C	43993256	21526
chr1	1:44457305:G:A_ENSG00000132768_DPH2	0.0465221	0.00505354	0.15802	-0.365702	-0.227512	-0.0201933	0.0114557	0.0622528	0.473261	0.683948	977.764	1.00496	no	0.411		207	NB	1:44457305:G:A	ENSG00000132768	DPH2	43991633	43991048	43992101	1:44458928:T:C	43993256	21616
chr1	1:44457305:G:A_ENSG00000132768_DPH2	0.0465221	0.00505354	0.15802	-0.365702	-0.227512	-0.0201933	0.0114557	0.0622528	0.473261	0.683948	977.764	1.00496	no	0.411		207	NB	1:44457305:G:A	ENSG00000132768	DPH2	43991633	43991048	43992101	1:44458928:T:C	43993256	21616
chr1	1:44458928:T:C_ENSG00000132768_DPH2	-0.0216047	0.00419105	0.156364	-0.563687	-0.408814	-0.0464364	-0.00597708	0.0265507	0.325316	0.474228	1391.97	0.999841	no	0.453	0.488889	146	NB-ASE	1:44458928:T:C	ENSG00000132768	DPH2	43993256	43993241	43993899	1:44458928:T:C	43993256	23238
chr1	1:44458928:T:C_ENSG00000132768_DPH2	-0.0216047	0.00419105	0.156364	-0.563687	-0.408814	-0.0464364	-0.00597708	0.0265507	0.325316	0.474228	1391.97	0.999841	no	0.453	0.488889	146	NB-ASE	1:44458928:T:C	ENSG00000132768	DPH2	43993256	43993241	43993899	1:44458928:T:C	43993256	23238
chr1	1:12046089:G:A_ENSG00000083444_PLOD1	-0.0754422	0.00752743	0.216432	-0.869176	-0.619455	-0.127253	-0.0147475	0.0210528	0.309982	0.533167	826.703	1.00278	no	0.385	0.5	27	NB	1:12046089:G:A	ENSG00000083444	PLOD1	11986032	11985842	11986587	1:12046089:G:A	11986032	29049
chr1	1:12046089:G:A_ENSG00000083444_PLOD1	-0.0754422	0.00752743	0.216432	-0.869176	-0.619455	-0.127253	-0.0147475	0.0210528	0.309982	0.533167	826.703	1.00278	no	0.385	0.5	27	NB	1:12046089:G:A	ENSG00000083444	PLOD1	11986032	11985842	11986587	1:12046089:G:A	11986032	29049
chr1	1:12046089:G:A_ENSG00000083444_PLOD1	-0.0754422	0.00752743	0.216432	-0.869176	-0.619455	-0.127253	-0.0147475	0.0210528	0.309982	0.533167	826.703	1.00278	no	0.385	0.5	27	NB	1:12046089:G:A	ENSG00000083444	PLOD1	11986032	11985842	11986587	1:12046089:G:A	11986032	29049
chr1	1:12046880:C:T_ENSG00000083444_PLOD1	-0.00148778	0.00147147	0.0645711	-0.245183	-0.16086	-0.0278722	-0.00023169	0.0251615	0.149989	0.228772	1925.63	0.999693	no	0.4965	0.472407	965	NB-ASE	1:12046880:C:T	ENSG00000083444	PLOD1	11986823	11986815	11987085	1:12046089:G:A	11986032	29840
chr1	1:12046880:C:T_ENSG00000083444_PLOD1	-0.00148778	0.00147147	0.0645711	-0.245183	-0.16086	-0.0278722	-0.00023169	0.0251615	0.149989	0.228772	1925.63	0.999693	no	0.4965	0.472407	965	NB-ASE	1:12046880:C:T	ENSG00000083444	PLOD1	11986823	11986815	11987085	1:12046089:G:A	11986032	29840
chr1	1:12046880:C:T_ENSG00000083444_PLOD1	-0.00148778	0.00147147	0.0645711	-0.245183	-0.16086	-0.0278722	-0.00023169	0.0251615	0.149989	0.228772	1925.63	0.999693	no	0.4965	0.472407	965	NB-ASE	1:12046880:C:T	ENSG00000083444	PLOD1	11986823	11986815	11987085	1:12046089:G:A	11986032	29840
chr1	1:12059412:C:T_ENSG00000083444_PLOD1	0.00963388	0.00585855	0.206379	-0.671789	-0.463956	-0.0362332	0.00225196	0.047337	0.481897	0.692966	1240.93	1.00187	no	0.4815	0.496815	18	NB	1:12059412:C:T	ENSG00000083444	PLOD1	11999355	11999324	11999595	1:12046089:G:A	11986032	42372
chr1	1:12059412:C:T_ENSG00000083444_PLOD1	0.00963388	0.00585855	0.206379	-0.671789	-0.463956	-0.0362332	0.00225196	0.047337	0.481897	0.692966	1240.93	1.00187	no	0.4815	0.496815	18	NB	1:12059412:C:T	ENSG00000083444	PLOD1	11999355	11999324	11999595	1:12046089:G:A	11986032	42372
chr1	1:12059412:C:T_ENSG00000083444_PLOD1	0.00963388	0.00585855	0.206379	-0.671789	-0.463956	-0.0362332	0.00225196	0.047337	0.481897	0.692966	1240.93	1.00187	no	0.4815	0.496815	18	NB	1:12059412:C:T	ENSG00000083444	PLOD1	11999355	11999324	11999595	1:12046089:G:A	11986032	42372
chr1	1:111734122:C:T_ENSG00000156171_DRAM2	0.0409209	0.00667587	0.201548	-0.535582	-0.376216	-0.030562	0.0100174	0.0762398	0.520724	0.7214	911.465	1.00059	no	0.431	0.5	112	NB	1:111734122:C:T	ENSG00000156171	DRAM2	111191500	111190726	111192082	1:111734122:C:T	111191500	57684
chr1	1:111734122:C:T_ENSG00000156171_DRAM2	0.0409209	0.00667587	0.201548	-0.535582	-0.376216	-0.030562	0.0100174	0.0762398	0.520724	0.7214	911.465	1.00059	no	0.431	0.5	112	NB	1:111734122:C:T	ENSG00000156171	DRAM2	111191500	111190726	111192082	1:111734122:C:T	111191500	57684
chr1	1:111734122:C:T_ENSG00000156171_DRAM2	0.0409209	0.00667587	0.201548	-0.535582	-0.376216	-0.030562	0.0100174	0.0762398	0.520724	0.7214	911.465	1.00059	no	0.431	0.5	112	NB	1:111734122:C:T	ENSG00000156171	DRAM2	111191500	111190726	111192082	1:111734122:C:T	111191500	57684
chr1	1:111734122:C:T_ENSG00000156171_DRAM2	0.0409209	0.00667587	0.201548	-0.535582	-0.376216	-0.030562	0.0100174	0.0762398	0.520724	0.7214	911.465	1.00059	no	0.431	0.5	112	NB	1:111734122:C:T	ENSG00000156171	DRAM2	111191500	111190726	111192082	1:111734122:C:T	111191500	57684
chr1	1:111734122:C:T_ENSG00000156171_DRAM2	0.0409209	0.00667587	0.201548	-0.535582	-0.376216	-0.030562	0.0100174	0.0762398	0.520724	0.7214	911.465	1.00059	no	0.431	0.5	112	NB	1:111734122:C:T	ENSG00000156171	DRAM2	111191500	111190726	111192082	1:111734122:C:T	111191500	57684
chr1	1:111736389:C:T_ENSG00000156171_DRAM2	-0.030809	0.00354506	0.12971	-0.470797	-0.360529	-0.0527934	-0.00965834	0.0222876	0.230058	0.392164	1338.75	1.00113	no	0.423	0.499254	566	NB-ASE	1:111736389:C:T	ENSG00000156171	DRAM2	111193767	111193390	111193808	1:111734122:C:T	111191500	59951
chr1	1:111736389:C:T_ENSG00000156171_DRAM2	-0.030809	0.00354506	0.12971	-0.470797	-0.360529	-0.0527934	-0.00965834	0.0222876	0.230058	0.392164	1338.75	1.00113	no	0.423	0.499254	566	NB-ASE	1:111736389:C:T	ENSG00000156171	DRAM2	111193767	111193390	111193808	1:111734122:C:T	111191500	59951
chr1	1:111736389:C:T_ENSG00000156171_DRAM2	-0.030809	0.00354506	0.12971	-0.470797	-0.360529	-0.0527934	-0.00965834	0.0222876	0.230058	0.392164	1338.75	1.00113	no	0.423	0.499254	566	NB-ASE	1:111736389:C:T	ENSG00000156171	DRAM2	111193767	111193390	111193808	1:111734122:C:T	111191500	59951
chr1	1:111736389:C:T_ENSG00000156171_DRAM2	-0.030809	0.00354506	0.12971	-0.470797	-0.360529	-0.0527934	-0.00965834	0.0222876	0.230058	0.392164	1338.75	1.00113	no	0.423	0.499254	566	NB-ASE	1:111736389:C:T	ENSG00000156171	DRAM2	111193767	111193390	111193808	1:111734122:C:T	111191500	59951
chr1	1:111736389:C:T_ENSG00000156171_DRAM2	-0.030809	0.00354506	0.12971	-0.470797	-0.360529	-0.0527934	-0.00965834	0.0222876	0.230058	0.392164	1338.75	1.00113	no	0.423	0.499254	566	NB-ASE	1:111736389:C:T	ENSG00000156171	DRAM2	111193767	111193390	111193808	1:111734122:C:T	111191500	59951
chr1	1:111737183:C:T_ENSG00000156171_DRAM2	-0.0121451	0.00293888	0.116732	-0.460514	-0.30896	-0.0388861	-0.00417192	0.0264972	0.236256	0.407399	1577.66	1.00008	no	0.46275	0.500491	221	NB-ASE	1:111737183:C:T	ENSG00000156171	DRAM2	111194561	111193809	111194630	1:111734122:C:T	111191500	60745
chr1	1:111737183:C:T_ENSG00000156171_DRAM2	-0.0121451	0.00293888	0.116732	-0.460514	-0.30896	-0.0388861	-0.00417192	0.0264972	0.236256	0.407399	1577.66	1.00008	no	0.46275	0.500491	221	NB-ASE	1:111737183:C:T	ENSG00000156171	DRAM2	111194561	111193809	111194630	1:111734122:C:T	111191500	60745
chr1	1:111737183:C:T_ENSG00000156171_DRAM2	-0.0121451	0.00293888	0.116732	-0.460514	-0.30896	-0.0388861	-0.00417192	0.0264972	0.236256	0.407399	1577.66	1.00008	no	0.46275	0.500491	221	NB-ASE	1:111737183:C:T	ENSG00000156171	DRAM2	111194561	111193809	111194630	1:111734122:C:T	111191500	60745
chr1	1:111737183:C:T_ENSG00000156171_DRAM2	-0.0121451	0.00293888	0.116732	-0.460514	-0.30896	-0.0388861	-0.00417192	0.0264972	0.236256	0.407399	1577.66	1.00008	no	0.46275	0.500491	221	NB-ASE	1:111737183:C:T	ENSG00000156171	DRAM2	111194561	111193809	111194630	1:111734122:C:T	111191500	60745
chr1	1:111737183:C:T_ENSG00000156171_DRAM2	-0.0121451	0.00293888	0.116732	-0.460514	-0.30896	-0.0388861	-0.00417192	0.0264972	0.236256	0.407399	1577.66	1.00008	no	0.46275	0.500491	221	NB-ASE	1:111737183:C:T	ENSG00000156171	DRAM2	111194561	111193809	111194630	1:111734122:C:T	111191500	60745
chr1	1:108593895:A:G_ENSG00000134215_VAV3	0.00154456	0.00148697	0.0768319	-0.273605	-0.167877	-0.0272692	-0.000229901	0.026583	0.200472	0.296788	2669.81	0.99982	no	0.50225	0.498925	739	NB-ASE	1:108593895:A:G	ENSG00000134215	VAV3	108051273	108049064	108051286	1:108591182:G:C	108048560	86093
chr1	1:77897238:G:T_ENSG00000142892_PIGK	-0.0457085	0.00639122	0.230609	-0.820359	-0.608542	-0.104686	-0.0089371	0.0335203	0.445858	0.685848	1301.92	1.0033	no	0.433	0.490909	20	NB	1:77897238:G:T	ENSG00000142892	PIGK	77431553	77429780	77431674	1:77907614:G:C	77441929	237178
chr1	1:77897238:G:T_ENSG00000142892_PIGK	-0.0457085	0.00639122	0.230609	-0.820359	-0.608542	-0.104686	-0.0089371	0.0335203	0.445858	0.685848	1301.92	1.0033	no	0.433	0.490909	20	NB	1:77897238:G:T	ENSG00000142892	PIGK	77431553	77429780	77431674	1:77907614:G:C	77441929	237178
chr1	1:77897713:T:C_ENSG00000142892_PIGK	0.00319623	0.00557642	0.210227	-0.691958	-0.501128	-0.0390495	0.00247693	0.0468668	0.479982	0.682279	1421.23	1.00081	no	0.485	0.5	18	NB	1:77897713:T:C	ENSG00000142892	PIGK	77432028	77431675	77432168	1:77907614:G:C	77441929	237654
chr1	1:77897713:T:C_ENSG00000142892_PIGK	0.00319623	0.00557642	0.210227	-0.691958	-0.501128	-0.0390495	0.00247693	0.0468668	0.479982	0.682279	1421.23	1.00081	no	0.485	0.5	18	NB	1:77897713:T:C	ENSG00000142892	PIGK	77432028	77431675	77432168	1:77907614:G:C	77441929	237654
chr1	1:77897845:C:A_ENSG00000142892_PIGK	0.00256325	0.0050773	0.209792	-0.696079	-0.468713	-0.0418686	7.26544e-05	0.043285	0.510551	0.714677	1707.31	1.00065	no	0.49925	0.454545	18	NB	1:77897845:C:A	ENSG00000142892	PIGK	77432160	77431675	77432168	1:77907614:G:C	77441929	237786
chr1	1:77897845:C:A_ENSG00000142892_PIGK	0.00256325	0.0050773	0.209792	-0.696079	-0.468713	-0.0418686	7.26544e-05	0.043285	0.510551	0.714677	1707.31	1.00065	no	0.49925	0.454545	18	NB	1:77897845:C:A	ENSG00000142892	PIGK	77432160	77431675	77432168	1:77907614:G:C	77441929	237786
chr1	1:77899794:T:C_ENSG00000142892_PIGK	-0.0109526	0.00538879	0.226018	-0.775323	-0.554808	-0.0501262	-0.001767	0.0450102	0.49282	0.715595	1759.15	1.00295	no	0.48725	0.5	13	NB	1:77899794:T:C	ENSG00000142892	PIGK	77434109	77433935	77434264	1:77907614:G:C	77441929	239734
chr1	1:77899794:T:C_ENSG00000142892_PIGK	-0.0109526	0.00538879	0.226018	-0.775323	-0.554808	-0.0501262	-0.001767	0.0450102	0.49282	0.715595	1759.15	1.00295	no	0.48725	0.5	13	NB	1:77899794:T:C	ENSG00000142892	PIGK	77434109	77433935	77434264	1:77907614:G:C	77441929	239734
chr1	1:77900488:A:G_ENSG00000142892_PIGK	-0.0559688	0.00651402	0.224192	-0.775911	-0.615087	-0.112444	-0.00869022	0.0264046	0.396915	0.641204	1184.51	1.0017	no	0.42775	0.5	11	NB	1:77900488:A:G	ENSG00000142892	PIGK	77434803	77434531	77435425	1:77907614:G:C	77441929	240428
chr1	1:77900488:A:G_ENSG00000142892_PIGK	-0.0559688	0.00651402	0.224192	-0.775911	-0.615087	-0.112444	-0.00869022	0.0264046	0.396915	0.641204	1184.51	1.0017	no	0.42775	0.5	11	NB	1:77900488:A:G	ENSG00000142892	PIGK	77434803	77434531	77435425	1:77907614:G:C	77441929	240428
chr1	1:77901104:G:A_ENSG00000142892_PIGK	-0.0381225	0.00663897	0.234135	-0.85417	-0.595761	-0.0785121	-0.00648172	0.0315785	0.467961	0.711261	1243.75	1.00069	no	0.447	0.375	11	NB	1:77901104:G:A	ENSG00000142892	PIGK	77435419	77434531	77435425	1:77907614:G:C	77441929	241044
chr1	1:77901104:G:A_ENSG00000142892_PIGK	-0.0381225	0.00663897	0.234135	-0.85417	-0.595761	-0.0785121	-0.00648172	0.0315785	0.467961	0.711261	1243.75	1.00069	no	0.447	0.375	11	NB	1:77901104:G:A	ENSG00000142892	PIGK	77435419	77434531	77435425	1:77907614:G:C	77441929	241044
chr1	1:77901202:G:A_ENSG00000142892_PIGK	-0.0200731	0.00538901	0.23147	-0.817113	-0.594843	-0.0539183	-0.00237743	0.0366507	0.494023	0.689231	1844.9	1.00099	no	0.47875	0.266667	12	NB	1:77901202:G:A	ENSG00000142892	PIGK	77435517	77435426	77435951	1:77907614:G:C	77441929	241142
chr1	1:77901202:G:A_ENSG00000142892_PIGK	-0.0200731	0.00538901	0.23147	-0.817113	-0.594843	-0.0539183	-0.00237743	0.0366507	0.494023	0.689231	1844.9	1.00099	no	0.47875	0.266667	12	NB	1:77901202:G:A	ENSG00000142892	PIGK	77435517	77435426	77435951	1:77907614:G:C	77441929	241142
chr1	1:77904625:T:A_ENSG00000142892_PIGK	-0.11987	0.00818923	0.256184	-0.981199	-0.767613	-0.242609	-0.0239172	0.0155276	0.305293	0.489804	978.631	1.00369	no	0.3515	0.5	17	NB	1:77904625:T:A	ENSG00000142892	PIGK	77438940	77438931	77439099	1:77907614:G:C	77441929	244566
chr1	1:77904625:T:A_ENSG00000142892_PIGK	-0.11987	0.00818923	0.256184	-0.981199	-0.767613	-0.242609	-0.0239172	0.0155276	0.305293	0.489804	978.631	1.00369	no	0.3515	0.5	17	NB	1:77904625:T:A	ENSG00000142892	PIGK	77438940	77438931	77439099	1:77907614:G:C	77441929	244566
chr1	1:77907614:G:C_ENSG00000142892_PIGK	-0.0376149	0.00684959	0.244402	-0.887561	-0.640493	-0.0766936	-0.00667949	0.0327894	0.480472	0.70261	1273.15	1.00171	no	0.44925	0.451613	9	NB	1:77907614:G:C	ENSG00000142892	PIGK	77441929	77441914	77442476	1:77907614:G:C	77441929	247554
chr1	1:77907614:G:C_ENSG00000142892_PIGK	-0.0376149	0.00684959	0.244402	-0.887561	-0.640493	-0.0766936	-0.00667949	0.0327894	0.480472	0.70261	1273.15	1.00171	no	0.44925	0.451613	9	NB	1:77907614:G:C	ENSG00000142892	PIGK	77441929	77441914	77442476	1:77907614:G:C	77441929	247554
chr1	1:158381815:G:A_ENSG00000158485_CD1B	0.0963847	0.00808897	0.220595	-0.46908	-0.254998	-0.0155876	0.0201276	0.190519	0.665086	0.884826	743.714	1.0023	no	0.354	0.5	45	NB	1:158381815:G:A	ENSG00000158485	CD1B	158412025	158411766	158412338	1:158382475:T:A	158412685	80747
chr1	1:158381815:G:A_ENSG00000158485_CD1B	0.0963847	0.00808897	0.220595	-0.46908	-0.254998	-0.0155876	0.0201276	0.190519	0.665086	0.884826	743.714	1.0023	no	0.354	0.5	45	NB	1:158381815:G:A	ENSG00000158485	CD1B	158412025	158411766	158412338	1:158382475:T:A	158412685	80747
chr1	1:158382314:G:A_ENSG00000158485_CD1B	0.0556238	0.00596356	0.198995	-0.501437	-0.321062	-0.0239002	0.010647	0.0818988	0.576394	0.783691	1113.46	1.00011	no	0.41725	0.5	36	NB	1:158382314:G:A	ENSG00000158485	CD1B	158412524	158412339	158413226	1:158382475:T:A	158412685	81246
chr1	1:158382314:G:A_ENSG00000158485_CD1B	0.0556238	0.00596356	0.198995	-0.501437	-0.321062	-0.0239002	0.010647	0.0818988	0.576394	0.783691	1113.46	1.00011	no	0.41725	0.5	36	NB	1:158382314:G:A	ENSG00000158485	CD1B	158412524	158412339	158413226	1:158382475:T:A	158412685	81246
chr1	1:158382475:T:A_ENSG00000158485_CD1B	0.0621653	0.00835992	0.207726	-0.529814	-0.329959	-0.0226882	0.0119314	0.106306	0.586832	0.790138	617.418	1.00182	no	0.41025	0.5	36	NB	1:158382475:T:A	ENSG00000158485	CD1B	158412685	158412339	158413226	1:158382475:T:A	158412685	81407
chr1	1:158382475:T:A_ENSG00000158485_CD1B	0.0621653	0.00835992	0.207726	-0.529814	-0.329959	-0.0226882	0.0119314	0.106306	0.586832	0.790138	617.418	1.00182	no	0.41025	0.5	36	NB	1:158382475:T:A	ENSG00000158485	CD1B	158412685	158412339	158413226	1:158382475:T:A	158412685	81407
chr1	1:158384136:T:C_ENSG00000158485_CD1B	-0.00192127	0.0056988	0.180161	-0.64681	-0.406723	-0.0396356	-0.000282281	0.0383298	0.405235	0.618134	999.441	0.999743	no	0.49875	0.491525	66	NB	1:158384136:T:C	ENSG00000158485	CD1B	158414346	158414047	158414640	1:158382475:T:A	158412685	83068
chr1	1:158384136:T:C_ENSG00000158485_CD1B	-0.00192127	0.0056988	0.180161	-0.64681	-0.406723	-0.0396356	-0.000282281	0.0383298	0.405235	0.618134	999.441	0.999743	no	0.49875	0.491525	66	NB	1:158384136:T:C	ENSG00000158485	CD1B	158414346	158414047	158414640	1:158382475:T:A	158412685	83068
chr1	1:158384281:G:A_ENSG00000158485_CD1B	-0.0062749	0.00570203	0.187509	-0.67547	-0.455749	-0.0406066	-0.00189041	0.0380083	0.421466	0.657809	1081.4	1.00277	no	0.486	0.5	66	NB	1:158384281:G:A	ENSG00000158485	CD1B	158414491	158414047	158414640	1:158382475:T:A	158412685	83213
chr1	1:158384281:G:A_ENSG00000158485_CD1B	-0.0062749	0.00570203	0.187509	-0.67547	-0.455749	-0.0406066	-0.00189041	0.0380083	0.421466	0.657809	1081.4	1.00277	no	0.486	0.5	66	NB	1:158384281:G:A	ENSG00000158485	CD1B	158414491	158414047	158414640	1:158382475:T:A	158412685	83213
chr1	1:158386527:A:C_ENSG00000158485_CD1B	-0.0333442	0.00557222	0.180964	-0.687825	-0.503592	-0.0577686	-0.00626066	0.0277788	0.342931	0.566056	1054.69	1.00274	no	0.4465	0.490196	60	NB	1:158386527:A:C	ENSG00000158485	CD1B	158416737	158416419	158417118	1:158382475:T:A	158412685	85459
chr1	1:158386527:A:C_ENSG00000158485_CD1B	-0.0333442	0.00557222	0.180964	-0.687825	-0.503592	-0.0577686	-0.00626066	0.0277788	0.342931	0.566056	1054.69	1.00274	no	0.4465	0.490196	60	NB	1:158386527:A:C	ENSG00000158485	CD1B	158416737	158416419	158417118	1:158382475:T:A	158412685	85459
chr1	1:158386765:C:T_ENSG00000158485_CD1B	-0.0665857	0.00493553	0.190072	-0.745539	-0.569625	-0.104394	-0.0163729	0.0206351	0.267463	0.421019	1483.1	1.00279	no	0.381	0.496124	60	NB-ASE	1:158386765:C:T	ENSG00000158485	CD1B	158416975	158416419	158417118	1:158382475:T:A	158412685	85697
chr1	1:158386765:C:T_ENSG00000158485_CD1B	-0.0665857	0.00493553	0.190072	-0.745539	-0.569625	-0.104394	-0.0163729	0.0206351	0.267463	0.421019	1483.1	1.00279	no	0.381	0.496124	60	NB-ASE	1:158386765:C:T	ENSG00000158485	CD1B	158416975	158416419	158417118	1:158382475:T:A	158412685	85697
chr1	1:158387146:T:C_ENSG00000158485_CD1B	0.0055336	0.00330877	0.17996	-0.57332	-0.408916	-0.038761	0.00200528	0.0452336	0.438996	0.592993	2958.14	0.999614	no	0.48375	0.517949	39	NB-ASE	1:158387146:T:C	ENSG00000158485	CD1B	158417356	158417119	158417369	1:158382475:T:A	158412685	86078
chr1	1:158387146:T:C_ENSG00000158485_CD1B	0.0055336	0.00330877	0.17996	-0.57332	-0.408916	-0.038761	0.00200528	0.0452336	0.438996	0.592993	2958.14	0.999614	no	0.48375	0.517949	39	NB-ASE	1:158387146:T:C	ENSG00000158485	CD1B	158417356	158417119	158417369	1:158382475:T:A	158412685	86078
chr1	1:158387760:A:C_ENSG00000158485_CD1B	0.0563833	0.00550126	0.195062	-0.49594	-0.316224	-0.0227628	0.0131519	0.0973139	0.550323	0.73422	1257.25	1.00311	no	0.404		53	NB	1:158387760:A:C	ENSG00000158485	CD1B	158417970	158417370	158418722	1:158382475:T:A	158412685	86692
chr1	1:158387760:A:C_ENSG00000158485_CD1B	0.0563833	0.00550126	0.195062	-0.49594	-0.316224	-0.0227628	0.0131519	0.0973139	0.550323	0.73422	1257.25	1.00311	no	0.404		53	NB	1:158387760:A:C	ENSG00000158485	CD1B	158417970	158417370	158418722	1:158382475:T:A	158412685	86692
chr1	1:158389659:T:C_ENSG00000158485_CD1B	-0.176087	0.00749972	0.242838	-0.890812	-0.726408	-0.344265	-0.059735	0.00201941	0.131341	0.294334	1048.44	1.00303	no	0.264	0.466216	54	NB-ASE	1:158389659:T:C	ENSG00000158485	CD1B	158419869	158419850	158420224	1:158382475:T:A	158412685	88591
chr1	1:158389659:T:C_ENSG00000158485_CD1B	-0.176087	0.00749972	0.242838	-0.890812	-0.726408	-0.344265	-0.059735	0.00201941	0.131341	0.294334	1048.44	1.00303	no	0.264	0.466216	54	NB-ASE	1:158389659:T:C	ENSG00000158485	CD1B	158419869	158419850	158420224	1:158382475:T:A	158412685	88591
chr1	1:158390252:T:G_ENSG00000158485_CD1B	-0.13729	0.00726268	0.254284	-0.928896	-0.746751	-0.28899	-0.0313429	0.0145284	0.2554	0.457585	1225.87	1.0008	no	0.32575	0.118644	23	NB-ASE	1:158390252:T:G	ENSG00000158485	CD1B	158420462	158420393	158420502	1:158382475:T:A	158412685	89184
chr1	1:158390252:T:G_ENSG00000158485_CD1B	-0.13729	0.00726268	0.254284	-0.928896	-0.746751	-0.28899	-0.0313429	0.0145284	0.2554	0.457585	1225.87	1.0008	no	0.32575	0.118644	23	NB-ASE	1:158390252:T:G	ENSG00000158485	CD1B	158420462	158420393	158420502	1:158382475:T:A	158412685	89184
chr1	1:158390501:G:A_ENSG00000158485_CD1B	-0.0672865	0.00606016	0.209535	-0.752155	-0.596603	-0.121618	-0.0137462	0.0211954	0.340199	0.519035	1195.49	1.0031	no	0.39075	0	45	NB	1:158390501:G:A	ENSG00000158485	CD1B	158420711	158420503	158420955	1:158382475:T:A	158412685	89433
chr1	1:158390501:G:A_ENSG00000158485_CD1B	-0.0672865	0.00606016	0.209535	-0.752155	-0.596603	-0.121618	-0.0137462	0.0211954	0.340199	0.519035	1195.49	1.0031	no	0.39075	0	45	NB	1:158390501:G:A	ENSG00000158485	CD1B	158420711	158420503	158420955	1:158382475:T:A	158412685	89433
chr1	1:158390834:C:A_ENSG00000158485_CD1B	0.162854	0.00763391	0.233887	-0.315699	-0.141372	-0.00167815	0.0470297	0.322042	0.698543	0.914471	938.681	1.00463	no	0.2625	0.5	63	NB-ASE	1:158390834:C:A	ENSG00000158485	CD1B	158421044	158420956	158425140	1:158382475:T:A	158412685	89766
chr1	1:158390834:C:A_ENSG00000158485_CD1B	0.162854	0.00763391	0.233887	-0.315699	-0.141372	-0.00167815	0.0470297	0.322042	0.698543	0.914471	938.681	1.00463	no	0.2625	0.5	63	NB-ASE	1:158390834:C:A	ENSG00000158485	CD1B	158421044	158420956	158425140	1:158382475:T:A	158412685	89766
chr1	1:158391425:C:T_ENSG00000158485_CD1B	0.12502	0.00784394	0.221068	-0.398947	-0.209655	-0.0100147	0.0302225	0.246013	0.661745	0.850519	794.297	1.00302	no	0.31525		63	NB	1:158391425:C:T	ENSG00000158485	CD1B	158421635	158420956	158425140	1:158382475:T:A	158412685	90357
chr1	1:158391425:C:T_ENSG00000158485_CD1B	0.12502	0.00784394	0.221068	-0.398947	-0.209655	-0.0100147	0.0302225	0.246013	0.661745	0.850519	794.297	1.00302	no	0.31525		63	NB	1:158391425:C:T	ENSG00000158485	CD1B	158421635	158420956	158425140	1:158382475:T:A	158412685	90357
chr1	1:158391426:C:T_ENSG00000158485_CD1B	0.109892	0.00793306	0.213549	-0.377199	-0.208139	-0.0127288	0.0267619	0.214006	0.650547	0.856786	724.625	1.00475	no	0.3335		63	NB	1:158391426:C:T	ENSG00000158485	CD1B	158421636	158420956	158425140	1:158382475:T:A	158412685	90358
chr1	1:158391426:C:T_ENSG00000158485_CD1B	0.109892	0.00793306	0.213549	-0.377199	-0.208139	-0.0127288	0.0267619	0.214006	0.650547	0.856786	724.625	1.00475	no	0.3335		63	NB	1:158391426:C:T	ENSG00000158485	CD1B	158421636	158420956	158425140	1:158382475:T:A	158412685	90358
chr1	1:158391798:T:C_ENSG00000158485_CD1B	0.119113	0.00812361	0.222184	-0.388949	-0.215787	-0.0108246	0.0280835	0.240028	0.670229	0.830366	748.043	1.0037	no	0.315		63	NB	1:158391798:T:C	ENSG00000158485	CD1B	158422008	158420956	158425140	1:158382475:T:A	158412685	90730
chr1	1:158391798:T:C_ENSG00000158485_CD1B	0.119113	0.00812361	0.222184	-0.388949	-0.215787	-0.0108246	0.0280835	0.240028	0.670229	0.830366	748.043	1.0037	no	0.315		63	NB	1:158391798:T:C	ENSG00000158485	CD1B	158422008	158420956	158425140	1:158382475:T:A	158412685	90730
chr1	1:158392453:A:G_ENSG00000158485_CD1B	0.123432	0.00814863	0.217003	-0.35252	-0.197405	-0.0102313	0.0307606	0.244594	0.656808	0.845553	709.193	1.00737	no	0.32175		63	NB	1:158392453:A:G	ENSG00000158485	CD1B	158422663	158420956	158425140	1:158382475:T:A	158412685	91385
chr1	1:158392453:A:G_ENSG00000158485_CD1B	0.123432	0.00814863	0.217003	-0.35252	-0.197405	-0.0102313	0.0307606	0.244594	0.656808	0.845553	709.193	1.00737	no	0.32175		63	NB	1:158392453:A:G	ENSG00000158485	CD1B	158422663	158420956	158425140	1:158382475:T:A	158412685	91385
chr1	1:158392485:A:G_ENSG00000158485_CD1B	0.118928	0.00882285	0.213304	-0.342636	-0.199006	-0.0108455	0.0295083	0.238993	0.635343	0.820058	584.494	1.00082	no	0.32025		63	NB	1:158392485:A:G	ENSG00000158485	CD1B	158422695	158420956	158425140	1:158382475:T:A	158412685	91417
chr1	1:158392485:A:G_ENSG00000158485_CD1B	0.118928	0.00882285	0.213304	-0.342636	-0.199006	-0.0108455	0.0295083	0.238993	0.635343	0.820058	584.494	1.00082	no	0.32025		63	NB	1:158392485:A:G	ENSG00000158485	CD1B	158422695	158420956	158425140	1:158382475:T:A	158412685	91417
chr1	1:158394230:T:C_ENSG00000158485_CD1B	0.0996493	0.0074224	0.208355	-0.407397	-0.244827	-0.012997	0.0238546	0.198439	0.617953	0.777999	787.988	1.00401	no	0.32725		63	NB	1:158394230:T:C	ENSG00000158485	CD1B	158424440	158420956	158425140	1:158382475:T:A	158412685	93162
chr1	1:158394230:T:C_ENSG00000158485_CD1B	0.0996493	0.0074224	0.208355	-0.407397	-0.244827	-0.012997	0.0238546	0.198439	0.617953	0.777999	787.988	1.00401	no	0.32725		63	NB	1:158394230:T:C	ENSG00000158485	CD1B	158424440	158420956	158425140	1:158382475:T:A	158412685	93162
chr1	1:158395436:A:G_ENSG00000158485_CD1B	0.0867193	0.0076194	0.210861	-0.529384	-0.274007	-0.0166113	0.0195698	0.169959	0.598709	0.827822	765.86	1.00304	no	0.36025	0.5	46	NB	1:158395436:A:G	ENSG00000158485	CD1B	158425646	158425635	158426276	1:158382475:T:A	158412685	94368
chr1	1:158395436:A:G_ENSG00000158485_CD1B	0.0867193	0.0076194	0.210861	-0.529384	-0.274007	-0.0166113	0.0195698	0.169959	0.598709	0.827822	765.86	1.00304	no	0.36025	0.5	46	NB	1:158395436:A:G	ENSG00000158485	CD1B	158425646	158425635	158426276	1:158382475:T:A	158412685	94368
chr1	1:158395570:G:A_ENSG00000158485_CD1B	0.0733247	0.00534098	0.199172	-0.431724	-0.271358	-0.0199411	0.0149487	0.137796	0.585921	0.799984	1390.64	1.00224	no	0.39625	0.5	46	NB-ASE	1:158395570:G:A	ENSG00000158485	CD1B	158425780	158425635	158426276	1:158382475:T:A	158412685	94502
chr1	1:158395570:G:A_ENSG00000158485_CD1B	0.0733247	0.00534098	0.199172	-0.431724	-0.271358	-0.0199411	0.0149487	0.137796	0.585921	0.799984	1390.64	1.00224	no	0.39625	0.5	46	NB-ASE	1:158395570:G:A	ENSG00000158485	CD1B	158425780	158425635	158426276	1:158382475:T:A	158412685	94502
chr1	1:158395607:A:G_ENSG00000158485_CD1B	0.0394398	0.00356743	0.178109	-0.517996	-0.302328	-0.0240226	0.00804212	0.0556775	0.508461	0.688529	2492.66	1.00091	no	0.4365	0.5	46	NB-ASE	1:158395607:A:G	ENSG00000158485	CD1B	158425817	158425635	158426276	1:158382475:T:A	158412685	94539
chr1	1:158395607:A:G_ENSG00000158485_CD1B	0.0394398	0.00356743	0.178109	-0.517996	-0.302328	-0.0240226	0.00804212	0.0556775	0.508461	0.688529	2492.66	1.00091	no	0.4365	0.5	46	NB-ASE	1:158395607:A:G	ENSG00000158485	CD1B	158425817	158425635	158426276	1:158382475:T:A	158412685	94539
chr1	1:158395719:T:C_ENSG00000158485_CD1B	0.08093	0.00657811	0.199891	-0.391962	-0.242613	-0.0198743	0.0177506	0.142316	0.600681	0.792769	923.39	0.999625	no	0.382	0.5	46	NB	1:158395719:T:C	ENSG00000158485	CD1B	158425929	158425635	158426276	1:158382475:T:A	158412685	94651
chr1	1:158395719:T:C_ENSG00000158485_CD1B	0.08093	0.00657811	0.199891	-0.391962	-0.242613	-0.0198743	0.0177506	0.142316	0.600681	0.792769	923.39	0.999625	no	0.382	0.5	46	NB	1:158395719:T:C	ENSG00000158485	CD1B	158425929	158425635	158426276	1:158382475:T:A	158412685	94651
chr1	1:158395860:T:C_ENSG00000158485_CD1B	0.0422886	0.00548552	0.188621	-0.519118	-0.327426	-0.0272517	0.00778401	0.064044	0.533088	0.690273	1182.34	1.00101	no	0.438	0.5	46	NB	1:158395860:T:C	ENSG00000158485	CD1B	158426070	158425635	158426276	1:158382475:T:A	158412685	94792
chr1	1:158395860:T:C_ENSG00000158485_CD1B	0.0422886	0.00548552	0.188621	-0.519118	-0.327426	-0.0272517	0.00778401	0.064044	0.533088	0.690273	1182.34	1.00101	no	0.438	0.5	46	NB	1:158395860:T:C	ENSG00000158485	CD1B	158426070	158425635	158426276	1:158382475:T:A	158412685	94792
chr1	1:158395908:C:A_ENSG00000158485_CD1B	0.080172	0.00703668	0.206404	-0.481136	-0.282718	-0.0191653	0.0183924	0.162729	0.590055	0.797212	860.398	1.0011	no	0.37425	0.504587	46	NB	1:158395908:C:A	ENSG00000158485	CD1B	158426118	158425635	158426276	1:158382475:T:A	158412685	94840
chr1	1:158395908:C:A_ENSG00000158485_CD1B	0.080172	0.00703668	0.206404	-0.481136	-0.282718	-0.0191653	0.0183924	0.162729	0.590055	0.797212	860.398	1.0011	no	0.37425	0.504587	46	NB	1:158395908:C:A	ENSG00000158485	CD1B	158426118	158425635	158426276	1:158382475:T:A	158412685	94840
chr1	1:158396670:A:G_ENSG00000158485_CD1B	-0.0880168	0.00667445	0.208747	-0.807187	-0.609648	-0.169063	-0.0214951	0.0171958	0.275102	0.466112	978.154	1.00722	no	0.3595		49	NB	1:158396670:A:G	ENSG00000158485	CD1B	158426880	158426277	158427570	1:158382475:T:A	158412685	95602
chr1	1:158396670:A:G_ENSG00000158485_CD1B	-0.0880168	0.00667445	0.208747	-0.807187	-0.609648	-0.169063	-0.0214951	0.0171958	0.275102	0.466112	978.154	1.00722	no	0.3595		49	NB	1:158396670:A:G	ENSG00000158485	CD1B	158426880	158426277	158427570	1:158382475:T:A	158412685	95602
chr1	1:158396719:T:C_ENSG00000158485_CD1B	-0.0857538	0.00691139	0.204222	-0.748569	-0.590639	-0.16743	-0.0202319	0.0151242	0.263811	0.455606	873.119	1.00117	no	0.354		49	NB	1:158396719:T:C	ENSG00000158485	CD1B	158426929	158426277	158427570	1:158382475:T:A	158412685	95651
chr1	1:158396719:T:C_ENSG00000158485_CD1B	-0.0857538	0.00691139	0.204222	-0.748569	-0.590639	-0.16743	-0.0202319	0.0151242	0.263811	0.455606	873.119	1.00117	no	0.354		49	NB	1:158396719:T:C	ENSG00000158485	CD1B	158426929	158426277	158427570	1:158382475:T:A	158412685	95651
chr1	1:158396756:A:T_ENSG00000158485_CD1B	-0.0977144	0.00807066	0.206092	-0.778965	-0.609709	-0.199656	-0.0236914	0.0146349	0.225556	0.409838	652.084	1.002	no	0.34475		49	NB	1:158396756:A:T	ENSG00000158485	CD1B	158426966	158426277	158427570	1:158382475:T:A	158412685	95688
chr1	1:158396756:A:T_ENSG00000158485_CD1B	-0.0977144	0.00807066	0.206092	-0.778965	-0.609709	-0.199656	-0.0236914	0.0146349	0.225556	0.409838	652.084	1.002	no	0.34475		49	NB	1:158396756:A:T	ENSG00000158485	CD1B	158426966	158426277	158427570	1:158382475:T:A	158412685	95688
chr1	1:158396997:T:C_ENSG00000158485_CD1B	-0.0878432	0.00686952	0.199056	-0.776098	-0.581375	-0.174696	-0.0205855	0.014913	0.240811	0.40184	839.649	1.00455	no	0.358	0.285714	49	NB	1:158396997:T:C	ENSG00000158485	CD1B	158427207	158426277	158427570	1:158382475:T:A	158412685	95929
chr1	1:158396997:T:C_ENSG00000158485_CD1B	-0.0878432	0.00686952	0.199056	-0.776098	-0.581375	-0.174696	-0.0205855	0.014913	0.240811	0.40184	839.649	1.00455	no	0.358	0.285714	49	NB	1:158396997:T:C	ENSG00000158485	CD1B	158427207	158426277	158427570	1:158382475:T:A	158412685	95929
chr1	1:158397473:C:T_ENSG00000158485_CD1B	0.0023488	0.00597847	0.218737	-0.722181	-0.501694	-0.0415588	0.00169143	0.0427386	0.540593	0.735236	1338.64	1.00228	no	0.48775	0	6	NB	1:158397473:C:T	ENSG00000158485	CD1B	158427683	158427571	158427697	1:158382475:T:A	158412685	96405
chr1	1:158397473:C:T_ENSG00000158485_CD1B	0.0023488	0.00597847	0.218737	-0.722181	-0.501694	-0.0415588	0.00169143	0.0427386	0.540593	0.735236	1338.64	1.00228	no	0.48775	0	6	NB	1:158397473:C:T	ENSG00000158485	CD1B	158427683	158427571	158427697	1:158382475:T:A	158412685	96405
chr1	1:158398149:G:C_ENSG00000158485_CD1B	0.0547928	0.00629598	0.194227	-0.491969	-0.332699	-0.0233189	0.0107856	0.0842184	0.560195	0.732611	951.682	1.00198	no	0.41325	0.0344828	38	NB	1:158398149:G:C	ENSG00000158485	CD1B	158428359	158428311	158428521	1:158382475:T:A	158412685	97081
chr1	1:158398149:G:C_ENSG00000158485_CD1B	0.0547928	0.00629598	0.194227	-0.491969	-0.332699	-0.0233189	0.0107856	0.0842184	0.560195	0.732611	951.682	1.00198	no	0.41325	0.0344828	38	NB	1:158398149:G:C	ENSG00000158485	CD1B	158428359	158428311	158428521	1:158382475:T:A	158412685	97081
chr1	1:158398626:A:G_ENSG00000158485_CD1B	0.0470028	0.00696986	0.199139	-0.553163	-0.343514	-0.0270303	0.00889702	0.0800793	0.551226	0.756753	816.324	1.00436	no	0.43375	0.125	52	NB	1:158398626:A:G	ENSG00000158485	CD1B	158428836	158428522	158429940	1:158382475:T:A	158412685	97558
chr1	1:158398626:A:G_ENSG00000158485_CD1B	0.0470028	0.00696986	0.199139	-0.553163	-0.343514	-0.0270303	0.00889702	0.0800793	0.551226	0.756753	816.324	1.00436	no	0.43375	0.125	52	NB	1:158398626:A:G	ENSG00000158485	CD1B	158428836	158428522	158429940	1:158382475:T:A	158412685	97558
chr1	1:158400227:T:C_ENSG00000158485_CD1B	-0.00608581	0.00516326	0.187819	-0.634047	-0.448848	-0.0421493	-0.00203604	0.0352658	0.43045	0.617615	1323.22	1.00359	no	0.48325	0.356164	39	NB	1:158400227:T:C	ENSG00000158485	CD1B	158430437	158430116	158430582	1:158382475:T:A	158412685	99159
chr1	1:158400227:T:C_ENSG00000158485_CD1B	-0.00608581	0.00516326	0.187819	-0.634047	-0.448848	-0.0421493	-0.00203604	0.0352658	0.43045	0.617615	1323.22	1.00359	no	0.48325	0.356164	39	NB	1:158400227:T:C	ENSG00000158485	CD1B	158430437	158430116	158430582	1:158382475:T:A	158412685	99159
chr1	1:158401083:T:A_ENSG00000158485_CD1B	-0.0841274	0.00767088	0.228863	-0.882672	-0.665688	-0.169746	-0.0170549	0.0208966	0.323704	0.527994	890.147	1.00148	no	0.38725	0.0454545	32	NB	1:158401083:T:A	ENSG00000158485	CD1B	158431293	158430742	158431390	1:158382475:T:A	158412685	100015
chr1	1:158401083:T:A_ENSG00000158485_CD1B	-0.0841274	0.00767088	0.228863	-0.882672	-0.665688	-0.169746	-0.0170549	0.0208966	0.323704	0.527994	890.147	1.00148	no	0.38725	0.0454545	32	NB	1:158401083:T:A	ENSG00000158485	CD1B	158431293	158430742	158431390	1:158382475:T:A	158412685	100015
chr1	1:158402493:G:A_ENSG00000158485_CD1B	-0.184219	0.00941277	0.278873	-0.985151	-0.812129	-0.374167	-0.0600225	0.0066945	0.236755	0.486603	877.762	1.00251	no	0.28475	0.0833333	29	NB	1:158402493:G:A	ENSG00000158485	CD1B	158432703	158432570	158432903	1:158382475:T:A	158412685	101425
chr1	1:158402493:G:A_ENSG00000158485_CD1B	-0.184219	0.00941277	0.278873	-0.985151	-0.812129	-0.374167	-0.0600225	0.0066945	0.236755	0.486603	877.762	1.00251	no	0.28475	0.0833333	29	NB	1:158402493:G:A	ENSG00000158485	CD1B	158432703	158432570	158432903	1:158382475:T:A	158412685	101425
chr1	1:158402515:C:T_ENSG00000158485_CD1B	-0.169788	0.00959718	0.263837	-0.963241	-0.786761	-0.345432	-0.0458975	0.00636189	0.224607	0.370253	755.758	1.00234	no	0.289	0.0851064	29	NB	1:158402515:C:T	ENSG00000158485	CD1B	158432725	158432570	158432903	1:158382475:T:A	158412685	101447
chr1	1:158402515:C:T_ENSG00000158485_CD1B	-0.169788	0.00959718	0.263837	-0.963241	-0.786761	-0.345432	-0.0458975	0.00636189	0.224607	0.370253	755.758	1.00234	no	0.289	0.0851064	29	NB	1:158402515:C:T	ENSG00000158485	CD1B	158432725	158432570	158432903	1:158382475:T:A	158412685	101447
chr1	1:158403347:A:G_ENSG00000158485_CD1B	0.0111473	0.0064812	0.211054	-0.671317	-0.462866	-0.0388787	0.00218848	0.0479965	0.535147	0.713015	1060.42	1.0009	no	0.48025	0.49375	20	NB	1:158403347:A:G	ENSG00000158485	CD1B	158433557	158433452	158435318	1:158382475:T:A	158412685	102279
chr1	1:158403347:A:G_ENSG00000158485_CD1B	0.0111473	0.0064812	0.211054	-0.671317	-0.462866	-0.0388787	0.00218848	0.0479965	0.535147	0.713015	1060.42	1.0009	no	0.48025	0.49375	20	NB	1:158403347:A:G	ENSG00000158485	CD1B	158433557	158433452	158435318	1:158382475:T:A	158412685	102279
chr1	1:158405493:A:G_ENSG00000158485_CD1B	0.0963288	0.00771911	0.20413	-0.414538	-0.240038	-0.0140929	0.0250457	0.193412	0.588278	0.795391	699.327	1.0048	no	0.33775	0.495874	147	NB	1:158405493:A:G	ENSG00000158485	CD1B	158435703	158435319	158436703	1:158382475:T:A	158412685	104425
chr1	1:158405493:A:G_ENSG00000158485_CD1B	0.0963288	0.00771911	0.20413	-0.414538	-0.240038	-0.0140929	0.0250457	0.193412	0.588278	0.795391	699.327	1.0048	no	0.33775	0.495874	147	NB	1:158405493:A:G	ENSG00000158485	CD1B	158435703	158435319	158436703	1:158382475:T:A	158412685	104425
chr1	1:158405606:T:C_ENSG00000158485_CD1B	0.104052	0.00795806	0.20356	-0.400021	-0.206576	-0.0116497	0.0263529	0.208907	0.602589	0.755289	654.29	1.00568	no	0.33025	0.497152	147	NB	1:158405606:T:C	ENSG00000158485	CD1B	158435816	158435319	158436703	1:158382475:T:A	158412685	104538
chr1	1:158405606:T:C_ENSG00000158485_CD1B	0.104052	0.00795806	0.20356	-0.400021	-0.206576	-0.0116497	0.0263529	0.208907	0.602589	0.755289	654.29	1.00568	no	0.33025	0.497152	147	NB	1:158405606:T:C	ENSG00000158485	CD1B	158435816	158435319	158436703	1:158382475:T:A	158412685	104538
chr1	1:158405692:G:A_ENSG00000158485_CD1B	0.0952775	0.0074877	0.202259	-0.370498	-0.23289	-0.0139746	0.0232601	0.1834	0.597802	0.768931	729.654	1.0037	no	0.34575	0.498834	147	NB	1:158405692:G:A	ENSG00000158485	CD1B	158435902	158435319	158436703	1:158382475:T:A	158412685	104624
chr1	1:158405692:G:A_ENSG00000158485_CD1B	0.0952775	0.0074877	0.202259	-0.370498	-0.23289	-0.0139746	0.0232601	0.1834	0.597802	0.768931	729.654	1.0037	no	0.34575	0.498834	147	NB	1:158405692:G:A	ENSG00000158485	CD1B	158435902	158435319	158436703	1:158382475:T:A	158412685	104624
chr1	1:158405907:A:G_ENSG00000158485_CD1B	0.101498	0.00757032	0.193894	-0.373363	-0.193338	-0.010986	0.0265397	0.203006	0.582503	0.72746	655.992	1.00297	no	0.3265	0.5	147	NB	1:158405907:A:G	ENSG00000158485	CD1B	158436117	158435319	158436703	1:158382475:T:A	158412685	104839
chr1	1:158405907:A:G_ENSG00000158485_CD1B	0.101498	0.00757032	0.193894	-0.373363	-0.193338	-0.010986	0.0265397	0.203006	0.582503	0.72746	655.992	1.00297	no	0.3265	0.5	147	NB	1:158405907:A:G	ENSG00000158485	CD1B	158436117	158435319	158436703	1:158382475:T:A	158412685	104839
chr1	1:158406238:T:C_ENSG00000158485_CD1B	0.0920115	0.00803953	0.189335	-0.366937	-0.194007	-0.0121082	0.0220573	0.175792	0.568293	0.714743	554.626	1.00319	no	0.34175	0.496296	147	NB	1:158406238:T:C	ENSG00000158485	CD1B	158436448	158435319	158436703	1:158382475:T:A	158412685	105170
chr1	1:158406238:T:C_ENSG00000158485_CD1B	0.0920115	0.00803953	0.189335	-0.366937	-0.194007	-0.0121082	0.0220573	0.175792	0.568293	0.714743	554.626	1.00319	no	0.34175	0.496296	147	NB	1:158406238:T:C	ENSG00000158485	CD1B	158436448	158435319	158436703	1:158382475:T:A	158412685	105170
chr1	1:158406473:C:T_ENSG00000158485_CD1B	0.11207	0.00513955	0.19494	-0.323451	-0.145719	-0.00983738	0.0300759	0.224479	0.585629	0.75837	1438.64	1.00361	no	0.31475	0.497603	147	NB-ASE	1:158406473:C:T	ENSG00000158485	CD1B	158436683	158435319	158436703	1:158382475:T:A	158412685	105405
chr1	1:158406473:C:T_ENSG00000158485_CD1B	0.11207	0.00513955	0.19494	-0.323451	-0.145719	-0.00983738	0.0300759	0.224479	0.585629	0.75837	1438.64	1.00361	no	0.31475	0.497603	147	NB-ASE	1:158406473:C:T	ENSG00000158485	CD1B	158436683	158435319	158436703	1:158382475:T:A	158412685	105405
chr1	1:158406540:A:T_ENSG00000158485_CD1B	0.0295052	0.00447215	0.206496	-0.592029	-0.42363	-0.0366163	0.0058931	0.0622467	0.541876	0.738878	2132.01	0.999455	no	0.4585	0.5	30	NB-ASE	1:158406540:A:T	ENSG00000158485	CD1B	158436750	158436704	158436849	1:158382475:T:A	158412685	105472
chr1	1:158406540:A:T_ENSG00000158485_CD1B	0.0295052	0.00447215	0.206496	-0.592029	-0.42363	-0.0366163	0.0058931	0.0622467	0.541876	0.738878	2132.01	0.999455	no	0.4585	0.5	30	NB-ASE	1:158406540:A:T	ENSG00000158485	CD1B	158436750	158436704	158436849	1:158382475:T:A	158412685	105472
chr1	1:158406920:C:T_ENSG00000158485_CD1B	-0.322084	0.0131459	0.314349	-1.11976	-0.973564	-0.556999	-0.30479	-0.0191012	0.0777537	0.294938	571.803	1.00267	no	0.167	0.496894	40	NB	1:158406920:C:T	ENSG00000158485	CD1B	158437130	158436850	158437300	1:158382475:T:A	158412685	105852
chr1	1:158406920:C:T_ENSG00000158485_CD1B	-0.322084	0.0131459	0.314349	-1.11976	-0.973564	-0.556999	-0.30479	-0.0191012	0.0777537	0.294938	571.803	1.00267	no	0.167	0.496894	40	NB	1:158406920:C:T	ENSG00000158485	CD1B	158437130	158436850	158437300	1:158382475:T:A	158412685	105852
chr1	1:158408044:A:G_ENSG00000158485_CD1B	0.0519274	0.00633665	0.211415	-0.529579	-0.345337	-0.0247826	0.00726885	0.0706167	0.602191	0.824653	1113.15	1.00346	no	0.44025	0.498681	39	NB	1:158408044:A:G	ENSG00000158485	CD1B	158438254	158438090	158438322	1:158382475:T:A	158412685	106976
chr1	1:158408044:A:G_ENSG00000158485_CD1B	0.0519274	0.00633665	0.211415	-0.529579	-0.345337	-0.0247826	0.00726885	0.0706167	0.602191	0.824653	1113.15	1.00346	no	0.44025	0.498681	39	NB	1:158408044:A:G	ENSG00000158485	CD1B	158438254	158438090	158438322	1:158382475:T:A	158412685	106976
chr1	1:158408112:C:A_ENSG00000158485_CD1B	0.107831	0.00594286	0.229315	-0.452185	-0.27139	-0.0152295	0.0237025	0.215011	0.682658	0.861349	1488.92	1.00361	no	0.35	0.474138	39	NB-ASE	1:158408112:C:A	ENSG00000158485	CD1B	158438322	158438090	158438322	1:158382475:T:A	158412685	107044
chr1	1:158408112:C:A_ENSG00000158485_CD1B	0.107831	0.00594286	0.229315	-0.452185	-0.27139	-0.0152295	0.0237025	0.215011	0.682658	0.861349	1488.92	1.00361	no	0.35	0.474138	39	NB-ASE	1:158408112:C:A	ENSG00000158485	CD1B	158438322	158438090	158438322	1:158382475:T:A	158412685	107044
chr1	1:158408245:T:C_ENSG00000158485_CD1B	-0.012562	0.00532875	0.19888	-0.68768	-0.494323	-0.0495428	-0.00183792	0.0407902	0.442328	0.593883	1392.94	1.0013	no	0.4835	0.5	29	NB	1:158408245:T:C	ENSG00000158485	CD1B	158438455	158438323	158438668	1:158382475:T:A	158412685	107177
chr1	1:158408245:T:C_ENSG00000158485_CD1B	-0.012562	0.00532875	0.19888	-0.68768	-0.494323	-0.0495428	-0.00183792	0.0407902	0.442328	0.593883	1392.94	1.0013	no	0.4835	0.5	29	NB	1:158408245:T:C	ENSG00000158485	CD1B	158438455	158438323	158438668	1:158382475:T:A	158412685	107177
chr1	1:158408265:A:G_ENSG00000158485_CD1B	0.000245956	0.00555627	0.20577	-0.685541	-0.468812	-0.0425912	-0.00156954	0.0405538	0.476421	0.697588	1371.51	1.00429	no	0.51125	0.501458	29	NB	1:158408265:A:G	ENSG00000158485	CD1B	158438475	158438323	158438668	1:158382475:T:A	158412685	107197
chr1	1:158408265:A:G_ENSG00000158485_CD1B	0.000245956	0.00555627	0.20577	-0.685541	-0.468812	-0.0425912	-0.00156954	0.0405538	0.476421	0.697588	1371.51	1.00429	no	0.51125	0.501458	29	NB	1:158408265:A:G	ENSG00000158485	CD1B	158438475	158438323	158438668	1:158382475:T:A	158412685	107197
chr1	1:158408348:A:T_ENSG00000158485_CD1B	-0.00465161	0.00597304	0.203447	-0.711984	-0.484315	-0.0455881	-0.000704613	0.039245	0.468162	0.681753	1160.15	1.00321	no	0.49475	0.5	29	NB	1:158408348:A:T	ENSG00000158485	CD1B	158438558	158438323	158438668	1:158382475:T:A	158412685	107280
chr1	1:158408348:A:T_ENSG00000158485_CD1B	-0.00465161	0.00597304	0.203447	-0.711984	-0.484315	-0.0455881	-0.000704613	0.039245	0.468162	0.681753	1160.15	1.00321	no	0.49475	0.5	29	NB	1:158408348:A:T	ENSG00000158485	CD1B	158438558	158438323	158438668	1:158382475:T:A	158412685	107280
chr1	1:158408709:G:C_ENSG00000158485_CD1B	-0.0312905	0.00538998	0.187586	-0.680824	-0.498374	-0.0624401	-0.00607661	0.0309574	0.36707	0.569805	1211.22	1.00253	no	0.459	0.505263	52	NB	1:158408709:G:C	ENSG00000158485	CD1B	158438919	158438669	158439544	1:158382475:T:A	158412685	107641
chr1	1:158408709:G:C_ENSG00000158485_CD1B	-0.0312905	0.00538998	0.187586	-0.680824	-0.498374	-0.0624401	-0.00607661	0.0309574	0.36707	0.569805	1211.22	1.00253	no	0.459	0.505263	52	NB	1:158408709:G:C	ENSG00000158485	CD1B	158438919	158438669	158439544	1:158382475:T:A	158412685	107641
chr1	1:158408763:G:A_ENSG00000158485_CD1B	-0.0495679	0.00629355	0.19882	-0.786011	-0.564395	-0.0691476	-0.0103374	0.0250324	0.333812	0.528108	998	0.999782	no	0.41375	0.5	52	NB	1:158408763:G:A	ENSG00000158485	CD1B	158438973	158438669	158439544	1:158382475:T:A	158412685	107695
chr1	1:158408763:G:A_ENSG00000158485_CD1B	-0.0495679	0.00629355	0.19882	-0.786011	-0.564395	-0.0691476	-0.0103374	0.0250324	0.333812	0.528108	998	0.999782	no	0.41375	0.5	52	NB	1:158408763:G:A	ENSG00000158485	CD1B	158438973	158438669	158439544	1:158382475:T:A	158412685	107695
chr1	1:158408835:C:T_ENSG00000158485_CD1B	-0.0509108	0.00678932	0.195351	-0.73584	-0.542268	-0.09324	-0.0118841	0.0255202	0.33533	0.553833	827.901	1.00611	no	0.40925	0.486486	52	NB	1:158408835:C:T	ENSG00000158485	CD1B	158439045	158438669	158439544	1:158382475:T:A	158412685	107767
chr1	1:158408835:C:T_ENSG00000158485_CD1B	-0.0509108	0.00678932	0.195351	-0.73584	-0.542268	-0.09324	-0.0118841	0.0255202	0.33533	0.553833	827.901	1.00611	no	0.40925	0.486486	52	NB	1:158408835:C:T	ENSG00000158485	CD1B	158439045	158438669	158439544	1:158382475:T:A	158412685	107767
chr1	1:158409379:G:C_ENSG00000158485_CD1B	0.145992	0.00926828	0.269791	-0.495475	-0.278732	-0.0124402	0.0360893	0.292133	0.793301	0.998758	847.34	1.00148	no	0.32025	0.5	24	NB	1:158409379:G:C	ENSG00000158485	CD1B	158439589	158439545	158439644	1:158382475:T:A	158412685	108311
chr1	1:158409379:G:C_ENSG00000158485_CD1B	0.145992	0.00926828	0.269791	-0.495475	-0.278732	-0.0124402	0.0360893	0.292133	0.793301	0.998758	847.34	1.00148	no	0.32025	0.5	24	NB	1:158409379:G:C	ENSG00000158485	CD1B	158439589	158439545	158439644	1:158382475:T:A	158412685	108311
chr1	1:158410296:C:T_ENSG00000158485_CD1B	-0.0259076	0.00419079	0.17306	-0.655613	-0.453736	-0.0494112	-0.0061171	0.0292915	0.333434	0.517864	1705.31	1.00111	no	0.45425	0.497175	39	NB-ASE	1:158410296:C:T	ENSG00000158485	CD1B	158440506	158440330	158440655	1:158382475:T:A	158412685	109228
chr1	1:158410296:C:T_ENSG00000158485_CD1B	-0.0259076	0.00419079	0.17306	-0.655613	-0.453736	-0.0494112	-0.0061171	0.0292915	0.333434	0.517864	1705.31	1.00111	no	0.45425	0.497175	39	NB-ASE	1:158410296:C:T	ENSG00000158485	CD1B	158440506	158440330	158440655	1:158382475:T:A	158412685	109228
chr1	1:158411466:G:A_ENSG00000158485_CD1B	-0.102664	0.00577711	0.170188	-0.646547	-0.527306	-0.1952	-0.0290619	0.00674452	0.107036	0.220693	867.835	1.0017	no	0.30275	0.458429	145	NB-ASE	1:158411466:G:A	ENSG00000158485	CD1B	158441676	158441654	158442225	1:158382475:T:A	158412685	110398
chr1	1:158411466:G:A_ENSG00000158485_CD1B	-0.102664	0.00577711	0.170188	-0.646547	-0.527306	-0.1952	-0.0290619	0.00674452	0.107036	0.220693	867.835	1.0017	no	0.30275	0.458429	145	NB-ASE	1:158411466:G:A	ENSG00000158485	CD1B	158441676	158441654	158442225	1:158382475:T:A	158412685	110398
chr1	1:158412023:A:C_ENSG00000158485_CD1B	-0.261816	0.00810629	0.272901	-1.00428	-0.856814	-0.470647	-0.228096	-0.018261	0.0803249	0.269732	1133.36	1.00089	no	0.173	0.440506	63	NB-ASE	1:158412023:A:C	ENSG00000158485	CD1B	158442233	158442226	158442946	1:158382475:T:A	158412685	110955
chr1	1:158412023:A:C_ENSG00000158485_CD1B	-0.261816	0.00810629	0.272901	-1.00428	-0.856814	-0.470647	-0.228096	-0.018261	0.0803249	0.269732	1133.36	1.00089	no	0.173	0.440506	63	NB-ASE	1:158412023:A:C	ENSG00000158485	CD1B	158442233	158442226	158442946	1:158382475:T:A	158412685	110955
chr1	1:158413137:T:A_ENSG00000158485_CD1B	0.117394	0.00839264	0.23771	-0.43323	-0.241847	-0.0161576	0.0250005	0.238414	0.71254	0.873755	802.228	1.00558	no	0.35175	0.5	37	NB	1:158413137:T:A	ENSG00000158485	CD1B	158443347	158442947	158443388	1:158382475:T:A	158412685	112069
chr1	1:158413137:T:A_ENSG00000158485_CD1B	0.117394	0.00839264	0.23771	-0.43323	-0.241847	-0.0161576	0.0250005	0.238414	0.71254	0.873755	802.228	1.00558	no	0.35175	0.5	37	NB	1:158413137:T:A	ENSG00000158485	CD1B	158443347	158442947	158443388	1:158382475:T:A	158412685	112069
chr1	1:158413364:C:T_ENSG00000158485_CD1B	-0.0550606	0.00685954	0.208777	-0.809387	-0.588841	-0.0986823	-0.0111659	0.0260299	0.344727	0.525409	926.352	1.00432	no	0.4265	0	31	NB	1:158413364:C:T	ENSG00000158485	CD1B	158443574	158443389	158444034	1:158382475:T:A	158412685	112296
chr1	1:158413364:C:T_ENSG00000158485_CD1B	-0.0550606	0.00685954	0.208777	-0.809387	-0.588841	-0.0986823	-0.0111659	0.0260299	0.344727	0.525409	926.352	1.00432	no	0.4265	0	31	NB	1:158413364:C:T	ENSG00000158485	CD1B	158443574	158443389	158444034	1:158382475:T:A	158412685	112296
chr1	1:158414153:A:T_ENSG00000158485_CD1B	-0.106044	0.00878703	0.234522	-0.8742	-0.702024	-0.207812	-0.0228871	0.0153404	0.274753	0.475295	712.332	1.00226	no	0.35075	0.49827	45	NB	1:158414153:A:T	ENSG00000158485	CD1B	158444363	158444243	158444756	1:158382475:T:A	158412685	113085
chr1	1:158414153:A:T_ENSG00000158485_CD1B	-0.106044	0.00878703	0.234522	-0.8742	-0.702024	-0.207812	-0.0228871	0.0153404	0.274753	0.475295	712.332	1.00226	no	0.35075	0.49827	45	NB	1:158414153:A:T	ENSG00000158485	CD1B	158444363	158444243	158444756	1:158382475:T:A	158412685	113085
chr1	1:158414877:T:A_ENSG00000158485_CD1B	-0.0957457	0.00740509	0.223069	-0.836009	-0.655908	-0.18627	-0.0203914	0.0180978	0.260712	0.510706	907.445	1.0032	no	0.36725	0.5	39	NB	1:158414877:T:A	ENSG00000158485	CD1B	158445087	158445011	158445330	1:158382475:T:A	158412685	113809
chr1	1:158414877:T:A_ENSG00000158485_CD1B	-0.0957457	0.00740509	0.223069	-0.836009	-0.655908	-0.18627	-0.0203914	0.0180978	0.260712	0.510706	907.445	1.0032	no	0.36725	0.5	39	NB	1:158414877:T:A	ENSG00000158485	CD1B	158445087	158445011	158445330	1:158382475:T:A	158412685	113809
chr1	1:158415517:T:C_ENSG00000158485_CD1B	-0.0661551	0.00455697	0.161139	-0.669819	-0.510106	-0.0914222	-0.0155938	0.0144108	0.174045	0.301964	1250.39	1.00273	no	0.37225	0.498605	103	NB-ASE	1:158415517:T:C	ENSG00000158485	CD1B	158445727	158445651	158445939	1:158382475:T:A	158412685	114449
chr1	1:158415517:T:C_ENSG00000158485_CD1B	-0.0661551	0.00455697	0.161139	-0.669819	-0.510106	-0.0914222	-0.0155938	0.0144108	0.174045	0.301964	1250.39	1.00273	no	0.37225	0.498605	103	NB-ASE	1:158415517:T:C	ENSG00000158485	CD1B	158445727	158445651	158445939	1:158382475:T:A	158412685	114449
chr1	1:158416072:C:A_ENSG00000158485_CD1B	0.0743016	0.00667028	0.207788	-0.461376	-0.29075	-0.0202882	0.0159251	0.123559	0.612847	0.79656	970.401	1.00164	no	0.3845	0.497653	43	NB	1:158416072:C:A	ENSG00000158485	CD1B	158446282	158446164	158446587	1:158382475:T:A	158412685	115004
chr1	1:158416072:C:A_ENSG00000158485_CD1B	0.0743016	0.00667028	0.207788	-0.461376	-0.29075	-0.0202882	0.0159251	0.123559	0.612847	0.79656	970.401	1.00164	no	0.3845	0.497653	43	NB	1:158416072:C:A	ENSG00000158485	CD1B	158446282	158446164	158446587	1:158382475:T:A	158412685	115004
chr1	1:158418142:G:A_ENSG00000158485_CD1B	-0.00204488	0.00491209	0.17233	-0.609364	-0.423411	-0.0397248	-0.000275989	0.039924	0.389484	0.568172	1230.81	1.00034	no	0.498	0.497512	39	NB	1:158418142:G:A	ENSG00000158485	CD1B	158448352	158448016	158448549	1:158382475:T:A	158412685	117074
chr1	1:158418142:G:A_ENSG00000158485_CD1B	-0.00204488	0.00491209	0.17233	-0.609364	-0.423411	-0.0397248	-0.000275989	0.039924	0.389484	0.568172	1230.81	1.00034	no	0.498	0.497512	39	NB	1:158418142:G:A	ENSG00000158485	CD1B	158448352	158448016	158448549	1:158382475:T:A	158412685	117074
chr1	1:158419672:C:A_ENSG00000158485_CD1B	0.0731174	0.00681192	0.211494	-0.446151	-0.311344	-0.0213677	0.0142208	0.138346	0.630226	0.793083	963.955	1.00341	no	0.39975	0.5	43	NB	1:158419672:C:A	ENSG00000158485	CD1B	158449882	158449384	158450918	1:158382475:T:A	158412685	118604
chr1	1:158419672:C:A_ENSG00000158485_CD1B	0.0731174	0.00681192	0.211494	-0.446151	-0.311344	-0.0213677	0.0142208	0.138346	0.630226	0.793083	963.955	1.00341	no	0.39975	0.5	43	NB	1:158419672:C:A	ENSG00000158485	CD1B	158449882	158449384	158450918	1:158382475:T:A	158412685	118604
chr1	1:158420194:C:T_ENSG00000158485_CD1B	0.0753416	0.00708771	0.213914	-0.486432	-0.303623	-0.019976	0.0154431	0.126467	0.61419	0.824201	910.89	1.00202	no	0.39	0.5	43	NB	1:158420194:C:T	ENSG00000158485	CD1B	158450404	158449384	158450918	1:158382475:T:A	158412685	119126
chr1	1:158420194:C:T_ENSG00000158485_CD1B	0.0753416	0.00708771	0.213914	-0.486432	-0.303623	-0.019976	0.0154431	0.126467	0.61419	0.824201	910.89	1.00202	no	0.39	0.5	43	NB	1:158420194:C:T	ENSG00000158485	CD1B	158450404	158449384	158450918	1:158382475:T:A	158412685	119126
chr1	1:158420590:A:T_ENSG00000158485_CD1B	0.0389627	0.00555478	0.194424	-0.549128	-0.351986	-0.0276767	0.00746113	0.0644113	0.537341	0.71169	1225.08	1.00357	no	0.44025	0.495327	43	NB	1:158420590:A:T	ENSG00000158485	CD1B	158450800	158449384	158450918	1:158382475:T:A	158412685	119522
chr1	1:158420590:A:T_ENSG00000158485_CD1B	0.0389627	0.00555478	0.194424	-0.549128	-0.351986	-0.0276767	0.00746113	0.0644113	0.537341	0.71169	1225.08	1.00357	no	0.44025	0.495327	43	NB	1:158420590:A:T	ENSG00000158485	CD1B	158450800	158449384	158450918	1:158382475:T:A	158412685	119522
chr1	1:158420654:G:T_ENSG00000158485_CD1B	0.0704919	0.00569602	0.197779	-0.495982	-0.281123	-0.0200903	0.016076	0.1386	0.57972	0.721533	1205.63	1.0004	no	0.38725	0.493392	43	NB-ASE	1:158420654:G:T	ENSG00000158485	CD1B	158450864	158449384	158450918	1:158382475:T:A	158412685	119586
chr1	1:158420654:G:T_ENSG00000158485_CD1B	0.0704919	0.00569602	0.197779	-0.495982	-0.281123	-0.0200903	0.016076	0.1386	0.57972	0.721533	1205.63	1.0004	no	0.38725	0.493392	43	NB-ASE	1:158420654:G:T	ENSG00000158485	CD1B	158450864	158449384	158450918	1:158382475:T:A	158412685	119586
chr1	1:158421228:G:C_ENSG00000158485_CD1B	0.0213233	0.00600511	0.213279	-0.6732	-0.463835	-0.0368397	0.00547946	0.0624665	0.528983	0.722793	1261.4	1.00517	no	0.459	0.479339	34	NB	1:158421228:G:C	ENSG00000158485	CD1B	158451438	158451049	158451473	1:158382475:T:A	158412685	120160
chr1	1:158421228:G:C_ENSG00000158485_CD1B	0.0213233	0.00600511	0.213279	-0.6732	-0.463835	-0.0368397	0.00547946	0.0624665	0.528983	0.722793	1261.4	1.00517	no	0.459	0.479339	34	NB	1:158421228:G:C	ENSG00000158485	CD1B	158451438	158451049	158451473	1:158382475:T:A	158412685	120160
chr1	1:158422069:A:G_ENSG00000158485_CD1B	0.028121	0.00365993	0.178052	-0.550749	-0.341106	-0.0308719	0.00470436	0.0533431	0.480053	0.633299	2366.73	1.0015	no	0.464	0.501873	42	NB-ASE	1:158422069:A:G	ENSG00000158485	CD1B	158452279	158452187	158453449	1:158382475:T:A	158412685	121001
chr1	1:158422069:A:G_ENSG00000158485_CD1B	0.028121	0.00365993	0.178052	-0.550749	-0.341106	-0.0308719	0.00470436	0.0533431	0.480053	0.633299	2366.73	1.0015	no	0.464	0.501873	42	NB-ASE	1:158422069:A:G	ENSG00000158485	CD1B	158452279	158452187	158453449	1:158382475:T:A	158412685	121001
chr1	1:158423648:C:A_ENSG00000158485_CD1B	0.0185555	0.00499288	0.205029	-0.681697	-0.440364	-0.0373046	0.00434936	0.0547774	0.503823	0.688678	1686.28	1.00038	no	0.46675	0.5	37	NB	1:158423648:C:A	ENSG00000158485	CD1B	158453858	158453450	158454568	1:158382475:T:A	158412685	122580
chr1	1:158423648:C:A_ENSG00000158485_CD1B	0.0185555	0.00499288	0.205029	-0.681697	-0.440364	-0.0373046	0.00434936	0.0547774	0.503823	0.688678	1686.28	1.00038	no	0.46675	0.5	37	NB	1:158423648:C:A	ENSG00000158485	CD1B	158453858	158453450	158454568	1:158382475:T:A	158412685	122580
chr1	1:158423922:G:A_ENSG00000158485_CD1B	0.0163561	0.00681667	0.198702	-0.650813	-0.423402	-0.0332638	0.00346169	0.0472645	0.495334	0.718034	849.687	1.00198	no	0.47375	0.5	37	NB	1:158423922:G:A	ENSG00000158485	CD1B	158454132	158453450	158454568	1:158382475:T:A	158412685	122854
chr1	1:158423922:G:A_ENSG00000158485_CD1B	0.0163561	0.00681667	0.198702	-0.650813	-0.423402	-0.0332638	0.00346169	0.0472645	0.495334	0.718034	849.687	1.00198	no	0.47375	0.5	37	NB	1:158423922:G:A	ENSG00000158485	CD1B	158454132	158453450	158454568	1:158382475:T:A	158412685	122854
chr1	1:158425271:C:A_ENSG00000158485_CD1B	0.0531015	0.00683962	0.212109	-0.605998	-0.372839	-0.0255043	0.009502	0.0873123	0.596502	0.771504	961.73	1.00073	no	0.43025	0	32	NB	1:158425271:C:A	ENSG00000158485	CD1B	158455481	158454569	158455859	1:158382475:T:A	158412685	124203
chr1	1:158425271:C:A_ENSG00000158485_CD1B	0.0531015	0.00683962	0.212109	-0.605998	-0.372839	-0.0255043	0.009502	0.0873123	0.596502	0.771504	961.73	1.00073	no	0.43025	0	32	NB	1:158425271:C:A	ENSG00000158485	CD1B	158455481	158454569	158455859	1:158382475:T:A	158412685	124203
chr1	1:158426079:A:G_ENSG00000158485_CD1B	0.0426031	0.00663585	0.206981	-0.59403	-0.393946	-0.0280996	0.00979969	0.078238	0.574169	0.764447	972.895	1.00488	no	0.4295	0.5	41	NB	1:158426079:A:G	ENSG00000158485	CD1B	158456289	158455873	158456909	1:158382475:T:A	158412685	125011
chr1	1:158426079:A:G_ENSG00000158485_CD1B	0.0426031	0.00663585	0.206981	-0.59403	-0.393946	-0.0280996	0.00979969	0.078238	0.574169	0.764447	972.895	1.00488	no	0.4295	0.5	41	NB	1:158426079:A:G	ENSG00000158485	CD1B	158456289	158455873	158456909	1:158382475:T:A	158412685	125011
chr1	1:158426187:C:A_ENSG00000158485_CD1B	0.0545934	0.00730795	0.222583	-0.58245	-0.391597	-0.0273388	0.0115885	0.119522	0.599123	0.787035	927.67	1.00016	no	0.425	0.5	41	NB	1:158426187:C:A	ENSG00000158485	CD1B	158456397	158455873	158456909	1:158382475:T:A	158412685	125119
chr1	1:158426187:C:A_ENSG00000158485_CD1B	0.0545934	0.00730795	0.222583	-0.58245	-0.391597	-0.0273388	0.0115885	0.119522	0.599123	0.787035	927.67	1.00016	no	0.425	0.5	41	NB	1:158426187:C:A	ENSG00000158485	CD1B	158456397	158455873	158456909	1:158382475:T:A	158412685	125119
chr1	1:158426851:A:G_ENSG00000158485_CD1B	-0.038659	0.00653303	0.208541	-0.706619	-0.542412	-0.0809281	-0.00915746	0.0308943	0.434105	0.611327	1018.96	1.0081	no	0.43575	0.5	37	NB	1:158426851:A:G	ENSG00000158485	CD1B	158457061	158456910	158457280	1:158382475:T:A	158412685	125783
chr1	1:158426851:A:G_ENSG00000158485_CD1B	-0.038659	0.00653303	0.208541	-0.706619	-0.542412	-0.0809281	-0.00915746	0.0308943	0.434105	0.611327	1018.96	1.0081	no	0.43575	0.5	37	NB	1:158426851:A:G	ENSG00000158485	CD1B	158457061	158456910	158457280	1:158382475:T:A	158412685	125783
chr1	1:158427358:C:T_ENSG00000158485_CD1B	-0.0105332	0.00522937	0.186238	-0.628908	-0.449852	-0.0488662	-0.00089807	0.0395526	0.403796	0.571326	1268.34	1.00245	no	0.49075	0.5	61	NB	1:158427358:C:T	ENSG00000158485	CD1B	158457568	158457281	158459365	1:158382475:T:A	158412685	126290
chr1	1:158427358:C:T_ENSG00000158485_CD1B	-0.0105332	0.00522937	0.186238	-0.628908	-0.449852	-0.0488662	-0.00089807	0.0395526	0.403796	0.571326	1268.34	1.00245	no	0.49075	0.5	61	NB	1:158427358:C:T	ENSG00000158485	CD1B	158457568	158457281	158459365	1:158382475:T:A	158412685	126290
chr1	1:158427811:C:T_ENSG00000158485_CD1B	-0.00752459	0.00588926	0.200474	-0.72515	-0.489684	-0.0480157	0.000278061	0.0456102	0.441429	0.608334	1158.76	1.00168	no	0.502		61	NB	1:158427811:C:T	ENSG00000158485	CD1B	158458021	158457281	158459365	1:158382475:T:A	158412685	126743
chr1	1:158427811:C:T_ENSG00000158485_CD1B	-0.00752459	0.00588926	0.200474	-0.72515	-0.489684	-0.0480157	0.000278061	0.0456102	0.441429	0.608334	1158.76	1.00168	no	0.502		61	NB	1:158427811:C:T	ENSG00000158485	CD1B	158458021	158457281	158459365	1:158382475:T:A	158412685	126743
chr1	1:158430583:T:C_ENSG00000158485_CD1B	0.00159795	0.00576867	0.181603	-0.613451	-0.429019	-0.0434798	-0.000487092	0.0430237	0.428399	0.606236	991.049	1.00728	no	0.50325		43	NB	1:158430583:T:C	ENSG00000158485	CD1B	158460793	158459916	158461486	1:158382475:T:A	158412685	129515
chr1	1:158430583:T:C_ENSG00000158485_CD1B	0.00159795	0.00576867	0.181603	-0.613451	-0.429019	-0.0434798	-0.000487092	0.0430237	0.428399	0.606236	991.049	1.00728	no	0.50325		43	NB	1:158430583:T:C	ENSG00000158485	CD1B	158460793	158459916	158461486	1:158382475:T:A	158412685	129515
chr1	1:158431213:C:T_ENSG00000158485_CD1B	7.92761e-05	0.00555876	0.175981	-0.617581	-0.419324	-0.0381614	-0.000520648	0.0392518	0.424642	0.542364	1002.25	1.002	no	0.50525	0.5	43	NB	1:158431213:C:T	ENSG00000158485	CD1B	158461423	158459916	158461486	1:158382475:T:A	158412685	130145
chr1	1:158431213:C:T_ENSG00000158485_CD1B	7.92761e-05	0.00555876	0.175981	-0.617581	-0.419324	-0.0381614	-0.000520648	0.0392518	0.424642	0.542364	1002.25	1.002	no	0.50525	0.5	43	NB	1:158431213:C:T	ENSG00000158485	CD1B	158461423	158459916	158461486	1:158382475:T:A	158412685	130145
chr1	1:158431310:A:C_ENSG00000158485_CD1B	-0.146103	0.00801757	0.245743	-0.989668	-0.743152	-0.290896	-0.0369486	0.00939543	0.193959	0.37444	939.455	1.00451	no	0.2995	0.51	32	NB	1:158431310:A:C	ENSG00000158485	CD1B	158461520	158461487	158461884	1:158382475:T:A	158412685	130242
chr1	1:158431310:A:C_ENSG00000158485_CD1B	-0.146103	0.00801757	0.245743	-0.989668	-0.743152	-0.290896	-0.0369486	0.00939543	0.193959	0.37444	939.455	1.00451	no	0.2995	0.51	32	NB	1:158431310:A:C	ENSG00000158485	CD1B	158461520	158461487	158461884	1:158382475:T:A	158412685	130242
chr1	1:158431666:T:C_ENSG00000158485_CD1B	-0.00532818	0.00400586	0.184263	-0.615749	-0.4483	-0.0432593	9.57397e-05	0.0414877	0.418701	0.625595	2115.84	1.00049	no	0.5005	0.494253	32	NB-ASE	1:158431666:T:C	ENSG00000158485	CD1B	158461876	158461487	158461884	1:158382475:T:A	158412685	130598
chr1	1:158431666:T:C_ENSG00000158485_CD1B	-0.00532818	0.00400586	0.184263	-0.615749	-0.4483	-0.0432593	9.57397e-05	0.0414877	0.418701	0.625595	2115.84	1.00049	no	0.5005	0.494253	32	NB-ASE	1:158431666:T:C	ENSG00000158485	CD1B	158461876	158461487	158461884	1:158382475:T:A	158412685	130598
chr1	1:26657309:C:T_ENSG00000142669_SH3BGRL3	0.00679221	0.00311511	0.138965	-0.492469	-0.335008	-0.0319659	0.00246687	0.0379716	0.345487	0.496082	1990.04	1.00006	no	0.482	0.47925	65	NB-ASE	1:26657309:C:T	ENSG00000142669	SH3BGRL3	26330818	26330777	26331239	1:26656566:T:C	26330075	50714
chr1	1:26657309:C:T_ENSG00000142669_SH3BGRL3	0.00679221	0.00311511	0.138965	-0.492469	-0.335008	-0.0319659	0.00246687	0.0379716	0.345487	0.496082	1990.04	1.00006	no	0.482	0.47925	65	NB-ASE	1:26657309:C:T	ENSG00000142669	SH3BGRL3	26330818	26330777	26331239	1:26656566:T:C	26330075	50714
chr1	1:26663362:C:T_ENSG00000142669_SH3BGRL3	0.0345839	0.00736399	0.218931	-0.664943	-0.432492	-0.0326205	0.00829287	0.0864406	0.559699	0.736889	883.867	1.00136	no	0.44475		35	NB	1:26663362:C:T	ENSG00000142669	SH3BGRL3	26336871	26336355	26338107	1:26656566:T:C	26330075	56767
chr1	1:26663362:C:T_ENSG00000142669_SH3BGRL3	0.0345839	0.00736399	0.218931	-0.664943	-0.432492	-0.0326205	0.00829287	0.0864406	0.559699	0.736889	883.867	1.00136	no	0.44475		35	NB	1:26663362:C:T	ENSG00000142669	SH3BGRL3	26336871	26336355	26338107	1:26656566:T:C	26330075	56767
chr1	1:150616699:A:G_ENSG00000163131_CTSS	-0.0119325	0.00588747	0.223773	-0.777875	-0.552291	-0.0504106	-0.00145357	0.0404298	0.503669	0.67455	1444.63	1.00019	no	0.48875	0.501071	9	NB	1:150616699:A:G	ENSG00000163131	CTSS	150644223	150644088	150644259	1:150620569:C:G	150648093	121555
chr1	1:150617154:T:C_ENSG00000163131_CTSS	-0.0094457	0.0068501	0.241787	-0.835838	-0.589045	-0.0498895	-0.00119186	0.045916	0.542785	0.754288	1245.87	1.00212	no	0.49025	0.202703	5	NB	1:150617154:T:C	ENSG00000163131	CTSS	150644678	150644585	150644759	1:150620569:C:G	150648093	121100
chr1	1:150620569:C:G_ENSG00000163131_CTSS	-0.0250942	0.0056777	0.228033	-0.780331	-0.57573	-0.0593692	-0.00262895	0.0386599	0.476393	0.646188	1613.07	1.001	no	0.481	0.5	9	NB	1:150620569:C:G	ENSG00000163131	CTSS	150648093	150647405	150648353	1:150620569:C:G	150648093	117685
chr1	1:150622620:T:A_ENSG00000163131_CTSS	0.0522297	0.00724452	0.236131	-0.627407	-0.410753	-0.0312171	0.00957995	0.0983996	0.647978	0.880757	1062.4	1.00181	no	0.4345	0.5	26	NB	1:150622620:T:A	ENSG00000163131	CTSS	150650144	150649714	150650558	1:150620569:C:G	150648093	115634
chr1	1:150623221:C:T_ENSG00000163131_CTSS	0.0119782	0.00660357	0.241603	-0.85232	-0.542535	-0.039443	0.00410111	0.0516922	0.569157	0.801167	1338.59	1.00177	no	0.4685	0.5	12	NB	1:150623221:C:T	ENSG00000163131	CTSS	150650745	150650622	150651024	1:150620569:C:G	150648093	115033
chr1	1:150623285:T:G_ENSG00000163131_CTSS	0.0107623	0.00682828	0.251132	-0.76297	-0.557699	-0.0485484	0.0019814	0.0618396	0.582013	0.834669	1352.63	1.00233	no	0.48475	0.5	12	NB	1:150623285:T:G	ENSG00000163131	CTSS	150650809	150650622	150651024	1:150620569:C:G	150648093	114969
chr1	1:150626029:C:T_ENSG00000163131_CTSS	0.0198328	0.00694486	0.254464	-0.830101	-0.554392	-0.03869	0.0041599	0.0672294	0.602273	0.881716	1342.53	1.0002	no	0.46725	0.367521	5	NB	1:150626029:C:T	ENSG00000163131	CTSS	150653553	150653524	150653563	1:150620569:C:G	150648093	112225
chr1	1:150626038:C:G_ENSG00000163131_CTSS	0.0321928	0.0071587	0.239748	-0.728755	-0.49735	-0.0362877	0.00620383	0.076954	0.609346	0.832633	1121.61	1.0006	no	0.45175	0.382609	5	NB	1:150626038:C:G	ENSG00000163131	CTSS	150653562	150653524	150653563	1:150620569:C:G	150648093	112216
chr1	1:150626440:T:C_ENSG00000163131_CTSS	0.0526329	0.00496356	0.23182	-0.666117	-0.411156	-0.0251107	0.00821256	0.0808948	0.639429	0.874871	2181.3	1.00069	no	0.4305	0.193878	15	NB-ASE	1:150626440:T:C	ENSG00000163131	CTSS	150653964	150653694	150654000	1:150620569:C:G	150648093	111814
chr1	1:150628357:C:G_ENSG00000163131_CTSS	-0.044738	0.00622847	0.236553	-0.833732	-0.623386	-0.0884744	-0.00747441	0.0336341	0.440506	0.626312	1442.42	1.00037	no	0.44525	0.121212	12	NB	1:150628357:C:G	ENSG00000163131	CTSS	150655881	150655797	150656172	1:150620569:C:G	150648093	109897
chr1	1:150628473:C:T_ENSG00000163131_CTSS	-0.0455913	0.00749353	0.25014	-0.964468	-0.675741	-0.0854201	-0.00752439	0.0330411	0.448119	0.696951	1114.28	1.00244	no	0.44875	0.0125	12	NB	1:150628473:C:T	ENSG00000163131	CTSS	150655997	150655797	150656172	1:150620569:C:G	150648093	109781
chr1	1:150629880:C:A_ENSG00000163131_CTSS	0.036808	0.00664074	0.235992	-0.716686	-0.498285	-0.0342004	0.00896592	0.103037	0.589279	0.796368	1262.88	1.00409	no	0.44025		12	NB	1:150629880:C:A	ENSG00000163131	CTSS	150657404	150656721	150657971	1:150620569:C:G	150648093	108374
chr1	1:150630995:G:A_ENSG00000163131_CTSS	-0.0319937	0.0063098	0.227519	-0.776331	-0.566051	-0.0696362	-0.0055565	0.0328107	0.475934	0.694963	1300.19	1.00457	no	0.455	0.0294118	14	NB	1:150630995:G:A	ENSG00000163131	CTSS	150658519	150658326	150658875	1:150620569:C:G	150648093	107259
chr1	1:150631057:A:G_ENSG00000163131_CTSS	-0.0353608	0.00645111	0.221593	-0.834471	-0.593586	-0.063846	-0.00530976	0.0339785	0.420347	0.676903	1179.9	1.00253	no	0.464	0.0857143	14	NB	1:150631057:A:G	ENSG00000163131	CTSS	150658581	150658326	150658875	1:150620569:C:G	150648093	107197
chr1	1:150631917:C:T_ENSG00000163131_CTSS	0.0345913	0.00632319	0.233356	-0.717239	-0.477805	-0.0349261	0.00647748	0.0797587	0.586466	0.782696	1361.97	1	no	0.45475	0.0133333	18	NB	1:150631917:C:T	ENSG00000163131	CTSS	150659441	150659437	150659945	1:150620569:C:G	150648093	106337
chr1	1:150632322:T:C_ENSG00000163131_CTSS	0.0432469	0.00800655	0.24395	-0.687386	-0.484441	-0.0330347	0.00846104	0.0936689	0.644838	0.838242	928.345	1.00767	no	0.44125	0.5	18	NB	1:150632322:T:C	ENSG00000163131	CTSS	150659846	150659437	150659945	1:150620569:C:G	150648093	105932
chr1	1:150633347:C:T_ENSG00000163131_CTSS	0.0318459	0.00614915	0.225805	-0.676389	-0.444534	-0.0384235	0.00684636	0.0769552	0.577344	0.782978	1348.46	1.00157	no	0.456	0.5	22	NB	1:150633347:C:T	ENSG00000163131	CTSS	150660871	150660293	150661005	1:150620569:C:G	150648093	104907
chr1	1:150635066:C:T_ENSG00000163131_CTSS	0.0504538	0.00551672	0.247534	-0.703579	-0.49661	-0.0308989	0.00939821	0.113318	0.650788	0.91841	2013.3	1.00065	no	0.42775	0.5	7	NB	1:150635066:C:T	ENSG00000163131	CTSS	150662590	150662288	150662629	1:150620569:C:G	150648093	103188
chr1	1:150635374:G:C_ENSG00000163131_CTSS	-0.0167685	0.00546581	0.227469	-0.751274	-0.569283	-0.0526019	-0.00274569	0.0389893	0.515938	0.754346	1731.95	1.00178	no	0.48125	0.5	8	NB	1:150635374:G:C	ENSG00000163131	CTSS	150662898	150662630	150663097	1:150620569:C:G	150648093	102880
chr1	1:150635573:G:C_ENSG00000163131_CTSS	-0.00719398	0.00726969	0.245294	-0.821819	-0.576133	-0.0524972	-0.000554613	0.0461522	0.543861	0.774558	1138.53	1.00038	no	0.497	0.470588	8	NB	1:150635573:G:C	ENSG00000163131	CTSS	150663097	150662630	150663097	1:150620569:C:G	150648093	102681
chr1	1:150635811:C:T_ENSG00000163131_CTSS	0.0230032	0.00631841	0.215602	-0.698057	-0.467102	-0.0340199	0.00332325	0.0516932	0.548157	0.732653	1164.37	1.00186	no	0.472	0.487952	22	NB	1:150635811:C:T	ENSG00000163131	CTSS	150663335	150663278	150663954	1:150620569:C:G	150648093	102443
chr1	1:150635869:G:A_ENSG00000163131_CTSS	0.030275	0.00490868	0.213268	-0.647187	-0.426648	-0.0344331	0.00634447	0.071739	0.550363	0.781796	1887.66	0.999628	no	0.4565	0.5	22	NB	1:150635869:G:A	ENSG00000163131	CTSS	150663393	150663278	150663954	1:150620569:C:G	150648093	102385
chr1	1:150638572:T:G_ENSG00000163131_CTSS	0.00464227	0.0034567	0.21264	-0.721135	-0.472941	-0.0454411	0.0020329	0.0487619	0.501435	0.709492	3784.15	1.00031	no	0.48375	0.497099	23	NB-ASE	1:150638572:T:G	ENSG00000163131	CTSS	150666096	150666077	150666575	1:150620569:C:G	150648093	99682
chr1	1:150640475:G:A_ENSG00000163131_CTSS	-0.0189653	0.00558198	0.226584	-0.859617	-0.570675	-0.0554547	-0.00403729	0.0392599	0.48691	0.696327	1647.71	1.00112	no	0.4725	0.5	18	NB	1:150640475:G:A	ENSG00000163131	CTSS	150667999	150667816	150668307	1:150620569:C:G	150648093	97779
chr1	1:150642583:T:C_ENSG00000163131_CTSS	0.0539276	0.00614431	0.235656	-0.648726	-0.425411	-0.0302893	0.00962291	0.108462	0.634712	0.832747	1471	1.00028	no	0.44325	0.411348	11	NB	1:150642583:T:C	ENSG00000163131	CTSS	150670107	150669913	150670212	1:150620569:C:G	150648093	95671
chr1	1:150643029:T:C_ENSG00000163131_CTSS	0.0690142	0.00495559	0.238677	-0.6034	-0.38018	-0.0258345	0.0117379	0.127219	0.656084	0.85815	2319.68	1.00063	no	0.41875	0.376884	9	NB-ASE	1:150643029:T:C	ENSG00000163131	CTSS	150670553	150670390	150670673	1:150620569:C:G	150648093	95225
chr1	1:150643682:C:T_ENSG00000163131_CTSS	-0.01714	0.00586126	0.231995	-0.830915	-0.569059	-0.0543031	-0.00231022	0.0403039	0.508956	0.680957	1566.67	1.00028	no	0.4845	0.496855	13	NB	1:150643682:C:T	ENSG00000163131	CTSS	150671206	150671016	150671482	1:150620569:C:G	150648093	94572
chr1	1:150644339:A:T_ENSG00000163131_CTSS	-0.0472093	0.00783017	0.22098	-0.873986	-0.611144	-0.0739831	-0.00770683	0.0280451	0.387169	0.620031	796.459	1.00361	no	0.43975	0.49697	16	NB	1:150644339:A:T	ENSG00000163131	CTSS	150671863	150671757	150672204	1:150620569:C:G	150648093	93915
chr1	1:150645028:T:A_ENSG00000163131_CTSS	-0.0450122	0.00702007	0.236966	-0.866834	-0.644309	-0.0841639	-0.00822	0.032117	0.452269	0.602957	1139.43	1.00263	no	0.444	0.208333	18	NB	1:150645028:T:A	ENSG00000163131	CTSS	150672552	150672205	150672668	1:150620569:C:G	150648093	93226
chr1	1:150645845:G:C_ENSG00000163131_CTSS	-0.0266415	0.00611558	0.23252	-0.798735	-0.570666	-0.0690931	-0.00573367	0.0358004	0.495267	0.741065	1445.6	1.0002	no	0.45275	0.216374	5	NB	1:150645845:G:C	ENSG00000163131	CTSS	150673369	150673340	150673516	1:150620569:C:G	150648093	92409
chr1	1:150646356:G:A_ENSG00000163131_CTSS	0.0357318	0.00676769	0.235797	-0.703828	-0.46499	-0.0348885	0.00591281	0.0719963	0.61348	0.84534	1213.94	1.00294	no	0.457	0.5	6	NB	1:150646356:G:A	ENSG00000163131	CTSS	150673880	150673517	150674323	1:150620569:C:G	150648093	91898
chr1	1:150647798:T:C_ENSG00000163131_CTSS	-0.0186932	0.00600851	0.226018	-0.823537	-0.556765	-0.0564198	-0.00340635	0.0370614	0.479941	0.673813	1414.98	1.00181	no	0.47475	0.5	17	NB	1:150647798:T:C	ENSG00000163131	CTSS	150675322	150675118	150675386	1:150620569:C:G	150648093	90456
chr1	1:150649180:C:G_ENSG00000163131_CTSS	0.0143899	0.00694558	0.241948	-0.790143	-0.537758	-0.040609	0.00218541	0.0541353	0.597538	0.869871	1213.47	1.0003	no	0.483	0.479042	22	NB	1:150649180:C:G	ENSG00000163131	CTSS	150676704	150675387	150676706	1:150620569:C:G	150648093	89074
chr1	1:150649249:G:A_ENSG00000163131_CTSS	0.010713	0.00522218	0.229319	-0.793084	-0.525743	-0.0405457	0.000824583	0.0470295	0.558207	0.759123	1928.3	1.00127	no	0.4935	0.3	6	NB	1:150649249:G:A	ENSG00000163131	CTSS	150676773	150676707	150676881	1:150620569:C:G	150648093	89005
chr1	1:150649514:C:T_ENSG00000163131_CTSS	-0.0479646	0.00819513	0.243027	-0.829311	-0.636052	-0.121936	-0.00953368	0.0369697	0.472667	0.651395	879.418	1.00151	no	0.44175	0.495798	10	NB	1:150649514:C:T	ENSG00000163131	CTSS	150677038	150676882	150677133	1:150620569:C:G	150648093	88740
chr1	1:150650005:A:G_ENSG00000163131_CTSS	0.00115079	0.00579388	0.226565	-0.732673	-0.514752	-0.0496212	-0.000848217	0.0473715	0.541877	0.714211	1529.15	1.00064	no	0.509	0.320652	15	NB	1:150650005:A:G	ENSG00000163131	CTSS	150677529	150677476	150677863	1:150620569:C:G	150648093	88249
chr1	1:150650265:T:C_ENSG00000163131_CTSS	-0.0132103	0.00338694	0.201693	-0.704026	-0.526883	-0.0445341	-0.00136315	0.0345287	0.464085	0.636709	3546.22	1.00179	no	0.49025	0.498715	15	NB-ASE	1:150650265:T:C	ENSG00000163131	CTSS	150677789	150677476	150677863	1:150620569:C:G	150648093	87989
chr1	1:150650425:G:T_ENSG00000163131_CTSS	0.0395708	0.0093968	0.251469	-0.729744	-0.508996	-0.0326226	0.00832777	0.109222	0.623685	0.85119	716.159	1.00326	no	0.44175	0.5	8	NB	1:150650425:G:T	ENSG00000163131	CTSS	150677949	150677864	150678075	1:150620569:C:G	150648093	87829
chr1	1:150650955:T:C_ENSG00000163131_CTSS	-0.0360857	0.00638628	0.234117	-0.848827	-0.61878	-0.0737723	-0.00661918	0.0365654	0.464068	0.639239	1343.91	1.00005	no	0.453	0.5	13	NB	1:150650955:T:C	ENSG00000163131	CTSS	150678479	150678268	150678548	1:150620569:C:G	150648093	87299
chr1	1:150652202:A:G_ENSG00000163131_CTSS	0.051887	0.00637261	0.23927	-0.747759	-0.445105	-0.0282247	0.0100321	0.0860359	0.642019	0.892194	1409.75	1.0015	no	0.42975	0.5	28	NB	1:150652202:A:G	ENSG00000163131	CTSS	150679726	150678909	150679880	1:150620569:C:G	150648093	86052
chr1	1:150652420:T:A_ENSG00000163131_CTSS	0.0178057	0.00703409	0.243176	-0.765862	-0.531861	-0.0418013	0.00400397	0.0709858	0.601696	0.772863	1195.16	1.00312	no	0.47075	0.494253	15	NB	1:150652420:T:A	ENSG00000163131	CTSS	150679944	150679881	150680185	1:150620569:C:G	150648093	85834
chr1	1:150653391:G:A_ENSG00000163131_CTSS	-0.00404591	0.00584311	0.215299	-0.770287	-0.515458	-0.0413371	-0.000123893	0.0394458	0.487474	0.749502	1357.68	1.00624	no	0.499	0.496815	27	NB	1:150653391:G:A	ENSG00000163131	CTSS	150680915	150680611	150681087	1:150620569:C:G	150648093	84863
chr1	1:150653650:T:C_ENSG00000163131_CTSS	-0.0377716	0.00635571	0.234844	-0.842386	-0.600661	-0.0802096	-0.00873674	0.0334112	0.461298	0.697432	1365.3	1.00392	no	0.44525	0.5	11	NB	1:150653650:T:C	ENSG00000163131	CTSS	150681174	150681088	150681842	1:150620569:C:G	150648093	84604
chr1	1:150653795:C:T_ENSG00000163131_CTSS	-0.0446071	0.00574716	0.233405	-0.818141	-0.608409	-0.0899336	-0.00824513	0.0305107	0.45803	0.673212	1649.35	0.999913	no	0.43925	0.5	11	NB	1:150653795:C:T	ENSG00000163131	CTSS	150681319	150681088	150681842	1:150620569:C:G	150648093	84459
chr1	1:150655421:T:C_ENSG00000163131_CTSS	0.0789546	0.00735337	0.243361	-0.601136	-0.404324	-0.0219989	0.0146755	0.162534	0.68951	0.906902	1095.29	1.00246	no	0.38775	0.5	16	NB	1:150655421:T:C	ENSG00000163131	CTSS	150682945	150682666	150683177	1:150620569:C:G	150648093	82833
chr1	1:150656307:A:G_ENSG00000163131_CTSS	-0.0285221	0.00594558	0.234605	-0.792622	-0.599475	-0.0663635	-0.00490506	0.0346737	0.488849	0.759685	1556.99	0.999563	no	0.46525	0.5	8	NB	1:150656307:A:G	ENSG00000163131	CTSS	150683831	150683651	150684180	1:150620569:C:G	150648093	81947
chr1	1:150656873:G:A_ENSG00000163131_CTSS	-0.11279	0.00888271	0.247055	-0.938584	-0.731236	-0.224308	-0.0222766	0.0141807	0.299568	0.483753	773.567	1.00314	no	0.3415	0.497758	26	NB	1:150656873:G:A	ENSG00000163131	CTSS	150684397	150684181	150684730	1:150620569:C:G	150648093	81381
chr1	1:150657281:T:C_ENSG00000163131_CTSS	-0.0938687	0.00739415	0.254366	-0.972602	-0.735742	-0.189529	-0.0181731	0.0232635	0.358018	0.542296	1183.43	1.00593	no	0.38825	0.179487	5	NB	1:150657281:T:C	ENSG00000163131	CTSS	150684805	150684731	150684905	1:150620569:C:G	150648093	80973
chr1	1:150658971:C:T_ENSG00000163131_CTSS	-0.00228036	0.00621376	0.225519	-0.765757	-0.543244	-0.041386	0.000667208	0.0399475	0.519985	0.769049	1317.22	1.00385	no	0.50475	0.499006	7	NB	1:150658971:C:T	ENSG00000163131	CTSS	150686495	150686318	150686549	1:150620569:C:G	150648093	79283
chr1	1:150659545:G:A_ENSG00000163131_CTSS	0.00322129	0.00703505	0.225994	-0.743791	-0.533775	-0.0453689	0.00077321	0.0550691	0.508076	0.710894	1031.96	1.0027	no	0.49275	0.5	19	NB	1:150659545:G:A	ENSG00000163131	CTSS	150687069	150686817	150687353	1:150620569:C:G	150648093	78709
chr1	1:150659829:G:A_ENSG00000163131_CTSS	0.0053926	0.00610369	0.217846	-0.664697	-0.496031	-0.0421117	0.00188509	0.0452662	0.536282	0.769812	1273.83	1.00372	no	0.4875	0.469636	19	NB	1:150659829:G:A	ENSG00000163131	CTSS	150687353	150686817	150687353	1:150620569:C:G	150648093	78425
chr1	1:150660412:C:T_ENSG00000163131_CTSS	-0.07172	0.00612292	0.242824	-0.899735	-0.669131	-0.147524	-0.0134297	0.0276044	0.391368	0.574657	1572.77	0.999622	no	0.411	0.5	20	NB	1:150660412:C:T	ENSG00000163131	CTSS	150687936	150687688	150687976	1:150620569:C:G	150648093	77842
chr1	1:150660992:C:T_ENSG00000163131_CTSS	-0.0135825	0.00685067	0.240571	-0.818336	-0.593756	-0.0615151	-0.000793451	0.047887	0.499821	0.748536	1233.16	1.00199	no	0.49375	0.5	17	NB	1:150660992:C:T	ENSG00000163131	CTSS	150688516	150687977	150688527	1:150620569:C:G	150648093	77262
chr1	1:150661787:T:C_ENSG00000163131_CTSS	-0.0105092	0.00691533	0.214898	-0.750378	-0.545157	-0.0478836	-0.00107856	0.0391145	0.484482	0.668359	965.691	1.00587	no	0.48975	0.5	25	NB	1:150661787:T:C	ENSG00000163131	CTSS	150689311	150688702	150690330	1:150620569:C:G	150648093	76467
chr1	1:150662531:C:T_ENSG00000163131_CTSS	-0.0727399	0.0054235	0.230667	-0.856771	-0.677893	-0.132378	-0.0134653	0.0251344	0.369257	0.570763	1808.88	1.00119	no	0.40525	0.5	25	NB-ASE	1:150662531:C:T	ENSG00000163131	CTSS	150690055	150688702	150690330	1:150620569:C:G	150648093	75723
chr1	1:150662574:C:T_ENSG00000163131_CTSS	-0.0832662	0.00535263	0.230283	-0.842671	-0.671517	-0.175531	-0.0168878	0.0225645	0.339775	0.508589	1850.93	1.00262	no	0.39	0.5	25	NB-ASE	1:150662574:C:T	ENSG00000163131	CTSS	150690098	150688702	150690330	1:150620569:C:G	150648093	75680
chr1	1:150664077:C:T_ENSG00000163131_CTSS	-0.100913	0.00728504	0.237001	-0.854707	-0.68771	-0.204819	-0.0203956	0.0176775	0.307361	0.472835	1058.37	1.00509	no	0.369	0.5	24	NB	1:150664077:C:T	ENSG00000163131	CTSS	150691601	150691080	150695066	1:150620569:C:G	150648093	74177
chr1	1:150665050:G:A_ENSG00000163131_CTSS	-0.0901569	0.00852341	0.24621	-0.919125	-0.728374	-0.185154	-0.0184986	0.0202522	0.364996	0.552789	834.417	1.00329	no	0.37725		24	NB	1:150665050:G:A	ENSG00000163131	CTSS	150692574	150691080	150695066	1:150620569:C:G	150648093	73204
chr1	1:150666797:G:A_ENSG00000163131_CTSS	-0.0746943	0.00634937	0.228434	-0.889928	-0.654371	-0.1411	-0.0156304	0.0244347	0.332464	0.505981	1294.37	1.00316	no	0.4035		24	NB	1:150666797:G:A	ENSG00000163131	CTSS	150694321	150691080	150695066	1:150620569:C:G	150648093	71457
chr1	1:150666990:G:C_ENSG00000163131_CTSS	-0.0945359	0.00865204	0.237594	-0.91302	-0.711258	-0.180687	-0.0177023	0.0185489	0.321829	0.495376	754.107	1.00569	no	0.36875	0.5	24	NB	1:150666990:G:C	ENSG00000163131	CTSS	150694514	150691080	150695066	1:150620569:C:G	150648093	71264
chr1	1:150669414:T:G_ENSG00000163131_CTSS	-0.0587601	0.00468068	0.153801	-0.592639	-0.462391	-0.0994703	-0.0163719	0.0185979	0.195528	0.347093	1079.7	1.00472	no	0.3775	0.495481	227	NB-ASE	1:150669414:T:G	ENSG00000163131	CTSS	150696938	150696091	150697125	1:150620569:C:G	150648093	68840
chr1	1:150669952:C:T_ENSG00000163131_CTSS	0.0256129	0.00348944	0.136013	-0.383861	-0.254922	-0.0238924	0.00696629	0.046608	0.385217	0.547827	1519.32	1.00102	no	0.439	0.497931	190	NB-ASE	1:150669952:C:T	ENSG00000163131	CTSS	150697476	150697284	150697533	1:150620569:C:G	150648093	68302
chr1	1:150670484:T:G_ENSG00000163131_CTSS	0.0154482	0.00670107	0.214192	-0.678954	-0.460039	-0.0361629	0.00377033	0.0563096	0.518086	0.762044	1021.69	1.00249	no	0.472	0.5	40	NB	1:150670484:T:G	ENSG00000163131	CTSS	150698008	150697629	150699404	1:150620569:C:G	150648093	67770
chr1	1:150671630:T:C_ENSG00000163131_CTSS	0.0299145	0.00564448	0.216986	-0.665906	-0.435022	-0.0341384	0.00437573	0.0612839	0.558294	0.798744	1477.79	1.00162	no	0.46775	0.5	40	NB	1:150671630:T:C	ENSG00000163131	CTSS	150699154	150697629	150699404	1:150620569:C:G	150648093	66624
chr1	1:150674053:T:G_ENSG00000163131_CTSS	0.0387025	0.00529009	0.178859	-0.531444	-0.325325	-0.0287495	0.0077783	0.0692713	0.478192	0.63028	1143.13	1.00061	no	0.43925	0.495708	153	NB	1:150674053:T:G	ENSG00000163131	CTSS	150701577	150701200	150702186	1:150620569:C:G	150648093	64201
chr1	1:150674333:C:T_ENSG00000163131_CTSS	0.0352291	0.00489643	0.164908	-0.487068	-0.302082	-0.0242893	0.00741347	0.0518514	0.469491	0.63693	1134.29	0.999739	no	0.43825	0.495238	153	NB	1:150674333:C:T	ENSG00000163131	CTSS	150701857	150701200	150702186	1:150620569:C:G	150648093	63921
chr1	1:150674938:T:C_ENSG00000163131_CTSS	0.0651891	0.00740581	0.224993	-0.607327	-0.384361	-0.0227478	0.0134047	0.110114	0.610578	0.838082	922.982	1.00066	no	0.395	0.348039	22	NB	1:150674938:T:C	ENSG00000163131	CTSS	150702462	150702376	150702924	1:150620569:C:G	150648093	63316
chr1	1:150675147:A:G_ENSG00000163131_CTSS	0.0665701	0.00712797	0.249267	-0.660643	-0.425689	-0.0303353	0.0133691	0.153639	0.661216	0.863218	1222.92	1.00067	no	0.4145	0.347826	22	NB	1:150675147:A:G	ENSG00000163131	CTSS	150702671	150702376	150702924	1:150620569:C:G	150648093	63107
chr1	1:150675253:T:C_ENSG00000163131_CTSS	0.0797796	0.00739997	0.249369	-0.630972	-0.418885	-0.0257162	0.0176413	0.194619	0.664433	0.881616	1135.6	1.00389	no	0.389	0.407867	22	NB	1:150675253:T:C	ENSG00000163131	CTSS	150702777	150702376	150702924	1:150620569:C:G	150648093	63001
chr1	1:150675483:C:T_ENSG00000163131_CTSS	0.0210378	0.00644875	0.224408	-0.720536	-0.482908	-0.0371797	0.00372068	0.0533267	0.569195	0.745016	1210.95	1.0039	no	0.47075	0.49815	8	NB	1:150675483:C:T	ENSG00000163131	CTSS	150703007	150702925	150703010	1:150620569:C:G	150648093	62771
chr1	1:150677263:G:A_ENSG00000163131_CTSS	-0.0407052	0.00602072	0.221137	-0.765805	-0.596028	-0.0739483	-0.00814322	0.0297287	0.427279	0.625175	1349.04	1.00649	no	0.4425	0.449744	15	NB	1:150677263:G:A	ENSG00000163131	CTSS	150704787	150704687	150704818	1:150620569:C:G	150648093	60991
chr1	1:150677348:G:A_ENSG00000163131_CTSS	-0.08454	0.00793557	0.243129	-0.944449	-0.708369	-0.161662	-0.0150419	0.0236196	0.360072	0.578444	938.68	1.0017	no	0.39675	0.180851	16	NB	1:150677348:G:A	ENSG00000163131	CTSS	150704872	150704819	150704994	1:150620569:C:G	150648093	60906
chr1	1:150677462:G:A_ENSG00000163131_CTSS	-0.0751936	0.00772847	0.23667	-0.895492	-0.669763	-0.136362	-0.0134143	0.0225191	0.34907	0.565247	937.775	1.00169	no	0.40525	0.330065	16	NB	1:150677462:G:A	ENSG00000163131	CTSS	150704986	150704819	150704994	1:150620569:C:G	150648093	60792
chr1	1:150677719:C:T_ENSG00000163131_CTSS	-0.0123462	0.00683945	0.248005	-0.762354	-0.581115	-0.0724128	-0.00452414	0.0464948	0.585752	0.796017	1314.85	0.999739	no	0.47175	0.472	10	NB	1:150677719:C:T	ENSG00000163131	CTSS	150705243	150704995	150705301	1:150620569:C:G	150648093	60535
chr1	1:150678071:G:T_ENSG00000163131_CTSS	-0.0844072	0.00532763	0.187738	-0.714386	-0.564867	-0.160278	-0.0224032	0.0153896	0.212163	0.397309	1241.76	1.00464	no	0.3485	0.496922	108	NB-ASE	1:150678071:G:T	ENSG00000163131	CTSS	150705595	150705476	150707721	1:150620569:C:G	150648093	60183
chr1	1:150678234:A:G_ENSG00000163131_CTSS	-0.0266768	0.00490866	0.18088	-0.693871	-0.505247	-0.0491138	-0.00663224	0.0294506	0.337912	0.549276	1357.87	1.00427	no	0.45575	0.496831	108	NB-ASE	1:150678234:A:G	ENSG00000163131	CTSS	150705758	150705476	150707721	1:150620569:C:G	150648093	60020
chr1	1:150678910:T:C_ENSG00000163131_CTSS	-0.0915789	0.00777847	0.221574	-0.882431	-0.659723	-0.172764	-0.0191222	0.0167477	0.278243	0.45574	811.431	1.00154	no	0.3645		108	NB	1:150678910:T:C	ENSG00000163131	CTSS	150706434	150705476	150707721	1:150620569:C:G	150648093	59344
chr1	1:150679033:G:A_ENSG00000163131_CTSS	-0.0948348	0.00747747	0.217694	-0.889447	-0.651455	-0.17768	-0.0211455	0.0164149	0.249619	0.41868	847.582	1.00567	no	0.359		108	NB	1:150679033:G:A	ENSG00000163131	CTSS	150706557	150705476	150707721	1:150620569:C:G	150648093	59221
chr1	1:150679358:C:T_ENSG00000163131_CTSS	-0.0880263	0.00713543	0.214887	-0.858866	-0.656073	-0.173529	-0.0164252	0.0189328	0.266108	0.397785	906.943	1.00456	no	0.38575		108	NB	1:150679358:C:T	ENSG00000163131	CTSS	150706882	150705476	150707721	1:150620569:C:G	150648093	58896
chr1	1:150680115:C:T_ENSG00000163131_CTSS	-0.10145	0.00740119	0.234653	-0.869144	-0.681516	-0.215896	-0.02286	0.0208953	0.315706	0.499227	1005.19	1.00221	no	0.37075	0.498724	108	NB	1:150680115:C:T	ENSG00000163131	CTSS	150707639	150705476	150707721	1:150620569:C:G	150648093	58139
chr1	1:150680130:A:G_ENSG00000163131_CTSS	-0.0975354	0.00814581	0.221117	-0.875939	-0.654344	-0.19488	-0.0223121	0.0181188	0.254218	0.468055	736.846	1.0059	no	0.36625	0.494253	108	NB	1:150680130:A:G	ENSG00000163131	CTSS	150707654	150705476	150707721	1:150620569:C:G	150648093	58124
chr1	1:150680988:A:T_ENSG00000163131_CTSS	-0.0433878	0.0066002	0.224835	-0.820697	-0.584388	-0.0808072	-0.00921612	0.031078	0.417626	0.625896	1160.41	1.00054	no	0.44325	0.5	31	NB	1:150680988:A:T	ENSG00000163131	CTSS	150708512	150707722	150709083	1:150620569:C:G	150648093	57266
chr1	1:150683015:C:T_ENSG00000163131_CTSS	0.0296599	0.00581583	0.232272	-0.744192	-0.485733	-0.0347894	0.00489187	0.0655098	0.579002	0.789589	1595.03	1.00147	no	0.4585	0.5	25	NB	1:150683015:C:T	ENSG00000163131	CTSS	150710539	150709399	150710628	1:150620569:C:G	150648093	55239
chr1	1:150683251:G:A_ENSG00000163131_CTSS	0.0109323	0.00615434	0.219252	-0.68206	-0.484702	-0.0398207	0.00194682	0.0486804	0.524946	0.729118	1269.19	1.0015	no	0.48575	0.502203	27	NB	1:150683251:G:A	ENSG00000163131	CTSS	150710775	150710629	150711074	1:150620569:C:G	150648093	55003
chr1	1:150683423:C:T_ENSG00000163131_CTSS	0.0065251	0.00614965	0.225896	-0.759119	-0.509877	-0.0453772	0.000669871	0.0509859	0.522543	0.748149	1349.33	1.00101	no	0.496	0.5	27	NB	1:150683423:C:T	ENSG00000163131	CTSS	150710947	150710629	150711074	1:150620569:C:G	150648093	54831
chr1	1:150685155:A:G_ENSG00000163131_CTSS	-0.0354166	0.0071845	0.242395	-0.89327	-0.622104	-0.0707184	-0.00421952	0.0355371	0.498236	0.774566	1138.29	1.00368	no	0.459	0.302521	5	NB	1:150685155:A:G	ENSG00000163131	CTSS	150712679	150712612	150712784	1:150620569:C:G	150648093	53099
chr1	1:150685761:T:A_ENSG00000163131_CTSS	0.00420988	0.00389351	0.215924	-0.677634	-0.473451	-0.0516194	-0.000160518	0.0521903	0.523266	0.754326	3075.52	1.00036	no	0.50125	0.5	31	NB-ASE	1:150685761:T:A	ENSG00000163131	CTSS	150713285	150712785	150713310	1:150620569:C:G	150648093	52493
chr1	1:150685835:A:G_ENSG00000163131_CTSS	0.00147857	0.00638912	0.217098	-0.718079	-0.518984	-0.043156	0.000296886	0.0435874	0.516764	0.718881	1154.59	1.00076	no	0.49725	0.5	38	NB	1:150685835:A:G	ENSG00000163131	CTSS	150713359	150713311	150714037	1:150620569:C:G	150648093	52419
chr1	1:150686099:A:G_ENSG00000163131_CTSS	0.0226765	0.00544035	0.215037	-0.654826	-0.459514	-0.0335509	0.00471838	0.0572048	0.548686	0.782605	1562.33	1.00032	no	0.463	0.5	38	NB	1:150686099:A:G	ENSG00000163131	CTSS	150713623	150713311	150714037	1:150620569:C:G	150648093	52155
chr1	1:150687808:C:G_ENSG00000163131_CTSS	-0.0319591	0.00700135	0.233556	-0.79001	-0.573725	-0.0800463	-0.00445375	0.0373443	0.462192	0.68192	1112.8	1.00096	no	0.4695	0.5	30	NB	1:150687808:C:G	ENSG00000163131	CTSS	150715332	150714849	150715666	1:150620569:C:G	150648093	50446
chr1	1:150688196:C:T_ENSG00000163131_CTSS	0.0526989	0.00723826	0.238157	-0.634642	-0.436597	-0.0268892	0.00999802	0.0981459	0.662089	0.882548	1082.58	1.00218	no	0.4275	0.459906	24	NB	1:150688196:C:T	ENSG00000163131	CTSS	150715720	150715667	150716084	1:150620569:C:G	150648093	50058
chr1	1:150688487:A:G_ENSG00000163131_CTSS	0.00130266	0.00442461	0.210406	-0.709258	-0.505732	-0.0405613	0.00185942	0.0448029	0.497783	0.674899	2261.33	1.00099	no	0.488	0.5	24	NB-ASE	1:150688487:A:G	ENSG00000163131	CTSS	150716011	150715667	150716084	1:150620569:C:G	150648093	49767
chr1	1:150688529:C:A_ENSG00000163131_CTSS	0.118498	0.00756573	0.248041	-0.503597	-0.272206	-0.0136966	0.0231974	0.238981	0.717446	0.903779	1074.84	1.00164	no	0.34675	0.493827	24	NB-ASE	1:150688529:C:A	ENSG00000163131	CTSS	150716053	150715667	150716084	1:150620569:C:G	150648093	49725
chr1	1:150689050:C:T_ENSG00000163131_CTSS	0.000666452	0.00372305	0.217784	-0.731263	-0.514444	-0.045969	-0.000880126	0.0466664	0.498176	0.707325	3421.79	1.00099	no	0.50575	0.5	15	NB-ASE	1:150689050:C:T	ENSG00000163131	CTSS	150716574	150716398	150716739	1:150620569:C:G	150648093	49204
chr1	1:150691122:A:C_ENSG00000163131_CTSS	-0.0410575	0.00691695	0.239729	-0.852199	-0.63798	-0.0777859	-0.00678173	0.0324984	0.459073	0.675144	1201.19	1.00389	no	0.44625	0.491039	15	NB	1:150691122:A:C	ENSG00000163131	CTSS	150718646	150718375	150718687	1:150620569:C:G	150648093	47132
chr1	1:150691285:A:T_ENSG00000163131_CTSS	-0.0148771	0.00354808	0.212261	-0.72241	-0.537848	-0.0456484	-0.0025951	0.0367465	0.46563	0.687566	3578.93	0.999818	no	0.47825	0.497817	8	NB-ASE	1:150691285:A:T	ENSG00000163131	CTSS	150718809	150718688	150719032	1:150620569:C:G	150648093	46969
chr1	1:150694623:T:A_ENSG00000163131_CTSS	-0.0193581	0.00832599	0.24534	-0.778624	-0.600633	-0.0677934	-0.00252732	0.0415667	0.549579	0.743252	868.288	1.00204	no	0.479	0.474074	12	NB	1:150694623:T:A	ENSG00000163131	CTSS	150722147	150722009	150722206	1:150620569:C:G	150648093	43631
chr1	1:150695657:T:C_ENSG00000163131_CTSS	0.0102052	0.00669993	0.230158	-0.698013	-0.510687	-0.0438677	0.000588615	0.0513897	0.574319	0.764678	1180.08	1.00321	no	0.4945	0.434783	30	NB	1:150695657:T:C	ENSG00000163131	CTSS	150723181	150722997	150723610	1:150620569:C:G	150648093	42597
chr1	1:150695689:A:T_ENSG00000163131_CTSS	-0.00170431	0.00505615	0.217736	-0.724786	-0.526191	-0.0437426	-0.000346707	0.0436347	0.509433	0.733461	1854.47	1.00065	no	0.49725	0.490385	30	NB	1:150695689:A:T	ENSG00000163131	CTSS	150723213	150722997	150723610	1:150620569:C:G	150648093	42565
chr1	1:150695892:C:T_ENSG00000163131_CTSS	-0.00605591	0.00616723	0.225316	-0.761995	-0.533134	-0.053686	-0.000692228	0.0450435	0.510274	0.705181	1334.77	1.00009	no	0.49625	0.494898	30	NB	1:150695892:C:T	ENSG00000163131	CTSS	150723416	150722997	150723610	1:150620569:C:G	150648093	42362
chr1	1:150695929:A:G_ENSG00000163131_CTSS	-0.0143704	0.00708921	0.229291	-0.804622	-0.558881	-0.0564073	-0.00230161	0.0388957	0.493907	0.718145	1046.11	1.00109	no	0.483	0.496094	30	NB	1:150695929:A:G	ENSG00000163131	CTSS	150723453	150722997	150723610	1:150620569:C:G	150648093	42325
chr1	1:150695965:G:A_ENSG00000163131_CTSS	0.0146459	0.0053856	0.245223	-0.756416	-0.516553	-0.050676	0.00268122	0.0801845	0.582786	0.78162	2073.26	1.00097	no	0.48375	0.496875	30	NB-ASE	1:150695965:G:A	ENSG00000163131	CTSS	150723489	150722997	150723610	1:150620569:C:G	150648093	42289
chr1	1:150696427:G:A_ENSG00000163131_CTSS	-0.0271653	0.00762876	0.225635	-0.861209	-0.581318	-0.0602372	-0.00504392	0.0367772	0.446555	0.607727	874.789	1.0051	no	0.46125	0.496568	25	NB	1:150696427:G:A	ENSG00000163131	CTSS	150723951	150723846	150724107	1:150620569:C:G	150648093	41827
chr1	1:150697710:G:A_ENSG00000163131_CTSS	0.0357066	0.00633029	0.245587	-0.710175	-0.489277	-0.0391379	0.00685619	0.103325	0.613825	0.819436	1505.1	1.00132	no	0.45725	0.5	25	NB	1:150697710:G:A	ENSG00000163131	CTSS	150725234	150724900	150725451	1:150620569:C:G	150648093	40544
chr1	1:150699586:T:C_ENSG00000163131_CTSS	-0.0171908	0.00615087	0.215419	-0.770675	-0.536224	-0.0481025	-0.00304878	0.0355855	0.473789	0.673103	1226.58	1.00397	no	0.47525	0.475524	27	NB	1:150699586:T:C	ENSG00000163131	CTSS	150727110	150726388	150727110	1:150620569:C:G	150648093	38668
chr1	1:150702663:A:C_ENSG00000163131_CTSS	0.05474	0.00486973	0.201767	-0.557143	-0.337246	-0.0261267	0.0123793	0.0990132	0.559985	0.743556	1716.69	1.00232	no	0.4075	0.47836	49	NB-ASE	1:150702663:A:C	ENSG00000163131	CTSS	150730187	150730163	150730488	1:150620569:C:G	150648093	35591
chr1	1:150702717:G:C_ENSG00000163131_CTSS	0.0114258	0.00545527	0.203393	-0.661514	-0.45895	-0.0370214	0.00225064	0.0485334	0.496333	0.679212	1390.08	1.00139	no	0.485	0.5	49	NB	1:150702717:G:C	ENSG00000163131	CTSS	150730241	150730163	150730488	1:150620569:C:G	150648093	35537
chr1	1:150705755:G:A_ENSG00000163131_CTSS	-0.141716	0.0067891	0.25195	-0.904642	-0.756588	-0.290396	-0.0346713	0.0117549	0.239867	0.427219	1377.22	1.002	no	0.315	0.5	61	NB-ASE	1:150705755:G:A	ENSG00000163131	CTSS	150733279	150733040	150733381	1:150620569:C:G	150648093	32499
chr1	1:150707596:G:A_ENSG00000163131_CTSS	0.0494781	0.00686598	0.228457	-0.694111	-0.442964	-0.0304182	0.0107468	0.0967002	0.604293	0.817028	1107.15	1.00368	no	0.42225		32	NB	1:150707596:G:A	ENSG00000163131	CTSS	150735120	150734450	150735979	1:150620569:C:G	150648093	30658
chr1	1:150707636:A:T_ENSG00000163131_CTSS	0.0557194	0.00651775	0.225314	-0.658824	-0.391831	-0.0260963	0.0117914	0.106487	0.614497	0.815837	1195.03	1.00162	no	0.41375		32	NB	1:150707636:A:T	ENSG00000163131	CTSS	150735160	150734450	150735979	1:150620569:C:G	150648093	30618
chr1	1:150707992:C:T_ENSG00000163131_CTSS	0.0712376	0.00707755	0.228207	-0.581637	-0.36784	-0.0246082	0.0134623	0.150804	0.638517	0.851484	1039.66	1.0045	no	0.40525	0.5	32	NB	1:150707992:C:T	ENSG00000163131	CTSS	150735516	150734450	150735979	1:150620569:C:G	150648093	30262
chr1	1:150709129:T:A_ENSG00000163131_CTSS	-0.0089716	0.00646694	0.215823	-0.702572	-0.531369	-0.0501451	-0.00266901	0.0431737	0.4701	0.66928	1113.77	1.00152	no	0.477	0.499179	48	NB	1:150709129:T:A	ENSG00000163131	CTSS	150736653	150736476	150736688	1:150620569:C:G	150648093	29125
chr1	1:150709785:C:G_ENSG00000163131_CTSS	-0.099318	0.00742496	0.247175	-0.948894	-0.72729	-0.193181	-0.0177415	0.0210296	0.306587	0.530322	1108.21	0.999705	no	0.3835	0.175676	47	NB	1:150709785:C:G	ENSG00000163131	CTSS	150737309	150736839	150737339	1:150620569:C:G	150648093	28469
chr1	1:150711896:A:T_ENSG00000163131_CTSS	0.0122997	0.00630214	0.226035	-0.728651	-0.503427	-0.0403613	0.0027059	0.0555599	0.532321	0.747611	1286.4	1.00526	no	0.48575	0.5	28	NB	1:150711896:A:T	ENSG00000163131	CTSS	150739420	150738971	150740453	1:150620569:C:G	150648093	26358
chr1	1:150712926:G:A_ENSG00000163131_CTSS	-0.0649591	0.00463854	0.218103	-0.797861	-0.615371	-0.125298	-0.0140744	0.0242933	0.345391	0.541781	2210.87	1.00092	no	0.4085	0.43913	28	NB-ASE	1:150712926:G:A	ENSG00000163131	CTSS	150740450	150738971	150740453	1:150620569:C:G	150648093	25328
chr1	1:150715782:G:A_ENSG00000163131_CTSS	0.122029	0.00930605	0.232793	-0.402441	-0.249316	-0.0133691	0.0307177	0.255112	0.676647	0.849247	625.759	1.00238	no	0.32925	0.5	101	NB	1:150715782:G:A	ENSG00000163131	CTSS	150743306	150743043	150744898	1:150620569:C:G	150648093	22472
chr1	1:201436826:C:T_ENSG00000159176_CSRP1	-0.138314	0.00923111	0.260689	-0.924854	-0.738003	-0.29531	-0.0314158	0.0123975	0.279523	0.512131	797.514	1.00205	no	0.316	0.488722	26	NB	1:201436826:C:T	ENSG00000159176	CSRP1	201467698	201467562	201467700	1:201442160:G:A	201473032	31958
chr1	1:201436826:C:T_ENSG00000159176_CSRP1	-0.138314	0.00923111	0.260689	-0.924854	-0.738003	-0.29531	-0.0314158	0.0123975	0.279523	0.512131	797.514	1.00205	no	0.316	0.488722	26	NB	1:201436826:C:T	ENSG00000159176	CSRP1	201467698	201467562	201467700	1:201442160:G:A	201473032	31958
chr1	1:201436826:C:T_ENSG00000159176_CSRP1	-0.138314	0.00923111	0.260689	-0.924854	-0.738003	-0.29531	-0.0314158	0.0123975	0.279523	0.512131	797.514	1.00205	no	0.316	0.488722	26	NB	1:201436826:C:T	ENSG00000159176	CSRP1	201467698	201467562	201467700	1:201442160:G:A	201473032	31958
chr1	1:201436826:C:T_ENSG00000159176_CSRP1	-0.138314	0.00923111	0.260689	-0.924854	-0.738003	-0.29531	-0.0314158	0.0123975	0.279523	0.512131	797.514	1.00205	no	0.316	0.488722	26	NB	1:201436826:C:T	ENSG00000159176	CSRP1	201467698	201467562	201467700	1:201442160:G:A	201473032	31958
chr1	1:201436826:C:T_ENSG00000159176_CSRP1	-0.138314	0.00923111	0.260689	-0.924854	-0.738003	-0.29531	-0.0314158	0.0123975	0.279523	0.512131	797.514	1.00205	no	0.316	0.488722	26	NB	1:201436826:C:T	ENSG00000159176	CSRP1	201467698	201467562	201467700	1:201442160:G:A	201473032	31958
chr1	1:201440012:C:T_ENSG00000159176_CSRP1	-0.115268	0.00905721	0.243569	-0.924982	-0.707706	-0.235605	-0.0255028	0.0162531	0.290453	0.494026	723.193	1.00114	no	0.34025	0.49375	63	NB	1:201440012:C:T	ENSG00000159176	CSRP1	201470884	201470383	201470932	1:201442160:G:A	201473032	28772
chr1	1:201440012:C:T_ENSG00000159176_CSRP1	-0.115268	0.00905721	0.243569	-0.924982	-0.707706	-0.235605	-0.0255028	0.0162531	0.290453	0.494026	723.193	1.00114	no	0.34025	0.49375	63	NB	1:201440012:C:T	ENSG00000159176	CSRP1	201470884	201470383	201470932	1:201442160:G:A	201473032	28772
chr1	1:201440012:C:T_ENSG00000159176_CSRP1	-0.115268	0.00905721	0.243569	-0.924982	-0.707706	-0.235605	-0.0255028	0.0162531	0.290453	0.494026	723.193	1.00114	no	0.34025	0.49375	63	NB	1:201440012:C:T	ENSG00000159176	CSRP1	201470884	201470383	201470932	1:201442160:G:A	201473032	28772
chr1	1:201440012:C:T_ENSG00000159176_CSRP1	-0.115268	0.00905721	0.243569	-0.924982	-0.707706	-0.235605	-0.0255028	0.0162531	0.290453	0.494026	723.193	1.00114	no	0.34025	0.49375	63	NB	1:201440012:C:T	ENSG00000159176	CSRP1	201470884	201470383	201470932	1:201442160:G:A	201473032	28772
chr1	1:201440012:C:T_ENSG00000159176_CSRP1	-0.115268	0.00905721	0.243569	-0.924982	-0.707706	-0.235605	-0.0255028	0.0162531	0.290453	0.494026	723.193	1.00114	no	0.34025	0.49375	63	NB	1:201440012:C:T	ENSG00000159176	CSRP1	201470884	201470383	201470932	1:201442160:G:A	201473032	28772
chr1	1:201440213:C:T_ENSG00000159176_CSRP1	-0.0406763	0.00668292	0.244349	-0.887646	-0.648451	-0.0761958	-0.00553566	0.0349572	0.484957	0.665065	1336.86	1.00093	no	0.4565	0.394366	19	NB	1:201440213:C:T	ENSG00000159176	CSRP1	201471085	201471067	201471242	1:201442160:G:A	201473032	28571
chr1	1:201440213:C:T_ENSG00000159176_CSRP1	-0.0406763	0.00668292	0.244349	-0.887646	-0.648451	-0.0761958	-0.00553566	0.0349572	0.484957	0.665065	1336.86	1.00093	no	0.4565	0.394366	19	NB	1:201440213:C:T	ENSG00000159176	CSRP1	201471085	201471067	201471242	1:201442160:G:A	201473032	28571
chr1	1:201440213:C:T_ENSG00000159176_CSRP1	-0.0406763	0.00668292	0.244349	-0.887646	-0.648451	-0.0761958	-0.00553566	0.0349572	0.484957	0.665065	1336.86	1.00093	no	0.4565	0.394366	19	NB	1:201440213:C:T	ENSG00000159176	CSRP1	201471085	201471067	201471242	1:201442160:G:A	201473032	28571
chr1	1:201440213:C:T_ENSG00000159176_CSRP1	-0.0406763	0.00668292	0.244349	-0.887646	-0.648451	-0.0761958	-0.00553566	0.0349572	0.484957	0.665065	1336.86	1.00093	no	0.4565	0.394366	19	NB	1:201440213:C:T	ENSG00000159176	CSRP1	201471085	201471067	201471242	1:201442160:G:A	201473032	28571
chr1	1:201440213:C:T_ENSG00000159176_CSRP1	-0.0406763	0.00668292	0.244349	-0.887646	-0.648451	-0.0761958	-0.00553566	0.0349572	0.484957	0.665065	1336.86	1.00093	no	0.4565	0.394366	19	NB	1:201440213:C:T	ENSG00000159176	CSRP1	201471085	201471067	201471242	1:201442160:G:A	201473032	28571
chr1	1:201441560:T:C_ENSG00000159176_CSRP1	-0.0695337	0.00659173	0.215937	-0.832588	-0.622979	-0.121873	-0.0144851	0.0218082	0.324394	0.581573	1073.13	1.00499	no	0.396	0.133333	42	NB	1:201441560:T:C	ENSG00000159176	CSRP1	201472432	201472019	201472432	1:201442160:G:A	201473032	27224
chr1	1:201441560:T:C_ENSG00000159176_CSRP1	-0.0695337	0.00659173	0.215937	-0.832588	-0.622979	-0.121873	-0.0144851	0.0218082	0.324394	0.581573	1073.13	1.00499	no	0.396	0.133333	42	NB	1:201441560:T:C	ENSG00000159176	CSRP1	201472432	201472019	201472432	1:201442160:G:A	201473032	27224
chr1	1:201441560:T:C_ENSG00000159176_CSRP1	-0.0695337	0.00659173	0.215937	-0.832588	-0.622979	-0.121873	-0.0144851	0.0218082	0.324394	0.581573	1073.13	1.00499	no	0.396	0.133333	42	NB	1:201441560:T:C	ENSG00000159176	CSRP1	201472432	201472019	201472432	1:201442160:G:A	201473032	27224
[truncated: 38,297 more rows]

## Sheet: (C) Contact non eQTL summary st
chrom	Feature	Log mean aFC	SE mean	SD	0.50%	2.50%	25%	50%	75%	97.50%	99.50%	Effective sample size	Rhat	Significant at 99% CI	Posterior exclusion probability	AI estimate	Counts	Model	BaseQTL SNP hg19	BaseQTL SNP position hg38
[truncated: 11,582 more rows]
