# Supplementary material for: Genetic coupling of enhancer activity and connectivity in gene expression control
Source: Nat Commun. 2025 Jan 27;16:970. doi: 10.1038/s41467-025-55900-3 (PMC11772589; doi:10.1038/s41467-025-55900-3)
Supplement: Supplementary file 11 — Supplementary Data 8 [file 41467_2025_55900_MOESM11_ESM.xlsx]

## Sheet: Legend
BaseQTL results for ATAC-QTL detection (99% credible interval)
Full summary statistics are uploaded to OSF: https://osf.io/szntj/
chrom	SNP chromosome
ATAC peak hg38	The location of the ATAC peak, for which the SNP effects are tested, on hg38
rsid	SNP rsid
BaseQTL SNP pos hg38	SNP chromosome: position on hg38
Log mean aFC	QTL effect expressed as log mean allelic fold change
SE mean	Monte Carlo standard error to assess model performance
SD	QTL posterior standard deviation
0.50% - 99.50%	Credible intervals
Effective sample size	Effective sample size
Rhat	The Rhat statistic (indicates potential estimation issues if above 1.1)
Significant at 99% CI	“No” if 0 falls within 99% of the QTL effect posterior distribution, “yes” otherwise
Posterior exclusion probability	Posterior exclusion probability based on 4000 posterior draws. Gives the proportion of posterior draws of opposite sign to the posterior mean
AI estimate	Allelic imbalance estimate for reference bias correction (0.5 indicates no bias)
Counts	Read counts
Model	NB: Negative Binomial using only across-individual variation; NB-ASE: Using both across- and within-individual variation
BaseQTL SNP hg19	SNP chromosome : position on hg19 : alleles

## Sheet: BaseQTL ATAC QTLs 99% CI
chrom	ATAC peak hg38	rsid	BaseQTL SNP pos hg38	Log mean aFC	SE mean	SD	0.50%	2.50%	25%	50%	75%	97.50%	99.50%	Effective sample size	Rhat	Significant at 99% CI	Posterior exclusion probability	AI estimate	Counts	Model	BaseQTL SNP hg19
chr1	1:100394090-100395010	rs1007081	1:100394436	1.07656	0.00182646	0.124816	0.71747	0.811595	0.997674	1.08051	1.16338	1.30608	1.37154	4670.04	1.00018	yes	0	0.5	3907	NB-ASE	1:100859992:A:T
chr1	1:100584610-100585480	rs17402630	1:100581031	0.543813	0.0018205	0.127635	0.195039	0.291738	0.460827	0.542609	0.629965	0.793951	0.854763	4915.45	0.999508	yes	0.0005	0.5	2737	NB-ASE	1:101046587:C:T
chr1	1:100584610-100585480	rs59667512	1:100581156	0.568267	0.00180109	0.126736	0.207394	0.320499	0.48702	0.569008	0.650667	0.811029	0.886168	4951.41	1.00027	yes	0	0.5	2737	NB-ASE	1:101046712:C:T
chr1	1:100584610-100585480	rs17411209	1:100581178	0.615781	0.00185717	0.1225	0.280488	0.374391	0.535367	0.61546	0.697801	0.857313	0.931457	4350.79	1.00025	yes	0	0.5	2737	NB-ASE	1:101046734:A:G
chr1	1:100584610-100585480	rs55728953	1:100581307	0.507509	0.00191332	0.120875	0.163098	0.271904	0.43093	0.511403	0.586522	0.740813	0.805836	3991.16	0.999905	yes	0.00125	0.5	2737	NB-ASE	1:101046863:T:C
chr1	1:100584610-100585480	rs17402665	1:100581384	0.471882	0.0018813	0.132588	0.0637512	0.206842	0.384392	0.47442	0.562074	0.721092	0.801926	4966.92	0.999851	yes	0.00125	0.5	2737	NB-ASE	1:101046940:C:T
chr1	1:100584610-100585480	rs7535762	1:100581978	0.496429	0.00221456	0.143011	0.0387181	0.199017	0.404197	0.498103	0.590925	0.769622	0.852316	4170.3	0.999603	yes	0.00175	0.5	2737	NB-ASE	1:101047534:A:G
chr1	1:100584610-100585480	rs12728424	1:100589446	0.462835	0.00271172	0.145019	0.00935351	0.148523	0.376384	0.465962	0.559045	0.730595	0.805795	2859.96	1.00048	yes	0.00325	0.5	2737	NB-ASE	1:101055002:G:A
chr1	1:100626590-100628230	rs964906	1:100621923	-0.678555	0.00303282	0.1474	-1.05279	-0.970461	-0.777106	-0.674939	-0.581166	-0.393894	-0.265919	2362.11	0.999425	yes	0	0.5	10991	NB	1:101087479:G:A
chr1	1:100626590-100628230	rs4908085	1:100622345	-0.62107	0.00251832	0.136573	-0.949317	-0.882528	-0.713235	-0.622793	-0.534981	-0.345437	-0.238264	2941.07	0.999722	yes	0.00075	0.5	10991	NB-ASE	1:101087901:C:G
chr1	1:100626590-100628230	rs4908087	1:100623038	-0.678801	0.00297548	0.151378	-1.05268	-0.969157	-0.780018	-0.681995	-0.581406	-0.366834	-0.25317	2588.28	1.00025	yes	0	0.5	10991	NB	1:101088594:C:T
chr1	1:100626590-100628230	rs11586815	1:100623523	-0.677595	0.00320639	0.15429	-1.06618	-0.966663	-0.784268	-0.677934	-0.573607	-0.370267	-0.253189	2315.48	1.00075	yes	0	0.5	10991	NB	1:101089079:G:A
chr1	1:100626590-100628230	rs1577509	1:100623697	-0.671911	0.00356465	0.157602	-1.07698	-0.95946	-0.77711	-0.675309	-0.572466	-0.351496	-0.202457	1954.74	1.00057	yes	0.00025	0.5	10991	NB	1:101089253:C:T
chr1	1:100626590-100628230	rs1577508	1:100623733	-0.575189	0.00252174	0.148225	-0.940446	-0.86475	-0.674936	-0.577963	-0.480283	-0.27708	-0.167088	3454.95	1.00013	yes	0.00025	0.5	10991	NB-ASE	1:101089289:T:C
chr1	1:100626590-100628230	rs12566507	1:100624123	-0.562997	0.00285517	0.1521	-0.933078	-0.851457	-0.667734	-0.567071	-0.463452	-0.246805	-0.145601	2837.9	1.00168	yes	0.00075	0.5	10991	NB-ASE	1:101089679:T:A
chr1	1:100626590-100628230	rs7520474	1:100625820	0.61748	0.00210186	0.12845	0.265643	0.364048	0.530491	0.61827	0.704057	0.870041	0.944823	3734.72	0.999577	yes	0	0.5	10991	NB-ASE	1:101091376:T:C
chr1	1:100626590-100628230	rs2783689	1:100626855	0.705513	0.00194473	0.123859	0.356721	0.462713	0.624025	0.707126	0.7865	0.941481	1.02121	4056.39	1.00025	yes	0	0.5	10991	NB-ASE	1:101092411:C:G
chr1	1:100626590-100628230	rs2297716	1:100626970	-0.739244	0.00191062	0.122246	-1.05474	-0.977376	-0.82024	-0.740628	-0.658484	-0.493949	-0.403708	4093.75	0.999618	yes	0	0.5	10991	NB-ASE	1:101092526:G:C
chr1	1:100626590-100628230	rs2297715	1:100627038	-0.7379	0.0018383	0.116881	-1.03835	-0.968799	-0.815307	-0.73641	-0.660965	-0.501987	-0.435123	4042.56	1.00002	yes	0	0.5	10991	NB-ASE	1:101092594:A:G
chr1	1:100626590-100628230	rs2297713	1:100627210	-0.734069	0.00139181	0.0978255	-0.988607	-0.921208	-0.800312	-0.735533	-0.668084	-0.541464	-0.473652	4940.18	0.999232	yes	0	0.5	10991	NB-ASE	1:101092766:T:G
chr1	1:100626590-100628230	rs2297712	1:100627257	-0.712001	0.00131734	0.0940996	-0.953722	-0.89751	-0.775453	-0.71096	-0.648449	-0.532834	-0.477068	5102.46	0.999765	yes	0	0.5	10991	NB-ASE	1:101092813:C:T
chr1	1:100626590-100628230	rs12135243	1:100627399	0.516394	0.00174086	0.0986838	0.250825	0.315005	0.454342	0.519854	0.583111	0.702444	0.772384	3213.41	0.999716	yes	0	0.5	10991	NB-ASE	1:101092955:G:A
chr1	1:100626590-100628230	rs2282253	1:100628827	-0.716368	0.00207939	0.133424	-1.0567	-0.976695	-0.807979	-0.718336	-0.627173	-0.446507	-0.381867	4117.12	0.999979	yes	0	0.5	10991	NB-ASE	1:101094383:C:G
chr1	1:100626590-100628230	rs4907918	1:100629053	-0.688409	0.00209427	0.130934	-1.02184	-0.934934	-0.777858	-0.692099	-0.601729	-0.422862	-0.339709	3908.75	0.999868	yes	0	0.5	10991	NB-ASE	1:101094609:G:A
chr1	1:101171110-101171610	rs10875353	1:101171392	0.673017	0.00192682	0.145723	0.328327	0.390682	0.57479	0.671417	0.770857	0.955727	1.07983	5719.69	1.00031	yes	0	0.5	2069	NB-ASE	1:101636948:A:G
chr1	1:101171110-101171610	rs990832	1:101172923	0.59856	0.0041913	0.201987	0.00338667	0.186229	0.468442	0.604132	0.72974	0.979319	1.09775	2322.47	0.999849	yes	0.00425	0.5	2069	NB-ASE	1:101638479:C:G
chr1	1:101187090-101188430	rs79628995	1:101183265	-0.710565	0.00380279	0.208478	-1.24941	-1.12599	-0.847652	-0.711357	-0.575745	-0.296556	-0.0907787	3005.49	0.999873	yes	0.0025	0.5	6543	NB	1:101648821:A:G
chr1	1:101187090-101188430	rs111759324	1:101186966	-0.832464	0.0031544	0.207917	-1.40691	-1.25686	-0.974826	-0.831103	-0.685729	-0.450222	-0.32703	4344.56	0.999986	yes	0	0.5	6543	NB-ASE	1:101652522:C:T
chr1	1:101187090-101188430	rs74431709	1:101187569	-0.941244	0.00247374	0.182133	-1.41317	-1.29843	-1.06365	-0.942201	-0.818937	-0.589539	-0.458953	5420.88	0.999474	yes	0	0.5	6543	NB-ASE	1:101653125:T:G
chr1	1:101187090-101188430	rs113821753	1:101189262	-0.648844	0.00342202	0.204591	-1.19065	-1.03957	-0.783953	-0.650067	-0.513267	-0.245049	-0.0300879	3574.45	1.00093	yes	0.0035	0.5	6543	NB-ASE	1:101654818:T:C
chr1	1:101190440-101192060	rs11166549	1:101190323	-0.371219	0.0023266	0.121734	-0.670536	-0.601259	-0.45069	-0.374518	-0.298612	-0.0982242	-0.0118028	2737.67	1.00028	yes	0.0035	0.5	9058	NB-ASE	1:101655879:C:G
chr1	1:101190440-101192060	rs35526088	1:101190851	-0.398053	0.0017542	0.111062	-0.690639	-0.60732	-0.471826	-0.400522	-0.325305	-0.182263	-0.0752005	4008.39	1.00007	yes	0.00075	0.5	9058	NB-ASE	1:101656407:G:T
chr1	1:101190440-101192060	rs34519092	1:101190859	-0.391572	0.00217028	0.112777	-0.669396	-0.604481	-0.465999	-0.393762	-0.322453	-0.152416	-0.0303163	2700.26	0.999095	yes	0.002	0.5	9058	NB-ASE	1:101656415:A:C
chr1	1:101190440-101192060	rs34815194	1:101190918	-0.381652	0.00199506	0.112162	-0.664316	-0.596933	-0.454829	-0.383376	-0.313812	-0.143688	-0.022359	3160.66	1.0001	yes	0.002	0.5	9058	NB-ASE	1:101656474:G:A
chr1	1:101190440-101192060	rs74106749	1:101191133	-0.349158	0.00209306	0.109832	-0.608123	-0.553158	-0.421775	-0.355628	-0.27999	-0.108184	-0.0144885	2753.53	1.00015	yes	0.00275	0.5	9058	NB-ASE	1:101656689:C:T
chr1	1:10483767-10485447	rs2781232	1:10484331	0.421584	0.001669	0.113983	0.0732213	0.205129	0.348047	0.421889	0.495871	0.657232	0.717004	4664.07	1.00033	yes	0.00075	0.5	10870	NB-ASE	1:10544388:T:C
chr1	1:10483767-10485447	rs668805	1:10484490	0.413365	0.00149308	0.105424	0.117909	0.199066	0.345291	0.414883	0.483243	0.619637	0.682625	4985.5	0.99974	yes	0.00075	0.5	10870	NB-ASE	1:10544547:G:A
chr1	1:10483767-10485447	rs669701	1:10484668	0.367818	0.00130704	0.0964253	0.0519537	0.177231	0.305931	0.370434	0.431835	0.548484	0.598236	5442.59	1.00007	yes	0.00075	0.5	10870	NB-ASE	1:10544725:A:G
chr1	1:107055956-107058336	rs1623927	1:107053498	0.495767	0.00124898	0.0858916	0.263039	0.326309	0.439078	0.496366	0.551909	0.663281	0.728428	4729.27	0.999626	yes	0	0.5	10378	NB-ASE	1:107596120:T:C
chr1	1:107055956-107058336	rs1730851	1:107053821	0.492171	0.00131248	0.0871536	0.251957	0.316665	0.434994	0.492617	0.551239	0.660058	0.710392	4409.47	0.999729	yes	0	0.5	10378	NB-ASE	1:107596443:A:G
chr1	1:107055956-107058336	rs1730850	1:107055366	0.494693	0.00123809	0.0828965	0.270691	0.330495	0.440436	0.495635	0.550473	0.654667	0.70486	4482.98	0.999892	yes	0	0.5	10378	NB-ASE	1:107597988:C:T
chr1	1:107055956-107058336	rs1762482	1:107056380	0.483379	0.00115586	0.0801687	0.274112	0.324779	0.429911	0.484834	0.536517	0.639167	0.690785	4810.56	0.999305	yes	0	0.5	10378	NB-ASE	1:107599002:A:C
chr1	1:107055956-107058336	rs2232015	1:107056636	-0.502547	0.0014629	0.0872675	-0.731128	-0.668977	-0.560473	-0.501965	-0.444259	-0.331696	-0.267864	3558.55	1.00028	yes	0	0.5	10378	NB-ASE	1:107599258:A:T
chr1	1:107055956-107058336	rs1730865	1:107062989	0.520433	0.00202435	0.0902706	0.291055	0.337487	0.462202	0.519785	0.578454	0.699214	0.762615	1988.47	1.00045	yes	0	0.5	10378	NB	1:107605611:G:T
chr1	1:107454846-107455146	rs625926	1:107455005	-0.749251	0.00235201	0.157721	-1.18318	-1.06114	-0.857043	-0.747052	-0.640965	-0.448841	-0.369611	4496.75	0.999275	yes	0	0.5	1320	NB-ASE	1:107997627:G:C
chr1	1:107524336-107525066	rs1887631	1:107524610	0.912915	0.00215797	0.131018	0.551494	0.643665	0.829524	0.916717	1.00246	1.15657	1.25112	3686.17	0.999459	yes	0	0.5	1627	NB-ASE	1:108067232:G:A
chr1	1:107524336-107525066	rs12024297	1:107524916	0.823314	0.00233562	0.136881	0.436377	0.535808	0.73651	0.827688	0.918377	1.07862	1.15413	3434.66	1.00061	yes	0	0.5	1627	NB-ASE	1:108067538:T:C
chr1	1:107524336-107525066	rs6692050	1:107526946	0.79736	0.00304197	0.15144	0.348995	0.476238	0.69814	0.808849	0.902306	1.07407	1.14968	2478.41	0.999999	yes	0	0.5	1627	NB-ASE	1:108069568:G:A
chr1	1:107533186-107534426	rs7528412	1:107533706	-0.386051	0.00202338	0.107819	-0.673576	-0.592452	-0.455459	-0.389154	-0.320004	-0.156826	-0.0528467	2839.45	1.00009	yes	0.00025	0.49871	4741	NB-ASE	1:108076328:C:G
chr1	1:108049186-108051406	rs17020764	1:108049927	-0.686205	0.0026617	0.185939	-1.15364	-1.04685	-0.803826	-0.69143	-0.569351	-0.318512	-0.111206	4880.01	0.999726	yes	0.001	0.5	38623	NB-ASE	1:108592549:T:C
chr1	1:108049186-108051406	rs74852328	1:108049996	-0.596295	0.00421419	0.189779	-1.08413	-0.959384	-0.721544	-0.601875	-0.479669	-0.197563	-0.0207643	2028.01	1.00095	yes	0.0025	0.499096	38623	NB-ASE	1:108592618:C:G
chr1	1:108049186-108051406	rs77165914	1:108050084	-0.742217	0.00273505	0.194038	-1.25578	-1.11866	-0.869961	-0.745845	-0.616382	-0.36971	-0.135984	5033.19	1.001	yes	0.001	0.5	38623	NB-ASE	1:108592706:A:G
chr1	1:108049186-108051406	rs17020766	1:108050339	-0.847026	0.00359451	0.202106	-1.38044	-1.24523	-0.981648	-0.844787	-0.713729	-0.456534	-0.336189	3161.39	1.00105	yes	0	0.5	38623	NB-ASE	1:108592961:G:A
chr1	1:108049186-108051406	rs76971123	1:108050725	-0.871126	0.00309173	0.209835	-1.41922	-1.28343	-1.00863	-0.8693	-0.731063	-0.455454	-0.315917	4606.32	0.999571	yes	0.00025	0.5	38623	NB-ASE	1:108593347:G:C
chr1	1:108049186-108051406	rs17020768	1:108051397	-0.786196	0.0030301	0.205576	-1.30412	-1.18192	-0.926231	-0.789394	-0.645788	-0.388206	-0.221097	4602.89	0.999596	yes	0.0015	0.5	38623	NB-ASE	1:108594019:G:C
chr1	1:108071866-108074776	rs1781061	1:108072440	0.369427	0.00130427	0.0808781	0.138509	0.206818	0.315725	0.372532	0.424483	0.520827	0.574779	3845.27	0.999822	yes	0.0005	0.5	22188	NB-ASE	1:108615062:A:G
chr1	1:108117986-108119486	rs537587	1:108118024	-0.573649	0.00217161	0.141884	-0.93544	-0.847708	-0.665948	-0.576768	-0.478221	-0.298786	-0.192948	4268.78	1.00055	yes	0.001	0.5	9481	NB-ASE	1:108660646:C:T
chr1	1:108117986-108119486	rs661289	1:108118362	-0.673223	0.00152944	0.122583	-0.960623	-0.906536	-0.756726	-0.677178	-0.58975	-0.42795	-0.359791	6423.82	0.999148	yes	0	0.5	9481	NB-ASE	1:108660984:A:T
chr1	1:108117986-108119486	rs1777448	1:108118652	-0.991556	0.00190506	0.100233	-1.2423	-1.17637	-1.05784	-0.994367	-0.927133	-0.779687	-0.710126	2768.24	0.99968	yes	0	0.5	9481	NB-ASE	1:108661274:C:T
chr1	1:108117986-108119486	rs1660420	1:108118976	-0.633104	0.00224081	0.112554	-0.909955	-0.849271	-0.710429	-0.633975	-0.5578	-0.410443	-0.336356	2522.98	1.00071	yes	0	0.5	9481	NB-ASE	1:108661598:C:T
chr1	1:108117986-108119486	rs1660419	1:108119014	-0.652829	0.0017999	0.119408	-0.952852	-0.878876	-0.733826	-0.655093	-0.574574	-0.410751	-0.329201	4401.2	0.999597	yes	0	0.5	9481	NB-ASE	1:108661636:A:C
chr1	1:108117986-108119486	rs1612955	1:108119095	-0.543836	0.00195359	0.140857	-0.893259	-0.806748	-0.639249	-0.546556	-0.456008	-0.255163	-0.124059	5198.65	0.999653	yes	0.00075	0.5	9481	NB-ASE	1:108661717:C:T
chr1	1:108152256-108153356	rs11584525	1:108152911	-0.848728	0.00312702	0.20667	-1.35147	-1.23856	-0.986164	-0.853511	-0.711398	-0.432367	-0.283675	4368.1	1.0002	yes	0	0.5	5333	NB-ASE	1:108695533:G:C
chr1	1:108199386-108200866	rs663045	1:108200437	0.287604	0.00125932	0.0815995	0.031132	0.11901	0.236425	0.290342	0.341477	0.436893	0.490551	4198.56	0.999502	yes	0.00025	0.5	14996	NB-ASE	1:108743059:G:C
chr1	1:109163216-109164156	rs649539	1:109163771	0.756898	0.00199351	0.127085	0.417444	0.514528	0.673583	0.757992	0.841063	1.00338	1.08195	4064.01	0.99956	yes	0	0.5	3570	NB-ASE	1:109706393:A:G
chr1	1:109163216-109164156	rs647294	1:109164258	0.768197	0.00362152	0.159897	0.321923	0.433313	0.663164	0.774829	0.879667	1.06213	1.18004	1949.39	1.00111	yes	0.00025	0.5	3570	NB-ASE	1:109706880:A:G
chr1	1:109163216-109164156	rs6662767	1:109165289	-0.650184	0.00284524	0.158653	-1.02112	-0.941602	-0.757757	-0.655795	-0.547952	-0.324463	-0.191106	3109.26	1.00036	yes	0	0.5	3570	NB-ASE	1:109707911:T:C
chr1	1:109163216-109164156	rs6659833	1:109165442	-0.725514	0.00289498	0.157919	-1.12858	-1.02829	-0.832015	-0.725673	-0.622903	-0.406918	-0.287818	2975.62	1.00139	yes	0.0005	0.5	3570	NB-ASE	1:109708064:A:G
chr1	1:109163216-109164156	rs10158326	1:109166410	-0.644818	0.00303218	0.163777	-1.02883	-0.945592	-0.757263	-0.653029	-0.540593	-0.308859	-0.140804	2917.39	1.00156	yes	0.00075	0.5	3570	NB-ASE	1:109709032:G:A
chr1	1:109163216-109164156	rs4970746	1:109167174	-0.63014	0.00274484	0.153276	-1.01214	-0.915166	-0.734265	-0.636407	-0.53276	-0.316961	-0.154722	3118.27	1.00059	yes	0.00175	0.5	3570	NB-ASE	1:109709796:A:C
chr1	1:109163216-109164156	rs11102948	1:109167263	-0.667756	0.00251906	0.147678	-1.03796	-0.94599	-0.768482	-0.669363	-0.568484	-0.375627	-0.255122	3436.82	0.999791	yes	0	0.5	3570	NB-ASE	1:109709885:A:C
chr1	1:109163216-109164156	rs12565561	1:109168641	-0.63141	0.00309872	0.162907	-1.00922	-0.929065	-0.742225	-0.639944	-0.527783	-0.295222	-0.0453714	2763.86	1.00009	yes	0.0025	0.5	3570	NB-ASE	1:109711263:A:G
chr1	1:109163216-109164156	rs12565807	1:109168775	-0.696801	0.00250712	0.151344	-1.07773	-0.981658	-0.800748	-0.698738	-0.599962	-0.394436	-0.265299	3644.03	0.99985	yes	0.00025	0.5	3570	NB-ASE	1:109711397:T:A
chr1	1:109163216-109164156	rs12727352	1:109169002	-0.716638	0.0025393	0.154873	-1.10549	-1.00436	-0.822533	-0.722853	-0.616305	-0.394904	-0.269281	3719.83	0.999781	yes	0	0.5	3570	NB-ASE	1:109711624:T:C
chr1	1:109163216-109164156	rs12036588	1:109169128	-0.661575	0.00287868	0.159667	-1.0666	-0.964092	-0.770548	-0.663988	-0.557956	-0.343043	-0.21701	3076.41	0.999862	yes	0.00025	0.5	3570	NB-ASE	1:109711750:T:C
chr1	1:109184336-109186036	rs17033888	1:109179530	-0.422803	0.0031039	0.135772	-0.762062	-0.670863	-0.514752	-0.427446	-0.33494	-0.144882	-0.00342496	1913.39	1.00146	yes	0.0045	0.5	13203	NB	1:109722152:C:G
chr1	1:109184336-109186036	rs682288	1:109181018	0.442895	0.0022709	0.129369	0.0261228	0.17572	0.362893	0.446349	0.529043	0.684047	0.759109	3245.39	1.00003	yes	0.0015	0.5	13203	NB-ASE	1:109723640:C:T
chr1	1:109281556-109284336	rs657420	1:109283514	-0.356736	0.00106831	0.0604854	-0.50836	-0.474381	-0.397675	-0.356399	-0.316899	-0.238067	-0.203211	3205.59	1.00156	yes	0	0.5	40133	NB-ASE	1:109826136:C:T
chr1	1:109281556-109284336	rs595770	1:109286968	-0.295194	0.0013966	0.0943764	-0.523638	-0.467028	-0.356443	-0.30057	-0.241529	-0.063284	-0.00852165	4566.47	0.999838	yes	0.0035	0.49635	40133	NB-ASE	1:109829590:T:C
chr1	1:109655286-109657006	rs1010167	1:109656105	-0.328513	0.00166044	0.0806406	-0.535788	-0.48301	-0.380966	-0.331966	-0.277294	-0.167223	-0.0616033	2358.62	1.00061	yes	0	0.5	11356	NB-ASE	1:110198727:C:G
chr1	1:109739576-109741496	rs1332018	1:109740350	0.230707	0.00147321	0.0773047	0.00552389	0.045676	0.185936	0.234875	0.281074	0.372421	0.414448	2753.48	1.00025	yes	0.00375	0.5	14729	NB-ASE	1:110282972:G:T
chr1	1:110237796-110238266	rs2784150	1:110237879	1.27652	0.00260826	0.151579	0.849042	0.956279	1.17999	1.28242	1.37956	1.56438	1.63812	3377.34	0.999809	yes	0	0.5	1802	NB-ASE	1:110780501:C:A
chr1	1:110237796-110238266	rs930812	1:110237984	-1.14785	0.00294013	0.181192	-1.58915	-1.49132	-1.26767	-1.15195	-1.02716	-0.783063	-0.65151	3797.91	1.0013	yes	0	0.5	1802	NB-ASE	1:110780606:A:G
chr1	1:110237796-110238266	rs11102067	1:110238151	-0.935798	0.00268905	0.192724	-1.42405	-1.30679	-1.06594	-0.941073	-0.810678	-0.543616	-0.418806	5136.57	0.999317	yes	0	0.5	1802	NB-ASE	1:110780773:A:G
chr1	1:110237796-110238266	rs2603590	1:110238212	1.10156	0.00301165	0.165553	0.649198	0.752682	0.993195	1.10856	1.22016	1.40392	1.47626	3021.81	1.00123	yes	0	0.5	1802	NB-ASE	1:110780834:C:T
chr1	1:110237796-110238266	rs2603591	1:110238680	0.936771	0.00323661	0.217495	0.309094	0.477466	0.80035	0.94635	1.08801	1.32943	1.4358	4515.61	0.999986	yes	0.00025	0.5	1802	NB-ASE	1:110781302:G:A
chr1	1:110237796-110238266	rs10857816	1:110241131	-0.722611	0.0047346	0.251126	-1.3125	-1.18605	-0.892415	-0.73579	-0.566968	-0.177963	-0.00930976	2813.31	1.00035	yes	0.004	0.5	1802	NB-ASE	1:110783753:A:G
chr1	1:110237796-110238266	rs814325	1:110242471	0.882668	0.00457387	0.211113	0.0771913	0.458661	0.749659	0.892558	1.02582	1.27098	1.35029	2130.41	1.00104	yes	0.0025	0.5	1802	NB-ASE	1:110785093:G:A
chr1	1:110307636-110308286	rs680823	1:110306105	0.356489	0.00160769	0.11045	0.0119961	0.122731	0.287599	0.358609	0.430314	0.567586	0.637665	4719.83	1.00012	yes	0.003	0.5	2685	NB-ASE	1:110848727:C:G
chr1	1:110412416-110413456	rs2132990	1:110411178	0.41217	0.00209819	0.126158	0.00924058	0.13992	0.338161	0.417058	0.492597	0.650868	0.738752	3615.28	0.999667	yes	0.003	0.5	6744	NB-ASE	1:110953800:G:A
chr1	1:110412416-110413456	rs4839011	1:110412598	0.330421	0.00155136	0.103771	0.00479179	0.0997562	0.269145	0.334901	0.40007	0.515637	0.57819	4474.36	0.999395	yes	0.003	0.5	6744	NB-ASE	1:110955220:G:T
chr1	1:110412416-110413456	rs11102100	1:110415087	0.437032	0.00180417	0.118635	0.0461757	0.210632	0.360032	0.437884	0.517365	0.665405	0.735256	4323.86	1.00008	yes	0.0015	0.5	6744	NB-ASE	1:110957709:A:G
chr1	1:110638996-110640676	rs2821550	1:110639838	0.326146	0.00180938	0.110512	0.00580175	0.0672929	0.258266	0.329636	0.399896	0.533072	0.596262	3730.42	1.00031	yes	0.00425	0.5	26807	NB-ASE	1:111182460:G:T
chr1	1:110649796-110651246	rs2797536	1:110650422	-0.59924	0.00128579	0.0971432	-0.847727	-0.790419	-0.664086	-0.599756	-0.534809	-0.408619	-0.34515	5707.96	0.999298	yes	0	0.5	4790	NB-ASE	1:111193044:A:G
chr1	1:110649796-110651246	rs2797537	1:110650973	-0.466745	0.001696	0.11316	-0.745305	-0.682832	-0.542133	-0.470032	-0.394463	-0.235002	-0.131899	4451.82	1.00025	yes	0.00025	0.5	4790	NB-ASE	1:111193595:G:A
chr1	1:110649796-110651246	rs2252278	1:110653496	-0.377963	0.00182367	0.11196	-0.633268	-0.581669	-0.454688	-0.382435	-0.312445	-0.134524	-0.00725183	3769.09	1.00001	yes	0.00425	0.5	4790	NB-ASE	1:111196118:A:G
chr1	1:110927586-110929206	rs1548342	1:110928432	1.2229	0.00143915	0.0967739	0.96572	1.03451	1.15754	1.2234	1.28799	1.41452	1.47485	4521.7	1.00073	yes	0	0.5	4943	NB-ASE	1:111471054:G:A
chr1	1:110927586-110929206	rs11102181	1:110930691	0.896861	0.00258154	0.141928	0.448671	0.582981	0.8132	0.90706	0.991223	1.15451	1.20718	3022.6	1.00014	yes	0	0.5	4943	NB-ASE	1:111473313:G:C
chr1	1:110927586-110929206	rs10857838	1:110932102	1.06253	0.00279951	0.117292	0.715361	0.821762	0.986105	1.06695	1.14312	1.28149	1.35039	1755.4	1.00398	yes	0	0.5	4943	NB	1:111474724:T:A
chr1	1:110927586-110929206	rs11102183	1:110932799	0.976923	0.00185072	0.125724	0.594245	0.710482	0.899126	0.983785	1.06438	1.20882	1.26116	4614.79	0.999315	yes	0	0.5	4943	NB-ASE	1:111475421:C:T
chr1	1:111121996-111122966	rs2278578	1:111117170	-1.09413	0.00333872	0.193033	-1.56379	-1.46068	-1.22484	-1.09644	-0.966091	-0.701555	-0.56488	3342.74	0.999785	yes	0	0.5	3368	NB-ASE	1:111659792:C:A
chr1	1:111121996-111122966	rs325918	1:111120101	-0.768872	0.00420699	0.219338	-1.29261	-1.16645	-0.919038	-0.776644	-0.628931	-0.322939	-0.055398	2718.22	0.999854	yes	0.00175	0.5	3368	NB-ASE	1:111662723:G:A
chr1	1:111121996-111122966	rs325919	1:111120330	-0.874945	0.00783944	0.258466	-1.44275	-1.32616	-1.04977	-0.897015	-0.724412	-0.28809	-0.00918176	1087.02	1.00086	yes	0.004	0.5	3368	NB	1:111662952:C:T
chr1	1:111121996-111122966	rs325920	1:111120866	-0.829548	0.00631447	0.243072	-1.37336	-1.25453	-0.99576	-0.845706	-0.689869	-0.286464	-0.00972307	1481.82	1.00122	yes	0.0045	0.5	3368	NB-ASE	1:111663488:T:C
chr1	1:111121996-111122966	rs56273356	1:111121419	-1.12562	0.00256951	0.185057	-1.57802	-1.48108	-1.24998	-1.1344	-1.00611	-0.745487	-0.600262	5186.93	1.00119	yes	0	0.5	3368	NB-ASE	1:111664041:C:T
chr1	1:111121996-111122966	rs325921	1:111121721	-0.744209	0.0052205	0.255929	-1.3434	-1.20934	-0.921867	-0.754891	-0.573247	-0.223018	-0.00623946	2403.35	0.999966	yes	0.00425	0.5	3368	NB-ASE	1:111664343:A:G
chr1	1:111121996-111122966	rs7514887	1:111124536	-1.12571	0.00284129	0.186045	-1.57071	-1.47623	-1.2519	-1.13256	-1.00578	-0.738097	-0.591589	4287.52	1.00051	yes	0	0.5	3368	NB-ASE	1:111667158:T:C
chr1	1:111132796-111135416	rs325937	1:111133887	0.359354	0.00268303	0.120617	0.0038612	0.0546481	0.28765	0.364962	0.439473	0.573215	0.64917	2020.99	1.00057	yes	0.005	0.5	9477	NB-ASE	1:111676509:C:T
chr1	1:111132796-111135416	rs182732	1:111133975	0.346457	0.00235009	0.104163	0.00711828	0.105639	0.286526	0.349471	0.4136	0.538924	0.591777	1964.52	0.999929	yes	0.0025	0.5	9477	NB-ASE	1:111676597:A:T
chr1	1:111190566-111191716	rs2209457	1:111190089	2.07338	0.00265478	0.114346	1.74217	1.83143	1.99979	2.07825	2.15162	2.28399	2.33544	1855.17	1.0009	yes	0	0.494505	6357	NB	1:111732711:G:A
chr1	1:111190566-111191716	rs10857859	1:111191102	2.1879	0.00170943	0.0941993	1.92914	1.99114	2.12862	2.19094	2.25093	2.36557	2.42697	3036.63	0.999909	yes	0	0.5	6357	NB-ASE	1:111733724:G:C
chr1	1:1188560-1189750	rs28595293	1:1187535	-0.687784	0.00472778	0.203097	-1.18443	-1.07256	-0.819157	-0.692131	-0.559139	-0.275458	-0.0343585	1845.4	0.999912	yes	0.0025	0.5	7747	NB	1:1122915:A:G
chr1	1:1188560-1189750	rs12066716	1:1188054	-0.643659	0.00257096	0.180688	-1.10832	-0.987571	-0.765313	-0.649067	-0.524293	-0.288198	-0.158565	4939.32	0.999865	yes	0.0015	0.5	7747	NB-ASE	1:1123434:T:A
chr1	1:1188560-1189750	rs6684820	1:1189283	-0.778179	0.00293161	0.165675	-1.21397	-1.10532	-0.886516	-0.777463	-0.669918	-0.447321	-0.335122	3193.77	1.00131	yes	0	0.5	7747	NB-ASE	1:1124663:G:A
chr1	1:113191496-113192746	rs35021265	1:113186656	0.636101	0.00440209	0.177893	5.25569e-05	0.238592	0.531176	0.648406	0.75107	0.956933	1.05378	1633.05	1.00114	yes	0.0045	0.5	4163	NB	1:113729278:C:A
chr1	1:113191496-113192746	rs35495745	1:113187019	0.767761	0.00293835	0.172089	0.271537	0.403028	0.658519	0.774504	0.887787	1.07832	1.16019	3430.03	1	yes	0	0.5	4163	NB	1:113729641:T:C
chr1	1:113191496-113192746	rs35545085	1:113187022	0.771196	0.00331811	0.17134	0.26057	0.421252	0.659425	0.77994	0.887921	1.08874	1.1816	2666.47	1.00064	yes	0	0.5	4163	NB	1:113729644:G:A
chr1	1:113191496-113192746	rs10494153	1:113190419	0.748962	0.00281579	0.165685	0.258738	0.395929	0.64298	0.758638	0.861961	1.05585	1.15948	3462.34	1.00028	yes	0	0.5	4163	NB-ASE	1:113733041:C:G
chr1	1:113191496-113192746	rs1216884	1:113191412	-0.558457	0.00397546	0.173219	-0.953814	-0.86564	-0.67733	-0.56906	-0.453111	-0.185474	-0.00125211	1898.54	1.00128	yes	0.005	0.5	4163	NB-ASE	1:113734034:A:G
chr1	1:113191496-113192746	rs946219	1:113192104	-0.54777	0.00295755	0.146561	-0.914326	-0.813031	-0.643194	-0.555393	-0.462914	-0.232955	-0.0579109	2455.67	1.0002	yes	0.00175	0.5	4163	NB-ASE	1:113734726:C:T
chr1	1:113191496-113192746	rs1216885	1:113192713	-0.649058	0.00312665	0.152543	-1.02268	-0.928515	-0.751524	-0.65393	-0.547478	-0.347054	-0.195344	2380.28	1.00059	yes	0.001	0.5	4163	NB-ASE	1:113735335:G:A
chr1	1:113191496-113192746	rs17497065	1:113192971	0.766476	0.00341949	0.180458	0.230069	0.379278	0.656745	0.777078	0.888323	1.09578	1.1769	2785.03	0.999638	yes	0.00175	0.5	4163	NB	1:113735593:G:T
chr1	1:113191496-113192746	rs12140812	1:113194545	0.728982	0.00457177	0.186856	0.0216205	0.329458	0.616511	0.738547	0.853118	1.06008	1.16981	1670.49	1.00153	yes	0.003	0.5	4163	NB-ASE	1:113737167:T:G
chr1	1:113191496-113192746	rs946220	1:113195051	-0.654527	0.00402927	0.194623	-1.09995	-0.98969	-0.785898	-0.672768	-0.539935	-0.227576	-0.0104975	2333.1	0.999668	yes	0.00375	0.5	4163	NB-ASE	1:113737673:G:T
chr1	1:113191496-113192746	rs10442680	1:113196532	0.738657	0.00387763	0.187743	0.159352	0.347045	0.623263	0.746303	0.866583	1.08425	1.18731	2344.21	1.00159	yes	0.00225	0.5	4163	NB	1:113739154:T:C
chr1	1:113191496-113192746	rs1133524	1:113197064	-0.636529	0.00338847	0.158525	-1.05067	-0.954169	-0.743213	-0.635548	-0.530954	-0.328402	-0.229548	2188.7	1.00118	yes	0.00025	0.5	4163	NB-ASE	1:113739686:T:A
chr1	1:113900716-113901966	rs3789613	1:113900413	0.56022	0.00392656	0.167791	0.000690967	0.208013	0.459752	0.570938	0.673414	0.86538	0.9448	1826.05	1.00301	yes	0.005	0.5	4301	NB-ASE	1:114443035:C:G
chr1	1:113900716-113901966	rs17464525	1:113901277	1.1258	0.00150813	0.0861255	0.88857	0.955152	1.06972	1.12814	1.18179	1.29592	1.34941	3261.26	0.999689	yes	0	0.5	4301	NB-ASE	1:114443899:G:A
chr1	1:115051746-115053396	rs10776793	1:115047880	-0.402122	0.00193523	0.0988945	-0.661275	-0.593655	-0.466943	-0.40375	-0.338441	-0.205672	-0.119298	2611.43	1.00037	yes	0	0.5	7474	NB-ASE	1:115590501:C:T
chr1	1:115051746-115053396	rs11102878	1:115048377	0.354904	0.00156405	0.0823865	0.104331	0.191055	0.300496	0.358826	0.410429	0.508903	0.557372	2774.66	1.00029	yes	0.0005	0.5	7474	NB-ASE	1:115590998:T:C
chr1	1:115051746-115053396	rs1052480	1:115048437	-0.3444	0.00190886	0.101243	-0.598464	-0.534011	-0.409963	-0.348521	-0.282953	-0.130909	-0.0134184	2813.11	0.999964	yes	0.003	0.5	7474	NB-ASE	1:115591058:T:C
chr1	1:115051746-115053396	rs1321105	1:115050793	0.344993	0.00207923	0.106741	0.00783256	0.0926788	0.282727	0.350074	0.413667	0.53777	0.617433	2635.49	1.00011	yes	0.00275	0.5	7474	NB-ASE	1:115593414:C:G
chr1	1:115051746-115053396	rs72697905	1:115051747	0.409557	0.00156553	0.0809438	0.192243	0.247697	0.354665	0.409199	0.463743	0.568318	0.623471	2673.28	0.999948	yes	0	0.5	7474	NB-ASE	1:115594368:G:C
chr1	1:115051746-115053396	rs1998009	1:115052289	-0.483008	0.00176968	0.0975869	-0.757626	-0.681388	-0.545891	-0.480586	-0.418727	-0.291779	-0.237564	3040.84	1.0006	yes	0.00025	0.5	7474	NB-ASE	1:115594910:C:A
chr1	1:115828756-115829716	rs12029349	1:115829471	-0.681075	0.00142801	0.0969163	-0.930221	-0.867188	-0.747568	-0.682749	-0.617896	-0.487616	-0.403371	4606.09	0.999362	yes	0	0.5	18945	NB-ASE	1:116372092:C:A
chr1	1:115828756-115829716	rs2797201	1:115829569	-0.633263	0.00168664	0.106238	-0.898228	-0.841663	-0.704391	-0.634155	-0.56532	-0.414909	-0.341685	3967.48	1.0002	yes	0	0.5	18945	NB-ASE	1:116372190:G:C
chr1	1:115828756-115829716	rs12031681	1:115830089	-0.633334	0.00155181	0.0989909	-0.889289	-0.824642	-0.700041	-0.63415	-0.5684	-0.435103	-0.380674	4069.23	0.999848	yes	0	0.5	18945	NB-ASE	1:116372710:A:G
chr1	1:115828756-115829716	rs2797199	1:115830286	-0.592314	0.00155111	0.109956	-0.871623	-0.805277	-0.666378	-0.593015	-0.521241	-0.374227	-0.297452	5025.17	0.999572	yes	0	0.5	18945	NB-ASE	1:116372907:G:C
chr1	1:115828756-115829716	rs6664452	1:115830305	0.441382	0.00136902	0.104687	0.159628	0.230934	0.375762	0.44142	0.511083	0.645829	0.704814	5847.45	0.999297	yes	0.00025	0.5	18945	NB-ASE	1:116372926:G:T
chr1	1:115828756-115829716	rs1891510	1:115830558	-0.510602	0.00174072	0.111346	-0.788023	-0.722055	-0.58637	-0.512194	-0.43849	-0.295572	-0.203082	4091.54	0.999463	yes	0.0005	0.5	18945	NB-ASE	1:116373179:T:C
chr1	1:115828756-115829716	rs2797197	1:115830674	-0.54536	0.00169994	0.109152	-0.824729	-0.756109	-0.618672	-0.545134	-0.474156	-0.330343	-0.24749	4122.86	0.99977	yes	0	0.5	18945	NB-ASE	1:116373295:A:G
chr1	1:115828756-115829716	rs10923572	1:115831580	-0.51589	0.00180273	0.110327	-0.801048	-0.722809	-0.590435	-0.520536	-0.442817	-0.286312	-0.211923	3745.45	0.999829	yes	0	0.5	18945	NB-ASE	1:116374201:T:G
chr1	1:115828756-115829716	rs1970552	1:115831719	-0.571645	0.00194951	0.112621	-0.871774	-0.794548	-0.646372	-0.57216	-0.496273	-0.348176	-0.277696	3337.24	0.999957	yes	0	0.5	18945	NB-ASE	1:116374340:A:G
chr1	1:115828756-115829716	rs1891509	1:115831778	-0.547772	0.00198021	0.114862	-0.839564	-0.768392	-0.625182	-0.549336	-0.472572	-0.320934	-0.219175	3364.56	0.999993	yes	0.0005	0.5	18945	NB-ASE	1:116374399:T:C
chr1	1:115828756-115829716	rs6670319	1:115832108	-0.462147	0.00238761	0.121213	-0.753064	-0.688652	-0.540236	-0.466005	-0.387777	-0.212581	-0.0457875	2577.34	1.0001	yes	0.0015	0.5	18945	NB-ASE	1:116374729:T:C
chr1	1:115828756-115829716	rs6662619	1:115832281	-0.476312	0.00204219	0.115783	-0.7669	-0.693848	-0.554374	-0.478018	-0.401412	-0.245448	-0.146378	3214.39	0.999973	yes	0.001	0.5	18945	NB-ASE	1:116374902:C:T
chr1	1:115828756-115829716	rs6662743	1:115832386	-0.543157	0.00155507	0.105686	-0.823701	-0.747829	-0.614591	-0.542762	-0.475307	-0.334181	-0.247473	4618.87	0.999851	yes	0.00025	0.5	18945	NB-ASE	1:116375007:C:A
chr1	1:115828756-115829716	rs6701873	1:115832542	-0.520739	0.00178034	0.109827	-0.789541	-0.731386	-0.594689	-0.519698	-0.449984	-0.299537	-0.232965	3805.5	1.00091	yes	0	0.5	18945	NB-ASE	1:116375163:G:A
chr1	1:115828756-115829716	rs6701880	1:115832568	-0.53297	0.00166759	0.107167	-0.805517	-0.740117	-0.605627	-0.533181	-0.460776	-0.322183	-0.246197	4129.98	1.00023	yes	0	0.5	18945	NB-ASE	1:116375189:G:A
chr1	1:115828756-115829716	rs6670890	1:115832697	-0.570273	0.0016595	0.105423	-0.83934	-0.778717	-0.637972	-0.572201	-0.502564	-0.359066	-0.293753	4035.66	0.999614	yes	0	0.5	18945	NB-ASE	1:116375318:T:C
chr1	1:115828756-115829716	rs1573105	1:115832794	-0.554811	0.00170976	0.101597	-0.815341	-0.747356	-0.623134	-0.558602	-0.489119	-0.348397	-0.284042	3530.99	0.999847	yes	0	0.5	18945	NB-ASE	1:116375415:T:C
chr1	1:115828756-115829716	rs4636460	1:115833487	-0.469992	0.00220648	0.122621	-0.781606	-0.701165	-0.552549	-0.470175	-0.39115	-0.221788	-0.111624	3088.38	0.999364	yes	0	0.5	18945	NB-ASE	1:116376108:T:G
chr1	1:115828756-115829716	rs4501841	1:115833496	-0.46343	0.00283333	0.129035	-0.775792	-0.705323	-0.548984	-0.4665	-0.384809	-0.194169	-0.0272743	2074.05	1.00018	yes	0.00225	0.5	18945	NB-ASE	1:116376117:A:C
chr1	1:115828756-115829716	rs2797194	1:115834240	-0.455684	0.00247235	0.125354	-0.76624	-0.692725	-0.538898	-0.459141	-0.376519	-0.207126	-0.045166	2570.75	1.00249	yes	0.0025	0.5	18945	NB-ASE	1:116376861:G:A
chr1	1:116164746-116166036	rs41275556	1:116165174	-0.734918	0.00253502	0.206819	-1.26597	-1.14967	-0.880565	-0.732471	-0.589596	-0.342036	-0.194048	6656.05	1.00041	yes	0.0005	0.5	5676	NB-ASE	1:116707795:A:C
chr1	1:116586766-116588456	rs482724	1:116585702	-0.30911	0.00173961	0.100252	-0.557782	-0.492199	-0.375402	-0.314496	-0.248775	-0.0787671	-0.00262136	3321.09	1.00047	yes	0.005	0.5	9173	NB-ASE	1:117128324:G:A
chr1	1:116590336-116590756	rs580703	1:116589471	-0.731451	0.0030315	0.184737	-1.23092	-1.11449	-0.849621	-0.725132	-0.603955	-0.388363	-0.301866	3713.56	1.00079	yes	0	0.5	796	NB-ASE	1:117132093:C:T
chr1	1:116590336-116590756	rs580936	1:116589556	-0.730741	0.00342353	0.18834	-1.26882	-1.10663	-0.850168	-0.728689	-0.607617	-0.361467	-0.228296	3026.48	1.00055	yes	0.00025	0.5	796	NB-ASE	1:117132178:C:T
chr1	1:116590336-116590756	rs686197	1:116590336	-0.619749	0.00336711	0.189848	-1.11971	-0.988092	-0.747658	-0.619973	-0.493734	-0.250899	-0.0765064	3179.05	1.00059	yes	0.00275	0.5	796	NB-ASE	1:117132958:A:G
chr1	1:116595666-116597136	rs539964	1:116593950	-0.668335	0.0031795	0.164722	-1.0943	-1.00421	-0.77268	-0.66787	-0.558481	-0.358709	-0.263527	2684.01	1.0009	yes	0	0.5	9816	NB	1:117136572:C:T
chr1	1:116595666-116597136	rs608752	1:116594748	-0.661972	0.00314678	0.167188	-1.10913	-0.997421	-0.773071	-0.657525	-0.550003	-0.337333	-0.242195	2822.77	0.999879	yes	0	0.5	9816	NB	1:117137370:G:A
chr1	1:116595666-116597136	rs643001	1:116599617	-0.694458	0.00232558	0.136066	-1.05045	-0.956929	-0.783694	-0.698407	-0.600725	-0.429921	-0.337999	3423.23	1.00095	yes	0	0.5	9816	NB-ASE	1:117142239:G:A
chr1	1:116605596-116607426	rs58483594	1:116606849	-0.371832	0.00169154	0.0930421	-0.607819	-0.554128	-0.431778	-0.372919	-0.313775	-0.186047	-0.103605	3025.49	0.999473	yes	0.0005	0.5	22030	NB-ASE	1:117149471:A:C
chr1	1:116605596-116607426	rs588017	1:116609263	-0.29794	0.00179421	0.0911587	-0.536418	-0.476884	-0.356661	-0.298186	-0.241501	-0.111522	-0.0321521	2581.36	1.00191	yes	0.00075	0.5	22030	NB-ASE	1:117151885:C:T
chr1	1:117000456-117003166	rs10801925	1:116998432	-0.461257	0.00224215	0.127303	-0.781752	-0.70376	-0.545178	-0.461999	-0.379247	-0.211806	-0.0804189	3223.65	1.00111	yes	0.0005	0.5	35503	NB-ASE	1:117541054:C:T
chr1	1:117000456-117003166	rs10801927	1:116998488	-0.481971	0.00229038	0.127039	-0.825908	-0.735574	-0.564526	-0.481544	-0.397309	-0.243593	-0.132828	3076.53	1.00092	yes	0.00025	0.5	35503	NB-ASE	1:117541110:C:T
chr1	1:117000456-117003166	rs10801928	1:116998505	-0.481054	0.00188133	0.117299	-0.788941	-0.716167	-0.556116	-0.47819	-0.403881	-0.250277	-0.162937	3887.42	1.00009	yes	0.00025	0.5	35503	NB-ASE	1:117541127:G:A
chr1	1:117000456-117003166	rs12141003	1:117000912	-0.399277	0.00196078	0.112601	-0.689451	-0.618604	-0.471612	-0.401525	-0.327957	-0.171132	-0.0316525	3297.83	1.00114	yes	0.0025	0.5	35503	NB-ASE	1:117543534:C:T
chr1	1:117000456-117003166	rs10494191	1:117001393	-0.435971	0.00114243	0.0793132	-0.636958	-0.592668	-0.489991	-0.435635	-0.384059	-0.27564	-0.232571	4819.84	1.00072	yes	0	0.5	35503	NB-ASE	1:117544015:A:C
chr1	1:117000456-117003166	rs3818446	1:117001562	-0.268399	0.00165984	0.0906104	-0.492833	-0.434045	-0.328108	-0.27272	-0.214889	-0.0525297	-0.00280821	2980.05	1.00042	yes	0.00475	0.5	35503	NB-ASE	1:117544184:A:G
chr1	1:117006276-117008326	rs12038289	1:117006883	-0.351334	0.00251811	0.112513	-0.614524	-0.556651	-0.426523	-0.360334	-0.285529	-0.0813777	-0.00816836	1996.45	1.00185	yes	0.003	0.5	18325	NB-ASE	1:117549505:G:A
chr1	1:117006276-117008326	rs6700753	1:117007434	-0.376213	0.00152261	0.0962002	-0.614189	-0.565933	-0.441399	-0.377193	-0.315079	-0.181043	-0.0844981	3991.85	0.99976	yes	0	0.5	18325	NB-ASE	1:117550056:G:A
chr1	1:117006276-117008326	rs10923197	1:117007577	-0.360623	0.00159205	0.102891	-0.617797	-0.555947	-0.428911	-0.361454	-0.29689	-0.148284	-0.024074	4176.83	0.999547	yes	0.00075	0.495443	18325	NB-ASE	1:117550199:C:G
chr1	1:117612426-117613326	rs11587735	1:117610389	-0.67497	0.00333924	0.188556	-1.15323	-1.03094	-0.804472	-0.675931	-0.547158	-0.307048	-0.190273	3188.49	1.00013	yes	0.00025	0.5	4013	NB	1:118153011:A:C
chr1	1:117612426-117613326	rs67224956	1:117611953	-0.587436	0.00338292	0.177784	-1.02123	-0.921907	-0.705135	-0.592883	-0.472947	-0.216014	-0.0232792	2761.85	1.00086	yes	0.00125	0.5	4013	NB-ASE	1:118154575:T:C
chr1	1:117612426-117613326	rs35602316	1:117612153	-0.550728	0.00341672	0.180002	-0.98863	-0.887718	-0.671307	-0.552812	-0.437851	-0.183062	-0.0035084	2775.48	1.00008	yes	0.0045	0.5	4013	NB-ASE	1:118154775:G:A
chr1	1:117612426-117613326	rs3767809	1:117612209	-0.728479	0.00264952	0.143995	-1.08931	-1.00523	-0.824913	-0.734973	-0.63653	-0.433567	-0.352638	2953.66	0.999848	yes	0	0.5	4013	NB-ASE	1:118154831:T:C
chr1	1:117612426-117613326	rs3767810	1:117612316	-0.825568	0.00230396	0.142347	-1.17596	-1.09921	-0.922177	-0.827145	-0.731183	-0.537331	-0.441729	3817.21	1.00013	yes	0	0.5	4013	NB-ASE	1:118154938:A:G
chr1	1:117612426-117613326	rs34039852	1:117612481	-0.78559	0.00228127	0.16967	-1.23812	-1.11247	-0.898027	-0.784752	-0.670148	-0.452331	-0.349549	5531.67	0.99937	yes	0	0.5	4013	NB-ASE	1:118155103:T:C
chr1	1:117612426-117613326	rs3767812	1:117612998	-0.859517	0.00215811	0.130593	-1.18432	-1.11605	-0.946081	-0.861848	-0.774292	-0.59502	-0.531634	3661.79	1.00023	yes	0	0.5	4013	NB-ASE	1:118155620:G:A
chr1	1:117612426-117613326	rs1370297	1:117613431	-0.530885	0.00380496	0.173012	-0.994532	-0.871434	-0.648375	-0.528182	-0.418158	-0.19954	-0.0196413	2067.54	1.00018	yes	0.00325	0.5	4013	NB-ASE	1:118156053:G:A
chr1	1:117612426-117613326	rs17718103	1:117614363	-0.692213	0.00267313	0.175237	-1.11804	-1.03038	-0.8088	-0.69562	-0.575875	-0.344147	-0.221652	4297.46	0.99972	yes	0.0005	0.5	4013	NB-ASE	1:118156985:T:G
chr1	1:117612426-117613326	rs34297015	1:117614511	-0.72226	0.0023476	0.174993	-1.19042	-1.06661	-0.839865	-0.71896	-0.603861	-0.383488	-0.286055	5556.42	0.999669	yes	0	0.5	4013	NB-ASE	1:118157133:T:A
chr1	1:117612426-117613326	rs12408825	1:117615733	-0.608683	0.00333372	0.175473	-1.04917	-0.940277	-0.72611	-0.613501	-0.501714	-0.245759	-0.0322932	2770.52	1.00168	yes	0.00125	0.5	4013	NB-ASE	1:118158355:A:G
chr1	1:117612426-117613326	rs1657820	1:117615985	-0.729648	0.00253499	0.145362	-1.08168	-1.0042	-0.828719	-0.732979	-0.63381	-0.4368	-0.322147	3288.13	0.999344	yes	0	0.5	4013	NB-ASE	1:118158607:A:G
chr1	1:117612426-117613326	rs1775828	1:117615992	-0.729073	0.00269454	0.151477	-1.1099	-1.01193	-0.833567	-0.733565	-0.630182	-0.418872	-0.305578	3160.26	1.00076	yes	0	0.5	4013	NB-ASE	1:118158614:T:C
chr1	1:118038246-118040346	rs11799352	1:118034004	0.389402	0.00135849	0.0996219	0.0929776	0.186122	0.329272	0.389449	0.45448	0.579299	0.643439	5377.7	0.99983	yes	0.00075	0.5	30134	NB-ASE	1:118576627:A:T
chr1	1:118038246-118040346	rs10733099	1:118034444	0.38071	0.00141014	0.0944439	0.101075	0.186575	0.319909	0.381883	0.446809	0.556623	0.612169	4485.61	1.00007	yes	0.00025	0.5	30134	NB-ASE	1:118577067:G:T
chr1	1:118038246-118040346	rs1555836	1:118038756	0.350841	0.00153525	0.09076	0.0473038	0.170518	0.292656	0.355333	0.410694	0.520085	0.578004	3494.86	1.00132	yes	0.0005	0.5	30134	NB-ASE	1:118581379:C:T
chr1	1:118038246-118040346	rs1555835	1:118038994	0.391829	0.00152553	0.0740689	0.194203	0.241037	0.342395	0.391427	0.443506	0.532692	0.584072	2357.39	0.999733	yes	0	0.499864	30134	NB-ASE	1:118581617:A:G
chr1	1:118038246-118040346	rs12125194	1:118039013	0.394181	0.00144315	0.0728921	0.206815	0.248358	0.347589	0.395705	0.44342	0.535381	0.577123	2551.15	1.00045	yes	0	0.499888	30134	NB-ASE	1:118581636:G:A
chr1	1:118038246-118040346	rs10923476	1:118039923	0.399951	0.00176466	0.0951136	0.113286	0.217646	0.340277	0.401869	0.460226	0.585908	0.649466	2905.13	1.00159	yes	0.00025	0.5	30134	NB-ASE	1:118582546:G:A
chr1	1:118038246-118040346	rs10923477	1:118040785	0.383925	0.00188428	0.102474	0.0286657	0.173707	0.320732	0.386863	0.452686	0.572755	0.635315	2957.59	0.999727	yes	0.001	0.5	30134	NB-ASE	1:118583408:G:A
chr1	1:118038246-118040346	rs12127442	1:118044282	0.398015	0.00252768	0.098849	0.102841	0.19871	0.335173	0.402009	0.465741	0.580162	0.630035	1529.32	1.00197	yes	0.001	0.5	30134	NB	1:118586905:C:T
chr1	1:11812697-11814667	rs12565990	1:11810803	0.538246	0.00230451	0.154248	0.0320169	0.233141	0.439729	0.540822	0.64079	0.834606	0.904887	4480.03	0.999911	yes	0.00175	0.5	5937	NB-ASE	1:11870860:C:T
chr1	1:11812697-11814667	rs55800247	1:11811056	0.500981	0.00283136	0.151632	0.0148508	0.180875	0.408671	0.505419	0.599951	0.782585	0.88146	2868.07	1.00085	yes	0.002	0.5	5937	NB-ASE	1:11871113:C:T
chr1	1:11812697-11814667	rs55738737	1:11811209	0.522847	0.00323799	0.162746	0.0123208	0.188545	0.420589	0.525147	0.632265	0.826019	0.941402	2526.22	1.00099	yes	0.00275	0.485714	5937	NB-ASE	1:11871266:A:T
chr1	1:11812697-11814667	rs139569786	1:11811529	0.477965	0.00319541	0.144546	0.00926103	0.183967	0.386426	0.483006	0.575134	0.74628	0.841073	2046.26	1.00202	yes	0.0035	0.494624	5937	NB	1:11871586:T:C
chr1	1:11812697-11814667	rs140586031	1:11811657	0.519751	0.00200202	0.144326	0.127704	0.23408	0.425999	0.519798	0.614915	0.81118	0.887583	5196.97	1.00091	yes	0.00125	0.5	5937	NB-ASE	1:11871714:C:T
chr1	1:11812697-11814667	rs116422234	1:11811671	0.516951	0.00274537	0.144836	0.0337413	0.228618	0.426705	0.516574	0.611968	0.790111	0.887423	2783.27	1.00131	yes	0.00275	0.5	5937	NB-ASE	1:11871728:T:C
chr1	1:11812697-11814667	rs72640247	1:11811718	0.533793	0.0018971	0.140084	0.168518	0.255535	0.442025	0.531611	0.625635	0.815206	0.888901	5452.54	0.999705	yes	0	0.5	5937	NB-ASE	1:11871775:T:C
chr1	1:11812697-11814667	rs6699270	1:11812263	0.515847	0.00346105	0.160005	0.0172107	0.184814	0.417966	0.520648	0.624503	0.808061	0.90801	2137.23	1.00123	yes	0.00325	0.5	5937	NB-ASE	1:11872320:A:G
chr1	1:11812697-11814667	rs6701960	1:11812338	0.558166	0.00218547	0.146648	0.136784	0.263861	0.464462	0.560287	0.657135	0.833242	0.913398	4502.58	0.999764	yes	0.0005	0.5	5937	NB-ASE	1:11872395:T:C
chr1	1:11812697-11814667	rs6687229	1:11812599	0.511321	0.00242645	0.149197	0.0277681	0.211847	0.417499	0.514253	0.609489	0.794119	0.884292	3780.76	0.99954	yes	0.002	0.5	5937	NB-ASE	1:11872656:C:T
chr1	1:11812697-11814667	rs145628269	1:11813439	0.532349	0.00305502	0.156525	0.00832467	0.210144	0.434975	0.5377	0.63625	0.819556	0.907428	2625.05	1.00081	yes	0.00225	0.497006	5937	NB-ASE	1:11873496:G:A
chr1	1:11812697-11814667	rs138252948	1:11813449	0.516445	0.00290976	0.154259	0.025377	0.201961	0.422627	0.518983	0.617609	0.803753	0.899798	2810.51	1.00043	yes	0.0035	0.495671	5937	NB-ASE	1:11873506:A:G
chr1	1:11812697-11814667	rs17376286	1:11813928	0.475484	0.00358158	0.156108	0.00436773	0.109012	0.382308	0.483525	0.579086	0.75603	0.848476	1899.77	1.00225	yes	0.00475	0.5	5937	NB-ASE	1:11873985:G:C
chr1	1:11907117-11910747	rs6684539	1:11908216	-0.402499	0.00248742	0.142216	-0.780855	-0.687507	-0.491034	-0.402525	-0.31346	-0.114031	-0.00394497	3268.87	0.999462	yes	0.0045	0.499889	97915	NB-ASE	1:11968273:A:G
chr1	1:11907117-11910747	rs926271	1:11909860	-0.394411	0.00134745	0.0762051	-0.5769	-0.53876	-0.445599	-0.39504	-0.344832	-0.243101	-0.173872	3198.48	1.0001	yes	0	0.5	97915	NB-ASE	1:11969917:A:G
chr1	1:119568466-119569756	rs4659202	1:119567451	-0.444502	0.00346507	0.143232	-0.844465	-0.725622	-0.534614	-0.44682	-0.356123	-0.141506	-0.025146	1708.66	1.00039	yes	0.001	0.5	4259	NB	1:120110074:A:G
chr1	1:119568466-119569756	rs4659203	1:119567481	-0.505192	0.00266845	0.131333	-0.838401	-0.755945	-0.593426	-0.505219	-0.420492	-0.249389	-0.129883	2422.29	1.00058	yes	0.00025	0.5	4259	NB-ASE	1:120110104:T:C
chr1	1:119568466-119569756	rs4659204	1:119567552	-0.460014	0.00263206	0.125869	-0.775869	-0.704304	-0.543755	-0.461255	-0.375254	-0.212007	-0.0890279	2286.91	1.00046	yes	0.00075	0.5	4259	NB-ASE	1:120110175:C:A
chr1	1:119568466-119569756	rs4659205	1:119567634	-0.441554	0.00239483	0.132325	-0.780725	-0.702912	-0.527583	-0.442287	-0.358553	-0.171924	-0.0285207	3053.04	1.00014	yes	0.00175	0.5	4259	NB-ASE	1:120110257:C:A
chr1	1:119568466-119569756	rs12745167	1:119568062	-0.583255	0.00248915	0.136941	-0.959444	-0.863228	-0.671902	-0.578139	-0.490443	-0.332675	-0.257363	3026.7	1.00031	yes	0	0.5	4259	NB-ASE	1:120110685:G:A
chr1	1:119568466-119569756	rs12030462	1:119568634	-0.50373	0.00228483	0.132049	-0.854381	-0.765746	-0.591119	-0.50469	-0.414661	-0.250006	-0.159118	3340.12	0.999744	yes	0.0005	0.5	4259	NB-ASE	1:120111257:T:C
chr1	1:119568466-119569756	rs1812822	1:119569636	-0.575811	0.00174987	0.10906	-0.876504	-0.791151	-0.648078	-0.57477	-0.504374	-0.357836	-0.288759	3884.39	0.999915	yes	0	0.5	4259	NB-ASE	1:120112259:G:C
chr1	1:119569516-119571066	rs1812822	1:119569636	-0.714375	0.00195495	0.114381	-1.02768	-0.9393	-0.789221	-0.71538	-0.636051	-0.490749	-0.42133	3423.25	1.00094	yes	0	0.5	9049	NB-ASE	1:120112259:G:C
chr1	1:119569516-119571066	rs10733104	1:119570881	-0.455102	0.00180021	0.109567	-0.736584	-0.666995	-0.526307	-0.457053	-0.384983	-0.231943	-0.155844	3704.38	0.999401	yes	0	0.5	9049	NB-ASE	1:120113504:G:T
chr1	1:119569516-119571066	rs6701437	1:119572662	-0.624304	0.00210801	0.13074	-0.95431	-0.879861	-0.71187	-0.624262	-0.539341	-0.362124	-0.279003	3846.56	1.00011	yes	0	0.5	9049	NB-ASE	1:120115285:C:T
chr1	1:119569516-119571066	rs4021423	1:119573100	-0.440522	0.00210315	0.117712	-0.719995	-0.665719	-0.52106	-0.442699	-0.363906	-0.206285	-0.064528	3132.54	1.00023	yes	0.0005	0.5	9049	NB-ASE	1:120115723:T:A
chr1	1:119569516-119571066	rs4021424	1:119573112	-0.447341	0.00222967	0.118741	-0.753462	-0.664197	-0.52605	-0.450123	-0.376887	-0.200273	-0.0382445	2836.12	1.00062	yes	0.00125	0.5	9049	NB-ASE	1:120115735:G:A
chr1	1:119569516-119571066	rs6680423	1:119574075	-0.662439	0.00179917	0.11623	-0.950121	-0.892005	-0.741351	-0.66306	-0.585901	-0.427609	-0.342345	4173.4	0.999593	yes	0	0.5	9049	NB-ASE	1:120116698:G:A
chr1	1:119569516-119571066	rs34827869	1:119575042	-0.608458	0.0036002	0.149279	-0.986992	-0.899108	-0.702436	-0.613791	-0.515865	-0.311632	-0.102712	1719.28	1.001	yes	0.00125	0.5	9049	NB	1:120117665:C:T
chr1	1:119674136-119676526	rs839600	1:119669260	1.17907	0.00225852	0.0919895	0.911106	0.988197	1.12067	1.18074	1.23955	1.35674	1.41832	1658.93	1.00168	yes	0	0.5	12124	NB	1:120211883:C:T
chr1	1:119674136-119676526	rs594400	1:119671652	1.12075	0.00166553	0.0962136	0.842758	0.916216	1.05916	1.12746	1.18738	1.2987	1.3463	3337.09	0.999797	yes	0	0.5	12124	NB-ASE	1:120214275:G:T
chr1	1:119674136-119676526	rs597308	1:119672330	-1.09199	0.00203525	0.100337	-1.32897	-1.27443	-1.16075	-1.09669	-1.02729	-0.888203	-0.800714	2430.45	0.999642	yes	0	0.5	12124	NB-ASE	1:120214953:G:A
chr1	1:119674136-119676526	rs598685	1:119672646	-1.08915	0.00177647	0.103891	-1.32692	-1.27578	-1.16181	-1.09513	-1.02236	-0.873462	-0.76453	3420.09	1.00154	yes	0	0.5	12124	NB-ASE	1:120215269:G:A
chr1	1:119674136-119676526	rs612430	1:119673402	-1.12954	0.00175758	0.099016	-1.36002	-1.31239	-1.19879	-1.1326	-1.0659	-0.928865	-0.846554	3173.81	1.00046	yes	0	0.5	12124	NB-ASE	1:120216025:A:G
chr1	1:119674136-119676526	rs514491	1:119674120	-1.14043	0.00171039	0.0925474	-1.36069	-1.31176	-1.20301	-1.14411	-1.0819	-0.94882	-0.881578	2927.77	1.00058	yes	0	0.5	12124	NB-ASE	1:120216743:C:T
chr1	1:119674136-119676526	rs511059	1:119674458	-1.15483	0.001698	0.0953621	-1.38203	-1.32973	-1.22234	-1.15929	-1.09519	-0.953772	-0.883252	3154.09	1.00034	yes	0	0.5	12124	NB-ASE	1:120217081:G:T
chr1	1:119674136-119676526	rs627707	1:119674510	-1.15541	0.001975	0.0946059	-1.38632	-1.33812	-1.21785	-1.1569	-1.09478	-0.958953	-0.889716	2294.58	1.00059	yes	0	0.5	12124	NB-ASE	1:120217133:C:G
chr1	1:119674136-119676526	rs487884	1:119674707	-1.21547	0.0017436	0.0872657	-1.43378	-1.37553	-1.27581	-1.21878	-1.15742	-1.03801	-0.965292	2504.93	1.00023	yes	0	0.5	12124	NB-ASE	1:120217330:C:T
chr1	1:119674136-119676526	rs487081	1:119674766	-1.22773	0.00166958	0.0881588	-1.45847	-1.3988	-1.28479	-1.22844	-1.17189	-1.05291	-0.982787	2788.15	0.999765	yes	0	0.5	12124	NB-ASE	1:120217389:G:A
chr1	1:119674136-119676526	rs639216	1:119674791	-1.22386	0.00171467	0.0888965	-1.45187	-1.39274	-1.28516	-1.22442	-1.16476	-1.04601	-0.98274	2687.86	1.00002	yes	0	0.5	12124	NB-ASE	1:120217414:C:T
chr1	1:119674136-119676526	rs839607	1:119676375	-1.16233	0.00145882	0.0919051	-1.38505	-1.33424	-1.22452	-1.16597	-1.10189	-0.972519	-0.909512	3968.93	0.999414	yes	0	0.5	12124	NB-ASE	1:120218998:C:G
chr1	1:119674136-119676526	rs686362	1:119678388	-0.840271	0.00320243	0.159469	-1.2265	-1.14547	-0.950032	-0.847782	-0.736068	-0.517222	-0.384962	2479.67	1.00022	yes	0	0.5	12124	NB-ASE	1:120221011:T:C
chr1	1:119674136-119676526	rs606312	1:119679959	-1.12688	0.00185303	0.10053	-1.36419	-1.3118	-1.19671	-1.13101	-1.06274	-0.917568	-0.83479	2943.26	1.0024	yes	0	0.5	12124	NB-ASE	1:120222582:G:A
chr1	1:119701846-119703626	rs10802131	1:119697804	-0.540936	0.00290918	0.17556	-0.973144	-0.876118	-0.657439	-0.543945	-0.425632	-0.180504	-0.0163063	3641.75	1.00028	yes	0.00325	0.5	10955	NB-ASE	1:120240427:A:T
chr1	1:119701846-119703626	rs2764886	1:119699148	-0.560156	0.00235267	0.111188	-0.830625	-0.777582	-0.632806	-0.562643	-0.48832	-0.332592	-0.252555	2233.56	1.00198	yes	0	0.5	10955	NB	1:120241771:C:T
chr1	1:119701846-119703626	rs10802132	1:119699914	-0.452443	0.00273076	0.146701	-0.800903	-0.722284	-0.552143	-0.458732	-0.359322	-0.14007	-0.00450966	2886.03	1.00219	yes	0.00425	0.5	10955	NB-ASE	1:120242537:C:T
chr1	1:119701846-119703626	rs611365	1:119699948	-0.562996	0.00187659	0.106035	-0.829805	-0.765669	-0.635793	-0.565221	-0.494019	-0.34489	-0.262436	3192.74	0.999522	yes	0	0.5	10955	NB-ASE	1:120242571:C:T
chr1	1:119701846-119703626	rs658442	1:119702235	-0.589145	0.00171	0.10282	-0.859659	-0.789978	-0.659044	-0.589902	-0.51813	-0.393004	-0.329913	3615.46	0.999762	yes	0	0.5	10955	NB-ASE	1:120244858:T:G
chr1	1:119701846-119703626	rs660073	1:119702550	-0.567231	0.00150668	0.0891533	-0.787035	-0.736964	-0.626019	-0.569956	-0.50896	-0.378068	-0.328988	3501.33	1.00052	yes	0	0.5	10955	NB-ASE	1:120245173:T:C
chr1	1:119701846-119703626	rs592762	1:119704732	-0.555073	0.00168235	0.10672	-0.827764	-0.755853	-0.626727	-0.557562	-0.485235	-0.340707	-0.256643	4024.05	0.99986	yes	0	0.5	10955	NB-ASE	1:120247355:A:G
chr1	1:119701846-119703626	rs10802133	1:119705232	-0.51895	0.00282593	0.158859	-0.892454	-0.804565	-0.626066	-0.524379	-0.422068	-0.193055	-0.0171605	3160.08	0.999542	yes	0.00375	0.5	10955	NB-ASE	1:120247855:C:T
chr1	1:119701846-119703626	rs595283	1:119705264	-0.594063	0.0015743	0.108351	-0.86904	-0.799885	-0.668306	-0.595571	-0.521909	-0.381411	-0.297826	4736.93	0.999697	yes	0	0.5	10955	NB-ASE	1:120247887:G:C
chr1	1:11979107-11980887	rs2236054	1:11980267	-0.325133	0.00173027	0.0875206	-0.548409	-0.485857	-0.381815	-0.327967	-0.271957	-0.14193	-0.02641	2558.55	1.00037	yes	0.00175	0.5	34844	NB-ASE	1:12040324:A:G
chr1	1:119882326-119883866	rs4659247	1:119882781	-0.381626	0.00124584	0.0736247	-0.568936	-0.521176	-0.431299	-0.382822	-0.3333	-0.237833	-0.188255	3492.4	0.999914	yes	0	0.499876	13847	NB-ASE	1:120425404:C:T
chr1	1:119882326-119883866	rs2843027	1:119882954	-0.388727	0.00142536	0.0991642	-0.648047	-0.581889	-0.453563	-0.390273	-0.324024	-0.196965	-0.0969607	4840.19	1.00003	yes	0.0005	0.5	13847	NB-ASE	1:120425577:A:C
chr1	1:119882326-119883866	rs10923921	1:119883224	-0.443855	0.00121837	0.0832308	-0.666707	-0.610324	-0.49869	-0.442404	-0.389557	-0.27991	-0.226015	4666.71	0.999188	yes	0	0.5	13847	NB-ASE	1:120425847:G:A
chr1	1:119883096-119884866	rs10923921	1:119883224	-0.388824	0.00206718	0.114594	-0.681609	-0.606307	-0.463223	-0.391773	-0.316703	-0.150183	-0.0216891	3073.02	0.999616	yes	0.00175	0.5	6485	NB-ASE	1:120425847:G:A
chr1	1:11985437-11986717	rs4846083	1:11985498	-1.00064	0.00168059	0.118672	-1.28321	-1.22533	-1.08242	-1.00332	-0.922216	-0.760681	-0.680635	4986.24	1.00041	yes	0	0.5	11009	NB-ASE	1:12045555:G:T
chr1	1:11985437-11986717	rs2336384	1:11986006	-0.993435	0.00180067	0.0928095	-1.23072	-1.16992	-1.05465	-0.994286	-0.934192	-0.803591	-0.730235	2656.54	0.999635	yes	0	0.5	11009	NB-ASE	1:12046063:G:T
chr1	1:11985437-11986717	rs873458	1:11986032	-0.934695	0.00175477	0.096144	-1.17821	-1.11557	-0.998967	-0.936816	-0.871715	-0.739573	-0.66461	3001.94	1.00127	yes	0	0.5	11009	NB-ASE	1:12046089:G:A
chr1	1:11985437-11986717	rs873457	1:11986277	-0.900629	0.0018358	0.10176	-1.14872	-1.09597	-0.969395	-0.902546	-0.833823	-0.691896	-0.615473	3072.54	1.00052	yes	0	0.5	11009	NB-ASE	1:12046334:C:G
chr1	1:11985437-11986717	rs28718032	1:11986823	-0.809543	0.00195166	0.12818	-1.11273	-1.04184	-0.896223	-0.814262	-0.731862	-0.543137	-0.418942	4313.5	1.00023	yes	0	0.5	11009	NB-ASE	1:12046880:C:T
chr1	1:11985437-11986717	rs61776516	1:11986971	-0.901829	0.00205352	0.132311	-1.20365	-1.13872	-0.992537	-0.909027	-0.819849	-0.616947	-0.473772	4151.37	0.9993	yes	0	0.5	11009	NB-ASE	1:12047028:T:C
chr1	1:11985437-11986717	rs6668386	1:11987176	-0.944245	0.00203918	0.137701	-1.26328	-1.19127	-1.03749	-0.951551	-0.859553	-0.646308	-0.529486	4559.97	0.999629	yes	0	0.5	11009	NB-ASE	1:12047233:T:C
chr1	1:11985437-11986717	rs7551874	1:11988073	-1.03246	0.00343104	0.135231	-1.36476	-1.27622	-1.12385	-1.04147	-0.950212	-0.742316	-0.623989	1553.47	1.00091	yes	0	0.5	11009	NB	1:12048130:A:G
chr1	1:11985437-11986717	rs56243319	1:11988538	-0.838075	0.00279261	0.129388	-1.14574	-1.07742	-0.92512	-0.842165	-0.756568	-0.571322	-0.464365	2146.67	1.00055	yes	0	0.5	11009	NB	1:12048595:C:T
chr1	1:11985437-11986717	rs4846084	1:11988826	-1.03128	0.00294968	0.127294	-1.34896	-1.26553	-1.11828	-1.03919	-0.950049	-0.770813	-0.659995	1862.36	1.00061	yes	0	0.5	11009	NB	1:12048883:A:G
chr1	1:11985437-11986717	rs4846085	1:11990577	-1.03673	0.00303193	0.132241	-1.34781	-1.28361	-1.12734	-1.0414	-0.953447	-0.766142	-0.657198	1902.36	1.00165	yes	0	0.5	11009	NB	1:12050634:T:C
chr1	1:12601537-12603887	rs4845908	1:12601016	-1.01245	0.00441193	0.239461	-1.58413	-1.46776	-1.17727	-1.01493	-0.844765	-0.543057	-0.412703	2945.85	1.00003	yes	0	0.5	23367	NB-ASE	1:12661028:T:C
chr1	1:12601537-12603887	rs4846126	1:12603299	-1.16836	0.00346137	0.182571	-1.57953	-1.50074	-1.2957	-1.17827	-1.04957	-0.802573	-0.656901	2782.07	0.999593	yes	0	0.5	23367	NB-ASE	1:12663304:G:A
chr1	1:12601537-12603887	rs4846127	1:12603769	-0.818306	0.00387444	0.188485	-1.29926	-1.1854	-0.941819	-0.818237	-0.684772	-0.465483	-0.3505	2366.65	1.0003	yes	0	0.5	23367	NB-ASE	1:12663774:C:T
chr1	1:12601537-12603887	rs4845909	1:12603836	-0.871875	0.00421349	0.214446	-1.41178	-1.28759	-1.01435	-0.870702	-0.72324	-0.45627	-0.335085	2590.31	0.999968	yes	0	0.5	23367	NB-ASE	1:12663841:T:C
chr1	1:147204050-147204800	rs72708592	1:147204301	-0.692254	0.00379188	0.239153	-1.31416	-1.15598	-0.856004	-0.69182	-0.53686	-0.21746	-0.0172037	3977.81	1.00008	yes	0.0035	0.5	3714	NB-ASE	1:146675882:C:A
chr1	1:147244930-147247010	rs72691015	1:147245205	-0.681065	0.00216523	0.14084	-1.03257	-0.953192	-0.775325	-0.682542	-0.587341	-0.406919	-0.310913	4230.99	1.00034	yes	0	0.5	6047	NB-ASE	1:146716857:C:G
chr1	1:147244930-147247010	rs4950390	1:147245716	-0.836965	0.00186519	0.129266	-1.17173	-1.0903	-0.924913	-0.835401	-0.751657	-0.581688	-0.469408	4803.16	0.999382	yes	0	0.498099	6047	NB-ASE	1:146717370:A:G
chr1	1:147244930-147247010	rs4950391	1:147245851	-1.00458	0.00248768	0.13803	-1.37121	-1.28129	-1.09135	-1.00376	-0.91636	-0.729183	-0.655424	3078.62	0.99971	yes	0	0.5	6047	NB-ASE	1:146717505:G:A
chr1	1:147244930-147247010	rs11239953	1:147245910	-0.9922	0.00231693	0.135509	-1.35064	-1.26636	-1.08364	-0.989951	-0.904046	-0.726607	-0.631131	3420.64	0.999888	yes	0	0.5	6047	NB-ASE	1:146717564:C:T
chr1	1:147244930-147247010	rs11239954	1:147246045	-0.806385	0.00252593	0.173001	-1.24739	-1.14319	-0.922309	-0.805223	-0.693549	-0.465963	-0.349449	4690.89	0.999614	yes	0.00025	0.5	6047	NB-ASE	1:146717699:C:T
chr1	1:147245960-147248060	rs11239954	1:147246045	-0.790359	0.00208834	0.138998	-1.18247	-1.06546	-0.880816	-0.789042	-0.697037	-0.520635	-0.443813	4430.14	1.00073	yes	0	0.5	8390	NB-ASE	1:146717699:C:T
chr1	1:147244930-147247010	rs11239955	1:147246074	-0.822623	0.00175945	0.123588	-1.14231	-1.06085	-0.908495	-0.822321	-0.738345	-0.578202	-0.498829	4933.99	0.999741	yes	0	0.5	6047	NB-ASE	1:146717728:C:G
chr1	1:147245960-147248060	rs11239955	1:147246074	-0.555048	0.0019388	0.10325	-0.809578	-0.759679	-0.623455	-0.554071	-0.483561	-0.355937	-0.289744	2836.05	0.999406	yes	0	0.5	8390	NB-ASE	1:146717728:C:G
chr1	1:147244930-147247010	rs11239956	1:147246132	-0.78734	0.00199664	0.12716	-1.10723	-1.03668	-0.870281	-0.785804	-0.705137	-0.539347	-0.462099	4056.05	1.0011	yes	0	0.5	6047	NB-ASE	1:146717786:G:C
chr1	1:147245960-147248060	rs11239956	1:147246132	-0.518404	0.00172739	0.10494	-0.791261	-0.723994	-0.586687	-0.519911	-0.44861	-0.306882	-0.237431	3690.66	1.00033	yes	0	0.5	8390	NB-ASE	1:146717786:G:C
chr1	1:147244930-147247010	rs12093458	1:147246221	-0.703339	0.00187498	0.125535	-1.01002	-0.945158	-0.788839	-0.70301	-0.621589	-0.457213	-0.374131	4482.7	0.999582	yes	0	0.5	6047	NB-ASE	1:146717875:C:T
chr1	1:147245960-147248060	rs12093458	1:147246221	-0.474868	0.00179206	0.102493	-0.745086	-0.680084	-0.544199	-0.47481	-0.40428	-0.276974	-0.217294	3271.03	1.00092	yes	0	0.5	8390	NB-ASE	1:146717875:C:T
chr1	1:147244930-147247010	rs76327075	1:147246319	-0.592089	0.0035782	0.177773	-1.03224	-0.933112	-0.705097	-0.598733	-0.481091	-0.225703	-0.0203646	2468.31	0.99983	yes	0.00225	0.5	6047	NB-ASE	1:146717973:C:T
chr1	1:147245960-147248060	rs76327075	1:147246319	-0.642974	0.00233621	0.14185	-1.005	-0.918538	-0.736726	-0.643417	-0.550346	-0.364074	-0.259752	3686.69	1.00047	yes	0.00025	0.5	8390	NB-ASE	1:146717973:C:T
chr1	1:147244930-147247010	rs11239957	1:147246474	-0.690939	0.00197223	0.132534	-1.00345	-0.940653	-0.78094	-0.695446	-0.604388	-0.416592	-0.336223	4515.87	0.9993	yes	0	0.5	6047	NB-ASE	1:146718128:G:A
chr1	1:147245960-147248060	rs11239957	1:147246474	-0.44381	0.00185499	0.112078	-0.743307	-0.658709	-0.520987	-0.446097	-0.369163	-0.223636	-0.145175	3650.52	0.999895	yes	0.00075	0.5	8390	NB-ASE	1:146718128:G:A
chr1	1:147245960-147248060	rs11239958	1:147247454	-0.908184	0.00215607	0.137504	-1.24937	-1.17265	-0.998982	-0.91029	-0.815812	-0.638538	-0.537418	4067.3	1.00044	yes	0	0.5	8390	NB-ASE	1:146719108:G:A
chr1	1:147245960-147248060	rs67248543	1:147248014	-0.430034	0.00168152	0.109016	-0.712638	-0.64545	-0.502128	-0.430786	-0.357143	-0.219316	-0.146742	4203.21	0.99954	yes	0.00075	0.5	8390	NB-ASE	1:146719668:G:A
chr1	1:147245960-147248060	rs12060046	1:147249278	-0.608693	0.00252625	0.155041	-1.01008	-0.90678	-0.711354	-0.614801	-0.504221	-0.290553	-0.215058	3766.52	0.999715	yes	0.00025	0.5	8390	NB-ASE	1:146720934:T:C
chr1	1:150053300-150054700	rs12072796	1:150052872	-0.526669	0.00351126	0.147609	-0.88022	-0.801329	-0.623605	-0.530725	-0.43978	-0.215688	-0.00912593	1767.26	1.0007	yes	0.0035	0.5	14109	NB-ASE	1:150024854:A:G
chr1	1:150053300-150054700	rs12074281	1:150053395	-0.536488	0.00255262	0.147232	-0.900652	-0.821472	-0.632095	-0.538826	-0.443398	-0.24186	-0.0608199	3326.83	1.00137	yes	0.00175	0.494681	14109	NB-ASE	1:150025377:T:C
chr1	1:150053300-150054700	rs11205321	1:150054225	-0.569286	0.00238745	0.124	-0.876083	-0.805607	-0.652365	-0.57296	-0.488627	-0.328006	-0.198723	2697.6	1.00022	yes	0.00075	0.5	14109	NB-ASE	1:150026207:T:C
chr1	1:150053300-150054700	rs113607766	1:150054562	-0.529543	0.00215493	0.139227	-0.890221	-0.794257	-0.621156	-0.530589	-0.440878	-0.257321	-0.153834	4174.23	0.99972	yes	0.0015	0.499703	14109	NB-ASE	1:150026544:C:T
chr1	1:150053300-150054700	rs7550323	1:150055018	-0.503366	0.00341737	0.152205	-0.866994	-0.788943	-0.603153	-0.508762	-0.41177	-0.170567	-0.00824796	1983.69	1.00065	yes	0.00425	0.5	14109	NB	1:150027004:T:C
chr1	1:150696950-150698520	rs11204704	1:150699154	-0.37881	0.00212006	0.124217	-0.700323	-0.611464	-0.461435	-0.38116	-0.30335	-0.116348	-0.0074988	3432.9	0.999913	yes	0.00425	0.5	16713	NB-ASE	1:150671630:T:C
chr1	1:150788270-150789940	rs10888395	1:150789695	-1.0255	0.00150089	0.10702	-1.28988	-1.22539	-1.10194	-1.02675	-0.955049	-0.809478	-0.735621	5084.31	0.999737	yes	0	0.5	27898	NB-ASE	1:150762171:C:T
chr1	1:14755567-14756777	rs6678566	1:14755629	-0.427988	0.00312365	0.140757	-0.772581	-0.695879	-0.519546	-0.433176	-0.34164	-0.109877	-0.00724802	2030.56	1.00143	yes	0.004	0.5	3023	NB-ASE	1:15082125:T:C
chr1	1:14755567-14756777	rs742467	1:14757019	-0.521004	0.0024165	0.130396	-0.849694	-0.772515	-0.608831	-0.520167	-0.436936	-0.266416	-0.135535	2911.77	1.00014	yes	0.00025	0.5	3023	NB-ASE	1:15083515:T:C
chr1	1:14755567-14756777	rs742466	1:14757203	-0.435869	0.00315117	0.140085	-0.774428	-0.686673	-0.53048	-0.438131	-0.350346	-0.122664	-0.00938179	1976.23	1.00029	yes	0.00325	0.5	3023	NB-ASE	1:15083699:T:G
chr1	1:150925130-150927730	rs72704685	1:150925211	-0.344365	0.00207826	0.112594	-0.636994	-0.563154	-0.417374	-0.346727	-0.271529	-0.110118	-0.0114332	2935.17	0.999582	yes	0.0025	0.5	41939	NB-ASE	1:150897687:C:G
chr1	1:151251180-151252610	rs4971023	NA:NA	0.386033	0.00197539	0.107324	0.0437193	0.167147	0.319058	0.39046	0.457794	0.583762	0.642673	2951.81	1.00206	yes	0.0025	0.5	6151	NB-ASE	1:151218894:G:C
chr1	1:151780250-151781210	rs1781421	1:151775257	-0.440758	0.00165816	0.101756	-0.702049	-0.640084	-0.50673	-0.442008	-0.376177	-0.235626	-0.143019	3765.93	0.999816	yes	0	0.5	4624	NB-ASE	1:151747733:C:T
chr1	1:151780250-151781210	rs6684101	1:151776835	-0.457751	0.00166532	0.105917	-0.730175	-0.658035	-0.529455	-0.457299	-0.384553	-0.249545	-0.169773	4045.14	1.00027	yes	0	0.5	4624	NB-ASE	1:151749311:G:T
chr1	1:151780250-151781210	rs6672920	1:151776886	-0.439522	0.00175542	0.104386	-0.703154	-0.63739	-0.510373	-0.440235	-0.371898	-0.235813	-0.147096	3536.06	0.999732	yes	0.00125	0.5	4624	NB-ASE	1:151749362:A:G
chr1	1:151780250-151781210	rs4484926	1:151777018	-0.449796	0.00171939	0.102806	-0.705084	-0.642187	-0.519445	-0.451498	-0.383338	-0.243501	-0.160446	3575.14	1.00048	yes	0.00025	0.5	4624	NB-ASE	1:151749494:T:C
chr1	1:151780250-151781210	rs4634911	1:151777038	-0.440288	0.00174594	0.103951	-0.699536	-0.638938	-0.508878	-0.444158	-0.374659	-0.230534	-0.120841	3544.89	1.00002	yes	0.0005	0.5	4624	NB-ASE	1:151749514:G:A
chr1	1:151780250-151781210	rs1996732	1:151778079	-0.442252	0.00260106	0.108789	-0.714965	-0.645917	-0.513581	-0.442864	-0.373624	-0.224944	-0.0922033	1749.31	1.00021	yes	0.0005	0.5	4624	NB	1:151750555:C:T
chr1	1:151780250-151781210	rs1996731	1:151778164	-0.447228	0.00140573	0.104293	-0.708241	-0.650507	-0.517283	-0.447119	-0.378427	-0.240742	-0.175002	5504.38	0.999708	yes	0.0005	0.5	4624	NB-ASE	1:151750640:T:G
chr1	1:151780250-151781210	rs1996729	1:151778605	-0.381562	0.00219224	0.116826	-0.646198	-0.58551	-0.458479	-0.391356	-0.316076	-0.0904695	-0.00111775	2839.91	1.00082	yes	0.00475	0.5	4624	NB-ASE	1:151751081:G:A
chr1	1:151780250-151781210	rs4240870	1:151780800	-0.443891	0.00133153	0.0960704	-0.690307	-0.630893	-0.507444	-0.445213	-0.380306	-0.257255	-0.175689	5205.68	0.999827	yes	0.00025	0.499373	4624	NB-ASE	1:151753276:A:G
chr1	1:151780250-151781210	rs35077383	1:151781636	-0.454406	0.00158706	0.102807	-0.706897	-0.651758	-0.521493	-0.456246	-0.388969	-0.246738	-0.151635	4196.24	0.999639	yes	0.0005	0.5	4624	NB-ASE	1:151754112:T:C
chr1	1:151780250-151781210	rs55982513	1:151785152	-0.438501	0.00155002	0.101107	-0.695087	-0.635105	-0.505821	-0.436864	-0.372404	-0.232011	-0.171984	4254.88	1.00141	yes	0.00025	0.5	4624	NB-ASE	1:151757628:A:G
chr1	1:151780250-151781210	rs12748967	1:151785392	-0.377373	0.00191781	0.111537	-0.632557	-0.574847	-0.455936	-0.384064	-0.309614	-0.128909	-0.0104683	3382.42	0.999678	yes	0.0025	0.5	4624	NB-ASE	1:151757868:C:T
chr1	1:151867290-151868710	rs6587626	1:151862961	-0.58368	0.00181857	0.123289	-0.880806	-0.823116	-0.667899	-0.586435	-0.502534	-0.33106	-0.262529	4596.08	0.999126	yes	0	0.5	16853	NB-ASE	1:151835437:A:C
chr1	1:151867290-151868710	rs7529451	1:151864348	-0.551012	0.0021151	0.127689	-0.85964	-0.792069	-0.639838	-0.554773	-0.468025	-0.290964	-0.186795	3644.56	1.00051	yes	0.00025	0.5	16853	NB-ASE	1:151836824:G:A
chr1	1:151867290-151868710	rs1873310	1:151864807	-0.599868	0.00192231	0.125112	-0.920754	-0.839624	-0.685005	-0.602357	-0.515745	-0.353567	-0.271953	4235.92	1.00006	yes	0	0.5	16853	NB-ASE	1:151837283:C:T
chr1	1:151867290-151868710	rs7552869	1:151865590	-0.585322	0.00162741	0.122422	-0.887564	-0.818385	-0.667942	-0.588047	-0.510165	-0.333741	-0.264194	5658.77	0.999192	yes	0	0.5	16853	NB-ASE	1:151838066:A:G
chr1	1:151867290-151868710	rs11204905	1:151866247	-0.600137	0.0026101	0.12385	-0.914846	-0.82917	-0.683805	-0.604433	-0.523916	-0.339771	-0.245512	2251.53	0.999463	yes	0.0005	0.5	16853	NB	1:151838723:G:A
chr1	1:151867290-151868710	rs4551598	1:151868948	-0.55674	0.0018214	0.118238	-0.831742	-0.784469	-0.636812	-0.561318	-0.480143	-0.317887	-0.213254	4214.14	0.999444	yes	0	0.5	16853	NB-ASE	1:151841424:G:A
chr1	1:151867290-151868710	rs4480362	1:151869049	-0.640708	0.00167658	0.121421	-0.948845	-0.872395	-0.722547	-0.643888	-0.562829	-0.39552	-0.294525	5244.96	0.999694	yes	0	0.5	16853	NB-ASE	1:151841525:C:T
chr1	1:151867290-151868710	rs10788813	1:151870009	-0.530188	0.00214964	0.129328	-0.833386	-0.775972	-0.614881	-0.534851	-0.45161	-0.255814	-0.130052	3619.57	0.99992	yes	0.00075	0.5	16853	NB-ASE	1:151842485:C:T
chr1	1:151867290-151868710	rs10158030	1:151870203	-0.539585	0.00216531	0.129218	-0.858763	-0.77875	-0.623833	-0.54664	-0.463416	-0.265529	-0.0989174	3561.26	1.00048	yes	0.00025	0.5	16853	NB-ASE	1:151842679:A:T
chr1	1:151867290-151868710	rs1490187	1:151871920	-0.541967	0.00199062	0.127491	-0.850281	-0.781572	-0.626532	-0.544602	-0.459258	-0.294199	-0.164824	4101.86	0.99985	yes	0.001	0.5	16853	NB-ASE	1:151844396:C:T
chr1	1:151867290-151868710	rs2338200	1:151873093	-0.58331	0.00182107	0.122087	-0.885843	-0.817963	-0.66553	-0.586464	-0.507022	-0.330426	-0.2549	4494.5	0.999191	yes	0	0.5	16853	NB-ASE	1:151845569:A:G
chr1	1:151867290-151868710	rs2171917	1:151873237	-0.601095	0.00301353	0.131343	-0.936929	-0.852224	-0.688282	-0.602893	-0.519902	-0.336491	-0.216415	1899.59	0.999942	yes	0.00025	0.5	16853	NB	1:151845713:G:T
chr1	1:151867290-151868710	rs6587627	1:151873583	-0.577366	0.00181585	0.118533	-0.869763	-0.800834	-0.659959	-0.581448	-0.497093	-0.340564	-0.257984	4261.04	0.999575	yes	0	0.5	16853	NB-ASE	1:151846059:C:T
chr1	1:151968230-151970750	rs1038747	1:151969869	-0.321074	0.00171877	0.0888241	-0.537182	-0.489828	-0.379408	-0.323714	-0.267415	-0.140797	-0.0380172	2670.7	0.999313	yes	0.00125	0.499756	18327	NB-ASE	1:151942345:G:T
chr1	1:152519290-152520940	rs2282296	1:152515503	-0.627029	0.00273644	0.129808	-0.957973	-0.870638	-0.714078	-0.628734	-0.545476	-0.364819	-0.270819	2250.24	0.999805	yes	0.00025	0.5	14761	NB	1:152487979:C:T
chr1	1:152519290-152520940	rs1053588	1:152515587	-0.574204	0.00246008	0.127002	-0.879105	-0.808988	-0.660972	-0.578668	-0.490758	-0.313727	-0.228888	2665.15	1.00138	yes	0.00025	0.5	14761	NB-ASE	1:152488063:C:T
chr1	1:152519290-152520940	rs1053590	1:152515952	-0.675633	0.00222771	0.121465	-0.984586	-0.901343	-0.75954	-0.679439	-0.597421	-0.427502	-0.334061	2972.93	0.999975	yes	0	0.5	14761	NB-ASE	1:152488428:T:C
chr1	1:152519290-152520940	rs4845780	1:152516370	-0.614096	0.00223202	0.125614	-0.934061	-0.853016	-0.699773	-0.61685	-0.531423	-0.36222	-0.270956	3167.21	1.00092	yes	0	0.5	14761	NB-ASE	1:152488846:T:G
chr1	1:152519290-152520940	rs488393	1:152517072	-0.630216	0.00207494	0.116411	-0.92764	-0.854783	-0.709351	-0.631201	-0.5548	-0.396443	-0.31496	3147.59	0.999853	yes	0	0.5	14761	NB-ASE	1:152489548:G:A
chr1	1:152519290-152520940	rs548252	1:152517266	-0.66603	0.00199041	0.120005	-0.959145	-0.894274	-0.748617	-0.667343	-0.582717	-0.435511	-0.344498	3635.06	1.00096	yes	0	0.5	14761	NB-ASE	1:152489742:C:T
chr1	1:152519290-152520940	rs2181172	1:152519318	-0.630713	0.00228553	0.119995	-0.916139	-0.857061	-0.712669	-0.636515	-0.552952	-0.380547	-0.292083	2756.46	0.999792	yes	0.00025	0.5	14761	NB-ASE	1:152491794:A:G
chr1	1:152519290-152520940	rs12132469	1:152519380	-0.631433	0.00210633	0.118914	-0.928789	-0.854947	-0.71019	-0.632381	-0.556616	-0.386086	-0.300897	3187.24	1.00076	yes	0	0.5	14761	NB-ASE	1:152491856:G:T
chr1	1:152519290-152520940	rs4845782	1:152519749	-0.688102	0.00201282	0.108097	-0.975395	-0.894206	-0.761746	-0.690215	-0.615838	-0.472787	-0.395592	2884.13	0.999802	yes	0	0.5	14761	NB-ASE	1:152492225:A:G
chr1	1:152519290-152520940	rs4845783	1:152520083	-0.773372	0.00148581	0.0847777	-0.983659	-0.93923	-0.830817	-0.775078	-0.717454	-0.602174	-0.533331	3255.65	1.00074	yes	0	0.5	14761	NB-ASE	1:152492559:G:A
chr1	1:152519290-152520940	rs10888491	1:152520146	-0.754079	0.0016519	0.0885102	-0.972635	-0.917284	-0.816907	-0.756251	-0.695742	-0.572891	-0.514544	2870.9	1.00107	yes	0	0.5	14761	NB-ASE	1:152492622:A:G
chr1	1:152519290-152520940	rs499697	1:152520678	-0.612083	0.00192347	0.100054	-0.87813	-0.806729	-0.678696	-0.614974	-0.544945	-0.409656	-0.351359	2705.82	1.00174	yes	0	0.5	14761	NB-ASE	1:152493154:G:A
chr1	1:152519290-152520940	rs493133	1:152521399	-0.56808	0.00252882	0.129336	-0.863828	-0.799784	-0.660163	-0.573102	-0.483518	-0.304821	-0.196375	2615.79	1.00006	yes	0	0.5	14761	NB-ASE	1:152493875:G:C
chr1	1:152519290-152520940	rs4845784	1:152522107	-0.506259	0.00260699	0.13836	-0.835247	-0.75597	-0.599463	-0.513951	-0.424556	-0.207513	-0.0549303	2816.72	1.00056	yes	0.00225	0.5	14761	NB-ASE	1:152494583:G:C
chr1	1:152519290-152520940	rs1970283	1:152523143	-0.6332	0.00257818	0.125572	-0.931803	-0.865465	-0.715382	-0.637865	-0.556465	-0.369807	-0.276988	2372.23	1.00174	yes	0	0.5	14761	NB	1:152495619:G:C
chr1	1:152519290-152520940	rs1001834	1:152523464	-0.625115	0.00212221	0.122665	-0.919051	-0.858748	-0.708353	-0.629746	-0.545701	-0.369844	-0.291662	3340.88	1.00021	yes	0	0.5	14761	NB-ASE	1:152495940:C:A
chr1	1:152519290-152520940	rs1538084	1:152523536	-0.654211	0.0021183	0.116954	-0.942182	-0.871483	-0.735598	-0.657585	-0.576704	-0.419907	-0.343602	3048.26	1.00045	yes	0	0.5	14761	NB-ASE	1:152496012:A:C
chr1	1:152519290-152520940	rs11205018	1:152523773	-0.655277	0.00247668	0.125075	-0.960272	-0.896671	-0.739562	-0.658039	-0.574675	-0.395133	-0.295263	2550.34	0.999722	yes	0	0.5	14761	NB-ASE	1:152496249:T:G
chr1	1:152519290-152520940	rs545418	1:152524862	-0.597059	0.00214094	0.122369	-0.893215	-0.82581	-0.682882	-0.59971	-0.517165	-0.351619	-0.280681	3266.86	0.999644	yes	0	0.5	14761	NB-ASE	1:152497338:C:T
chr1	1:152519290-152520940	rs12116609	1:152525209	-0.594245	0.0023211	0.127259	-0.908868	-0.834876	-0.680474	-0.600409	-0.510041	-0.340414	-0.252396	3006	1.00085	yes	0	0.5	14761	NB-ASE	1:152497685:C:T
chr1	1:152519290-152520940	rs526099	1:152525335	-0.60752	0.00225212	0.125677	-0.916267	-0.842826	-0.69209	-0.613751	-0.525263	-0.352571	-0.262385	3114.05	0.999803	yes	0	0.5	14761	NB-ASE	1:152497811:T:C
chr1	1:152519290-152520940	rs525960	1:152525390	-0.616271	0.00244573	0.126471	-0.928738	-0.855065	-0.702086	-0.621943	-0.529861	-0.357192	-0.275801	2674.02	1.0017	yes	0	0.5	14761	NB-ASE	1:152497866:T:A
chr1	1:153364440-153366300	rs3014874	1:153365467	-0.9292	0.00251699	0.142948	-1.29508	-1.21028	-1.02558	-0.929235	-0.838529	-0.644599	-0.535401	3225.5	1.00038	yes	0	0.5	8063	NB-ASE	1:153337943:G:A
chr1	1:153490410-153491360	rs1409368	1:153490972	0.828727	0.00523782	0.247372	0.159858	0.363653	0.666852	0.824277	0.980435	1.34226	1.55191	2230.49	1.00279	yes	0.001	0.5	5304	NB-ASE	1:153463448:C:T
chr1	1:153490410-153491360	rs1409367	1:153490975	0.834282	0.00492735	0.244921	0.182474	0.368827	0.671482	0.826644	0.989972	1.33693	1.5332	2470.73	0.999416	yes	0.001	0.5	5304	NB-ASE	1:153463451:C:T
chr1	1:153616920-153618190	rs12737861	1:153617113	-0.736294	0.00372979	0.207789	-1.26082	-1.12252	-0.881281	-0.739186	-0.601968	-0.307758	-0.0691251	3103.66	1.00035	yes	0.00175	0.5	4692	NB-ASE	1:153589589:G:C
chr1	1:153616920-153618190	rs9330298	1:153617778	-1.88571	0.00225903	0.123283	-2.19283	-2.11858	-1.96952	-1.8905	-1.80744	-1.63517	-1.54089	2978.26	0.999683	yes	0	0.5	4692	NB-ASE	1:153590254:C:A
chr1	1:153616920-153618190	rs9726753	1:153619176	-1.65609	0.00334783	0.154582	-1.9867	-1.91577	-1.76276	-1.66769	-1.56285	-1.33084	-1.15219	2132.03	1.00063	yes	0	0.5	4692	NB-ASE	1:153591652:G:A
chr1	1:153616920-153618190	rs9330299	1:153619294	-0.979123	0.00502267	0.23053	-1.52099	-1.40562	-1.14018	-0.987804	-0.829557	-0.507546	-0.338726	2106.63	1.00043	yes	0	0.5	4692	NB	1:153591770:T:C
chr1	1:153965920-153968760	rs11264736	1:153966654	-0.296419	0.00182651	0.107328	-0.578527	-0.502905	-0.365825	-0.296027	-0.23006	-0.0584112	-0.00150711	3452.9	0.999742	yes	0.0045	0.5	45832	NB-ASE	1:153939130:C:T
chr1	1:154153070-154155010	rs114697636	1:154155073	0.794997	0.00234094	0.139266	0.407209	0.5119	0.703948	0.802594	0.88851	1.05802	1.14734	3539.22	0.999457	yes	0	0.5	10541	NB-ASE	1:154127549:C:G
chr1	1:154391430-154391840	rs11582424	1:154391509	0.702269	0.0024679	0.156446	0.247468	0.391495	0.603819	0.705093	0.804908	1.00499	1.09705	4018.58	1.00023	yes	0.00075	0.5	1396	NB-ASE	1:154363985:A:C
chr1	1:154391430-154391840	rs11265608	1:154391664	0.855719	0.0038902	0.210519	0.236622	0.422133	0.725791	0.862765	0.998872	1.24759	1.36251	2928.46	0.999943	yes	0.00225	0.5	1396	NB-ASE	1:154364140:G:A
chr1	1:154391430-154391840	rs12029939	1:154392496	-1.00625	0.0038896	0.182183	-1.43619	-1.33274	-1.13317	-1.01266	-0.894922	-0.62846	-0.445128	2193.85	1.00137	yes	0.0005	0.5	1396	NB	1:154364972:G:A
chr1	1:154391430-154391840	rs6692515	1:154393522	-1.01667	0.00342772	0.178122	-1.45856	-1.35384	-1.13739	-1.02327	-0.906471	-0.642743	-0.51265	2700.37	1.00035	yes	0	0.439024	1396	NB	1:154365998:T:C
chr1	1:154391430-154391840	rs11585004	1:154395294	1.20582	0.00327958	0.143769	0.79405	0.905385	1.11543	1.21035	1.30233	1.47799	1.54412	1921.73	0.999634	yes	0	0.5	1396	NB	1:154367770:T:C
chr1	1:154607990-154610200	rs11802588	1:154608419	-0.271747	0.00188347	0.0828999	-0.478227	-0.421511	-0.326662	-0.274157	-0.223009	-0.0801052	-0.0189841	1937.27	1.00192	yes	0.00225	0.5	21587	NB-ASE	1:154580895:C:G
chr1	1:154607990-154610200	rs6702549	1:154610626	-0.309316	0.00205295	0.102176	-0.589115	-0.509878	-0.373805	-0.31115	-0.247249	-0.081394	-0.00613393	2477.07	1.00126	yes	0.00375	0.5	21587	NB-ASE	1:154583102:T:C
chr1	1:154719900-154723010	rs11264250	1:154721037	0.535479	0.00122564	0.0653257	0.350507	0.402903	0.494629	0.538331	0.58034	0.657671	0.691096	2840.82	1.00155	yes	0	0.499932	26434	NB-ASE	1:154693513:A:G
chr1	1:154719900-154723010	rs11264251	1:154721062	0.541999	0.000938711	0.0606741	0.384006	0.424755	0.501028	0.541792	0.583619	0.66045	0.692182	4177.75	1.00012	yes	0	0.499938	26434	NB-ASE	1:154693538:A:G
chr1	1:15146177-15148157	rs7535492	1:15143116	0.653714	0.00142807	0.097084	0.385628	0.458004	0.589811	0.652634	0.719909	0.834773	0.909973	4621.65	1.00093	yes	0	0.5	6616	NB-ASE	1:15469612:C:G
chr1	1:15146177-15148157	rs7514867	1:15143600	0.538709	0.00200471	0.120961	0.197981	0.29213	0.46149	0.54165	0.620727	0.765435	0.840178	3640.68	1.00034	yes	0.00025	0.5	6616	NB-ASE	1:15470096:G:A
chr1	1:15146177-15148157	rs72640766	1:15143977	0.523181	0.00264814	0.136676	0.0365585	0.228915	0.442312	0.530388	0.616296	0.768629	0.833201	2663.78	1.00066	yes	0.00225	0.5	6616	NB-ASE	1:15470473:T:G
chr1	1:15146177-15148157	rs72640767	1:15144879	0.51545	0.00244243	0.138642	0.0587252	0.217637	0.429543	0.520452	0.611751	0.763451	0.844544	3222.17	1.00021	yes	0.00225	0.5	6616	NB-ASE	1:15471375:A:C
chr1	1:15146177-15148157	rs72640769	1:15144998	0.577906	0.00208114	0.125588	0.20507	0.318043	0.498966	0.581216	0.661504	0.813621	0.869089	3641.64	0.999682	yes	0.0005	0.5	6616	NB-ASE	1:15471494:C:G
chr1	1:15146177-15148157	rs72640770	1:15145139	0.544569	0.00216271	0.132041	0.122608	0.269468	0.462993	0.549743	0.635473	0.78015	0.856835	3727.5	0.999712	yes	0.00125	0.5	6616	NB-ASE	1:15471635:G:A
chr1	1:15146177-15148157	rs116188644	1:15145218	0.588778	0.0021318	0.128094	0.211552	0.323134	0.507138	0.595038	0.676625	0.821576	0.904136	3610.46	0.999884	yes	0.0005	0.5	6616	NB-ASE	1:15471714:T:C
chr1	1:15146177-15148157	rs72640772	1:15145324	0.56045	0.00204974	0.127646	0.200645	0.2931	0.478782	0.56317	0.645995	0.793117	0.874692	3878.07	1.0004	yes	0	0.5	6616	NB-ASE	1:15471820:A:C
chr1	1:15146177-15148157	rs72640773	1:15145427	0.497178	0.00389014	0.136256	0.0133507	0.20411	0.416038	0.503764	0.5898	0.739518	0.823495	1226.82	1.00212	yes	0.00325	0.5	6616	NB-ASE	1:15471923:C:T
chr1	1:15146177-15148157	rs72640778	1:15146023	0.516772	0.001929	0.127884	0.168772	0.250145	0.437777	0.523425	0.602068	0.749694	0.827945	4395.08	1.00006	yes	0.0005	0.5	6616	NB-ASE	1:15472519:A:G
chr1	1:15146177-15148157	rs72640780	1:15146062	0.522686	0.00209036	0.126688	0.124953	0.258269	0.443467	0.528264	0.608548	0.759447	0.821064	3673.04	0.999475	yes	0.0005	0.5	6616	NB-ASE	1:15472558:C:T
chr1	1:15146177-15148157	rs72640781	1:15146121	0.553927	0.00204283	0.12343	0.201193	0.296073	0.476825	0.555892	0.63767	0.784387	0.869703	3650.72	1.00127	yes	0.00025	0.5	6616	NB-ASE	1:15472617:T:G
chr1	1:15146177-15148157	rs72640783	1:15148401	0.513019	0.0030579	0.141523	0.0183946	0.19441	0.431695	0.525369	0.605526	0.756441	0.844126	2141.94	1.00122	yes	0.00225	0.5	6616	NB-ASE	1:15474897:G:T
chr1	1:15146177-15148157	rs61782686	1:15148818	0.590668	0.00324011	0.14723	0.0607581	0.291131	0.498001	0.596805	0.69262	0.850789	0.929516	2064.79	1.0003	yes	0.00075	0.5	6616	NB-ASE	1:15475314:G:A
chr1	1:15146177-15148157	rs7517305	1:15149901	-0.43463	0.00245716	0.132263	-0.751175	-0.674144	-0.522377	-0.441645	-0.357915	-0.141898	-0.00173458	2897.39	0.999969	yes	0.00475	0.5	6616	NB-ASE	1:15476397:G:A
chr1	1:15146177-15148157	rs61782689	1:15149948	0.505573	0.00221022	0.130535	0.0611151	0.229594	0.426815	0.511174	0.591709	0.747889	0.822794	3488.05	0.999457	yes	0.00075	0.5	6616	NB-ASE	1:15476444:G:A
chr1	1:155070720-155072030	rs12047986	1:155071336	0.232214	0.00114092	0.0761594	0.0139715	0.050706	0.186889	0.234294	0.28147	0.377263	0.426369	4455.88	0.999766	yes	0.0035	0.5	12280	NB-ASE	1:155043812:A:G
chr1	1:155219140-155221630	rs2990220	1:155220463	0.360408	0.00142035	0.0721674	0.178228	0.216644	0.313354	0.362399	0.409519	0.497318	0.539193	2581.62	1.00024	yes	0	0.499338	34278	NB-ASE	1:155190254:T:A
chr1	1:155808350-155809650	rs71628688	1:155809240	-0.855135	0.00313615	0.209144	-1.39574	-1.25506	-0.996308	-0.854145	-0.713333	-0.451959	-0.315516	4447.32	0.999466	yes	0	0.5	5047	NB-ASE	1:155779031:G:T
chr1	1:156275910-156277210	rs12126696	1:156271557	-0.775804	0.00433822	0.203857	-1.27835	-1.15654	-0.911517	-0.784402	-0.650652	-0.353787	-0.0608645	2208.15	1.00051	yes	0.002	0.5	8545	NB-ASE	1:156241348:C:T
chr1	1:156275910-156277210	rs11264463	1:156273015	-0.681857	0.0040009	0.197425	-1.15952	-1.04497	-0.813116	-0.689752	-0.558822	-0.278075	-0.0310646	2434.94	1.00087	yes	0.00225	0.5	8545	NB-ASE	1:156242806:A:G
chr1	1:156275910-156277210	rs12128955	1:156274030	-1.20581	0.00218724	0.113175	-1.46801	-1.40908	-1.28636	-1.21107	-1.1298	-0.964782	-0.887496	2677.37	1.00093	yes	0	0.5	8545	NB-ASE	1:156243821:C:T
chr1	1:156275910-156277210	rs12027103	1:156275065	-0.708927	0.0031172	0.198637	-1.20428	-1.09363	-0.84365	-0.711711	-0.579313	-0.305614	-0.153951	4060.6	0.99928	yes	0	0.5	8545	NB-ASE	1:156244856:G:A
chr1	1:156275910-156277210	rs9943105	1:156275454	-1.16044	0.00248421	0.115021	-1.42965	-1.36972	-1.23926	-1.16389	-1.08752	-0.917771	-0.814226	2143.77	1.00065	yes	0	0.5	8545	NB-ASE	1:156245245:T:C
chr1	1:156275910-156277210	rs7542045	1:156276682	-1.33848	0.00151653	0.0904019	-1.56588	-1.50974	-1.39964	-1.34111	-1.28055	-1.15127	-1.08448	3553.47	1.00062	yes	0	0.5	8545	NB-ASE	1:156246473:G:C
chr1	1:156275910-156277210	rs2277871	1:156276951	-0.82984	0.00200747	0.146137	-1.22164	-1.11679	-0.92615	-0.829604	-0.734658	-0.533349	-0.440146	5299.36	1.0002	yes	0	0.5	8545	NB-ASE	1:156246742:A:G
chr1	1:156275910-156277210	rs2277870	1:156277001	-0.653287	0.00213955	0.149709	-1.04993	-0.947898	-0.753567	-0.654874	-0.551173	-0.362486	-0.276544	4896.08	1.00019	yes	0	0.5	8545	NB-ASE	1:156246792:C:T
chr1	1:156275910-156277210	rs10908493	1:156277690	-0.669449	0.00254774	0.178129	-1.11241	-1.01777	-0.790655	-0.672129	-0.551574	-0.314023	-0.220458	4888.34	0.99935	yes	0.00075	0.496377	8545	NB-ASE	1:156247481:C:T
chr1	1:156275910-156277210	rs12038217	1:156278506	-0.705032	0.00302808	0.199959	-1.19937	-1.09017	-0.83621	-0.711997	-0.574282	-0.308521	-0.133638	4360.63	0.999357	yes	0.00125	0.5	8545	NB-ASE	1:156248297:C:T
chr1	1:156284640-156285240	rs12023438	1:156284567	-0.544745	0.00272848	0.15554	-0.928894	-0.837612	-0.648492	-0.549367	-0.445913	-0.232073	-0.0362999	3249.67	1.00063	yes	0.0015	0.5	2985	NB-ASE	1:156254358:A:G
chr1	1:156284640-156285240	rs6679145	1:156286209	-0.567323	0.00379989	0.169054	-0.992088	-0.883348	-0.681905	-0.571991	-0.458778	-0.214353	-0.0256903	1979.3	1.00319	yes	0.002	0.5	2985	NB	1:156256000:T:C
chr1	1:156511120-156512790	rs942964	1:156511909	0.362934	0.00126477	0.0844893	0.116484	0.190982	0.309386	0.362566	0.419133	0.523959	0.584809	4462.54	1.00016	yes	0.00025	0.5	12693	NB-ASE	1:156481701:G:A
chr1	1:156515250-156517000	rs61813464	1:156517574	-0.42993	0.00208428	0.127334	-0.739719	-0.667923	-0.515078	-0.43627	-0.353898	-0.162788	-0.00591393	3732.32	1.00058	yes	0.00325	0.5	8288	NB-ASE	1:156487366:C:G
chr1	1:156515250-156517000	rs61813465	1:156517691	-0.444349	0.00220176	0.123205	-0.744811	-0.677106	-0.52558	-0.447256	-0.369728	-0.189453	-0.036635	3131.27	1.00033	yes	0.001	0.5	8288	NB-ASE	1:156487483:T:C
chr1	1:156551090-156555110	rs4661046	1:156553003	-0.351235	0.00114797	0.0842725	-0.562767	-0.510608	-0.408037	-0.351505	-0.296574	-0.182179	-0.113963	5389.04	0.999957	yes	0.0005	0.499875	35621	NB-ASE	1:156522795:G:A
chr1	1:156551090-156555110	rs12760461	1:156555231	-0.40894	0.00142382	0.0910303	-0.645572	-0.59091	-0.469678	-0.408421	-0.349448	-0.238634	-0.174076	4087.54	1.00007	yes	0.00025	0.5	35621	NB-ASE	1:156525023:T:C
chr1	1:156551090-156555110	rs35508156	1:156555790	-0.364443	0.0015636	0.0987369	-0.619342	-0.55212	-0.429972	-0.367031	-0.30219	-0.15938	-0.0502842	3987.59	0.999785	yes	0.00125	0.5	35621	NB-ASE	1:156525582:G:A
chr1	1:156551090-156555110	rs7527369	1:156559987	-0.393645	0.00228179	0.111459	-0.670718	-0.59687	-0.467835	-0.398625	-0.327131	-0.159791	-0.00895584	2386.04	1.00153	yes	0.00325	0.5	35621	NB-ASE	1:156529779:C:T
chr1	1:156746180-156747270	rs4501833	1:156746806	-0.364407	0.00226674	0.114654	-0.644921	-0.583312	-0.437133	-0.368154	-0.295253	-0.111795	-0.00685753	2558.45	1.00082	yes	0.00475	0.5	9021	NB-ASE	1:156716598:G:A
chr1	1:157085080-157086570	rs2766079	1:157081952	0.626099	0.00238873	0.165834	0.153078	0.295444	0.515576	0.629024	0.737406	0.942291	1.02272	4819.6	0.999542	yes	0.0005	0.5	8963	NB-ASE	1:157051744:G:A
chr1	1:157085080-157086570	rs11264614	1:157083934	-1.08973	0.00307454	0.156534	-1.45396	-1.36896	-1.19642	-1.10222	-0.994847	-0.746084	-0.637825	2592.14	1.0008	yes	0	0.5	8963	NB-ASE	1:157053726:C:T
chr1	1:157085080-157086570	rs4661014	1:157084945	-1.0616	0.00318877	0.148681	-1.39659	-1.31669	-1.16408	-1.07557	-0.972003	-0.735147	-0.566121	2174.04	1.00016	yes	0	0.5	8963	NB-ASE	1:157054737:C:G
chr1	1:157085080-157086570	rs4661083	1:157085256	-1.1627	0.0021919	0.134514	-1.4942	-1.42051	-1.25259	-1.16672	-1.07636	-0.885405	-0.764692	3766.11	1.00006	yes	0	0.5	8963	NB-ASE	1:157055048:C:T
chr1	1:157085080-157086570	rs4661084	1:157085260	-1.16122	0.00247075	0.133668	-1.48462	-1.40521	-1.25047	-1.16534	-1.08231	-0.872331	-0.726573	2926.82	1.00347	yes	0	0.5	8963	NB-ASE	1:157055052:T:C
chr1	1:157085080-157086570	rs7551464	1:157085606	-1.36881	0.00184837	0.10242	-1.61773	-1.5679	-1.43667	-1.37106	-1.30361	-1.15476	-1.09948	3070.38	1.00054	yes	0	0.5	8963	NB-ASE	1:157055398:G:A
chr1	1:157085080-157086570	rs6427347	1:157085801	-1.22833	0.00207175	0.124663	-1.53871	-1.46495	-1.31026	-1.23235	-1.14733	-0.974469	-0.86475	3620.78	0.999454	yes	0	0.499614	8963	NB-ASE	1:157055593:G:A
chr1	1:157085080-157086570	rs6427348	1:157085804	-1.21934	0.00200774	0.123054	-1.52194	-1.45227	-1.30351	-1.22348	-1.13751	-0.96819	-0.868647	3756.46	0.999801	yes	0	0.499607	8963	NB-ASE	1:157055596:A:G
chr1	1:157085080-157086570	rs7546188	1:157085845	-1.2359	0.00238414	0.126644	-1.54444	-1.47105	-1.32246	-1.23933	-1.15571	-0.975938	-0.872332	2821.68	1.0005	yes	0	0.5	8963	NB-ASE	1:157055637:T:C
chr1	1:157085080-157086570	rs1176562	1:157085930	1.27805	0.00328472	0.143075	0.78641	0.928884	1.20482	1.29407	1.3736	1.5071	1.57175	1897.26	0.999691	yes	0	0.5	8963	NB-ASE	1:157055722:C:T
chr1	1:157085080-157086570	rs12125084	1:157086240	-1.03085	0.00281261	0.1483	-1.36838	-1.30079	-1.12937	-1.0392	-0.938404	-0.718275	-0.599508	2780.1	1.00048	yes	0	0.5	8963	NB-ASE	1:157056032:T:C
chr1	1:157085080-157086570	rs12136176	1:157086692	-0.959548	0.00397268	0.181211	-1.32762	-1.25954	-1.08495	-0.980667	-0.853382	-0.553057	-0.39034	2080.67	1.00243	yes	0	0.5	8963	NB-ASE	1:157056484:C:T
chr1	1:157085080-157086570	rs12126066	1:157086873	-1.01591	0.00300705	0.161709	-1.37838	-1.29702	-1.12652	-1.032	-0.923218	-0.647918	-0.483229	2891.93	1.00047	yes	0	0.5	8963	NB-ASE	1:157056665:T:C
chr1	1:157085080-157086570	rs12033977	1:157087481	-1.14409	0.0027764	0.144358	-1.47242	-1.40928	-1.24198	-1.1509	-1.05632	-0.82803	-0.707489	2703.45	1.00005	yes	0	0.5	8963	NB-ASE	1:157057273:G:C
chr1	1:157085080-157086570	rs12031596	1:157087544	-1.10528	0.00357215	0.157352	-1.46691	-1.38313	-1.2113	-1.11458	-1.0121	-0.765	-0.59929	1940.38	0.999689	yes	0	0.5	8963	NB	1:157057336:T:C
chr1	1:157085080-157086570	rs12041191	1:157087656	-1.02129	0.00419155	0.185446	-1.44894	-1.34685	-1.14974	-1.03643	-0.906012	-0.622958	-0.468551	1957.43	1.00105	yes	0	0.5	8963	NB	1:157057448:C:T
chr1	1:157085080-157086570	rs71519516	1:157087728	-1.10335	0.00335209	0.157697	-1.46851	-1.38648	-1.21057	-1.11435	-1.00783	-0.765458	-0.571909	2213.18	1.00279	yes	0	0.5	8963	NB	1:157057520:G:A
chr1	1:157085080-157086570	rs12738968	1:157087738	-1.11063	0.00294718	0.150179	-1.45463	-1.38762	-1.21185	-1.11959	-1.01308	-0.788111	-0.677876	2596.6	0.99997	yes	0	0.5	8963	NB	1:157057530:T:A
chr1	1:157085080-157086570	rs7521866	1:157087960	-0.999267	0.00485528	0.177891	-1.37742	-1.2939	-1.1211	-1.01835	-0.898357	-0.613433	-0.407978	1342.4	1.00159	yes	0.00075	0.5	8963	NB-ASE	1:157057752:C:G
chr1	1:157085080-157086570	rs4661085	1:157088185	-1.05373	0.00291001	0.150752	-1.38799	-1.31571	-1.1587	-1.06546	-0.960216	-0.739937	-0.592378	2683.74	1.00128	yes	0	0.5	8963	NB-ASE	1:157057977:A:G
chr1	1:157085080-157086570	rs7539466	1:157089314	-1.05847	0.00302903	0.152839	-1.39735	-1.31875	-1.16581	-1.07134	-0.967352	-0.714981	-0.570585	2546.03	1.00144	yes	0	0.5	8963	NB-ASE	1:157059106:T:C
chr1	1:157085080-157086570	rs7525562	1:157089468	-0.937965	0.0035977	0.18905	-1.34298	-1.25699	-1.06955	-0.957044	-0.829005	-0.512618	-0.347103	2761.23	1.00009	yes	0	0.5	8963	NB-ASE	1:157059260:C:T
chr1	1:157085080-157086570	rs12043060	1:157089558	0.725995	0.00370591	0.19701	0.215487	0.359276	0.595938	0.720324	0.849078	1.15127	1.28623	2826.1	1.00018	yes	0.00075	0.5	8963	NB-ASE	1:157059350:C:T
chr1	1:157085080-157086570	rs2031625	1:157089771	-0.809428	0.00361378	0.218542	-1.26657	-1.17671	-0.972631	-0.827413	-0.665719	-0.357256	-0.109072	3657.17	1.00052	yes	0.001	0.5	8963	NB-ASE	1:157059563:G:A
chr1	1:157085080-157086570	rs7525847	1:157089799	-0.850671	0.00433217	0.207806	-1.27619	-1.20254	-1.0019	-0.871343	-0.716993	-0.401657	-0.255645	2300.93	1.00037	yes	0.001	0.5	8963	NB-ASE	1:157059591:C:A
chr1	1:157085080-157086570	rs6677868	1:157091428	-0.852173	0.00357838	0.202596	-1.27937	-1.19872	-0.994657	-0.874633	-0.725529	-0.409275	-0.229387	3205.46	0.999842	yes	0.0005	0.5	8963	NB-ASE	1:157061220:C:G
chr1	1:157358860-157359960	rs873448	1:157361097	0.435847	0.00287648	0.132441	0.0276679	0.14724	0.354208	0.442166	0.525749	0.679497	0.754777	2119.94	1.0003	yes	0.00325	0.5	6485	NB-ASE	1:157330887:T:G
chr1	1:157402660-157403740	rs4405132	1:157400828	0.336205	0.00224852	0.0981877	0.0199787	0.13352	0.274209	0.339018	0.401948	0.51565	0.572902	1906.86	1.00269	yes	0.00225	0.5	4505	NB	1:157370618:A:G
chr1	1:157408080-157408780	rs8179340	1:157408388	1.50008	0.0028887	0.163202	1.05246	1.16528	1.39757	1.5057	1.60799	1.80686	1.89446	3191.87	0.999801	yes	0	0.5	3893	NB-ASE	1:157378178:G:A
chr1	1:157408080-157408780	rs4246530	1:157408847	1.3493	0.00541143	0.211082	0.737091	0.902637	1.21283	1.36134	1.49878	1.7245	1.82835	1521.52	1.00093	yes	0	0.5	3893	NB-ASE	1:157378637:C:A
chr1	1:157408080-157408780	rs4246531	1:157408858	1.33816	0.00463346	0.216377	0.727631	0.878479	1.19763	1.34905	1.48774	1.73056	1.83236	2180.78	0.999612	yes	0	0.5	3893	NB-ASE	1:157378648:G:C
chr1	1:157408080-157408780	rs4971134	1:157409185	1.09876	0.0058274	0.249978	0.4084	0.595826	0.925016	1.11156	1.27913	1.55565	1.70047	1840.15	1.00282	yes	0	0.5	3893	NB-ASE	1:157378975:T:G
chr1	1:157408080-157408780	rs4246532	1:157409615	1.3823	0.00466412	0.217552	0.766032	0.92673	1.24579	1.39635	1.5365	1.76491	1.88116	2175.65	1.00019	yes	0	0.5	3893	NB-ASE	1:157379405:A:G
chr1	1:157408080-157408780	rs6670051	1:157410513	1.32124	0.00525168	0.220733	0.703112	0.849198	1.18308	1.33314	1.47525	1.71811	1.82152	1766.61	1.00078	yes	0	0.5	3893	NB-ASE	1:157380303:T:C
chr1	1:157408080-157408780	rs6681602	1:157411164	0.730274	0.00389738	0.230034	0.0151571	0.248664	0.582758	0.738145	0.886005	1.14521	1.26583	3483.68	1.00046	yes	0.00375	0.5	3893	NB-ASE	1:157380954:G:A
chr1	1:157408080-157408780	rs4332355	1:157411778	1.05956	0.00812327	0.297262	0.00792997	0.399442	0.886014	1.08376	1.26536	1.58186	1.68141	1339.12	1.00141	yes	0.004	0.5	3893	NB-ASE	1:157381568:T:C
chr1	1:157408080-157408780	rs12759859	1:157412990	1.00729	0.00480812	0.210788	0.441633	0.577372	0.870363	1.01172	1.15412	1.39943	1.51575	1921.95	1.00143	yes	0	0.5	3893	NB	1:157382780:C:T
chr1	1:157408080-157408780	rs11264721	1:157413015	1.00467	0.0047613	0.199162	0.409763	0.585836	0.875321	1.01406	1.14353	1.36111	1.45616	1749.7	1.00074	yes	0	0.5	3893	NB	1:157382805:T:C
chr1	1:157408080-157408780	rs4971113	1:157413511	0.839429	0.00439572	0.23276	0.137232	0.351331	0.689926	0.849394	0.999101	1.26368	1.39092	2803.87	1.00077	yes	0.00225	0.5	3893	NB-ASE	1:157383301:T:A
chr1	1:157566020-157567380	rs849832	1:157561742	-0.834932	0.0040382	0.207585	-1.33989	-1.20943	-0.976982	-0.843549	-0.703021	-0.407431	-0.200112	2642.51	1.00048	yes	0.0005	0.5	6136	NB-ASE	1:157531532:G:C
chr1	1:157566020-157567380	rs6702154	1:157561793	-1.53346	0.00210597	0.132846	-1.84791	-1.78008	-1.62652	-1.53732	-1.44677	-1.26698	-1.15507	3979.17	0.999996	yes	0	0.5	6136	NB-ASE	1:157531583:A:G
chr1	1:157566020-157567380	rs34734936	1:157562284	-1.46706	0.00252742	0.142671	-1.80317	-1.72274	-1.56519	-1.47677	-1.37981	-1.1725	-1.05286	3186.53	1.00065	yes	0	0.5	6136	NB-ASE	1:157532074:A:G
chr1	1:157566020-157567380	rs35458139	1:157562503	-1.49711	0.00201733	0.136889	-1.83152	-1.75528	-1.59135	-1.50099	-1.4082	-1.20704	-1.10178	4604.46	0.999577	yes	0	0.5	6136	NB-ASE	1:157532293:C:A
chr1	1:157566020-157567380	rs12755365	1:157562553	-1.47234	0.00253031	0.140363	-1.80542	-1.72728	-1.57033	-1.48127	-1.38293	-1.17331	-1.05966	3077.24	1.00034	yes	0	0.5	6136	NB-ASE	1:157532343:T:A
chr1	1:157566020-157567380	rs12034843	1:157563628	-1.44869	0.00247575	0.14339	-1.7907	-1.71274	-1.54464	-1.45547	-1.35849	-1.15188	-1.0147	3354.46	1.0003	yes	0	0.5	6136	NB-ASE	1:157533418:A:C
chr1	1:157566020-157567380	rs4111873	1:157564245	-1.39534	0.00258294	0.147424	-1.73877	-1.6681	-1.49826	-1.40253	-1.29851	-1.08736	-0.979221	3257.66	0.99965	yes	0	0.5	6136	NB-ASE	1:157534035:T:C
chr1	1:157566020-157567380	rs12727918	1:157564656	-1.47498	0.00223251	0.139644	-1.80507	-1.73991	-1.56874	-1.48462	-1.38531	-1.19246	-1.04737	3912.55	1.0002	yes	0	0.5	6136	NB-ASE	1:157534446:T:C
chr1	1:157566020-157567380	rs12741945	1:157564982	-1.51413	0.00207597	0.135822	-1.82817	-1.76117	-1.60687	-1.51882	-1.43149	-1.22678	-1.09932	4280.51	0.99993	yes	0	0.5	6136	NB-ASE	1:157534772:G:A
chr1	1:157566020-157567380	rs12741984	1:157565028	-1.54911	0.00232667	0.134171	-1.87018	-1.80105	-1.64383	-1.5511	-1.4607	-1.27656	-1.18025	3325.45	1.00009	yes	0	0.5	6136	NB	1:157534818:G:A
chr1	1:157566020-157567380	rs12743151	1:157565059	-1.54791	0.00262188	0.136332	-1.88293	-1.80548	-1.63841	-1.55616	-1.45894	-1.26162	-1.15411	2703.78	0.999671	yes	0	0.5	6136	NB	1:157534849:C:A
chr1	1:157566020-157567380	rs7521658	1:157565196	-1.50281	0.0021271	0.134952	-1.82881	-1.75534	-1.59475	-1.50745	-1.42002	-1.21783	-1.08898	4025.15	0.999341	yes	0	0.5	6136	NB-ASE	1:157534986:A:C
chr1	1:157566020-157567380	rs7532092	1:157565326	-1.5134	0.00237037	0.137597	-1.84165	-1.77627	-1.60647	-1.51782	-1.42281	-1.23625	-1.13143	3369.63	0.999546	yes	0	0.5	6136	NB-ASE	1:157535116:G:T
chr1	1:157566020-157567380	rs1581998	1:157566052	-1.36047	0.00425325	0.195258	-1.78205	-1.69492	-1.49813	-1.37748	-1.24419	-0.924788	-0.727211	2107.53	0.999603	yes	0	0.5	6136	NB-ASE	1:157535842:T:G
chr1	1:157566020-157567380	rs1581997	1:157566234	-1.46817	0.00228582	0.138248	-1.79645	-1.72168	-1.5628	-1.47377	-1.38065	-1.17873	-1.07648	3657.9	0.999843	yes	0	0.5	6136	NB-ASE	1:157536024:C:T
chr1	1:157566020-157567380	rs6657673	1:157566287	-1.4727	0.00218883	0.136299	-1.79649	-1.72642	-1.56529	-1.47724	-1.38748	-1.18444	-1.0788	3877.61	1.00067	yes	0	0.5	6136	NB-ASE	1:157536077:C:A
chr1	1:157566020-157567380	rs12734708	1:157566590	-1.61057	0.00192048	0.128793	-1.9245	-1.8545	-1.69924	-1.61273	-1.52656	-1.3474	-1.26077	4497.46	1.00058	yes	0	0.5	6136	NB-ASE	1:157536380:A:G
chr1	1:157566020-157567380	rs12753221	1:157567271	-1.49772	0.00217733	0.131329	-1.82361	-1.74861	-1.58574	-1.50054	-1.41149	-1.23125	-1.13571	3638.08	0.999695	yes	0	0.5	6136	NB-ASE	1:157537061:G:T
chr1	1:157566020-157567380	rs7528096	1:157567275	-1.49087	0.00218464	0.134527	-1.81237	-1.74084	-1.58064	-1.49534	-1.40566	-1.20991	-1.09811	3791.9	1.00007	yes	0	0.5	6136	NB-ASE	1:157537065:A:G
chr1	1:157566020-157567380	rs7528102	1:157567293	-1.51281	0.00226573	0.13552	-1.85063	-1.75893	-1.60769	-1.51583	-1.42473	-1.23335	-1.14829	3577.59	1.00014	yes	0	0.5	6136	NB-ASE	1:157537083:A:G
chr1	1:157566020-157567380	rs12049389	1:157568177	-1.47371	0.00253801	0.137542	-1.79489	-1.72295	-1.56942	-1.47784	-1.38717	-1.19332	-1.0656	2936.84	0.999781	yes	0	0.5	6136	NB-ASE	1:157537967:C:A
chr1	1:157566020-157567380	rs12566695	1:157568573	-1.19988	0.00452627	0.226562	-1.69653	-1.60927	-1.35848	-1.20895	-1.05507	-0.732258	-0.549359	2505.49	1.00058	yes	0	0.5	6136	NB-ASE	1:157538363:A:G
chr1	1:157566020-157567380	rs10489671	1:157568935	-1.45918	0.0022951	0.14286	-1.8076	-1.72291	-1.555	-1.46694	-1.36843	-1.16275	-1.04093	3874.5	0.99947	yes	0	0.5	6136	NB-ASE	1:157538725:G:A
chr1	1:157566020-157567380	rs1412678	1:157569150	-1.46807	0.00215038	0.135407	-1.79434	-1.7198	-1.55936	-1.47247	-1.38232	-1.1887	-1.07036	3965.07	0.999289	yes	0	0.5	6136	NB-ASE	1:157538940:T:C
chr1	1:157566020-157567380	rs1412676	1:157569527	-1.43265	0.00260604	0.145176	-1.76441	-1.69811	-1.53227	-1.44098	-1.34336	-1.13038	-0.985257	3103.33	1.00026	yes	0	0.5	6136	NB-ASE	1:157539317:A:G
chr1	1:157566020-157567380	rs1831680	1:157569595	-1.41058	0.00285038	0.150629	-1.75172	-1.68435	-1.51628	-1.41629	-1.31417	-1.09149	-0.953342	2792.63	0.999409	yes	0	0.5	6136	NB-ASE	1:157539385:G:A
chr1	1:157566020-157567380	rs7520793	1:157570242	-1.44851	0.00271248	0.15183	-1.79858	-1.72511	-1.54915	-1.45695	-1.35639	-1.11949	-0.993146	3133.18	1.00123	yes	0	0.5	6136	NB-ASE	1:157540032:A:G
chr1	1:157566020-157567380	rs849817	1:157572255	-0.57977	0.00331855	0.182387	-1.02746	-0.921731	-0.701419	-0.586162	-0.458407	-0.222492	-0.0105882	3020.58	0.999518	yes	0.0045	0.5	6136	NB-ASE	1:157542045:G:A
chr1	1:15455567-15455887	rs541296	1:15454725	-0.890524	0.00523361	0.280708	-1.63497	-1.44096	-1.0741	-0.886977	-0.714646	-0.330283	-0.0262863	2876.77	1.00045	yes	0.0015	0.5	1420	NB-ASE	1:15781220:C:T
chr1	1:15455567-15455887	rs10927787	1:15457721	-0.910323	0.00433941	0.224288	-1.49737	-1.34106	-1.05873	-0.911626	-0.764852	-0.461303	-0.297672	2671.47	1.00047	yes	0.00075	0.5	1420	NB-ASE	1:15784216:C:T
chr1	1:15455567-15455887	rs4661627	1:15459700	0.798061	0.00342293	0.230067	0.170721	0.339848	0.644988	0.80227	0.951131	1.25272	1.39434	4517.64	0.999948	yes	0.00125	0.5	1420	NB-ASE	1:15786195:A:G
chr1	1:15464017-15464657	rs3815792	1:15463238	-0.817276	0.00465367	0.22434	-1.32275	-1.2172	-0.974962	-0.826994	-0.68219	-0.332602	-0.0243989	2323.93	0.999919	yes	0.00425	0.5	4167	NB-ASE	1:15789733:A:G
chr1	1:15464017-15464657	rs3753326	1:15464479	-1.39194	0.00310528	0.195924	-1.84908	-1.75056	-1.52813	-1.40181	-1.2645	-0.996385	-0.819204	3980.82	0.999905	yes	0	0.485204	4167	NB-ASE	1:15790974:A:G
chr1	1:15464817-15465797	rs2901964	1:15465931	-0.767742	0.00216024	0.157563	-1.18518	-1.07313	-0.875309	-0.770296	-0.663861	-0.45431	-0.360848	5319.92	0.999749	yes	0	0.5	4077	NB-ASE	1:15792426:C:G
chr1	1:157956660-157957730	rs12097531	1:157956866	-0.567056	0.00204717	0.138512	-0.901361	-0.827941	-0.662705	-0.569883	-0.476892	-0.282034	-0.188797	4577.93	1.00039	yes	0	0.5	7304	NB-ASE	1:157926656:C:G
chr1	1:15464817-15465797	rs60125415	1:15466305	-0.543526	0.00341333	0.166889	-0.934185	-0.850141	-0.656434	-0.549924	-0.440144	-0.172536	-0.0182528	2390.57	1.00046	yes	0.00275	0.5	4077	NB-ASE	1:15792800:G:A
chr1	1:15464817-15465797	rs1042010	1:15467418	-0.607762	0.00348905	0.179539	-1.02841	-0.94906	-0.728398	-0.616245	-0.496448	-0.231865	-0.0338332	2647.92	1.00027	yes	0.00175	0.5	4077	NB	1:15793913:G:A
chr1	1:15464817-15465797	rs72865183	1:15468885	-0.633727	0.0023353	0.167531	-1.05492	-0.960398	-0.747298	-0.635083	-0.521505	-0.303876	-0.184125	5146.41	0.999624	yes	0.0005	0.5	4077	NB-ASE	1:15795380:C:T
chr1	1:15464817-15465797	rs72865186	1:15469101	-0.565773	0.00342581	0.178722	-1.00004	-0.895946	-0.686408	-0.573536	-0.45584	-0.189104	-0.0162915	2721.62	1.00044	yes	0.00475	0.5	4077	NB-ASE	1:15795596:C:A
chr1	1:15464817-15465797	rs10927791	1:15470313	0.509072	0.00379681	0.147185	0.0176715	0.202344	0.420032	0.512829	0.607656	0.784359	0.89508	1502.76	1.001	yes	0.00125	0.5	4077	NB	1:15796808:C:T
chr1	1:158177090-158178720	rs3021479	1:158177909	-0.540938	0.00218485	0.115075	-0.837571	-0.766924	-0.617611	-0.540878	-0.462729	-0.318765	-0.248606	2774.06	1.00124	yes	0	0.5	7942	NB-ASE	1:158147699:A:T
chr1	1:158457070-158458300	rs35963645	1:158457568	-0.532252	0.00199301	0.115206	-0.818709	-0.75662	-0.60929	-0.531921	-0.456757	-0.301188	-0.229752	3341.41	0.999886	yes	0.0005	0.5	4074	NB-ASE	1:158427358:C:T
chr1	1:15523077-15525777	rs1052571	1:15524118	-0.334004	0.00209048	0.104441	-0.588761	-0.52531	-0.404786	-0.339566	-0.269477	-0.103072	-0.0105936	2496.04	1.00009	yes	0.00375	0.5	95219	NB-ASE	1:15850613:G:A
chr1	1:15619077-15621287	rs1122386	1:15620382	-0.650629	0.00209179	0.119012	-0.949925	-0.88166	-0.73143	-0.652364	-0.570465	-0.414903	-0.338794	3236.99	1.00022	yes	0	0.5	8163	NB-ASE	1:15946877:C:T
chr1	1:15619077-15621287	rs1122387	1:15620787	-0.390922	0.00242606	0.121298	-0.689969	-0.61663	-0.470822	-0.394821	-0.318543	-0.118832	-0.0105922	2499.79	1.00057	yes	0.003	0.5	8163	NB-ASE	1:15947282:T:C
chr1	1:15619077-15621287	rs78175477	1:15621596	-0.427013	0.0025905	0.130268	-0.751486	-0.674781	-0.512063	-0.429328	-0.348907	-0.151093	-0.00650269	2528.74	0.999389	yes	0.0035	0.5	8163	NB-ASE	1:15948091:C:G
chr1	1:15619077-15621287	rs6429763	1:15624527	-0.518346	0.00237672	0.143423	-0.890173	-0.793119	-0.612593	-0.518788	-0.425635	-0.230091	-0.118673	3641.52	0.999998	yes	0.001	0.495192	8163	NB-ASE	1:15951022:G:T
chr1	1:15619077-15621287	rs6429764	1:15624546	-0.471193	0.00254629	0.134376	-0.817618	-0.730556	-0.560609	-0.474437	-0.385198	-0.199002	-0.0393476	2785	0.999827	yes	0.002	0.495536	8163	NB-ASE	1:15951041:C:T
chr1	1:15619077-15621287	rs6697813	1:15625248	-0.45218	0.00256353	0.136181	-0.80283	-0.702308	-0.543688	-0.45543	-0.365671	-0.175279	-0.0428555	2822	0.999962	yes	0.00075	0.5	8163	NB-ASE	1:15951743:G:T
chr1	1:160009060-160009650	rs2185215	1:160008785	1.0949	0.00777993	0.381909	0.0138672	0.285687	0.839452	1.11364	1.37104	1.76686	1.93926	2409.73	0.99934	yes	0.00275	0.5	2181	NB-ASE	1:159978575:T:C
chr1	1:160009060-160009650	rs12145332	1:160009281	-0.895906	0.00364711	0.232494	-1.48787	-1.34075	-1.05027	-0.902444	-0.749314	-0.414784	-0.245153	4063.74	0.999675	yes	0	0.5	2181	NB-ASE	1:159979071:C:T
chr1	1:160009060-160009650	rs11265306	1:160009374	-1.03362	0.00440328	0.228184	-1.57306	-1.46241	-1.18534	-1.0379	-0.891456	-0.578677	-0.329574	2685.46	1.00262	yes	0	0.5	2181	NB-ASE	1:159979164:G:T
chr1	1:160074680-160077030	rs6658419	1:160073799	-0.52209	0.00281534	0.158586	-0.897322	-0.811053	-0.63069	-0.530386	-0.420842	-0.180186	-0.0139707	3172.98	1.00019	yes	0.004	0.5	15875	NB-ASE	1:160043589:C:T
chr1	1:160074680-160077030	rs6673449	1:160073908	-0.542612	0.00246402	0.149822	-0.886978	-0.814166	-0.642628	-0.552268	-0.451515	-0.231225	-0.0183332	3697.08	0.999732	yes	0.00225	0.5	15875	NB-ASE	1:160043698:A:G
chr1	1:160074680-160077030	rs4656874	1:160074832	-0.534668	0.00183616	0.114027	-0.818427	-0.748988	-0.611856	-0.537115	-0.460683	-0.302004	-0.226666	3856.53	0.999955	yes	0	0.5	15875	NB-ASE	1:160044622:T:C
chr1	1:160074680-160077030	rs7534307	1:160075588	-0.68083	0.0018867	0.110599	-0.939138	-0.894353	-0.754755	-0.681644	-0.606815	-0.464378	-0.395623	3436.32	0.999949	yes	0	0.5	15875	NB-ASE	1:160045378:T:C
chr1	1:160074680-160077030	rs1321650	1:160076068	-0.84177	0.00176599	0.100179	-1.08843	-1.02701	-0.910916	-0.844373	-0.777482	-0.633701	-0.56372	3217.93	1.00018	yes	0	0.5	15875	NB-ASE	1:160045858:G:A
chr1	1:160074680-160077030	rs1321649	1:160076182	-0.744286	0.00198577	0.10905	-1.03294	-0.957878	-0.814356	-0.743437	-0.673898	-0.521179	-0.447242	3015.72	1.0001	yes	0	0.5	15875	NB-ASE	1:160045972:A:G
chr1	1:160074680-160077030	rs1321648	1:160076230	-0.726213	0.00196755	0.110687	-0.997155	-0.936853	-0.801424	-0.727833	-0.6545	-0.502041	-0.434547	3164.77	0.999712	yes	0	0.5	15875	NB-ASE	1:160046020:T:C
chr1	1:160074680-160077030	rs6683605	1:160076361	-0.663574	0.0021499	0.119233	-0.961611	-0.8955	-0.745808	-0.663298	-0.58331	-0.428492	-0.357155	3075.78	0.999416	yes	0	0.5	15875	NB-ASE	1:160046151:T:C
chr1	1:160074680-160077030	rs6683709	1:160076471	-0.673117	0.00220134	0.125361	-0.989958	-0.91284	-0.758947	-0.674143	-0.594153	-0.412467	-0.328636	3243.04	0.999616	yes	0	0.5	15875	NB-ASE	1:160046261:T:G
chr1	1:160074680-160077030	rs6692257	1:160076657	-0.556165	0.00207716	0.135179	-0.873253	-0.80639	-0.648779	-0.55935	-0.472671	-0.271445	-0.177144	4235.25	0.999385	yes	0.00075	0.5	15875	NB-ASE	1:160046447:G:C
chr1	1:160077220-160078730	rs4656875	1:160077395	-0.673217	0.00173076	0.102154	-0.923797	-0.873371	-0.740974	-0.673628	-0.605086	-0.466051	-0.418009	3483.65	1.0001	yes	0	0.5	5551	NB-ASE	1:160047185:A:G
chr1	1:160077220-160078730	rs6703658	1:160078184	-0.613331	0.00204282	0.120234	-0.90734	-0.839119	-0.69652	-0.61491	-0.532717	-0.372089	-0.288135	3464.14	1.00063	yes	0	0.5	5551	NB-ASE	1:160047974:T:C
chr1	1:15678917-15682277	rs6675131	1:15681014	-0.521962	0.00155089	0.104869	-0.794835	-0.731421	-0.591436	-0.521126	-0.452899	-0.318317	-0.25489	4572.25	0.999511	yes	0.00025	0.5	21810	NB-ASE	1:16007509:T:C
chr1	1:15681137-15683237	rs78649940	1:15682529	-0.729919	0.00233667	0.120518	-1.03154	-0.969432	-0.809012	-0.731388	-0.647268	-0.493745	-0.407292	2660.14	0.999882	yes	0	0.5	17234	NB-ASE	1:16009024:G:T
chr1	1:15681137-15683237	rs12760698	1:15683319	-0.452433	0.00196404	0.118575	-0.766291	-0.693516	-0.528926	-0.449981	-0.374512	-0.223749	-0.146398	3644.89	1.00282	yes	0.00025	0.5	17234	NB-ASE	1:16009814:G:A
chr1	1:160162510-160163900	rs10158799	1:160165997	0.407769	0.00233592	0.120827	0.0197323	0.152698	0.336392	0.412201	0.486663	0.634006	0.708481	2675.54	1.00085	yes	0.00275	0.5	5723	NB-ASE	1:160135787:C:T
chr1	1:160162510-160163900	rs10157036	1:160166042	-0.421985	0.00175797	0.109899	-0.691761	-0.627565	-0.496192	-0.424204	-0.354405	-0.197935	-0.0630283	3908.11	1.00039	yes	0.00175	0.5	5723	NB-ASE	1:160135832:T:C
chr1	1:160162510-160163900	rs10797062	1:160166418	-0.464525	0.00156471	0.108272	-0.747232	-0.679693	-0.536263	-0.464865	-0.392896	-0.252386	-0.17007	4788.13	0.999508	yes	0.00025	0.5	5723	NB-ASE	1:160136208:G:A
chr1	1:160162510-160163900	rs7529215	1:160166560	-0.497003	0.00139085	0.10098	-0.758049	-0.696251	-0.565337	-0.494852	-0.430887	-0.299297	-0.239797	5271.16	1.00054	yes	0.00025	0.5	5723	NB-ASE	1:160136350:G:A
chr1	1:160260950-160263740	rs947496	1:160262716	-0.185767	0.0011311	0.056236	-0.318818	-0.286008	-0.223193	-0.189979	-0.155027	-0.0466688	-0.0120081	2471.88	1.00065	yes	0.0025	0.5	60388	NB-ASE	1:160232506:T:A
chr1	1:160260950-160263740	rs947495	1:160262886	-0.193112	0.00115029	0.0548432	-0.323019	-0.294526	-0.229476	-0.195069	-0.160499	-0.0664138	-0.0258753	2273.17	1.00141	yes	0.00075	0.5	60388	NB-ASE	1:160232676:G:A
chr1	1:160260950-160263740	rs6703880	1:160263930	-0.204371	0.00115483	0.0662692	-0.349902	-0.31915	-0.24887	-0.210227	-0.16966	-0.0376825	-0.0024591	3292.98	0.999513	yes	0.004	0.5	60388	NB-ASE	1:160233720:A:C
chr1	1:160260950-160263740	rs6661197	1:160264901	-0.203189	0.00116863	0.0659001	-0.353695	-0.316869	-0.247887	-0.208433	-0.165881	-0.0423621	-0.00878111	3179.93	1.00028	yes	0.00375	0.5	60388	NB-ASE	1:160234691:T:G
chr1	1:160260950-160263740	rs11265366	1:160266680	-0.236624	0.000853553	0.0644373	-0.395119	-0.355973	-0.278303	-0.238411	-0.197855	-0.0943269	-0.0262145	5699.2	0.999796	yes	0.00225	0.5	60388	NB-ASE	1:160236470:T:A
chr1	1:160260950-160263740	rs6677334	1:160267602	-0.223329	0.00195208	0.068866	-0.387936	-0.352048	-0.268051	-0.227637	-0.184907	-0.0575305	-0.00656894	1244.56	1.00216	yes	0.004	0.5	60388	NB	1:160237392:G:C
chr1	1:160260950-160263740	rs7552402	1:160268594	-0.211642	0.00112773	0.0630959	-0.370002	-0.327022	-0.253273	-0.215613	-0.176165	-0.0581189	-0.0100588	3130.34	1.00144	yes	0.004	0.5	60388	NB-ASE	1:160238384:A:C
chr1	1:160337460-160342170	rs7512872	1:160340573	-0.295806	0.00159922	0.0974011	-0.526872	-0.475851	-0.359745	-0.300564	-0.239201	-0.0590045	-0.00319871	3709.47	0.999534	yes	0.00375	0.5	30343	NB-ASE	1:160310363:A:G
chr1	1:160342240-160344840	rs1886417	1:160343943	-0.241193	0.00154231	0.0750911	-0.417227	-0.375002	-0.29092	-0.244714	-0.197798	-0.0570019	-0.00345888	2370.48	0.999608	yes	0.00375	0.5	32164	NB-ASE	1:160313733:C:A
chr1	1:160345930-160348360	rs6668576	1:160347231	-0.376145	0.000906874	0.0555744	-0.518864	-0.481	-0.413456	-0.376962	-0.339177	-0.26509	-0.2249	3755.4	1	yes	0	0.5	44763	NB-ASE	1:160317021:C:T
chr1	1:160345930-160348360	rs2038780	1:160347829	-0.382272	0.00120892	0.0643976	-0.541206	-0.506933	-0.426029	-0.382046	-0.340993	-0.25381	-0.200362	2837.56	0.999343	yes	0	0.5	44763	NB-ASE	1:160317619:C:T
chr1	1:160431800-160433390	rs10494343	1:160432749	0.449273	0.00310312	0.14396	0.00913832	0.13802	0.361432	0.457779	0.545531	0.715528	0.799693	2152.21	1.00021	yes	0.0035	0.5	7582	NB-ASE	1:160402539:T:C
chr1	1:160767290-160768110	rs12064520	1:160765730	0.44663	0.00225577	0.120221	0.0354564	0.204465	0.370846	0.452751	0.526905	0.671121	0.743555	2840.33	1.00149	yes	0.00275	0.5	4759	NB-ASE	1:160735520:T:A
chr1	1:160767290-160768110	rs546757	1:160767831	-0.408136	0.00148926	0.0998136	-0.646489	-0.592718	-0.475819	-0.411511	-0.34392	-0.202022	-0.0985958	4491.96	0.999493	yes	0.00025	0.5	4759	NB-ASE	1:160737621:G:A
chr1	1:160767290-160768110	rs528095	1:160768356	-0.363394	0.001601	0.0971678	-0.607939	-0.549543	-0.427293	-0.364397	-0.299572	-0.176317	-0.0501893	3683.52	1.00071	yes	0.0005	0.5	4759	NB-ASE	1:160738146:T:C
chr1	1:160767290-160768110	rs564833	1:160769581	-0.459906	0.00206804	0.117711	-0.737417	-0.67892	-0.539566	-0.465716	-0.386612	-0.216153	-0.0385314	3239.77	0.99974	yes	0.0025	0.5	4759	NB-ASE	1:160739371:G:C
chr1	1:160767290-160768110	rs504170	1:160770916	-0.443952	0.00190652	0.121714	-0.73246	-0.666894	-0.525248	-0.449758	-0.369694	-0.191699	-0.0234274	4075.68	1.00031	yes	0.002	0.5	4759	NB-ASE	1:160740706:A:G
chr1	1:160866870-160869790	rs4656946	1:160868408	0.791441	0.00169407	0.105745	0.502429	0.582392	0.720466	0.794079	0.865343	0.991851	1.05532	3896.33	1.00024	yes	0	0.5	23366	NB-ASE	1:160838198:T:C
chr1	1:160866870-160869790	rs914793	1:160869094	-0.499069	0.00290851	0.137157	-0.825627	-0.74615	-0.591886	-0.507792	-0.416936	-0.208109	-0.0159023	2223.79	1.00213	yes	0.0025	0.5	23366	NB-ASE	1:160838884:A:T
chr1	1:160866870-160869790	rs11265504	1:160870329	-0.50736	0.00223806	0.12987	-0.821331	-0.743717	-0.59462	-0.51279	-0.430793	-0.238096	-0.0367562	3367.27	0.999644	yes	0.00125	0.5	23366	NB-ASE	1:160840119:T:C
chr1	1:160866870-160869790	rs12566557	1:160870900	-0.518354	0.00228091	0.130681	-0.845137	-0.765075	-0.606454	-0.521893	-0.435519	-0.250709	-0.10014	3282.51	0.999922	yes	0.00075	0.491228	23366	NB-ASE	1:160840690:A:C
chr1	1:160866870-160869790	rs4017460	1:160872016	-0.472475	0.00287031	0.14206	-0.800208	-0.724079	-0.569757	-0.482958	-0.390537	-0.150107	-0.00553126	2449.55	0.999731	yes	0.0045	0.5	23366	NB-ASE	1:160841806:T:C
chr1	1:160875180-160876340	rs2184068	1:160873290	-0.499854	0.00207064	0.125598	-0.822847	-0.736961	-0.581281	-0.503362	-0.418921	-0.246185	-0.135783	3679.23	0.99962	yes	0.0005	0.5	8191	NB-ASE	1:160843080:C:T
chr1	1:160875180-160876340	rs6699162	1:160873827	-0.47842	0.00224952	0.133498	-0.796984	-0.72039	-0.566733	-0.484934	-0.396434	-0.202463	-0.0228086	3521.87	1.00082	yes	0.00325	0.5	8191	NB-ASE	1:160843617:G:A
chr1	1:160875180-160876340	rs11578752	1:160875699	-0.397502	0.00194078	0.112508	-0.668316	-0.598624	-0.473798	-0.403326	-0.328936	-0.15519	-0.0274027	3360.58	0.999956	yes	0.00325	0.49952	8191	NB-ASE	1:160845489:C:T
chr1	1:160875180-160876340	rs4656951	1:160875922	-0.407856	0.00161278	0.0981389	-0.641027	-0.591184	-0.47481	-0.410474	-0.345928	-0.211572	-0.0694896	3702.83	0.999718	yes	0	0.5	8191	NB-ASE	1:160845712:A:T
chr1	1:160875180-160876340	rs4656953	1:160876052	-0.379816	0.00181225	0.110004	-0.648584	-0.581675	-0.454297	-0.384399	-0.313442	-0.147153	-0.0273139	3684.56	1.0002	yes	0.0015	0.5	8191	NB-ASE	1:160845842:C:T
chr1	1:160875180-160876340	rs1333062	1:160876494	-0.401415	0.00157832	0.10932	-0.671362	-0.605637	-0.475071	-0.40408	-0.333979	-0.176103	-0.0437122	4797.45	0.999483	yes	0.002	0.5	8191	NB-ASE	1:160846284:T:G
chr1	1:160875180-160876340	rs17387157	1:160877274	-0.467791	0.00182578	0.108386	-0.73372	-0.669414	-0.540412	-0.471755	-0.399494	-0.248794	-0.148234	3524.09	0.999897	yes	0.0005	0.5	8191	NB-ASE	1:160847064:G:A
chr1	1:160875180-160876340	rs4656955	1:160877620	-0.489443	0.00210829	0.117293	-0.785379	-0.705988	-0.566165	-0.493549	-0.417159	-0.249866	-0.0574153	3095.17	1.00019	yes	0.00075	0.5	8191	NB-ASE	1:160847410:A:G
chr1	1:160875180-160876340	rs4656956	1:160877827	-0.451157	0.00180057	0.113632	-0.73416	-0.66627	-0.524617	-0.456345	-0.378315	-0.219311	-0.119832	3982.72	0.999152	yes	0.00075	0.5	8191	NB-ASE	1:160847617:C:T
chr1	1:15788327-15789757	rs7663	1:15786300	-0.549031	0.00304354	0.131788	-0.854989	-0.796696	-0.639092	-0.552637	-0.466533	-0.273333	-0.178208	1874.98	1.00281	yes	0.00025	0.5	14891	NB	1:16112795:A:G
chr1	1:15788327-15789757	rs1472554	1:15788838	0.493366	0.00125972	0.074417	0.29323	0.346133	0.444927	0.49479	0.543697	0.635632	0.684007	3489.77	0.999669	yes	0	0.5	14891	NB-ASE	1:16115333:C:G
chr1	1:161213450-161216410	rs11576415	1:161212418	0.366572	0.00207366	0.10755	0.0105461	0.139394	0.303197	0.370865	0.436627	0.564833	0.630338	2689.93	1.00088	yes	0.0035	0.5	47988	NB-ASE	1:161182208:C:G
chr1	1:161213450-161216410	rs11587213	1:161215085	0.293836	0.00127244	0.0783358	0.035856	0.135102	0.245945	0.296514	0.345517	0.44088	0.481203	3790.04	0.999994	yes	0.00175	0.5	47988	NB-ASE	1:161184875:A:G
chr1	1:161529700-161532660	rs2099684	1:161530340	-0.717573	0.00379334	0.182635	-1.19886	-1.07991	-0.837768	-0.72037	-0.593456	-0.358154	-0.241213	2318.05	1.00186	yes	0.00025	0.498463	29920	NB-ASE	1:161500130:A:G
chr1	1:161612080-161614370	rs553630	1:161612465	-0.610203	0.00519823	0.209666	-1.16364	-1.03657	-0.741568	-0.610101	-0.475935	-0.189481	-0.00794964	1626.83	1.00033	yes	0.005	0.456191	10150	NB-ASE	1:161582255:G:A
chr1	1:161612080-161614370	rs72633684	1:161612710	-0.58732	0.00298811	0.169944	-1.00324	-0.899629	-0.703138	-0.594038	-0.479018	-0.243834	-0.0448497	3234.58	1.00093	yes	0.0015	0.5	10150	NB-ASE	1:161582500:C:T
chr1	1:161635820-161636710	rs76408918	1:161635512	-1.17121	0.00674907	0.359863	-2.18635	-1.8965	-1.41437	-1.16308	-0.923141	-0.492404	-0.293847	2843.07	1.00009	yes	0.00075	0.5	4608	NB-ASE	1:161605302:G:T
chr1	1:161635820-161636710	rs56369941	NA:NA	-1.18761	0.00673879	0.354374	-2.10588	-1.88563	-1.42357	-1.17881	-0.937077	-0.520287	-0.331321	2765.42	0.999489	yes	0	0.5	4608	NB-ASE	1:161606971:A:T
chr1	1:161728120-161730110	rs12139524	1:161728870	-0.356779	0.00189763	0.0974252	-0.596658	-0.545471	-0.420764	-0.358832	-0.295585	-0.154703	-0.0498331	2635.83	1.0001	yes	0.002	0.5	4420	NB-ASE	1:161698660:C:A
chr1	1:161732620-161734420	rs10917809	1:161732020	0.491466	0.00287643	0.153343	0.0209364	0.170538	0.394207	0.494457	0.597422	0.771552	0.855328	2841.99	1.00133	yes	0.00225	0.5	6897	NB-ASE	1:161701810:G:A
chr1	1:161732620-161734420	rs10799934	1:161732351	0.516014	0.00354444	0.161097	0.005057	0.137908	0.421786	0.526215	0.619919	0.811471	0.902987	2065.77	1.00125	yes	0.004	0.5	6897	NB-ASE	1:161702141:C:A
chr1	1:162229160-162230120	rs7536043	1:162225320	0.488148	0.00217515	0.118476	0.101479	0.243329	0.41454	0.490716	0.567422	0.707827	0.765602	2966.74	0.999924	yes	0.001	0.5	8914	NB-ASE	1:162195110:C:T
chr1	1:162229160-162230120	rs4657175	1:162225948	0.489583	0.00267283	0.121413	0.0465715	0.238565	0.415127	0.4964	0.570427	0.712179	0.774646	2063.42	1.00212	yes	0.00075	0.5	8914	NB-ASE	1:162195738:T:G
chr1	1:162229160-162230120	rs12123267	1:162229561	0.635098	0.00160959	0.100191	0.354487	0.434782	0.569269	0.634831	0.704927	0.829658	0.890761	3874.59	0.99929	yes	0	0.5	8914	NB-ASE	1:162199351:C:T
chr1	1:162229160-162230120	rs4424487	1:162229572	-0.453001	0.00197491	0.1037	-0.736254	-0.652928	-0.522779	-0.453029	-0.387333	-0.244016	-0.181089	2757.15	1.0009	yes	0.00025	0.5	8914	NB-ASE	1:162199362:T:A
chr1	1:162411780-162413200	rs72703856	1:162408711	0.665145	0.00552999	0.193005	0.00779654	0.25968	0.544106	0.674876	0.792286	1.01902	1.10561	1218.12	1.0025	yes	0.004	0.5	4179	NB	1:162378501:G:A
chr1	1:162411780-162413200	rs12745630	1:162412043	-0.990417	0.00243964	0.139116	-1.33598	-1.25724	-1.08541	-0.992948	-0.897988	-0.708957	-0.6015	3251.66	0.999975	yes	0	0.5	4179	NB-ASE	1:162381833:C:G
chr1	1:162411780-162413200	rs2680923	1:162413716	1.00203	0.00178804	0.127393	0.612264	0.735422	0.924107	1.00544	1.08911	1.2345	1.30025	5076.14	0.999565	yes	0	0.5	4179	NB-ASE	1:162383506:A:C
chr1	1:162411780-162413200	rs164130	1:162414313	0.95036	0.00213291	0.147122	0.52974	0.640433	0.860196	0.960783	1.05137	1.20936	1.30109	4757.84	0.999916	yes	0	0.5	4179	NB-ASE	1:162384103:G:A
chr1	1:162411780-162413200	rs164129	1:162414451	1.01915	0.00320959	0.143188	0.590721	0.714709	0.930885	1.02386	1.11582	1.28282	1.35976	1990.29	1.00163	yes	0	0.5	4179	NB	1:162384241:T:C
chr1	1:162411780-162413200	rs164128	1:162415721	0.835962	0.00416178	0.174412	0.235836	0.460638	0.731903	0.848117	0.956894	1.13007	1.20559	1756.28	1.00194	yes	0.0015	0.5	4179	NB-ASE	1:162385511:G:T
chr1	1:162411780-162413200	rs164408	1:162417813	0.789323	0.00471554	0.18616	0.0140393	0.389485	0.683853	0.810661	0.917144	1.08925	1.16748	1558.51	1.00085	yes	0.0035	0.5	4179	NB-ASE	1:162387603:A:G
chr1	1:162411780-162413200	rs164409	1:162417865	0.816932	0.00362496	0.176215	0.226257	0.414277	0.717225	0.834934	0.93702	1.10841	1.17883	2363.09	0.999675	yes	0.0015	0.5	4179	NB-ASE	1:162387655:T:C
chr1	1:15963527-15965777	rs848195	1:15960027	-0.410981	0.00208606	0.124645	-0.720639	-0.646012	-0.492963	-0.414155	-0.332409	-0.150717	-0.0235618	3570.2	0.999931	yes	0.00275	0.5	9194	NB-ASE	1:16286522:A:G
chr1	1:15964247-15967427	rs848199	1:15966247	-0.411654	0.00116488	0.0768086	-0.596983	-0.559327	-0.462948	-0.413341	-0.361989	-0.256567	-0.209311	4347.71	0.999479	yes	0	0.5	34601	NB-ASE	1:16292742:C:T
chr1	1:16055487-16056197	rs12756714	1:16056154	-0.446024	0.00267271	0.133121	-0.787962	-0.705655	-0.53476	-0.447136	-0.358987	-0.185301	-0.0428642	2480.77	1.0015	yes	0.00075	0.5	2567	NB-ASE	1:16382649:T:C
chr1	1:165537020-165538180	rs61800629	1:165537552	-0.966284	0.0048527	0.277041	-1.72961	-1.55331	-1.13857	-0.960471	-0.791705	-0.442262	-0.195541	3259.28	1.00028	yes	0.00025	0.5	7291	NB-ASE	1:165506789:A:T
chr1	1:165597300-165599380	rs11802672	1:165592798	0.463238	0.00280889	0.129519	0.00990961	0.199026	0.383253	0.468384	0.549339	0.705401	0.776941	2126.16	1.00088	yes	0.004	0.497006	32897	NB-ASE	1:165562035:G:A
chr1	1:165597300-165599380	rs16847487	1:165598733	0.487216	0.00216908	0.121979	0.0810393	0.226741	0.412334	0.493798	0.569214	0.718651	0.778856	3162.45	1.00053	yes	0.001	0.5	32897	NB-ASE	1:165567970:C:G
chr1	1:165600580-165601730	rs6682771	1:165600871	0.351689	0.00203972	0.109103	0.00527353	0.120492	0.283741	0.355527	0.424144	0.555574	0.614416	2861.11	0.999758	yes	0.00425	0.5	6441	NB-ASE	1:165570108:C:G
chr1	1:165685610-165687500	rs4578194	1:165681379	0.766748	0.00376572	0.164431	0.0839584	0.412939	0.671289	0.780495	0.87988	1.05444	1.13573	1906.66	0.999736	yes	0.00125	0.5	8161	NB-ASE	1:165650616:C:T
chr1	1:165685610-165687500	rs7546215	1:165686867	1.15754	0.00172468	0.0843105	0.938071	0.988409	1.10181	1.15841	1.21439	1.31748	1.36175	2389.72	0.999581	yes	0	0.5	8161	NB-ASE	1:165656104:C:T
chr1	1:165685610-165687500	rs7546322	1:165686995	1.11053	0.00158526	0.08749	0.881246	0.932659	1.0532	1.1124	1.169	1.27837	1.33408	3045.9	1.00086	yes	0	0.5	8161	NB-ASE	1:165656232:C:T
chr1	1:165685610-165687500	rs4657463	1:165688358	1.0081	0.00160123	0.115515	0.666058	0.75393	0.936492	1.01415	1.08848	1.2092	1.27606	5204.43	1.00021	yes	0	0.5	8161	NB-ASE	1:165657595:C:G
chr1	1:165685610-165687500	rs4646885	1:165689361	0.940436	0.00232545	0.130384	0.527626	0.663957	0.859151	0.949779	1.03107	1.16908	1.23953	3143.65	0.999843	yes	0	0.5	8161	NB-ASE	1:165658598:C:T
chr1	1:165685610-165687500	rs10918245	1:165690928	1.07556	0.00231877	0.108897	0.758431	0.851939	1.00464	1.07913	1.1495	1.27468	1.34723	2205.57	1.00264	yes	0	0.5	8161	NB	1:165660165:G:A
chr1	1:165862150-165863460	rs12075898	1:165861856	0.386024	0.00245405	0.11329	0.00405432	0.14455	0.317287	0.391088	0.461218	0.586044	0.656229	2131.17	1.00211	yes	0.0045	0.5	6733	NB-ASE	1:165831093:C:T
chr1	1:165862150-165863460	rs12066877	1:165862848	0.426116	0.00152651	0.095862	0.134928	0.236426	0.364586	0.428809	0.492395	0.601463	0.677263	3943.61	0.999643	yes	0.00025	0.5	6733	NB-ASE	1:165832085:G:T
chr1	1:165862150-165863460	rs72699986	1:165862984	0.420813	0.00158841	0.102627	0.152964	0.219413	0.352528	0.421517	0.49056	0.612889	0.673657	4174.42	0.999769	yes	0.00075	0.5	6733	NB-ASE	1:165832221:C:G
chr1	1:165862150-165863460	rs7549754	1:165863746	0.362831	0.00207973	0.106716	0.0151105	0.128063	0.301899	0.366293	0.434107	0.557004	0.611711	2632.97	0.999382	yes	0.0015	0.5	6733	NB-ASE	1:165832983:G:T
chr1	1:16292897-16294687	rs6661454	1:16288452	0.55871	0.00291072	0.13706	0.182724	0.282835	0.468133	0.560309	0.649023	0.827961	0.917065	2217.28	0.999506	yes	0	0.5	14645	NB-ASE	1:16614947:A:T
chr1	1:16292897-16294687	rs2994142	1:16293665	0.473187	0.00160248	0.101157	0.209377	0.275665	0.405613	0.471958	0.540275	0.677532	0.728556	3984.83	1.00011	yes	0	0.5	14645	NB-ASE	1:16620160:T:C
chr1	1:16292897-16294687	rs1007150	1:16294688	0.469901	0.00355628	0.138654	0.0103056	0.183231	0.3835	0.476155	0.56092	0.722291	0.808962	1520.11	1.00267	yes	0.004	0.5	14645	NB-ASE	1:16621183:C:T
chr1	1:16302857-16303507	rs2983159	1:16299017	0.499905	0.00269085	0.151757	0.0203496	0.198807	0.400509	0.502405	0.601954	0.786341	0.902123	3180.66	1.00209	yes	0.002	0.5	3043	NB-ASE	1:16625512:A:T
chr1	1:16302857-16303507	rs9439615	1:16307094	0.511162	0.00461945	0.162322	0.00657948	0.162564	0.414463	0.514219	0.618044	0.812071	0.9247	1234.73	1.00214	yes	0.004	0.492958	3043	NB	1:16633589:A:G
chr1	1:166488760-166491380	rs6691101	1:166488537	-0.252345	0.00149737	0.0857718	-0.4541	-0.405093	-0.308563	-0.258776	-0.202849	-0.0356987	-0.000346368	3281.19	1.00014	yes	0.00475	0.5	44035	NB-ASE	1:166457774:C:T
chr1	1:166488760-166491380	rs10918487	1:166489353	0.260613	0.00152719	0.0796018	0.0149096	0.0757729	0.212538	0.264623	0.31411	0.40774	0.453269	2716.81	0.999627	yes	0.003	0.5	44035	NB-ASE	1:166458590:C:A
chr1	1:1741030-1741370	rs2377206	1:1736472	-0.96921	0.0051399	0.237009	-1.50348	-1.3931	-1.13844	-0.979064	-0.817102	-0.480402	-0.270836	2126.28	1.00021	yes	0.00025	0.5	1570	NB	1:1667911:C:T
chr1	1:167081940-167083720	rs1041236	1:167085743	0.343518	0.00182813	0.104039	0.00553741	0.118093	0.281899	0.347562	0.413977	0.534551	0.594709	3238.76	0.999592	yes	0.004	0.5	9322	NB-ASE	1:167054980:C:T
chr1	1:167090060-167091490	rs2281962	1:167090523	-0.419854	0.00184134	0.111586	-0.701052	-0.639752	-0.493245	-0.421659	-0.347997	-0.201922	-0.068871	3672.44	0.99926	yes	0.001	0.5	21243	NB-ASE	1:167059760:A:G
chr1	1:167090060-167091490	rs2281960	1:167090596	-0.442439	0.00131036	0.0884899	-0.67079	-0.617686	-0.501985	-0.441038	-0.383657	-0.270755	-0.208785	4560.46	1.0011	yes	0	0.5	21243	NB-ASE	1:167059833:A:G
chr1	1:167090060-167091490	rs35777372	1:167090843	-0.286679	0.00132017	0.0822687	-0.506233	-0.4436	-0.339621	-0.289356	-0.235497	-0.119751	-0.0226121	3883.36	0.999551	yes	0.00225	0.5	21243	NB-ASE	1:167060080:T:C
chr1	1:167090060-167091490	rs12088259	1:167095766	0.379352	0.00199204	0.104652	0.025844	0.162954	0.314447	0.380221	0.449651	0.57448	0.629685	2759.94	1.00147	yes	0.00225	0.5	21243	NB-ASE	1:167065003:G:C
chr1	1:1741030-1741370	rs4648793	1:1740343	0.882668	0.00633575	0.211283	0.263866	0.451239	0.751029	0.892139	1.02708	1.26738	1.36369	1112.08	1.00022	yes	0.00075	0.5	1570	NB	1:1671782:C:T
chr1	1:1741030-1741370	rs72634839	1:1742672	-1.06365	0.00462945	0.215756	-1.55321	-1.46062	-1.21515	-1.07419	-0.921875	-0.616567	-0.444328	2172.04	0.999898	yes	0	0.5	1570	NB	1:1674111:C:T
chr1	1:1741030-1741370	rs11486028	1:1743238	-1.05645	0.00469165	0.21252	-1.54741	-1.44541	-1.20442	-1.0634	-0.919531	-0.603319	-0.444193	2051.86	0.999701	yes	0	0.5	1570	NB	1:1674677:G:C
chr1	1:167540960-167541930	rs61096492	1:167535995	-0.626821	0.00309759	0.210165	-1.1888	-1.0406	-0.768544	-0.62519	-0.486669	-0.217977	-0.00886275	4603.36	1.00023	yes	0.00375	0.5	6058	NB-ASE	1:167505232:G:A
chr1	1:167562060-167564720	rs909939	1:167563333	0.282546	0.00183628	0.0884389	0.00613553	0.0675379	0.230021	0.287819	0.341228	0.446887	0.489132	2319.57	1.00071	yes	0.00425	0.5	30186	NB-ASE	1:167532570:A:G
chr1	1:167631170-167634050	rs79985786	1:167632450	-0.434529	0.00184627	0.118489	-0.732326	-0.655047	-0.513459	-0.439689	-0.359043	-0.192542	-0.0499586	4118.75	0.999257	yes	0.00225	0.5	20312	NB-ASE	1:167601687:A:T
chr1	1:167791130-167792990	rs3738231	1:167786658	-0.486631	0.0023973	0.137976	-0.829658	-0.739131	-0.575696	-0.490415	-0.401899	-0.208821	-0.0191703	3312.53	0.999323	yes	0.004	0.5	13122	NB-ASE	1:167755895:T:C
chr1	1:167791130-167792990	rs41270734	1:167788371	-0.65299	0.00512051	0.227116	-1.18777	-1.08763	-0.80997	-0.659018	-0.51046	-0.150653	-0.00499793	1967.3	1.00067	yes	0.00375	0.5	13122	NB-ASE	1:167757608:T:C
chr1	1:167791130-167792990	rs80115209	1:167791924	-0.641353	0.00383036	0.184672	-1.12668	-0.983649	-0.76119	-0.648013	-0.525532	-0.26804	-0.0124306	2324.46	1.00077	yes	0.00425	0.5	13122	NB-ASE	1:167761161:C:G
chr1	1:167791130-167792990	rs74120686	1:167793217	-0.673703	0.00418196	0.220768	-1.22374	-1.09185	-0.821348	-0.68313	-0.535423	-0.198244	-0.00935341	2786.83	1.00031	yes	0.00325	0.5	13122	NB-ASE	1:167762454:T:C
chr1	1:168148690-168149480	rs66937201	1:168148073	-0.572844	0.00445781	0.198874	-1.06263	-0.942523	-0.706803	-0.578454	-0.450624	-0.131906	-0.00895856	1990.26	1.00129	yes	0.0035	0.5	3415	NB	1:168117311:T:A
chr1	1:168148690-168149480	rs2902570	1:168149054	-0.784223	0.00209971	0.153197	-1.17386	-1.08248	-0.887592	-0.786071	-0.684897	-0.482316	-0.373834	5323.28	1.00094	yes	0	0.5	3415	NB-ASE	1:168118292:G:A
chr1	1:168148690-168149480	rs4551572	1:168151227	-0.573317	0.00587897	0.195153	-1.08036	-0.958275	-0.703775	-0.573631	-0.451428	-0.154338	-0.00401976	1101.91	1.00332	yes	0.0045	0.5	3415	NB	1:168120465:T:C
chr1	1:168286880-168287490	rs10047145	1:168286984	-0.348484	0.0015178	0.0996613	-0.605201	-0.54049	-0.411116	-0.349785	-0.286382	-0.145009	-0.0175205	4311.47	1.00035	yes	0.003	0.5	2272	NB-ASE	1:168256222:G:T
chr1	1:168286880-168287490	rs11585575	1:168287189	-0.325095	0.00193898	0.103077	-0.580474	-0.51299	-0.392126	-0.329907	-0.264942	-0.0756431	-0.000984941	2826.02	1.00203	yes	0.005	0.5	2272	NB-ASE	1:168256427:A:G
chr1	1:168286880-168287490	rs12758597	1:168287267	-0.387132	0.00172508	0.0868045	-0.603374	-0.554509	-0.446016	-0.387821	-0.329804	-0.210245	-0.144302	2532.02	1.00134	yes	0	0.5	2272	NB-ASE	1:168256505:G:C
chr1	1:168286880-168287490	rs10918864	1:168287526	-0.338728	0.0014972	0.0951043	-0.565605	-0.51981	-0.402486	-0.340968	-0.279712	-0.144536	-0.0449593	4034.98	0.999709	yes	0.00025	0.5	2272	NB-ASE	1:168256764:G:A
chr1	1:16513427-16514947	rs157257	NA:NA	-1.21198	0.0043314	0.243723	-1.73353	-1.63575	-1.39077	-1.2263	-1.04792	-0.699802	-0.508657	3166.18	1.00063	yes	0	0.428315	19712	NB-ASE	1:16841192:T:C
chr1	1:16513427-16514947	rs156906	1:16517095	-1.3482	0.005248	0.176598	-1.71202	-1.64169	-1.47086	-1.36646	-1.25103	-0.934379	-0.755292	1132.36	1.00142	yes	0	0.5	19712	NB	1:16843590:T:A
chr1	1:16513427-16514947	rs156908	1:16518353	-1.34979	0.00422408	0.180455	-1.74199	-1.65181	-1.47273	-1.37017	-1.24881	-0.932117	-0.725633	1825.04	1.00037	yes	0	0.5	19712	NB	1:16844848:T:C
chr1	1:16513427-16514947	rs156913	1:16519540	-1.34826	0.00455877	0.179904	-1.72882	-1.65068	-1.46955	-1.36718	-1.252	-0.939432	-0.699474	1557.35	1.00059	yes	0	0.5	19712	NB	1:16846035:C:G
chr1	1:168554570-168556220	rs77819342	1:168555275	-0.808453	0.00283707	0.203981	-1.32333	-1.2054	-0.94398	-0.809973	-0.673919	-0.399794	-0.285665	5169.37	0.999625	yes	0.00075	0.5	4044	NB-ASE	1:168524513:A:C
chr1	1:169109450-169111190	rs1200135	1:169110030	-0.38549	0.00151458	0.0988927	-0.62535	-0.573562	-0.450112	-0.388125	-0.321893	-0.185928	-0.0557773	4263.31	1.00036	yes	0.00075	0.5	5829	NB-ASE	1:169079268:A:G
chr1	1:169110480-169112320	rs1200137	1:169111197	-0.5235	0.00159379	0.119386	-0.822173	-0.752944	-0.605165	-0.5261	-0.443944	-0.282584	-0.209306	5611.1	0.999725	yes	0	0.5	5105	NB-ASE	1:169080435:T:C
chr1	1:169583910-169587450	rs3753305	1:169584820	0.329793	0.00181633	0.0904801	0.0326344	0.144443	0.272459	0.332841	0.38846	0.501913	0.552708	2481.51	1.00078	yes	0.0015	0.5	38385	NB-ASE	1:169554058:C:G
chr1	1:169667080-169668050	rs112961336	1:169662211	-0.736451	0.00260267	0.148683	-1.09919	-1.02077	-0.838566	-0.73939	-0.638249	-0.438427	-0.334635	3263.53	0.999684	yes	0	0.5	5516	NB	1:169631449:G:A
chr1	1:169667080-169668050	rs111940666	1:169662225	-0.727067	0.00255247	0.15131	-1.13219	-1.01668	-0.826994	-0.727011	-0.622721	-0.433184	-0.357209	3514.09	0.999786	yes	0	0.490196	5516	NB	1:169631463:C:T
chr1	1:169667080-169668050	rs7549451	1:169662499	-0.730673	0.00256317	0.150227	-1.0961	-1.01764	-0.832017	-0.733301	-0.631398	-0.417305	-0.32623	3435.13	0.999868	yes	0	0.5	5516	NB	1:169631737:C:T
chr1	1:169667080-169668050	rs7549895	1:169662939	-0.810427	0.00206576	0.146647	-1.1963	-1.09036	-0.907256	-0.811177	-0.715253	-0.515588	-0.425001	5039.5	0.999918	yes	0	0.5	5516	NB-ASE	1:169632177:C:T
chr1	1:169667080-169668050	rs12409276	1:169663889	-0.731081	0.00267165	0.152415	-1.11731	-1.02322	-0.836387	-0.731646	-0.629744	-0.421489	-0.310935	3254.61	1.00067	yes	0	0.5	5516	NB	1:169633127:G:T
chr1	1:169667080-169668050	rs12409287	1:169663892	-0.729147	0.00250918	0.14895	-1.0969	-1.00835	-0.829531	-0.734022	-0.632464	-0.42253	-0.325348	3523.86	1.0001	yes	0	0.5	5516	NB	1:169633130:G:T
chr1	1:169667080-169668050	rs10919218	1:169664933	-0.730406	0.00260447	0.151081	-1.09772	-1.02291	-0.830309	-0.729665	-0.632821	-0.417297	-0.298675	3364.98	0.999542	yes	0	0.5	5516	NB	1:169634171:C:T
chr1	1:169667080-169668050	rs55647251	1:169665304	-0.728679	0.00253514	0.146857	-1.09342	-1.00382	-0.828924	-0.731243	-0.631255	-0.432062	-0.312885	3355.71	1.00097	yes	0	0.5	5516	NB	1:169634542:G:A
chr1	1:169667080-169668050	rs112716472	1:169665425	-0.729211	0.00263222	0.151448	-1.11695	-1.02623	-0.830254	-0.731847	-0.631033	-0.416737	-0.300445	3310.43	1.00035	yes	0	0.5	5516	NB	1:169634663:T:C
chr1	1:169667080-169668050	rs112117524	1:169665513	-0.725621	0.00248458	0.155175	-1.11852	-1.0331	-0.830304	-0.727434	-0.623925	-0.421522	-0.318659	3900.67	0.999509	yes	0	0.5	5516	NB	1:169634751:G:C
chr1	1:169667080-169668050	rs7517396	1:169666615	-0.789638	0.00239217	0.154306	-1.19619	-1.09206	-0.890064	-0.789425	-0.68637	-0.487589	-0.389203	4160.82	1.00134	yes	0	0.5	5516	NB-ASE	1:169635853:G:A
chr1	1:169667080-169668050	rs35979431	1:169667840	-0.869996	0.00187594	0.137648	-1.21772	-1.13256	-0.96403	-0.874101	-0.776938	-0.599496	-0.505109	5383.97	0.999631	yes	0	0.49494	5516	NB-ASE	1:169637078:C:T
chr1	1:169667080-169668050	rs56390476	1:169668125	-0.688669	0.00196207	0.145436	-1.04769	-0.973974	-0.785458	-0.691485	-0.593633	-0.401666	-0.291224	5494.36	0.999917	yes	0.00025	0.5	5516	NB-ASE	1:169637363:G:T
chr1	1:169667080-169668050	rs55776109	1:169668149	-0.644239	0.00246264	0.154733	-1.01091	-0.937268	-0.747511	-0.648018	-0.544917	-0.327472	-0.21763	3947.89	0.999558	yes	0.00025	0.5	5516	NB-ASE	1:169637387:C:T
chr1	1:169667080-169668050	rs36102001	1:169669291	-0.723081	0.0027903	0.157675	-1.13225	-1.02373	-0.825842	-0.724346	-0.622309	-0.406508	-0.288989	3193.19	1.00026	yes	0	0.5	5516	NB	1:169638529:G:A
chr1	1:169667080-169668050	rs113590219	1:169669449	-0.722097	0.00207762	0.154809	-1.10665	-1.02287	-0.82622	-0.724802	-0.618825	-0.413528	-0.293503	5552.15	0.999988	yes	0	0.5	5516	NB-ASE	1:169638687:A:G
chr1	1:169667080-169668050	rs111723009	1:169669792	-0.763836	0.00233063	0.14807	-1.14196	-1.04696	-0.864226	-0.766676	-0.670441	-0.455133	-0.369876	4036.34	0.999881	yes	0	0.5	5516	NB-ASE	1:169639030:G:A
chr1	1:169667080-169668050	rs113231014	1:169669973	-0.733189	0.00225446	0.155899	-1.14122	-1.03833	-0.837334	-0.732696	-0.629453	-0.41746	-0.319936	4781.88	0.999766	yes	0	0.5	5516	NB-ASE	1:169639211:A:G
chr1	1:169667080-169668050	rs7525461	1:169670871	-0.681824	0.00288996	0.164143	-1.08519	-0.988717	-0.79278	-0.687001	-0.573343	-0.350228	-0.229395	3226	0.999249	yes	0.0005	0.5	5516	NB-ASE	1:169640109:T:C
chr1	1:169667080-169668050	rs72712053	1:169671500	-0.6392	0.0034151	0.165294	-1.02308	-0.938726	-0.751206	-0.647329	-0.539233	-0.291669	-0.0607415	2342.66	1.00225	yes	0.00075	0.5	5516	NB-ASE	1:169640642:T:G
chr1	1:169667080-169668050	rs72712055	1:169671523	-0.65173	0.00269068	0.16076	-1.03917	-0.952237	-0.762396	-0.653295	-0.547026	-0.317387	-0.196678	3569.71	1.00022	yes	0.00075	0.5	5516	NB-ASE	1:169640665:T:C
chr1	1:169694930-169697810	rs4987358	1:169696410	-0.424138	0.00258719	0.123504	-0.735735	-0.657904	-0.506002	-0.427135	-0.345304	-0.171874	-0.0169229	2278.8	1.00253	yes	0.0025	0.5	16114	NB-ASE	1:169665551:G:T
chr1	1:169694930-169697810	rs2223286	1:169696491	-0.499539	0.00165037	0.10751	-0.76779	-0.707569	-0.570725	-0.499321	-0.42953	-0.289059	-0.18502	4243.61	1.00009	yes	0.00025	0.5	16114	NB-ASE	1:169665632:T:C
chr1	1:170020940-170021320	rs78453892	1:170021044	0.821685	0.00228208	0.160381	0.391651	0.493167	0.715353	0.824096	0.930437	1.12156	1.21124	4939.06	0.999632	yes	0	0.5	1759	NB-ASE	1:169990185:G:C
chr1	1:171434410-171435950	rs12028255	1:171429609	-1.50619	0.00532065	0.257617	-2.04544	-1.95417	-1.68921	-1.52119	-1.34724	-0.941986	-0.749907	2344.33	1.00034	yes	0	0.5	18067	NB-ASE	1:171398748:G:A
chr1	1:171434410-171435950	rs12033310	1:171429628	-1.45356	0.00502131	0.268581	-2.00847	-1.90065	-1.65181	-1.47914	-1.28283	-0.866606	-0.677249	2860.98	1.00197	yes	0	0.5	18067	NB-ASE	1:171398767:T:C
chr1	1:171434410-171435950	rs12031098	1:171429696	-1.41152	0.00547167	0.268645	-1.96995	-1.87968	-1.60066	-1.4341	-1.23881	-0.812804	-0.624738	2410.57	0.999497	yes	0	0.5	18067	NB-ASE	1:171398835:C:T
chr1	1:171434410-171435950	rs12032556	1:171429857	-1.57418	0.00514058	0.244452	-2.09803	-1.986	-1.75078	-1.58999	-1.42937	-1.02007	-0.830823	2261.32	0.999761	yes	0	0.5	18067	NB	1:171398996:A:G
chr1	1:171434410-171435950	rs10912984	1:171430541	-1.56292	0.0056095	0.253438	-2.09038	-1.98846	-1.73873	-1.5861	-1.41283	-1.01053	-0.749425	2041.24	0.999726	yes	0	0.5	18067	NB	1:171399680:A:T
chr1	1:171434410-171435950	rs12749160	1:171430747	-1.56887	0.00509129	0.249979	-2.10868	-1.98799	-1.74718	-1.58764	-1.41547	-1.01808	-0.802654	2410.75	1.00021	yes	0	0.5	18067	NB	1:171399886:A:T
chr1	1:171434410-171435950	rs8179425	1:171430855	-1.56947	0.00604798	0.255976	-2.08875	-1.98281	-1.75792	-1.59377	-1.41481	-0.994659	-0.788438	1791.35	1.00013	yes	0	0.5	18067	NB	1:171399994:T:A
chr1	1:171434410-171435950	rs8179347	1:171431165	-1.56614	0.00536751	0.253085	-2.10575	-1.99605	-1.74645	-1.58868	-1.41443	-0.997628	-0.712279	2223.24	1.00043	yes	0	0.5	18067	NB	1:171400304:G:T
chr1	1:171434410-171435950	rs10912990	1:171431377	-1.42635	0.00526463	0.262989	-1.99608	-1.88074	-1.60827	-1.44617	-1.26339	-0.853834	-0.63761	2495.39	1.00075	yes	0	0.5	18067	NB-ASE	1:171400516:A:G
chr1	1:171434410-171435950	rs10912991	1:171433104	-1.54711	0.0051378	0.253595	-2.08357	-1.97735	-1.72133	-1.56917	-1.39868	-0.979817	-0.712217	2436.27	1.00012	yes	0	0.5	18067	NB-ASE	1:171402243:A:G
chr1	1:171434410-171435950	rs10912992	1:171434228	-1.23869	0.00355102	0.216659	-1.7958	-1.65666	-1.38257	-1.23941	-1.10057	-0.798669	-0.656495	3722.59	1.00055	yes	0	0.5	18067	NB-ASE	1:171403367:C:T
chr1	1:171434410-171435950	rs34570864	1:171434471	-1.30506	0.00313725	0.205467	-1.84246	-1.70914	-1.44024	-1.3068	-1.17304	-0.899492	-0.750802	4289.3	0.999361	yes	0	0.485488	18067	NB-ASE	1:171403610:G:C
chr1	1:171434410-171435950	rs34038212	1:171434501	-1.48	0.00475457	0.243471	-2.00729	-1.89989	-1.65407	-1.50248	-1.32389	-0.937787	-0.793709	2622.24	1.00126	yes	0	0.489066	18067	NB-ASE	1:171403640:G:A
chr1	1:171434410-171435950	rs55823147	1:171434538	-1.29497	0.0039811	0.216862	-1.82813	-1.71849	-1.44009	-1.29477	-1.15384	-0.865	-0.686611	2967.29	0.99992	yes	0	0.496038	18067	NB-ASE	1:171403677:G:T
chr1	1:171434410-171435950	rs34855345	1:171434641	-1.30735	0.00306332	0.203854	-1.82456	-1.69891	-1.44199	-1.30964	-1.1723	-0.896263	-0.748211	4428.47	0.99986	yes	0	0.498759	18067	NB-ASE	1:171403780:T:C
chr1	1:171434410-171435950	rs34643775	1:171434659	-1.64996	0.0036692	0.212194	-2.11749	-2.02162	-1.79686	-1.66313	-1.517	-1.18069	-1.00411	3344.43	1.00134	yes	0	0.499008	18067	NB-ASE	1:171403798:C:T
chr1	1:171434410-171435950	rs35759836	1:171434723	-1.4013	0.00343828	0.217321	-1.93094	-1.8143	-1.54807	-1.40349	-1.25426	-0.967639	-0.841551	3995.04	1.00037	yes	0	0.5	18067	NB-ASE	1:171403862:G:C
chr1	1:171434410-171435950	rs36067827	1:171434846	-1.40486	0.00443391	0.22685	-1.96736	-1.82859	-1.56475	-1.40353	-1.25131	-0.950376	-0.822615	2617.6	1.00044	yes	0	0.498677	18067	NB-ASE	1:171403985:G:C
chr1	1:171434410-171435950	rs34646870	1:171434878	-1.72575	0.00429332	0.221878	-2.21464	-2.1046	-1.879	-1.74578	-1.59372	-1.2201	-1.0419	2670.82	1	yes	0	0.495798	18067	NB-ASE	1:171404017:C:T
chr1	1:171434410-171435950	rs35665637	1:171434900	-1.32278	0.0040144	0.228267	-1.87259	-1.76489	-1.47457	-1.31981	-1.174	-0.865494	-0.687771	3233.3	1.00018	yes	0	0.496946	18067	NB-ASE	1:171404039:T:C
chr1	1:171434410-171435950	rs12032308	1:171434984	-1.32292	0.00388162	0.223464	-1.87148	-1.7559	-1.47574	-1.32368	-1.1752	-0.868035	-0.739799	3314.29	1.00011	yes	0	0.5	18067	NB-ASE	1:171404123:A:G
chr1	1:171434410-171435950	rs11803578	1:171435122	-1.36296	0.00420315	0.222115	-1.8756	-1.78138	-1.51575	-1.3634	-1.21837	-0.917929	-0.760652	2792.59	0.999765	yes	0	0.5	18067	NB-ASE	1:171404261:C:G
chr1	1:171434410-171435950	rs10912993	1:171435452	-1.28866	0.00301016	0.203228	-1.80468	-1.69672	-1.42599	-1.29	-1.15078	-0.881567	-0.757491	4558.15	0.999584	yes	0	0.5	18067	NB-ASE	1:171404591:C:T
chr1	1:171434410-171435950	rs12031933	1:171436047	-1.23506	0.00362806	0.220914	-1.78383	-1.6614	-1.38596	-1.23968	-1.09067	-0.788854	-0.643896	3707.63	0.99968	yes	0	0.5	18067	NB-ASE	1:171405186:C:T
chr1	1:171434410-171435950	rs12032003	1:171436215	-1.21258	0.00391855	0.219769	-1.79354	-1.63913	-1.35307	-1.2167	-1.0749	-0.765597	-0.609546	3145.45	1.00119	yes	0	0.5	18067	NB-ASE	1:171405354:C:T
chr1	1:171434410-171435950	rs2421811	1:171436892	-1.24754	0.00383599	0.222373	-1.79802	-1.67822	-1.39323	-1.24819	-1.10289	-0.807599	-0.622396	3360.55	1.00053	yes	0	0.5	18067	NB-ASE	1:171406031:A:T
chr1	1:171434410-171435950	rs2901543	1:171437021	-1.46137	0.0059751	0.273175	-2.04129	-1.93135	-1.6523	-1.49407	-1.29746	-0.834991	-0.615729	2090.22	1.00057	yes	0	0.5	18067	NB-ASE	1:171406160:T:C
chr1	1:171434410-171435950	rs10912995	1:171437869	-1.24525	0.00410232	0.218465	-1.81767	-1.67396	-1.38458	-1.25318	-1.1094	-0.802004	-0.618989	2835.98	1.00049	yes	0	0.5	18067	NB	1:171407008:T:G
chr1	1:171434410-171435950	rs2421812	1:171438622	-1.46461	0.00572171	0.279664	-2.04871	-1.92286	-1.66529	-1.49534	-1.28743	-0.848318	-0.595328	2389.02	1.00003	yes	0	0.5	18067	NB-ASE	1:171407761:C:T
chr1	1:16895767-16897397	rs6586524	1:16897123	-1.29902	0.0073071	0.249169	-1.8584	-1.74137	-1.47226	-1.32062	-1.1469	-0.749251	-0.533458	1162.78	1.00325	yes	0	0.5	10090	NB	1:17223618:T:C
chr1	1:16895767-16897397	rs6586529	1:16900153	-1.29965	0.00749422	0.247003	-1.83367	-1.73592	-1.47281	-1.31743	-1.15481	-0.769135	-0.49027	1086.31	1.00462	yes	0.00025	0.5	10090	NB	1:17226648:A:G
chr1	1:16895767-16897397	rs6586530	NA:NA	-1.29626	0.00608154	0.247834	-1.86465	-1.73799	-1.46541	-1.3121	-1.14531	-0.768195	-0.556116	1660.71	1.00027	yes	0	0.5	10090	NB	1:17226693:A:G
chr1	1:172643220-172644200	rs1894626	1:172638809	-0.371831	0.00338061	0.12007	-0.645324	-0.588779	-0.450001	-0.378785	-0.301529	-0.0863451	-0.0046129	1261.47	0.999883	yes	0.00375	0.5	3554	NB	1:172607949:A:G
chr1	1:172643220-172644200	rs2639620	1:172641570	-0.37496	0.00321417	0.120745	-0.667659	-0.595046	-0.452342	-0.38208	-0.305181	-0.080488	-0.00702874	1411.24	1.00248	yes	0.00375	0.5	3554	NB	1:172610710:C:G
chr1	1:172643220-172644200	rs2639619	1:172641707	-0.378856	0.00251661	0.11129	-0.658291	-0.584581	-0.452929	-0.38316	-0.308006	-0.143733	-0.0244416	1955.59	1.00274	yes	0.0015	0.5	3554	NB	1:172610847:T:C
chr1	1:172643220-172644200	rs2859224	1:172642928	-0.377161	0.00163562	0.110272	-0.650821	-0.588822	-0.450469	-0.378361	-0.305235	-0.158175	-0.0263912	4545.36	1.00023	yes	0.00225	0.5	3554	NB-ASE	1:172612068:A:G
chr1	1:172643220-172644200	rs2859225	1:172643456	-0.468708	0.0020681	0.101806	-0.737875	-0.667075	-0.536028	-0.467666	-0.402924	-0.266559	-0.202277	2423.29	0.999688	yes	0	0.5	3554	NB-ASE	1:172612596:G:A
chr1	1:172643220-172644200	rs2859226	1:172643701	-0.469866	0.00177431	0.0932763	-0.722066	-0.662052	-0.531473	-0.467398	-0.409593	-0.288799	-0.229318	2763.65	1.00178	yes	0	0.5	3554	NB-ASE	1:172612841:A:G
chr1	1:172643220-172644200	rs1041902	1:172645061	-0.371929	0.00293224	0.11331	-0.638891	-0.575861	-0.446531	-0.377105	-0.302668	-0.131239	-0.00369192	1493.26	1.00162	yes	0.0045	0.5	3554	NB	1:172614201:T:A
chr1	1:172643220-172644200	rs1041903	1:172645066	-0.356678	0.00185621	0.111385	-0.613856	-0.55217	-0.431467	-0.362279	-0.289099	-0.103206	-0.00881109	3600.8	1.0002	yes	0.004	0.5	3554	NB-ASE	1:172614206:A:G
chr1	1:172662050-172664020	rs929087	1:172662917	-0.261975	0.00164849	0.0801686	-0.450078	-0.406292	-0.315846	-0.265004	-0.214185	-0.0775884	-0.0111365	2365.03	1.00194	yes	0.00325	0.5	11079	NB-ASE	1:172632057:A:G
chr1	1:172757590-172759150	rs12089435	1:172752671	-0.706	0.00348701	0.16814	-1.12113	-1.02832	-0.819828	-0.71055	-0.596731	-0.364071	-0.237681	2325.07	0.999987	yes	0	0.5	5488	NB	1:172721811:T:C
chr1	1:172757590-172759150	rs11810529	1:172753164	-0.579891	0.00345592	0.160911	-0.964992	-0.877478	-0.689255	-0.58551	-0.484053	-0.256139	-0.0203911	2167.91	1.00014	yes	0.00275	0.5	5488	NB-ASE	1:172722304:G:A
chr1	1:172757590-172759150	rs17370938	1:172754560	-0.512918	0.00344273	0.157482	-0.881815	-0.803833	-0.62226	-0.51696	-0.415491	-0.177964	-0.0324868	2092.46	1.00253	yes	0.00175	0.5	5488	NB-ASE	1:172723700:G:A
chr1	1:172757590-172759150	rs2023623	1:172756935	-0.583515	0.00332255	0.159901	-0.974776	-0.889209	-0.691931	-0.585498	-0.483904	-0.263842	-0.0823635	2316.11	1.00003	yes	0.00175	0.5	5488	NB-ASE	1:172726075:C:G
chr1	1:172757590-172759150	rs1492905	1:172758424	-0.830826	0.00137682	0.095712	-1.08068	-1.01472	-0.895132	-0.83216	-0.767796	-0.635594	-0.58133	4832.58	1.00006	yes	0	0.5	5488	NB-ASE	1:172727564:G:T
chr1	1:172757590-172759150	rs704847	1:172759791	-0.54571	0.00291132	0.137594	-0.872958	-0.800162	-0.637122	-0.552914	-0.462403	-0.262054	-0.0781496	2233.67	0.999457	yes	0.0005	0.5	5488	NB-ASE	1:172728931:G:C
chr1	1:172757590-172759150	rs859627	1:172759806	-0.515504	0.00344158	0.156788	-0.896116	-0.809977	-0.620954	-0.519391	-0.414399	-0.199773	-0.0349879	2075.45	0.999768	yes	0.00125	0.5	5488	NB-ASE	1:172728946:G:A
chr1	1:172757590-172759150	rs2157478	1:172761020	-0.692618	0.00327909	0.174359	-1.12078	-1.02866	-0.80915	-0.693755	-0.579824	-0.345867	-0.235562	2827.35	1.00078	yes	0.00075	0.480769	5488	NB-ASE	1:172730160:T:C
chr1	1:172757590-172759150	rs859625	1:172761074	-0.687688	0.00252068	0.147108	-1.05324	-0.9687	-0.788188	-0.690779	-0.591216	-0.393463	-0.295607	3405.93	1.00018	yes	0	0.5	5488	NB-ASE	1:172730214:C:A
chr1	1:17022937-17023717	rs2746474	1:17022049	0.464441	0.00303813	0.134392	0.0283763	0.179188	0.381752	0.468097	0.55361	0.710408	0.790222	1956.73	0.999989	yes	0.00225	0.5	3984	NB	1:17348544:T:G
chr1	1:17022937-17023717	rs61769185	1:17022192	0.477595	0.00341903	0.143924	0.0172559	0.166935	0.389005	0.482098	0.573558	0.742049	0.813308	1772	1.00089	yes	0.00275	0.5	3984	NB	1:17348687:C:T
chr1	1:17027227-17028027	rs11203282	1:17027493	0.431736	0.00223937	0.132843	0.00805212	0.128939	0.351286	0.438894	0.519204	0.672145	0.73882	3519.05	0.999526	yes	0.00425	0.5	3155	NB-ASE	1:17353988:T:G
chr1	1:174114270-174115920	rs58911640	1:174109407	1.46332	0.00309763	0.169701	0.957619	1.10058	1.35744	1.47506	1.58071	1.77158	1.86433	3001.29	1.00038	yes	0	0.5	6444	NB-ASE	1:174078545:C:G
chr1	1:174114270-174115920	rs80065868	1:174115013	1.4748	0.00250997	0.147857	1.06577	1.16993	1.37824	1.48046	1.57621	1.7498	1.81343	3470.15	0.999872	yes	0	0.5	6444	NB-ASE	1:174084151:C:T
chr1	1:174114270-174115920	rs74634566	1:174115765	1.33624	0.0034875	0.194402	0.775407	0.915345	1.2131	1.35466	1.47313	1.67227	1.76903	3107.23	0.999305	yes	0	0.5	6444	NB-ASE	1:174084903:T:A
chr1	1:174205670-174207420	rs61828578	1:174206702	0.710364	0.00148848	0.115668	0.378165	0.472558	0.636043	0.714925	0.788632	0.927006	0.99094	6038.69	1.00002	yes	0	0.5	7798	NB-ASE	1:174175840:G:C
chr1	1:174205670-174207420	rs1890881	1:174207785	0.656625	0.00213989	0.142963	0.282689	0.363225	0.565685	0.661033	0.75049	0.939291	1.02379	4463.35	0.999862	yes	0	0.5	7798	NB-ASE	1:174176923:T:C
chr1	1:174205670-174207420	rs61828580	1:174211193	0.631054	0.00380631	0.160687	0.038104	0.300372	0.532078	0.641328	0.737351	0.928593	1.02443	1782.18	1.00075	yes	0.00325	0.5	7798	NB	1:174180331:A:G
chr1	1:17098137-17099787	rs12411274	1:17093198	0.798343	0.00526095	0.207813	0.243223	0.39003	0.663807	0.799523	0.936521	1.21392	1.35026	1560.34	1.00021	yes	0	0.5	11403	NB	1:17419693:T:C
chr1	1:17098137-17099787	rs7547459	1:17094791	0.660585	0.00419372	0.194674	0.0382346	0.269923	0.533974	0.669215	0.795305	1.02612	1.12927	2154.85	1.00165	yes	0.0015	0.5	11403	NB-ASE	1:17421286:C:A
chr1	1:17098137-17099787	rs2746517	1:17095253	0.713203	0.00463965	0.197404	0.0575111	0.331032	0.587807	0.717239	0.845767	1.10085	1.1959	1810.27	1.00091	yes	0.00175	0.5	11403	NB-ASE	1:17421748:A:G
chr1	1:17098137-17099787	rs2076613	1:17095269	0.710363	0.00434947	0.194864	0.0624162	0.313082	0.584416	0.718726	0.840951	1.06997	1.18559	2007.19	0.999423	yes	0.0015	0.5	11403	NB-ASE	1:17421764:C:T
chr1	1:17098137-17099787	rs2235919	1:17095428	0.784802	0.00547851	0.198691	0.231948	0.381129	0.658622	0.785031	0.916601	1.17244	1.30738	1315.31	1.00148	yes	0.00125	0.5	11403	NB	1:17421923:C:T
chr1	1:17098137-17099787	rs2076612	1:17095461	0.791054	0.00588401	0.21151	0.162054	0.360496	0.658864	0.796049	0.934882	1.19335	1.32181	1292.16	1.00538	yes	0	0.5	11403	NB	1:17421956:C:A
chr1	1:17098137-17099787	rs2076611	1:17095516	0.790321	0.00504589	0.204389	0.230556	0.365949	0.657824	0.794455	0.929933	1.18365	1.27726	1640.75	1.00247	yes	0.00075	0.5	11403	NB	1:17422011:A:G
chr1	1:17098137-17099787	rs2076609	1:17095731	0.694955	0.00433663	0.192697	0.0398415	0.304049	0.570414	0.69976	0.825702	1.04787	1.17403	1974.45	0.999688	yes	0.00075	0.5	11403	NB-ASE	1:17422226:C:T
chr1	1:17098137-17099787	rs2076608	1:17095807	0.800478	0.00478605	0.202887	0.267907	0.386077	0.673065	0.804602	0.93446	1.19678	1.3245	1797.03	1.00154	yes	0	0.5	11403	NB	1:17422302:T:C
chr1	1:17098137-17099787	rs2746514	1:17096809	0.701776	0.00375706	0.180497	0.215198	0.331401	0.583271	0.707992	0.824166	1.03335	1.15236	2308.05	1.00028	yes	0.00075	0.5	11403	NB-ASE	1:17423304:T:C
chr1	1:17098137-17099787	rs11576552	1:17096815	0.707946	0.00400219	0.184245	0.192026	0.33441	0.585974	0.715064	0.831981	1.04875	1.15971	2119.32	0.999901	yes	0.0015	0.5	11403	NB-ASE	1:17423310:C:A
chr1	1:17098137-17099787	rs2243403	1:17097430	0.660076	0.00400199	0.184641	0.0759659	0.298086	0.54086	0.66483	0.780832	1.0127	1.12382	2128.64	1.0008	yes	0.0015	0.5	11403	NB-ASE	1:17423925:G:C
chr1	1:17098137-17099787	rs2244949	1:17097638	0.817462	0.0035632	0.173926	0.336761	0.463851	0.703198	0.820237	0.938752	1.15314	1.24479	2382.58	1.00048	yes	0.00025	0.5	11403	NB-ASE	1:17424133:T:C
chr1	1:17098137-17099787	rs2746508	1:17097901	0.805945	0.00252316	0.148092	0.386399	0.500785	0.708469	0.810211	0.904813	1.08762	1.1718	3444.85	0.999998	yes	0	0.5	11403	NB-ASE	1:17424396:C:T
chr1	1:17098137-17099787	rs2746507	1:17098021	0.951539	0.00248894	0.145763	0.568216	0.668066	0.852549	0.949635	1.04684	1.24957	1.32882	3429.75	0.999968	yes	0	0.5	11403	NB-ASE	1:17424516:A:T
chr1	1:17098137-17099787	rs2235916	1:17098138	1.02229	0.00249153	0.141845	0.665517	0.754549	0.927338	1.02113	1.1183	1.29866	1.41116	3241.15	0.999266	yes	0	0.5	11403	NB-ASE	1:17424633:G:A
chr1	1:17098137-17099787	rs2235915	1:17098145	1.09153	0.00264108	0.142676	0.710422	0.811877	0.996344	1.09057	1.18594	1.37987	1.44945	2918.37	1.00033	yes	0	0.5	11403	NB-ASE	1:17424640:G:A
chr1	1:17098137-17099787	rs2235914	1:17098350	0.916797	0.00168762	0.125573	0.592823	0.668948	0.833221	0.917943	1.00065	1.16218	1.24692	5536.57	0.999834	yes	0	0.5	11403	NB-ASE	1:17424845:C:T
chr1	1:17098137-17099787	rs2235913	1:17098582	0.940908	0.001343	0.106501	0.64882	0.723791	0.873684	0.942039	1.01158	1.14611	1.22141	6288.63	0.999916	yes	0	0.5	11403	NB-ASE	1:17425077:G:A
chr1	1:17098137-17099787	rs2235912	1:17098978	0.897571	0.00171054	0.128059	0.551846	0.642279	0.811987	0.898815	0.984043	1.14512	1.2209	5604.7	0.999722	yes	0	0.5	11403	NB-ASE	1:17425473:C:G
chr1	1:17098137-17099787	rs2235911	1:17099124	0.901304	0.00191358	0.130301	0.546358	0.641662	0.818036	0.902614	0.987117	1.14784	1.22704	4636.62	0.999341	yes	0	0.5	11403	NB-ASE	1:17425619:A:G
chr1	1:17098137-17099787	rs2235910	1:17099334	0.794265	0.00257558	0.141927	0.411973	0.507594	0.700012	0.799826	0.892171	1.05797	1.15018	3036.53	0.999836	yes	0	0.5	11403	NB-ASE	1:17425829:G:T
chr1	1:17098137-17099787	rs737428	1:17102690	0.838385	0.00539035	0.200739	0.251944	0.438506	0.713153	0.841574	0.971134	1.214	1.30947	1386.85	1.00094	yes	0.002	0.5	11403	NB	1:17429185:A:G
chr1	1:17098137-17099787	rs2235909	1:17103279	-0.687271	0.0044085	0.199617	-1.1795	-1.06194	-0.82374	-0.690835	-0.558777	-0.282294	-0.068185	2050.28	1.0002	yes	0.002	0.5	11403	NB-ASE	1:17429774:G:T
chr1	1:17140267-17143197	rs2009831	1:17135506	0.532562	0.00294252	0.133038	0.0475981	0.263058	0.451497	0.539912	0.622004	0.775513	0.855392	2044.13	0.999472	yes	0.00075	0.5	46853	NB-ASE	1:17462001:C:A
chr1	1:17140267-17143197	rs877648	1:17135766	0.529496	0.00281229	0.129184	0.12847	0.273423	0.451312	0.533963	0.614284	0.770669	0.870757	2110.08	1.00303	yes	0.001	0.5	46853	NB-ASE	1:17462261:G:A
chr1	1:17140267-17143197	rs2871693	1:17135909	0.509667	0.00286734	0.125745	0.124538	0.251999	0.430162	0.516088	0.59632	0.742922	0.814175	1923.21	1.00109	yes	0.00125	0.5	46853	NB-ASE	1:17462404:A:C
chr1	1:17140267-17143197	rs2871692	1:17136100	0.598823	0.00228239	0.123885	0.271861	0.351582	0.515263	0.601253	0.681172	0.840411	0.90994	2946.15	0.999827	yes	0	0.5	46853	NB-ASE	1:17462595:A:C
chr1	1:17140267-17143197	rs2311190	1:17136170	0.585612	0.00236219	0.124885	0.260667	0.334779	0.504537	0.584417	0.669403	0.827195	0.916461	2795.06	1.00022	yes	0	0.5	46853	NB-ASE	1:17462665:G:A
chr1	1:17140267-17143197	rs2311189	1:17136186	0.568215	0.00211111	0.127215	0.209425	0.312771	0.487683	0.569337	0.653683	0.814085	0.882893	3631.2	1.0001	yes	0.00025	0.5	46853	NB-ASE	1:17462681:C:A
chr1	1:17140267-17143197	rs4350245	1:17136268	0.498449	0.00297345	0.138064	0.0546331	0.215824	0.41041	0.503932	0.591877	0.763169	0.832186	2155.95	0.999937	yes	0.00175	0.5	46853	NB-ASE	1:17462763:C:T
chr1	1:17140267-17143197	rs12134124	1:17136418	0.547025	0.00218988	0.117862	0.230936	0.312888	0.469141	0.547723	0.626076	0.776446	0.839334	2896.73	0.999735	yes	0	0.5	46853	NB-ASE	1:17462913:G:T
chr1	1:17140267-17143197	rs12138500	1:17136633	0.627397	0.00225125	0.125686	0.288141	0.377864	0.547086	0.625909	0.709543	0.873505	0.956924	3116.92	1.00041	yes	0	0.5	46853	NB-ASE	1:17463128:A:C
chr1	1:17140267-17143197	rs12138528	1:17136687	0.588401	0.00235186	0.130803	0.233148	0.327654	0.49866	0.589555	0.679129	0.840365	0.928416	3093.25	1.00119	yes	0	0.5	46853	NB-ASE	1:17463182:A:G
chr1	1:17140267-17143197	rs910217	1:17136774	0.52673	0.00267194	0.128614	0.161272	0.266749	0.446209	0.530731	0.613914	0.765373	0.847467	2316.98	1.00033	yes	0.00075	0.5	46853	NB-ASE	1:17463269:G:A
chr1	1:17140267-17143197	rs2009572	1:17136997	0.539849	0.00238194	0.121472	0.170467	0.29588	0.458999	0.545206	0.620796	0.769246	0.829025	2600.71	1.00032	yes	0.00075	0.5	46853	NB-ASE	1:17463492:T:A
chr1	1:17140267-17143197	rs2311188	1:17137184	0.562015	0.00194949	0.114124	0.255757	0.330569	0.489659	0.562952	0.636078	0.781465	0.861069	3427.01	0.999798	yes	0	0.5	46853	NB-ASE	1:17463679:C:G
chr1	1:17140267-17143197	rs2103749	1:17137228	0.546283	0.00202846	0.114505	0.204223	0.307876	0.475749	0.549018	0.625294	0.762886	0.829511	3186.51	1.00132	yes	0	0.5	46853	NB-ASE	1:17463723:T:C
chr1	1:17140267-17143197	rs2092614	1:17137518	0.581347	0.00190873	0.115028	0.269003	0.350997	0.506606	0.583641	0.657941	0.802808	0.878543	3631.75	0.999671	yes	0	0.5	46853	NB-ASE	1:17464013:G:A
chr1	1:17140267-17143197	rs2092613	1:17137549	0.613249	0.00191279	0.108871	0.33002	0.398995	0.539787	0.614672	0.686878	0.827043	0.883747	3239.59	0.999193	yes	0	0.5	46853	NB-ASE	1:17464044:T:G
chr1	1:17140267-17143197	rs2092612	1:17137581	0.587804	0.00180511	0.113825	0.281421	0.35789	0.512803	0.589402	0.66627	0.806587	0.860956	3976.19	1.0005	yes	0	0.5	46853	NB-ASE	1:17464076:A:T
chr1	1:17140267-17143197	rs6677159	1:17137703	0.588069	0.00213347	0.11588	0.272801	0.353372	0.510959	0.590604	0.668138	0.80874	0.874174	2950.17	1.00131	yes	0	0.5	46853	NB-ASE	1:17464198:A:G
chr1	1:17140267-17143197	rs6662746	1:17137731	0.609058	0.00206578	0.114953	0.293126	0.370157	0.536024	0.610348	0.685348	0.837569	0.899804	3096.48	0.999694	yes	0	0.5	46853	NB-ASE	1:17464226:G:A
chr1	1:17140267-17143197	rs6680373	1:17137810	0.610554	0.00214211	0.113254	0.309683	0.390106	0.535338	0.610229	0.687203	0.831095	0.88588	2795.26	1.00075	yes	0	0.5	46853	NB-ASE	1:17464305:T:G
chr1	1:17140267-17143197	rs6677294	1:17137842	0.617619	0.00215446	0.113474	0.307087	0.391666	0.542973	0.620247	0.692436	0.83781	0.905919	2774.03	0.999684	yes	0	0.5	46853	NB-ASE	1:17464337:A:C
chr1	1:17140267-17143197	rs6672477	1:17137942	0.571744	0.00183615	0.112969	0.265924	0.343975	0.498875	0.573817	0.646995	0.790971	0.863717	3785.3	1.00018	yes	0	0.5	46853	NB-ASE	1:17464437:C:T
chr1	1:17140267-17143197	rs6663074	1:17137981	0.570768	0.00213077	0.117222	0.260824	0.335065	0.493371	0.571842	0.650747	0.7975	0.862303	3026.52	1.0009	yes	0.00025	0.5	46853	NB-ASE	1:17464476:G:A
chr1	1:17140267-17143197	rs11203308	1:17138208	0.616166	0.00192553	0.109328	0.34135	0.403094	0.543215	0.616313	0.688263	0.83124	0.896641	3223.75	0.999884	yes	0	0.5	46853	NB-ASE	1:17464703:C:T
chr1	1:17140267-17143197	rs10788657	1:17138285	0.58778	0.00202756	0.112124	0.265016	0.358456	0.516849	0.59073	0.664618	0.793579	0.865433	3058.1	0.999546	yes	0	0.5	46853	NB-ASE	1:17464780:T:C
chr1	1:17140267-17143197	rs2746486	1:17138679	0.657048	0.00178611	0.107667	0.376995	0.444802	0.585581	0.658961	0.731945	0.863641	0.93428	3633.73	1.00014	yes	0	0.5	46853	NB-ASE	1:17465174:A:G
chr1	1:17140267-17143197	rs7530306	1:17139006	0.596768	0.00199942	0.11283	0.274976	0.373687	0.523817	0.598372	0.673993	0.819884	0.878302	3184.52	0.999798	yes	0	0.5	46853	NB-ASE	1:17465501:C:T
chr1	1:17140267-17143197	rs6586502	1:17139120	0.531686	0.00188595	0.117358	0.210478	0.293066	0.457	0.537665	0.610974	0.748895	0.807752	3872.28	1.00004	yes	0.0005	0.5	46853	NB-ASE	1:17465615:T:A
chr1	1:17140267-17143197	rs6664792	1:17141011	0.495068	0.00205848	0.110286	0.16195	0.265134	0.424718	0.499883	0.57116	0.699523	0.760516	2870.45	1.00294	yes	0.00025	0.5	46853	NB-ASE	1:17467506:C:A
chr1	1:17140267-17143197	rs2746481	1:17141855	0.69138	0.00325536	0.147269	0.24375	0.363698	0.601269	0.700929	0.795027	0.948793	1.03038	2046.56	0.999849	yes	0.00025	0.5	46853	NB-ASE	1:17468350:A:G
chr1	1:17140267-17143197	rs2746479	1:17143197	0.563465	0.00328195	0.16608	0.0434348	0.232298	0.460229	0.56259	0.674978	0.873241	0.96755	2560.79	1.0011	yes	0.0025	0.5	46853	NB-ASE	1:17469692:G:A
chr1	1:174914370-174915580	rs4650666	1:174911672	0.449091	0.00211542	0.106659	0.0945606	0.225391	0.382235	0.456403	0.52161	0.641612	0.697995	2542.15	1.00067	yes	0.0005	0.5	4456	NB-ASE	1:174880809:A:T
chr1	1:174914370-174915580	rs6688577	1:174915024	0.506495	0.00135979	0.0857163	0.273484	0.332516	0.4499	0.508225	0.563127	0.673237	0.724332	3973.62	1.00023	yes	0	0.5	4456	NB-ASE	1:174884161:C:T
chr1	1:17180977-17182447	rs3003458	1:17181916	-0.397738	0.00227528	0.1196	-0.714223	-0.640428	-0.475202	-0.396886	-0.318924	-0.169284	-0.0193109	2763.09	1.00045	yes	0.002	0.499812	8513	NB-ASE	1:17508411:C:T
chr1	1:17180977-17182447	rs3003459	1:17181978	-0.369197	0.00198078	0.0991266	-0.626908	-0.561457	-0.434095	-0.368441	-0.304712	-0.176557	-0.0820992	2504.41	1.00031	yes	0.0005	0.5	8513	NB-ASE	1:17508473:C:A
chr1	1:17180977-17182447	rs2935929	1:17182326	-0.332906	0.00224193	0.113695	-0.626482	-0.546142	-0.406666	-0.334204	-0.265702	-0.0687801	-0.00192082	2571.82	0.999828	yes	0.0045	0.498584	8513	NB-ASE	1:17508821:T:C
chr1	1:17190987-17192707	rs2977244	1:17187207	-0.496133	0.00205429	0.114091	-0.76318	-0.707028	-0.572711	-0.502915	-0.423794	-0.261184	-0.154254	3084.48	0.999493	yes	0	0.5	11267	NB-ASE	1:17513702:C:T
chr1	1:17190987-17192707	rs2977245	1:17187627	-0.490116	0.00242629	0.122703	-0.777377	-0.714364	-0.574646	-0.496168	-0.41422	-0.23592	-0.0344519	2557.58	1.00075	yes	0.00225	0.5	11267	NB-ASE	1:17514122:C:G
chr1	1:17190987-17192707	rs2977246	1:17187654	-0.521088	0.00189782	0.115629	-0.810362	-0.744341	-0.598356	-0.524223	-0.447666	-0.287085	-0.201812	3712.12	1.00028	yes	0	0.5	11267	NB-ASE	1:17514149:G:A
chr1	1:17190987-17192707	rs3003464	1:17188239	-0.437269	0.00233392	0.123219	-0.739909	-0.671506	-0.519339	-0.441238	-0.358118	-0.189802	-0.0391168	2787.3	1.00024	yes	0.00325	0.5	11267	NB-ASE	1:17514734:C:G
chr1	1:17190987-17192707	rs2977247	1:17189309	-0.533698	0.00226671	0.117534	-0.814827	-0.749518	-0.612972	-0.538083	-0.460316	-0.294895	-0.18308	2688.64	1.00155	yes	0.00025	0.5	11267	NB-ASE	1:17515804:C:T
chr1	1:17190987-17192707	rs2977248	1:17189393	-0.568224	0.00230025	0.11857	-0.857256	-0.790718	-0.648444	-0.572669	-0.490394	-0.330256	-0.242733	2657.03	0.999983	yes	0.00025	0.5	11267	NB	1:17515888:C:T
chr1	1:17190987-17192707	rs2977249	1:17189497	-0.504544	0.00212115	0.115955	-0.791847	-0.72311	-0.583466	-0.506589	-0.433246	-0.268246	-0.173555	2988.4	1.0006	yes	0.0005	0.5	11267	NB-ASE	1:17515992:C:T
chr1	1:17190987-17192707	rs2977250	1:17189723	-0.499491	0.00231699	0.120722	-0.802906	-0.727828	-0.579777	-0.50205	-0.423844	-0.243747	-0.153669	2714.72	1.00018	yes	0.00025	0.5	11267	NB-ASE	1:17516218:G:T
chr1	1:17190987-17192707	rs2935944	1:17190028	-0.523796	0.00325099	0.121865	-0.82098	-0.744019	-0.605925	-0.528933	-0.447527	-0.280034	-0.10317	1405.16	1.00215	yes	0.0005	0.5	11267	NB-ASE	1:17516523:A:G
chr1	1:17190987-17192707	rs2935943	1:17190560	-0.557131	0.0023488	0.119818	-0.856511	-0.789474	-0.63585	-0.559572	-0.478088	-0.314751	-0.22388	2602.26	1.00009	yes	0	0.5	11267	NB	1:17517055:T:C
chr1	1:17190987-17192707	rs3003465	1:17190630	-0.556675	0.0023627	0.118218	-0.84455	-0.787795	-0.638863	-0.556329	-0.47737	-0.31914	-0.258396	2503.52	1.00032	yes	0	0.5	11267	NB	1:17517125:C:T
chr1	1:17190987-17192707	rs2935942	1:17190760	-0.578864	0.00195898	0.112847	-0.876509	-0.793934	-0.65258	-0.579188	-0.509443	-0.359335	-0.25378	3318.34	1.00055	yes	0	0.5	11267	NB-ASE	1:17517255:T:C
chr1	1:17190987-17192707	rs2501816	1:17191166	-0.675124	0.00195441	0.115379	-0.977296	-0.899998	-0.751308	-0.675347	-0.597075	-0.450681	-0.390397	3485.12	1.00034	yes	0	0.496429	11267	NB-ASE	1:17517661:A:C
chr1	1:17190987-17192707	rs2454180	1:17191188	-0.672793	0.00192571	0.10775	-0.970464	-0.891443	-0.744184	-0.670798	-0.599817	-0.468064	-0.403585	3130.78	1.00041	yes	0	0.496753	11267	NB-ASE	1:17517683:C:A
chr1	1:17190987-17192707	rs3104441	1:17191336	-0.713106	0.0019977	0.119113	-1.02403	-0.940307	-0.795856	-0.711933	-0.633577	-0.475931	-0.392412	3555.13	1.00009	yes	0	0.493291	11267	NB-ASE	1:17517831:A:C
chr1	1:17190987-17192707	rs3123530	1:17191338	-0.717369	0.00177602	0.109302	-1.01402	-0.931807	-0.788486	-0.715278	-0.643328	-0.510363	-0.437196	3787.57	0.999899	yes	0	0.492514	11267	NB-ASE	1:17517833:T:A
chr1	1:17190987-17192707	rs3003466	1:17191434	-0.666206	0.00182918	0.123364	-0.98584	-0.908688	-0.750072	-0.666307	-0.582634	-0.429951	-0.334191	4548.48	1.00033	yes	0	0.499705	11267	NB-ASE	1:17517929:A:G
chr1	1:17190987-17192707	rs2501818	1:17192407	-0.446936	0.00226436	0.118325	-0.740248	-0.666958	-0.526551	-0.449544	-0.372559	-0.20786	-0.0559187	2730.63	1.00049	yes	0.00125	0.5	11267	NB-ASE	1:17518902:G:C
chr1	1:17190987-17192707	rs2454178	1:17192712	-0.532696	0.0018636	0.10839	-0.802084	-0.739804	-0.605837	-0.534276	-0.458687	-0.316116	-0.239164	3382.76	1.00003	yes	0	0.5	11267	NB-ASE	1:17519207:G:T
chr1	1:17190987-17192707	rs2977254	1:17194649	-0.514086	0.00252953	0.132431	-0.862461	-0.757918	-0.601125	-0.51641	-0.431446	-0.23994	-0.101613	2740.94	0.999947	yes	0.0005	0.5	11267	NB	1:17521144:C:A
chr1	1:17190987-17192707	rs3003469	1:17194779	-0.511556	0.00280793	0.131131	-0.833198	-0.763108	-0.601034	-0.51116	-0.428491	-0.246805	-0.140749	2180.92	1.00443	yes	0.00075	0.5	11267	NB	1:17521274:G:A
chr1	1:17190987-17192707	rs754171	1:17196326	-0.527572	0.00169195	0.111486	-0.815948	-0.746048	-0.600964	-0.527822	-0.453314	-0.302821	-0.23113	4341.8	1.00191	yes	0	0.5	11267	NB-ASE	1:17522821:C:T
chr1	1:17190987-17192707	rs2454182	1:17196386	-0.508273	0.00197734	0.115204	-0.79679	-0.72492	-0.586926	-0.51009	-0.434663	-0.275898	-0.197701	3394.48	1.00044	yes	0.00025	0.5	11267	NB-ASE	1:17522881:G:C
chr1	1:17190987-17192707	rs2454181	1:17196445	-0.490173	0.00225901	0.117248	-0.786968	-0.708017	-0.568683	-0.493434	-0.415931	-0.250966	-0.133529	2693.86	0.999438	yes	0.001	0.5	11267	NB-ASE	1:17522940:A:G
chr1	1:17190987-17192707	rs2977256	1:17196642	-0.444841	0.00268472	0.134144	-0.772547	-0.691089	-0.536464	-0.449246	-0.361546	-0.157735	-0.0100793	2496.59	1.00058	yes	0.002	0.5	11267	NB-ASE	1:17523137:C:T
chr1	1:17190987-17192707	rs2935941	1:17196699	-0.467708	0.00245057	0.134286	-0.794859	-0.719791	-0.55751	-0.473324	-0.382459	-0.194903	-0.0350657	3002.8	1.00002	yes	0.00225	0.5	11267	NB-ASE	1:17523194:A:G
chr1	1:17190987-17192707	rs3003470	1:17196768	-0.496601	0.00264839	0.133618	-0.814273	-0.733242	-0.590438	-0.501038	-0.411718	-0.224335	-0.0533613	2545.45	1.00062	yes	0.00175	0.5	11267	NB-ASE	1:17523263:G:A
chr1	1:17190987-17192707	rs2935940	1:17196791	-0.508302	0.00216923	0.130249	-0.833112	-0.752156	-0.594354	-0.511917	-0.425137	-0.243726	-0.152112	3605.27	0.999537	yes	0	0.5	11267	NB-ASE	1:17523286:G:C
chr1	1:17190987-17192707	rs3003471	1:17197007	-0.566979	0.00225007	0.128919	-0.905146	-0.820266	-0.653144	-0.568636	-0.480571	-0.314557	-0.234525	3282.77	1.00058	yes	0	0.5	11267	NB-ASE	1:17523502:T:C
chr1	1:17190987-17192707	rs2977257	1:17197103	-0.457329	0.00303887	0.136513	-0.778706	-0.710255	-0.549389	-0.462738	-0.37519	-0.161348	-0.00576725	2018	1.00123	yes	0.00425	0.5	11267	NB-ASE	1:17523598:C:G
chr1	1:17190987-17192707	rs873319	1:17197311	-0.430483	0.00297635	0.138663	-0.781073	-0.683781	-0.523454	-0.434101	-0.344521	-0.130122	-0.00278405	2170.47	0.99945	yes	0.004	0.5	11267	NB-ASE	1:17523806:C:T
chr1	1:17190987-17192707	rs873320	1:17197316	-0.4521	0.00254325	0.132443	-0.775802	-0.700793	-0.540395	-0.456405	-0.366603	-0.189557	-0.00809746	2711.93	1.00112	yes	0.00475	0.5	11267	NB-ASE	1:17523811:C:A
chr1	1:17286327-17288547	rs12568771	1:17287314	-0.533412	0.00202779	0.104068	-0.82382	-0.740452	-0.601361	-0.532038	-0.463961	-0.330972	-0.266741	2633.84	1.00163	yes	0	0.5	10455	NB-ASE	1:17613809:A:G
chr1	1:17286327-17288547	rs745339	1:17289637	-0.388984	0.002088	0.112872	-0.667528	-0.599614	-0.465523	-0.389915	-0.319978	-0.157117	-0.0320757	2922.2	0.999909	yes	0.0035	0.5	10455	NB-ASE	1:17616132:C:A
chr1	1:17303467-17305187	rs2501781	1:17302469	-0.368271	0.00186804	0.116813	-0.650814	-0.583611	-0.444363	-0.373846	-0.300085	-0.0875163	-0.00117545	3910.28	1.00003	yes	0.005	0.5	10877	NB-ASE	1:17628964:A:C
chr1	1:17303467-17305187	rs2477142	1:17302509	-0.364876	0.00214369	0.11939	-0.646729	-0.583271	-0.444961	-0.37237	-0.291928	-0.0899585	-0.00337129	3101.78	0.999874	yes	0.00375	0.5	10877	NB-ASE	1:17629004:C:T
chr1	1:17303467-17305187	rs2477141	1:17302550	-0.37559	0.00201155	0.110826	-0.647426	-0.577773	-0.449455	-0.381565	-0.310191	-0.133741	-0.0179237	3035.44	1.00156	yes	0.00275	0.5	10877	NB-ASE	1:17629045:C:T
chr1	1:17303467-17305187	rs2477140	1:17303417	-0.382423	0.00178839	0.109588	-0.637992	-0.585182	-0.455184	-0.385502	-0.314544	-0.153257	-0.0251814	3754.91	1.00092	yes	0.0005	0.492723	10877	NB-ASE	1:17629912:G:T
chr1	1:17303467-17305187	rs6664258	1:17303620	-0.379587	0.0018016	0.110302	-0.663631	-0.587561	-0.451975	-0.382541	-0.308997	-0.157199	-0.0394674	3748.41	1.0002	yes	0.002	0.5	10877	NB-ASE	1:17630115:T:C
chr1	1:17303467-17305187	rs2477138	1:17303810	-0.434962	0.0017622	0.113581	-0.738278	-0.664053	-0.506471	-0.434535	-0.360496	-0.213793	-0.13569	4154.31	1.00038	yes	0.00025	0.5	10877	NB-ASE	1:17630305:G:T
chr1	1:17303467-17305187	rs12401287	1:17304343	-0.471756	0.00209923	0.120844	-0.781102	-0.704447	-0.553152	-0.472478	-0.392027	-0.229461	-0.13328	3313.84	1.00008	yes	0.0005	0.497827	10877	NB-ASE	1:17630838:G:C
chr1	1:17303467-17305187	rs2985376	1:17304362	-0.441721	0.00200348	0.110302	-0.729293	-0.661992	-0.513994	-0.442711	-0.371039	-0.221977	-0.12421	3031.09	0.999652	yes	0.00075	0.497834	10877	NB-ASE	1:17630857:G:A
chr1	1:17303467-17305187	rs2985375	1:17304383	-0.425757	0.00161457	0.111423	-0.709164	-0.643358	-0.500336	-0.426789	-0.35187	-0.211031	-0.0928946	4762.51	0.999923	yes	0.0005	0.498528	10877	NB-ASE	1:17630878:C:T
chr1	1:17303467-17305187	rs2477136	1:17304426	-0.409673	0.00165379	0.115334	-0.713444	-0.634545	-0.483953	-0.407698	-0.334615	-0.190291	-0.0730032	4863.55	0.999655	yes	0.001	0.499313	10877	NB-ASE	1:17630921:C:T
chr1	1:17303467-17305187	rs2501788	1:17304448	-0.443217	0.00186208	0.115569	-0.742688	-0.670094	-0.521153	-0.444612	-0.369193	-0.215428	-0.106481	3852.01	1.00063	yes	0.00125	0.498721	10877	NB-ASE	1:17630943:G:A
chr1	1:17303467-17305187	rs2501789	1:17304527	-0.435352	0.00182122	0.0989601	-0.690762	-0.624439	-0.498672	-0.43622	-0.371809	-0.243779	-0.148658	2952.54	0.99961	yes	0.00025	0.5	10877	NB-ASE	1:17631022:C:A
chr1	1:17303467-17305187	rs12402270	1:17304528	-0.507636	0.00236535	0.125785	-0.797201	-0.742846	-0.591446	-0.51124	-0.429115	-0.253017	-0.0614199	2827.91	0.99979	yes	0.0005	0.5	10877	NB-ASE	1:17631023:C:T
chr1	1:17303467-17305187	rs11800611	1:17304623	-0.466986	0.00199234	0.119195	-0.760323	-0.692927	-0.545364	-0.469565	-0.389386	-0.227066	-0.143274	3579.23	1.0005	yes	0.0005	0.5	10877	NB-ASE	1:17631118:C:T
chr1	1:17303467-17305187	rs11800688	1:17305157	-0.477133	0.00291572	0.149183	-0.848858	-0.763452	-0.57435	-0.479877	-0.387257	-0.147202	-0.0115268	2617.86	1.00107	yes	0.00325	0.5	10877	NB-ASE	1:17631652:C:T
chr1	1:17303467-17305187	rs1886303	1:17305887	0.354934	0.002493	0.10961	0.00930196	0.113051	0.288739	0.358985	0.427425	0.559462	0.610809	1933.12	1.00088	yes	0.003	0.5	10877	NB-ASE	1:17632382:C:T
chr1	1:17381157-17381617	rs6669650	1:17381106	-0.746467	0.00437206	0.22297	-1.2858	-1.14662	-0.899864	-0.756545	-0.606003	-0.275498	-0.0339373	2600.89	1.00027	yes	0.00225	0.5	2182	NB-ASE	1:17707601:T:C
chr1	1:17381157-17381617	rs12028068	1:17381436	-0.926591	0.00226716	0.174248	-1.37078	-1.26705	-1.04637	-0.924229	-0.807376	-0.578924	-0.471355	5907.05	0.999605	yes	0	0.5	2182	NB-ASE	1:17707931:T:G
chr1	1:17392517-17393847	rs1544066	1:17389579	-1.16167	0.0024177	0.103546	-1.41211	-1.35555	-1.23338	-1.16331	-1.0962	-0.952711	-0.855288	1834.25	1.00223	yes	0	0.5	5356	NB	1:17716074:A:G
chr1	1:17392517-17393847	rs2248453	1:17390858	-1.1344	0.00178742	0.100912	-1.38665	-1.32455	-1.20168	-1.13729	-1.06991	-0.924944	-0.851477	3187.36	1.00185	yes	0	0.5	5356	NB-ASE	1:17717353:A:G
chr1	1:17392517-17393847	rs2248450	1:17390957	-1.141	0.00164205	0.101038	-1.38398	-1.33073	-1.20937	-1.1458	-1.07568	-0.934451	-0.861658	3786.18	1.00016	yes	0	0.5	5356	NB-ASE	1:17717452:G:A
chr1	1:17392517-17393847	rs12127366	1:17391472	-1.15768	0.00225428	0.102055	-1.4154	-1.34557	-1.22803	-1.1606	-1.08925	-0.961048	-0.894294	2049.51	1.001	yes	0	0.5	5356	NB	1:17717967:A:G
chr1	1:17392517-17393847	rs7529038	1:17392644	-1.12449	0.00141052	0.0974858	-1.34924	-1.30425	-1.19294	-1.12941	-1.0594	-0.928776	-0.855145	4776.68	1.00014	yes	0	0.5	5356	NB-ASE	1:17719140:G:A
chr1	1:17392517-17393847	rs7545226	1:17392688	-1.16411	0.00142703	0.0931626	-1.40191	-1.3384	-1.22646	-1.16608	-1.10208	-0.98228	-0.901318	4262.05	0.99999	yes	0	0.5	5356	NB-ASE	1:17719184:T:C
chr1	1:17392517-17393847	rs7545237	1:17392723	-1.17978	0.00119442	0.0912339	-1.41087	-1.35439	-1.24099	-1.18238	-1.11971	-0.995424	-0.930124	5834.4	0.99931	yes	0	0.5	5356	NB-ASE	1:17719219:T:G
chr1	1:17392517-17393847	rs10888031	1:17393039	-1.18704	0.00168628	0.0931976	-1.42064	-1.36732	-1.24975	-1.18902	-1.12813	-0.996744	-0.920957	3054.56	1.00033	yes	0	0.5	5356	NB-ASE	1:17719535:T:G
chr1	1:17392517-17393847	rs11203377	1:17393050	-1.1941	0.00142255	0.0947305	-1.42587	-1.3697	-1.2588	-1.19552	-1.12948	-1.00698	-0.932239	4434.49	1.00007	yes	0	0.5	5356	NB-ASE	1:17719546:G:A
chr1	1:17392517-17393847	rs10888032	1:17393109	-1.20084	0.00127775	0.0936583	-1.44489	-1.38262	-1.26466	-1.20087	-1.13912	-1.0142	-0.955665	5372.79	0.999771	yes	0	0.497409	5356	NB-ASE	1:17719605:A:G
chr1	1:17392517-17393847	rs6695097	1:17393167	-1.19818	0.00155507	0.0924314	-1.42422	-1.37791	-1.25856	-1.19871	-1.13826	-1.01206	-0.932397	3532.98	1.00007	yes	0	0.5	5356	NB-ASE	1:17719663:T:G
chr1	1:17392517-17393847	rs6695214	1:17393347	-1.1427	0.00161756	0.0901359	-1.36637	-1.31261	-1.20512	-1.14319	-1.08179	-0.965959	-0.916027	3105.1	1.00263	yes	0	0.5	5356	NB-ASE	1:17719843:T:C
chr1	1:17392517-17393847	rs6678027	1:17393436	-1.16039	0.00134157	0.0852609	-1.37089	-1.32365	-1.21826	-1.16144	-1.10466	-0.990875	-0.929569	4038.98	1	yes	0	0.5	5356	NB-ASE	1:17719932:G:T
chr1	1:17392517-17393847	rs6678121	1:17393490	-1.18494	0.00141104	0.0925934	-1.41669	-1.36566	-1.24768	-1.1836	-1.12224	-1.00546	-0.925107	4306.06	0.999506	yes	0	0.5	5356	NB-ASE	1:17719986:G:T
chr1	1:17392517-17393847	rs6678127	1:17393501	-1.19352	0.00171813	0.0957217	-1.43661	-1.3814	-1.25836	-1.19333	-1.12922	-1.0055	-0.941529	3103.92	0.99998	yes	0	0.5	5356	NB-ASE	1:17719997:G:A
chr1	1:17392517-17393847	rs6687773	1:17393562	-1.18421	0.00152512	0.0920863	-1.40488	-1.36014	-1.24617	-1.18579	-1.12367	-0.996918	-0.927586	3645.71	1.00007	yes	0	0.500532	5356	NB-ASE	1:17720058:C:T
chr1	1:17392517-17393847	rs6695531	1:17393592	-0.803502	0.00291337	0.176042	-1.23024	-1.13842	-0.9227	-0.804344	-0.685578	-0.444155	-0.333825	3651.27	0.999559	yes	0	0.498258	5356	NB-ASE	1:17720088:T:G
chr1	1:17392517-17393847	rs6695849	1:17393943	-1.12584	0.00154191	0.100535	-1.37299	-1.31301	-1.19514	-1.12811	-1.06161	-0.916564	-0.84813	4251.29	1.00001	yes	0	0.5	5356	NB-ASE	1:17720439:T:C
chr1	1:17392517-17393847	rs10458537	1:17394119	-1.10263	0.00148633	0.10214	-1.35254	-1.28655	-1.17375	-1.10554	-1.03722	-0.892479	-0.806375	4722.31	0.999726	yes	0	0.5	5356	NB-ASE	1:17720615:A:C
chr1	1:17392517-17393847	rs4920602	1:17394598	-1.13223	0.00147422	0.103926	-1.37318	-1.32231	-1.20447	-1.13608	-1.06372	-0.917161	-0.839916	4969.6	0.999951	yes	0	0.5	5356	NB-ASE	1:17721094:G:A
chr1	1:17392517-17393847	rs6691485	1:17394892	-1.10234	0.00140492	0.100806	-1.33601	-1.28648	-1.17262	-1.10467	-1.03943	-0.895191	-0.799268	5148.36	0.999457	yes	0	0.5	5356	NB-ASE	1:17721388:C:T
chr1	1:17392517-17393847	rs2800692	1:17395348	-1.14856	0.00137806	0.100903	-1.40032	-1.3318	-1.21825	-1.15026	-1.0842	-0.941834	-0.867221	5361.27	0.99949	yes	0	0.5	5356	NB-ASE	1:17721844:A:C
chr1	1:17398247-17398747	rs2800694	1:17396242	-0.587158	0.00303523	0.12159	-0.867305	-0.817676	-0.670679	-0.588304	-0.512551	-0.341762	-0.242169	1604.78	1.00161	yes	0	0.5	5035	NB	1:17722738:C:T
chr1	1:17398247-17398747	rs2526833	1:17396630	-0.590336	0.00169907	0.114964	-0.879881	-0.814502	-0.667726	-0.589843	-0.51334	-0.362755	-0.298253	4578.31	1.00025	yes	0	0.5	5035	NB-ASE	1:17723126:A:G
chr1	1:17398247-17398747	rs1555663	1:17398515	-0.61179	0.00125241	0.0807612	-0.82167	-0.765183	-0.666174	-0.612174	-0.558387	-0.451645	-0.392633	4158.27	0.999859	yes	0	0.5	5035	NB-ASE	1:17725011:T:C
chr1	1:17398247-17398747	rs2244936	1:17398862	-0.594674	0.00132034	0.105702	-0.869317	-0.796226	-0.66609	-0.594849	-0.524859	-0.383097	-0.312165	6409.15	0.999636	yes	0	0.5	5035	NB-ASE	1:17725358:C:G
chr1	1:17398247-17398747	rs2526830	1:17401623	-0.556316	0.00157108	0.112509	-0.841944	-0.77422	-0.632776	-0.559324	-0.481454	-0.333452	-0.260162	5128.41	1.00025	yes	0	0.5	5035	NB-ASE	1:17728119:A:G
chr1	1:17464357-17466267	rs2489614	1:17459486	0.983496	0.00892683	0.299392	0.00646751	0.329457	0.795379	1.00081	1.18841	1.51548	1.64747	1124.82	1.00356	yes	0.00375	0.5	9729	NB	1:17785982:T:A
chr1	1:17464357-17466267	rs2428737	1:17460119	0.983806	0.00807376	0.309226	0.00766861	0.327845	0.790139	0.999427	1.19305	1.55913	1.69337	1466.9	1.003	yes	0.0045	0.490909	9729	NB	1:17786615:C:T
chr1	1:17464357-17466267	rs2800702	1:17460788	-0.975219	0.00852757	0.321742	-1.83286	-1.57305	-1.18185	-0.988612	-0.776573	-0.315651	-0.00456335	1423.52	1.0001	yes	0.00425	0.5	9729	NB	1:17787284:T:C
chr1	1:17464357-17466267	rs10888033	1:17460983	-1.62856	0.0143997	0.45719	-2.45599	-2.35518	-2.00944	-1.67028	-1.28766	-0.710815	-0.459004	1008.07	1.00087	yes	0	0.5	9729	NB	1:17787479:G:T
chr1	1:17464357-17466267	rs10788672	1:17460989	-1.59176	0.0145823	0.468555	-2.47218	-2.34393	-1.97405	-1.62672	-1.24304	-0.662691	-0.397969	1032.44	1.00011	yes	0.00025	0.5	9729	NB	1:17787485:G:A
chr1	1:17464357-17466267	rs10888034	1:17462259	-2.30611	0.00352147	0.143308	-2.60673	-2.54663	-2.40412	-2.31943	-2.2229	-1.98322	-1.86664	1656.12	1.00413	yes	0	0.493151	9729	NB	1:17788755:G:A
chr1	1:17464357-17466267	rs10888035	1:17462392	-2.30578	0.00481436	0.158925	-2.61367	-2.55372	-2.40932	-2.32075	-2.22498	-1.96499	-1.68688	1089.7	1.00396	yes	0	0.5	9729	NB	1:17788888:A:G
chr1	1:17464357-17466267	rs10888036	1:17463019	-2.21775	0.00358693	0.160827	-2.55668	-2.48651	-2.32558	-2.23366	-2.12878	-1.86779	-1.60964	2010.35	1.00119	yes	0	0.5	9729	NB-ASE	1:17789515:G:A
chr1	1:17464357-17466267	rs10749620	1:17463963	-2.29562	0.00284129	0.137391	-2.59816	-2.5371	-2.39162	-2.30466	-2.20894	-1.997	-1.85953	2338.24	1.00118	yes	0	0.5	9729	NB-ASE	1:17790459:G:A
chr1	1:17464357-17466267	rs61080287	1:17464250	2.20063	0.0137765	0.327142	0.901745	1.21906	2.11731	2.29249	2.40615	2.55911	2.61989	563.887	1.00266	yes	0	0.5	9729	NB-ASE	1:17790746:G:A
chr1	1:177948620-177950520	rs1984159	1:177949030	-0.538117	0.00320717	0.163645	-0.959745	-0.855435	-0.644962	-0.541765	-0.43561	-0.199877	-0.0147877	2603.51	0.999946	yes	0.0035	0.5	5906	NB-ASE	1:177918165:A:G
chr1	1:177948620-177950520	rs10798583	1:177949364	-0.691716	0.00224565	0.121796	-1.01046	-0.932895	-0.772919	-0.690559	-0.606935	-0.460522	-0.383987	2941.57	1.00222	yes	0	0.5	5906	NB-ASE	1:177918499:G:A
chr1	1:17464357-17466267	rs12078935	1:17465386	-2.40805	0.00207178	0.109393	-2.66212	-2.60249	-2.48491	-2.41361	-2.33875	-2.18006	-2.10392	2787.97	1.00026	yes	0	0.5	9729	NB-ASE	1:17791882:T:C
chr1	1:177948620-177950520	rs10159282	1:177949686	-0.629993	0.00182704	0.106422	-0.894012	-0.844827	-0.701641	-0.630608	-0.560121	-0.414105	-0.333649	3392.84	1.00013	yes	0	0.5	5906	NB-ASE	1:177918821:A:G
chr1	1:17464357-17466267	rs12077703	1:17465445	-2.56039	0.00159879	0.0947165	-2.77984	-2.73142	-2.62515	-2.56758	-2.49986	-2.36657	-2.27851	3509.71	1.00067	yes	0	0.5	9729	NB-ASE	1:17791941:A:T
chr1	1:17464357-17466267	rs12035061	1:17466239	-2.25781	0.00276804	0.141638	-2.57419	-2.49809	-2.3565	-2.27183	-2.17226	-1.94892	-1.8332	2618.27	1.00016	yes	0	0.5	9729	NB-ASE	1:17792735:C:T
chr1	1:17464357-17466267	rs7549437	1:17466372	2.42918	0.00338731	0.135259	1.94378	2.10795	2.35697	2.44355	2.52068	2.64706	2.71112	1594.49	1.00166	yes	0	0.5	9729	NB-ASE	1:17792868:C:T
chr1	1:17464357-17466267	rs12035179	1:17466618	-2.22116	0.00365882	0.162367	-2.55625	-2.49016	-2.33266	-2.23748	-2.13228	-1.84815	-1.66355	1969.3	1.00113	yes	0	0.5	9729	NB-ASE	1:17793114:C:T
chr1	1:17464357-17466267	rs9729349	1:17466836	-2.27618	0.0031436	0.141333	-2.58474	-2.52859	-2.375	-2.2877	-2.19312	-1.95511	-1.83758	2021.29	1.00138	yes	0	0.5	9729	NB-ASE	1:17793332:G:A
chr1	1:17464357-17466267	rs9725481	1:17466897	2.51129	0.00285221	0.110806	2.192	2.26806	2.44204	2.52059	2.58651	2.70551	2.76967	1509.26	1.00018	yes	0	0.5	9729	NB	1:17793393:T:C
chr1	1:17464357-17466267	rs4920609	1:17467709	-2.40896	0.00276328	0.129618	-2.67863	-2.62493	-2.49921	-2.4213	-2.33449	-2.12362	-1.96867	2200.29	1.00105	yes	0	0.5	9729	NB-ASE	1:17794205:C:A
chr1	1:17464357-17466267	rs11203394	1:17467938	2.41457	0.00364091	0.142229	1.90155	2.10186	2.34097	2.43272	2.50812	2.63814	2.69899	1526	1.00138	yes	0	0.5	9729	NB-ASE	1:17794434:C:G
chr1	1:17464357-17466267	rs10788673	1:17468321	-2.4947	0.00223938	0.106108	-2.74774	-2.68391	-2.56688	-2.49769	-2.42962	-2.27031	-2.15525	2245.14	1.0009	yes	0	0.5	9729	NB	1:17794817:T:C
chr1	1:17464357-17466267	rs10788674	1:17468339	-2.49466	0.00214222	0.107857	-2.74395	-2.68562	-2.57001	-2.50028	-2.42638	-2.26739	-2.1759	2534.94	1.00008	yes	0	0.5	9729	NB	1:17794835:G:A
chr1	1:17464357-17466267	rs11805127	1:17468483	2.3837	0.00414034	0.151112	1.84045	2.02464	2.29932	2.40098	2.48757	2.62246	2.68071	1332.06	1.00185	yes	0	0.5	9729	NB-ASE	1:17794979:G:C
chr1	1:17464357-17466267	rs2352804	1:17469293	-2.2898	0.00847524	0.233418	-2.64194	-2.57875	-2.43074	-2.33596	-2.21415	-1.65548	-1.15108	758.512	1.00329	yes	0	0.5	9729	NB-ASE	1:17795789:T:C
chr1	1:17464357-17466267	rs4284283	1:17470215	2.50918	0.00255074	0.110584	2.18603	2.27257	2.44319	2.51552	2.58485	2.71054	2.77013	1879.56	0.999842	yes	0	0.5	9729	NB	1:17796711:A:G
chr1	1:178118920-178120660	rs4440820	1:178119563	-0.549319	0.00298188	0.171104	-0.984167	-0.878283	-0.662973	-0.551826	-0.440179	-0.205878	-0.020227	3292.58	1.001	yes	0.00175	0.498561	12529	NB-ASE	1:178088698:T:C
chr1	1:178118920-178120660	rs3937587	1:178119786	-0.677829	0.00458943	0.211053	-1.18556	-1.06951	-0.821596	-0.681432	-0.549174	-0.237599	-0.0257336	2114.78	1.00027	yes	0.00275	0.499382	12529	NB-ASE	1:178088921:C:T
chr1	1:1855780-1858710	rs12125422	1:1855939	0.357758	0.00203844	0.107886	0.0173045	0.12278	0.291844	0.361193	0.427975	0.563315	0.615242	2801.13	1.00046	yes	0.00325	0.5	14675	NB-ASE	1:1787378:G:A
chr1	1:17580727-17581877	rs11203423	1:17581010	-0.419391	0.00229336	0.13381	-0.727919	-0.662771	-0.509401	-0.426904	-0.336654	-0.11199	-0.0114806	3404.32	0.999852	yes	0.00225	0.5	4097	NB-ASE	1:17907505:A:G
chr1	1:17580727-17581877	rs11203424	1:17581080	-0.458764	0.00227392	0.124827	-0.755234	-0.690216	-0.542123	-0.46011	-0.382532	-0.208428	-0.0270237	3013.44	0.999101	yes	0.0025	0.499241	4097	NB-ASE	1:17907575:C:T
chr1	1:17603157-17604317	rs75348077	1:17599064	-0.951725	0.0037148	0.207405	-1.47064	-1.35848	-1.09643	-0.954229	-0.810647	-0.534255	-0.392637	3117.22	1.00062	yes	0	0.5	6963	NB	1:17925559:T:C
chr1	1:17603157-17604317	rs74059340	1:17600671	-0.924722	0.00312054	0.199536	-1.4344	-1.30338	-1.05942	-0.9242	-0.79564	-0.518443	-0.397082	4088.68	1.00122	yes	0	0.5	6963	NB-ASE	1:17927166:T:C
chr1	1:17603157-17604317	rs74059341	1:17601210	-0.935622	0.0025619	0.194672	-1.42777	-1.31114	-1.06687	-0.939809	-0.80585	-0.549197	-0.393802	5774.06	0.999875	yes	0	0.5	6963	NB-ASE	1:17927705:T:C
chr1	1:17603157-17604317	rs76359484	1:17601303	-0.829456	0.00306229	0.193394	-1.33784	-1.20054	-0.960538	-0.833436	-0.704747	-0.440931	-0.299153	3988.35	0.99936	yes	0	0.5	6963	NB-ASE	1:17927798:G:C
chr1	1:17603157-17604317	rs75764220	1:17603477	-1.24599	0.00291781	0.183405	-1.7215	-1.58702	-1.36747	-1.251	-1.12851	-0.871834	-0.733432	3951.02	1.00034	yes	0	0.498938	6963	NB-ASE	1:17929972:G:T
chr1	1:17603157-17604317	rs111461054	1:17603495	-1.23696	0.00233152	0.158037	-1.63073	-1.53638	-1.34594	-1.24226	-1.12732	-0.928838	-0.83618	4594.51	1.0012	yes	0	0.498791	6963	NB-ASE	1:17929990:A:C
chr1	1:179925570-179926870	rs522534	1:179921957	-0.590148	0.0018312	0.130699	-0.903218	-0.837828	-0.675419	-0.595637	-0.506113	-0.327837	-0.232061	5094.16	0.999325	yes	0	0.5	4416	NB-ASE	1:179891092:C:T
chr1	1:179925570-179926870	rs474258	1:179926629	-0.583057	0.00181683	0.105372	-0.848879	-0.786308	-0.652868	-0.584922	-0.514705	-0.370111	-0.297155	3363.71	1.00089	yes	0	0.5	4416	NB-ASE	1:179895764:A:G
chr1	1:179925570-179926870	rs475233	1:179926726	-0.601198	0.00208201	0.102073	-0.864487	-0.800221	-0.670856	-0.601819	-0.532818	-0.402857	-0.330217	2403.57	1.0016	yes	0	0.5	4416	NB-ASE	1:179895861:T:C
chr1	1:180157320-180160290	rs3842829	1:180158613	-0.372189	0.00154398	0.0974372	-0.617595	-0.55637	-0.435879	-0.374797	-0.312829	-0.170046	-0.0565392	3982.58	1.00098	yes	0.001	0.5	10110	NB-ASE	1:180127748:C:T
chr1	1:180391350-180392990	rs10913980	1:180391765	0.309766	0.0016589	0.100994	0.00666075	0.0740447	0.249784	0.314174	0.378477	0.493598	0.548581	3706.36	1.00057	yes	0.004	0.5	10453	NB-ASE	1:180360900:T:G
chr1	1:180791330-180793550	rs9425881	1:180793668	-0.933552	0.00537997	0.257922	-1.62724	-1.45126	-1.10821	-0.925822	-0.751215	-0.458	-0.337254	2298.36	0.999643	yes	0	0.5	6205	NB-ASE	1:180762804:G:A
chr1	1:180953930-180954830	rs76014269	1:180954459	-0.606939	0.00342317	0.20517	-1.14261	-0.99794	-0.741565	-0.60862	-0.476217	-0.186786	-0.000636127	3592.29	0.999607	yes	0.005	0.5	3587	NB-ASE	1:180923595:G:A
chr1	1:181061080-181064130	rs3936939	1:181062647	-0.31098	0.00128693	0.0728944	-0.507156	-0.454815	-0.36003	-0.310559	-0.262655	-0.166401	-0.12144	3208.34	1.00159	yes	0	0.499946	56554	NB-ASE	1:181031783:G:A
chr1	1:181133180-181137160	rs7516469	1:181134380	-0.275932	0.00197435	0.0894586	-0.493555	-0.43903	-0.336192	-0.280169	-0.222537	-0.0585259	-0.00835106	2053.03	1.00203	yes	0.0035	0.499515	69029	NB-ASE	1:181103516:C:G
chr1	1:182169910-182172100	rs1779798	1:182170408	0.439202	0.00166837	0.11734	0.0970064	0.20196	0.36405	0.439687	0.519347	0.656515	0.732803	4946.58	1.00074	yes	0.00075	0.5	29577	NB-ASE	1:182139543:C:G
chr1	1:182169910-182172100	rs17447211	1:182171050	0.703469	0.00120254	0.0705553	0.509028	0.558162	0.658832	0.704652	0.751563	0.835445	0.876857	3442.37	0.999928	yes	0	0.499948	29577	NB-ASE	1:182140185:C:G
chr1	1:182169910-182172100	rs2332969	1:182172831	0.594164	0.00176689	0.0963464	0.328293	0.392935	0.531661	0.595368	0.657818	0.77917	0.830403	2973.4	0.99969	yes	0	0.5	29577	NB-ASE	1:182141966:G:A
chr1	1:182484270-182485240	rs616387	1:182484784	-0.806646	0.00415248	0.245281	-1.42117	-1.28037	-0.97383	-0.81043	-0.648935	-0.306482	-0.054489	3489.09	1.00071	yes	0.00125	0.5	5383	NB-ASE	1:182453919:C:T
chr1	1:182484270-182485240	rs267872	1:182486195	-0.654556	0.00366239	0.22096	-1.24411	-1.09116	-0.801682	-0.655573	-0.512758	-0.211312	-0.00901958	3639.99	1.00139	yes	0.0045	0.5	5383	NB-ASE	1:182455330:C:T
chr1	1:183023160-183024040	rs10911194	1:183023890	-0.459789	0.00231839	0.127276	-0.767187	-0.701711	-0.545645	-0.462378	-0.377906	-0.211408	-0.0507914	3013.83	0.999328	yes	0.002	0.5	1560	NB-ASE	1:182993025:C:T
chr1	1:183023160-183024040	rs10911195	1:183024303	-0.442499	0.00237648	0.118966	-0.738737	-0.668799	-0.522182	-0.444073	-0.36626	-0.200904	-0.0830023	2505.96	0.999662	yes	0.00025	0.5	1560	NB-ASE	1:182993438:T:C
chr1	1:183023160-183024040	rs10752888	1:183024616	-0.489805	0.00227644	0.122876	-0.806836	-0.720501	-0.573982	-0.491817	-0.407952	-0.242642	-0.147671	2913.52	1.00077	yes	0.00025	0.5	1560	NB-ASE	1:182993751:A:G
chr1	1:183023160-183024040	rs4652764	1:183024980	-0.489316	0.00225155	0.127778	-0.807545	-0.73501	-0.574521	-0.489086	-0.407904	-0.233914	-0.129397	3220.69	1.0019	yes	0.00075	0.5	1560	NB-ASE	1:182994115:G:A
chr1	1:183023160-183024040	rs4652765	1:183025012	-0.488921	0.0024867	0.132146	-0.829369	-0.741323	-0.577268	-0.490361	-0.40364	-0.230358	-0.0595961	2823.99	1.00078	yes	0.0025	0.5	1560	NB-ASE	1:182994147:C:T
chr1	1:183023160-183024040	rs4651137	1:183025165	-0.585162	0.00238837	0.141049	-0.940655	-0.860217	-0.679685	-0.586212	-0.492389	-0.309741	-0.207664	3487.67	0.999561	yes	0.0005	0.5	1560	NB-ASE	1:182994300:T:C
chr1	1:183023160-183024040	rs4652766	1:183025201	-0.626235	0.00249357	0.14259	-1.01527	-0.912827	-0.722229	-0.625879	-0.531879	-0.346612	-0.249689	3269.89	0.999853	yes	0	0.5	1560	NB-ASE	1:182994336:A:G
chr1	1:183023160-183024040	rs4642853	1:183027107	-0.515162	0.00284681	0.147153	-0.911266	-0.804343	-0.612374	-0.516964	-0.421771	-0.214435	-0.029455	2671.93	1.00077	yes	0.001	0.5	1560	NB-ASE	1:182996242:C:T
chr1	1:183040020-183040430	rs9699754	1:183036363	-0.723141	0.00334868	0.179851	-1.17441	-1.07324	-0.846094	-0.724785	-0.600444	-0.375919	-0.264969	2884.56	1.0021	yes	0.0005	0.5	2345	NB-ASE	1:183005498:G:T
chr1	1:183040020-183040430	rs4652769	1:183040061	-0.441693	0.00348676	0.150219	-0.804248	-0.723886	-0.539115	-0.446885	-0.351994	-0.068039	-0.0077575	1856.11	1.00058	yes	0.00425	0.5	2345	NB-ASE	1:183009196:T:C
chr1	1:183040020-183040430	rs10911205	1:183040142	-0.534283	0.00195769	0.130588	-0.877551	-0.795645	-0.620833	-0.532085	-0.444958	-0.284855	-0.218186	4449.57	0.9993	yes	0	0.5	2345	NB-ASE	1:183009277:C:A
chr1	1:183101760-183102580	rs6424884	1:183096769	-0.55016	0.0024507	0.130231	-0.858797	-0.794776	-0.634296	-0.55691	-0.467364	-0.286017	-0.179637	2823.89	1.00155	yes	0.0005	0.5	3733	NB-ASE	1:183065904:C:T
chr1	1:183101760-183102580	rs6424885	1:183097119	-0.580745	0.00310863	0.130209	-0.916138	-0.826249	-0.6686	-0.584432	-0.494199	-0.31497	-0.23528	1754.46	1.00051	yes	0.00025	0.5	3733	NB	1:183066254:T:G
chr1	1:183101760-183102580	rs10752895	1:183099370	-0.580585	0.00312749	0.131787	-0.918624	-0.828593	-0.670324	-0.584978	-0.496603	-0.315236	-0.204353	1775.64	1.00023	yes	0	0.5	3733	NB	1:183068505:C:G
chr1	1:183101760-183102580	rs10752896	1:183099381	-0.578161	0.00269383	0.127936	-0.917257	-0.825019	-0.660779	-0.582687	-0.498058	-0.313423	-0.248178	2255.51	1.00107	yes	0	0.5	3733	NB	1:183068516:A:C
chr1	1:183101760-183102580	rs10752897	1:183101889	-0.728681	0.00194963	0.10986	-1.00649	-0.94137	-0.802808	-0.726856	-0.654756	-0.514752	-0.439296	3175.25	0.999819	yes	0	0.5	3733	NB-ASE	1:183071024:C:T
chr1	1:183101760-183102580	rs10911242	1:183103012	-0.579286	0.00290171	0.128362	-0.896973	-0.820074	-0.666362	-0.585436	-0.492784	-0.319298	-0.225638	1956.87	1.00042	yes	0	0.5	3733	NB	1:183072147:C:T
chr1	1:183101760-183102580	rs2296288	1:183103455	-0.585633	0.00270924	0.122602	-0.907843	-0.815367	-0.668789	-0.589421	-0.507167	-0.334555	-0.218555	2047.87	0.999614	yes	0	0.5	3733	NB	1:183072590:T:C
chr1	1:183101760-183102580	rs10797835	1:183103773	-0.578803	0.00286106	0.131475	-0.889197	-0.82626	-0.669503	-0.582991	-0.494006	-0.312046	-0.210334	2111.71	1.00174	yes	0	0.5	3733	NB	1:183072908:T:C
chr1	1:183105330-183106000	rs2027080	1:183105280	-0.636253	0.0035285	0.198367	-1.14377	-1.01259	-0.767819	-0.63872	-0.508433	-0.235988	-0.0258347	3160.51	1.00002	yes	0.0025	0.5	2453	NB-ASE	1:183074415:C:T
chr1	1:183105330-183106000	rs3768629	1:183105447	-0.907713	0.0035975	0.204302	-1.41397	-1.30335	-1.04442	-0.909744	-0.769509	-0.496776	-0.377379	3225.1	1.00075	yes	0	0.5	2453	NB-ASE	1:183074582:T:C
chr1	1:183105330-183106000	rs2147585	1:183105740	-0.46972	0.00337633	0.153677	-0.849737	-0.754813	-0.573756	-0.477049	-0.375322	-0.132109	-0.000241279	2071.7	0.999757	yes	0.005	0.5	2453	NB-ASE	1:183074875:C:T
chr1	1:183105330-183106000	rs3765521	1:183108480	-0.583245	0.00336012	0.181938	-1.06898	-0.930223	-0.699969	-0.583987	-0.469352	-0.21501	-0.0418005	2931.82	1.00022	yes	0.00175	0.5	2453	NB-ASE	1:183077615:C:T
chr1	1:183105330-183106000	rs3765522	1:183108483	-0.571329	0.00434638	0.189426	-1.03903	-0.930588	-0.696918	-0.573683	-0.452738	-0.168925	-0.00371688	1899.42	1.00346	yes	0.00425	0.5	2453	NB-ASE	1:183077618:C:T
chr1	1:183841650-183843510	rs2491439	1:183838141	-0.737591	0.00238169	0.156886	-1.12442	-1.03396	-0.843634	-0.743383	-0.641883	-0.395788	-0.283437	4339.08	1.00034	yes	0.00025	0.5	6211	NB-ASE	1:183807275:A:G
chr1	1:183841650-183843510	rs2500108	1:183838564	-0.710189	0.00222308	0.151864	-1.06584	-0.990284	-0.814836	-0.715698	-0.61355	-0.396834	-0.282458	4666.61	0.999872	yes	0.0005	0.5	6211	NB-ASE	1:183807698:G:C
chr1	1:183841650-183843510	rs2500107	1:183839287	-0.783391	0.00250561	0.148319	-1.13747	-1.0559	-0.88508	-0.791454	-0.687677	-0.469347	-0.360813	3504.02	0.999554	yes	0	0.5	6211	NB-ASE	1:183808421:T:G
chr1	1:183841650-183843510	rs2491437	1:183840505	-0.592997	0.00384434	0.181571	-0.987666	-0.913002	-0.715119	-0.610346	-0.487942	-0.186571	-0.00071551	2230.74	1.00025	yes	0.005	0.5	6211	NB-ASE	1:183809639:T:G
chr1	1:183841650-183843510	rs2491436	1:183841425	-0.683856	0.00231616	0.151547	-1.03963	-0.964048	-0.78712	-0.689426	-0.586625	-0.366807	-0.266147	4281.1	1.00029	yes	0.00025	0.5	6211	NB-ASE	1:183810559:C:G
chr1	1:183841650-183843510	rs2491435	1:183841561	-0.686641	0.0023588	0.147419	-1.03363	-0.953089	-0.788741	-0.692533	-0.591566	-0.38158	-0.274294	3905.94	1.00007	yes	0	0.5	6211	NB-ASE	1:183810695:C:G
chr1	1:183841650-183843510	rs2500104	1:183841850	-0.630314	0.0024935	0.150345	-0.984806	-0.902687	-0.733021	-0.637522	-0.53645	-0.322848	-0.12858	3635.49	0.999666	yes	0.002	0.5	6211	NB-ASE	1:183810984:G:A
chr1	1:183841650-183843510	rs2500103	1:183842643	-0.726918	0.00161895	0.113834	-1.00636	-0.942853	-0.805585	-0.726606	-0.650613	-0.50458	-0.431368	4944.02	1.00059	yes	0	0.5	6211	NB-ASE	1:183811777:G:A
chr1	1:183841650-183843510	rs2491433	1:183843371	-0.599029	0.00305095	0.160897	-0.970541	-0.894117	-0.710624	-0.607456	-0.49731	-0.270399	-0.0518586	2781.16	0.999692	yes	0.002	0.5	6211	NB-ASE	1:183812505:A:G
chr1	1:184417960-184418550	rs6657254	1:184414792	0.405246	0.00216117	0.109665	0.027376	0.173667	0.339443	0.409684	0.477035	0.608601	0.664396	2574.9	1.00004	yes	0.003	0.5	2939	NB-ASE	1:184383926:G:A
chr1	1:184786080-184787300	rs861606	1:184781489	0.650335	0.00236913	0.105138	0.358653	0.446305	0.582392	0.651619	0.720215	0.851922	0.909848	1969.43	0.999706	yes	0	0.5	6327	NB	1:184750623:T:C
chr1	1:184786080-184787300	rs861607	1:184781901	0.57461	0.00182006	0.111332	0.264069	0.346675	0.503373	0.579769	0.650466	0.784081	0.857243	3741.7	0.999181	yes	0	0.5	6327	NB-ASE	1:184751035:G:A
chr1	1:184786080-184787300	rs861608	1:184782407	0.412726	0.00293834	0.135611	0.00132981	0.0791572	0.333003	0.420039	0.501003	0.664483	0.737179	2130.02	0.999702	yes	0.00475	0.5	6327	NB-ASE	1:184751541:A:G
chr1	1:184786080-184787300	rs861609	1:184782924	0.650573	0.00247071	0.107037	0.357177	0.437755	0.578116	0.653052	0.723707	0.858624	0.912825	1876.82	1.00083	yes	0	0.5	6327	NB	1:184752058:G:A
chr1	1:184786080-184787300	rs861610	1:184783093	0.64749	0.00234855	0.106624	0.344086	0.434327	0.576678	0.650446	0.720709	0.847261	0.89617	2061.16	1.00012	yes	0	0.5	6327	NB	1:184752227:A:G
chr1	1:184786080-184787300	rs861611	1:184783370	0.652287	0.0024017	0.105509	0.353187	0.439169	0.584004	0.654565	0.724841	0.852659	0.920138	1929.92	1.00188	yes	0	0.5	6327	NB	1:184752504:C:A
chr1	1:184786080-184787300	rs861612	1:184783456	0.651894	0.00231925	0.105457	0.354632	0.437008	0.584159	0.655253	0.723696	0.852115	0.917035	2067.57	1.00054	yes	0	0.5	6327	NB	1:184752590:A:G
chr1	1:184786080-184787300	rs861613	1:184785350	0.490323	0.00200694	0.119611	0.154884	0.2486	0.413789	0.491882	0.570174	0.720001	0.803699	3552.01	1.00022	yes	0	0.5	6327	NB-ASE	1:184754484:T:C
chr1	1:184786080-184787300	rs861614	1:184785357	0.646718	0.00165658	0.0993987	0.370729	0.447289	0.582683	0.649273	0.713969	0.828867	0.891819	3600.27	0.999737	yes	0	0.5	6327	NB-ASE	1:184754491:C:T
chr1	1:184786080-184787300	rs861615	1:184786047	0.447129	0.0024256	0.123355	0.045993	0.194006	0.36835	0.448782	0.52856	0.680279	0.74507	2586.26	0.999402	yes	0.00125	0.5	6327	NB-ASE	1:184755181:G:T
chr1	1:184786080-184787300	rs861616	1:184786729	0.61594	0.0015474	0.0871442	0.393966	0.443237	0.556293	0.61558	0.675709	0.783233	0.825837	3171.53	1.00216	yes	0	0.5	6327	NB-ASE	1:184755863:C:G
chr1	1:184786080-184787300	rs861617	1:184786815	0.641816	0.0013956	0.08507	0.408645	0.47174	0.58539	0.642901	0.699357	0.800964	0.854683	3715.63	1.00028	yes	0	0.5	6327	NB-ASE	1:184755949:C:A
chr1	1:184786080-184787300	rs861618	1:184787101	0.704309	0.00133532	0.089643	0.464128	0.527174	0.644825	0.705152	0.76441	0.87678	0.930859	4506.74	0.999538	yes	0	0.5	6327	NB-ASE	1:184756235:A:G
chr1	1:184786080-184787300	rs861619	1:184787237	0.680686	0.00184901	0.0949608	0.427653	0.490828	0.618852	0.682634	0.744791	0.861473	0.918329	2637.62	0.999869	yes	0	0.5	6327	NB-ASE	1:184756371:T:C
chr1	1:184786080-184787300	rs861620	1:184788065	0.452459	0.00217008	0.122985	0.0388921	0.202099	0.375632	0.455916	0.53442	0.685709	0.757852	3211.81	0.999637	yes	0.0015	0.5	6327	NB-ASE	1:184757199:C:T
chr1	1:184786080-184787300	rs861621	1:184788262	0.597382	0.00166254	0.108097	0.288323	0.375581	0.52892	0.601623	0.6714	0.796505	0.863632	4227.46	0.999682	yes	0	0.5	6327	NB-ASE	1:184757396:T:C
chr1	1:184882010-184883260	rs234658	1:184882248	-0.646724	0.0017847	0.110972	-0.930038	-0.868579	-0.71885	-0.645858	-0.574184	-0.424111	-0.359066	3866.29	1.00094	yes	0	0.5	4257	NB-ASE	1:184851382:G:C
chr1	1:184882010-184883260	rs532092	1:184882521	-0.54246	0.00186879	0.111107	-0.830059	-0.753842	-0.617514	-0.544453	-0.468796	-0.322382	-0.261857	3534.75	1.00105	yes	0	0.5	4257	NB-ASE	1:184851655:G:A
chr1	1:184882010-184883260	rs234659	1:184883092	-0.541662	0.00222678	0.120204	-0.848194	-0.770251	-0.623331	-0.542832	-0.464203	-0.304667	-0.214371	2913.94	1.00161	yes	0.00025	0.5	4257	NB-ASE	1:184852226:A:G
chr1	1:184882010-184883260	rs234660	1:184883280	-0.435959	0.00289229	0.137518	-0.784669	-0.689887	-0.52667	-0.440288	-0.35359	-0.138934	-0.00411516	2260.66	1.00054	yes	0.0045	0.5	4257	NB-ASE	1:184852414:G:A
chr1	1:184953200-184954310	rs234093	NA:NA	-0.67085	0.00307335	0.178654	-1.09957	-0.995851	-0.792059	-0.678418	-0.558217	-0.307067	-0.05538	3379.1	1.00016	yes	0.003	0.5	4547	NB-ASE	1:184920908:T:G
chr1	1:184953200-184954310	rs4651242	1:184953712	-0.516499	0.00224756	0.123418	-0.822558	-0.754967	-0.59861	-0.517868	-0.436278	-0.269935	-0.174785	3015.31	1.00163	yes	0.00025	0.498361	4547	NB-ASE	1:184922844:G:A
chr1	1:184953200-184954310	rs4651243	1:184953731	-0.488573	0.00217804	0.119313	-0.791008	-0.720953	-0.565067	-0.491341	-0.410605	-0.245562	-0.124392	3000.84	0.999933	yes	0.0005	0.49851	4547	NB-ASE	1:184922863:G:A
chr1	1:185376460-185378440	rs10911713	1:185378356	0.369154	0.00202167	0.116551	0.00769037	0.110702	0.296954	0.372848	0.44586	0.584768	0.65294	3323.64	0.999662	yes	0.004	0.5	20845	NB-ASE	1:185347488:C:T
chr1	1:185402940-185403730	rs6424979	1:185398828	0.640019	0.00395839	0.172471	0.0870187	0.280901	0.530903	0.648565	0.75914	0.959876	1.04346	1898.43	1.00018	yes	0.002	0.5	3601	NB-ASE	1:185367960:A:G
chr1	1:185402940-185403730	rs10911717	1:185400099	0.607699	0.00242341	0.131657	0.244524	0.337257	0.523476	0.610667	0.696231	0.86075	0.926756	2951.44	1.00036	yes	0	0.5	3601	NB-ASE	1:185369231:C:T
chr1	1:185402940-185403730	rs10798011	1:185400449	0.685868	0.00227591	0.152343	0.261303	0.370014	0.586914	0.693663	0.788123	0.972652	1.03814	4480.59	0.999742	yes	0	0.5	3601	NB-ASE	1:185369581:A:G
chr1	1:185402940-185403730	rs10911718	1:185401465	0.607868	0.00234498	0.149791	0.0626173	0.299348	0.512976	0.614609	0.709187	0.884042	0.950664	4080.3	0.999977	yes	0.00125	0.5	3601	NB-ASE	1:185370597:C:T
chr1	1:185402940-185403730	rs719936	1:185402200	0.774879	0.00307378	0.162216	0.316278	0.44531	0.66953	0.780924	0.88677	1.07755	1.15892	2785.12	1.00042	yes	0	0.5	3601	NB-ASE	1:185371332:A:G
chr1	1:185402940-185403730	rs2144292	1:185403109	1.11658	0.00145375	0.110236	0.826869	0.89251	1.04575	1.11643	1.19242	1.32649	1.39172	5749.98	0.999467	yes	0	0.5	3601	NB-ASE	1:185372241:C:T
chr1	1:185402940-185403730	rs12403670	1:185404804	0.783043	0.00190355	0.137141	0.39932	0.494529	0.693428	0.787382	0.881281	1.03686	1.11763	5190.41	0.999545	yes	0	0.5	3601	NB-ASE	1:185373936:G:C
chr1	1:185402940-185403730	rs12406094	1:185404806	0.905954	0.00202086	0.13341	0.541081	0.639363	0.818175	0.908303	0.998216	1.16371	1.2228	4358.17	0.99997	yes	0	0.5	3601	NB-ASE	1:185373938:A:G
chr1	1:185402940-185403730	rs10911720	1:185406016	0.76661	0.00344577	0.168492	0.28351	0.414452	0.663731	0.775568	0.879002	1.07757	1.1658	2391.05	1.00167	yes	0.00025	0.5	3601	NB-ASE	1:185375148:T:G
chr1	1:185439120-185441090	rs10732976	1:185439929	1.38261	0.00540261	0.207168	0.70002	0.871091	1.27309	1.42152	1.53079	1.69315	1.76151	1470.4	0.999317	yes	0	0.5	19766	NB-ASE	1:185409061:G:A
chr1	1:185439120-185441090	rs4651259	1:185441843	0.670206	0.0028134	0.174618	0.18975	0.324902	0.552511	0.673215	0.787435	1.00931	1.12708	3852.27	1.00094	yes	0.00025	0.5	19766	NB-ASE	1:185410975:A:G
chr1	1:185566310-185568020	rs4651271	1:185567177	0.613574	0.00124306	0.0853338	0.378855	0.440838	0.557832	0.615473	0.669832	0.775823	0.841225	4712.54	0.999318	yes	0	0.5	14400	NB-ASE	1:185536309:C:T
chr1	1:185573070-185574700	rs333720	1:185573868	0.370684	0.00253224	0.104267	0.0252417	0.149618	0.30616	0.375157	0.439043	0.563509	0.618175	1695.44	1.00142	yes	0.0015	0.5	7108	NB-ASE	1:185543000:T:C
chr1	1:185573070-185574700	rs4651272	1:185573939	0.593923	0.00126682	0.0872959	0.373178	0.422606	0.535071	0.594711	0.653851	0.760001	0.826655	4748.48	1.00063	yes	0	0.5	7108	NB-ASE	1:185543071:G:A
chr1	1:186144480-186145180	rs12080760	1:186140164	1.22519	0.00551682	0.245887	0.512611	0.700502	1.07012	1.23484	1.39307	1.66638	1.81291	1986.53	1.00085	yes	0	0.5	1686	NB	1:186109296:G:T
chr1	1:186144480-186145180	rs4650695	1:186140693	1.21707	0.00608475	0.253448	0.49339	0.681132	1.05235	1.2274	1.39675	1.67649	1.80312	1734.97	1.00118	yes	0	0.5	1686	NB	1:186109825:T:A
chr1	1:186144480-186145180	rs2224575	1:186141945	1.16654	0.00649133	0.263018	0.428351	0.612381	0.995457	1.17229	1.3509	1.65451	1.76738	1641.73	1.00253	yes	0.00025	0.5	1686	NB	1:186111077:G:C
chr1	1:186144480-186145180	rs7516516	1:186142248	1.21813	0.00651917	0.25568	0.470602	0.68672	1.05568	1.22644	1.39952	1.67073	1.80871	1538.19	1.00356	yes	0	0.5	1686	NB	1:186111380:A:G
chr1	1:186144480-186145180	rs6664918	1:186143373	1.07147	0.00405459	0.249858	0.39435	0.568153	0.902324	1.07003	1.24609	1.54573	1.68552	3797.46	0.999575	yes	0.0005	0.5	1686	NB-ASE	1:186112505:A:G
chr1	1:186144480-186145180	rs3737941	1:186144799	1.82616	0.00297065	0.160554	1.35322	1.48762	1.72363	1.83413	1.93678	2.12493	2.19598	2921.05	1.00074	yes	0	0.5	1686	NB-ASE	1:186113931:T:G
chr1	1:186144480-186145180	rs1322374	1:186145193	1.7274	0.00299873	0.19223	1.15879	1.32279	1.60272	1.73508	1.86373	2.06945	2.15007	4109.3	0.999847	yes	0	0.5	1686	NB-ASE	1:186114325:A:G
chr1	1:186621630-186624650	rs16825600	1:186623059	-0.415089	0.00247974	0.136009	-0.766703	-0.681536	-0.503121	-0.415425	-0.329629	-0.13505	-0.00770927	3008.3	1.00034	yes	0.00325	0.5	17856	NB-ASE	1:186592191:C:A
chr1	1:186621630-186624650	rs111968424	1:186623547	-0.559728	0.00215382	0.132075	-0.907252	-0.826103	-0.647749	-0.558093	-0.472964	-0.303819	-0.206901	3760.27	1.00058	yes	0	0.499188	17856	NB-ASE	1:186592679:T:C
chr1	1:186973680-186975670	rs7547156	1:186970939	0.492444	0.00178312	0.100797	0.2262	0.291263	0.426983	0.490559	0.560126	0.689222	0.759761	3195.47	0.999679	yes	0	0.5	13447	NB-ASE	1:186940071:G:A
chr1	1:186973680-186975670	rs10798076	1:186975556	0.564695	0.00165772	0.0855818	0.323922	0.387734	0.507463	0.567609	0.624815	0.727161	0.774675	2665.26	1.00008	yes	0	0.5	13447	NB-ASE	1:186944688:G:A
chr1	1:186977870-186979520	rs2076675	1:186977254	0.497631	0.0016056	0.0938018	0.235454	0.302385	0.436305	0.502685	0.561294	0.674007	0.719942	3413.09	1.00027	yes	0.00025	0.5	11284	NB-ASE	1:186946386:G:T
chr1	1:186977870-186979520	rs10737277	1:186978597	0.5301	0.00129586	0.077507	0.323728	0.374481	0.478494	0.531143	0.582012	0.683515	0.73062	3577.38	0.999895	yes	0	0.5	11284	NB-ASE	1:186947729:G:C
chr1	1:186977870-186979520	rs10737278	1:186978895	0.579164	0.00125913	0.0733651	0.387451	0.427923	0.530023	0.5808	0.630375	0.71854	0.763142	3394.99	0.99999	yes	0	0.5	11284	NB-ASE	1:186948027:C:T
chr1	1:186977870-186979520	rs2273169	1:186979730	0.577029	0.00156119	0.087938	0.341629	0.399671	0.519658	0.579756	0.635894	0.743031	0.792028	3172.8	0.999772	yes	0	0.5	11284	NB-ASE	1:186948862:G:A
chr1	1:186977870-186979520	rs10911973	1:186980188	0.550438	0.00122258	0.0869452	0.331519	0.377853	0.493712	0.553229	0.60732	0.720553	0.779563	5057.5	0.999715	yes	0	0.5	11284	NB-ASE	1:186949320:C:T
chr1	1:186982670-186983940	rs7545121	1:186982297	0.409032	0.00198413	0.106137	0.0459331	0.195555	0.341618	0.411787	0.482789	0.6022	0.660992	2861.48	0.999628	yes	0.00125	0.5	4827	NB-ASE	1:186951429:A:G
chr1	1:186982670-186983940	rs12072973	1:186983201	0.438452	0.00174639	0.101002	0.164499	0.237714	0.371295	0.439038	0.50777	0.628571	0.690222	3344.87	1.00008	yes	0.00025	0.5	4827	NB-ASE	1:186952333:A:G
chr1	1:186982670-186983940	rs7526089	1:186983499	-0.65801	0.00216226	0.148655	-1.03256	-0.952897	-0.756148	-0.657522	-0.557579	-0.360714	-0.278204	4726.55	1.00002	yes	0	0.5	4827	NB-ASE	1:186952631:C:T
chr1	1:186982670-186983940	rs12564966	1:186984389	-0.578931	0.00294116	0.178602	-1.02942	-0.920355	-0.700568	-0.577701	-0.462815	-0.226173	-0.0453324	3687.52	1.00091	yes	0.00225	0.5	4827	NB-ASE	1:186953521:A:G
chr1	1:186982670-186983940	rs16826212	1:186985722	-0.614133	0.00268876	0.176084	-1.05258	-0.948857	-0.733352	-0.614269	-0.496677	-0.271181	-0.131909	4288.8	0.999254	yes	0.00075	0.5	4827	NB-ASE	1:186954854:C:A
chr1	1:186982670-186983940	rs10752989	1:186986298	0.376909	0.00228878	0.106634	0.0207054	0.156758	0.310466	0.380621	0.448541	0.572875	0.646839	2170.61	1.00106	yes	0.00225	0.5	4827	NB-ASE	1:186955430:T:G
chr1	1:18579357-18579647	rs61760688	1:18584024	0.622216	0.00336988	0.189543	0.0284548	0.252997	0.504554	0.626868	0.751518	0.978989	1.09964	3163.62	1.00195	yes	0.002	0.5	755	NB-ASE	1:18910518:G:C
chr1	1:18579357-18579647	rs72648767	1:18584096	0.572313	0.00237532	0.165248	0.0774461	0.242644	0.466835	0.570611	0.678811	0.905123	0.981416	4839.84	0.999916	yes	0.00125	0.5	755	NB-ASE	1:18910590:T:C
chr1	1:191962700-191964350	rs6684414	1:191959801	-0.369827	0.00223234	0.122459	-0.660255	-0.595381	-0.451864	-0.375188	-0.294877	-0.100006	-0.00153929	3009.25	1.00113	yes	0.0045	0.5	9448	NB-ASE	1:191928931:G:A
chr1	1:191962700-191964350	rs28667183	1:191963161	-0.378678	0.00189363	0.105634	-0.635408	-0.583314	-0.449795	-0.380247	-0.31187	-0.164474	-0.0514047	3111.84	1.00196	yes	0.00175	0.5	9448	NB-ASE	1:191932291:C:G
chr1	1:191962700-191964350	rs12141491	1:191963445	-0.468319	0.0015079	0.085016	-0.692009	-0.640881	-0.523604	-0.46744	-0.411959	-0.304572	-0.244325	3178.76	1.0008	yes	0	0.5	9448	NB-ASE	1:191932575:T:A
chr1	1:191962700-191964350	rs12144141	1:191963692	-0.387817	0.00179057	0.0969354	-0.633388	-0.573228	-0.453937	-0.387725	-0.32351	-0.198189	-0.13556	2930.79	0.999926	yes	0.00025	0.5	9448	NB-ASE	1:191932822:G:A
chr1	1:191962700-191964350	rs9427553	1:191963953	0.408762	0.00162208	0.0933885	0.137616	0.221989	0.349692	0.412397	0.469479	0.586423	0.647812	3314.66	0.999769	yes	0.0005	0.5	9448	NB-ASE	1:191933083:G:A
chr1	1:191962700-191964350	rs946962	1:191965014	0.375247	0.00141405	0.102482	0.0428392	0.169207	0.311949	0.379218	0.445491	0.566562	0.626519	5252.52	0.999761	yes	0.001	0.5	9448	NB-ASE	1:191934144:G:A
chr1	1:191962700-191964350	rs7415857	1:191967426	0.411138	0.00208798	0.115244	0.0218447	0.174177	0.339815	0.414743	0.48736	0.630766	0.696613	3046.37	0.99998	yes	0.00275	0.5	9448	NB-ASE	1:191936556:T:C
chr1	1:192038510-192039230	rs12143799	1:192033677	-0.666199	0.00271714	0.16631	-1.06511	-0.980749	-0.782603	-0.670763	-0.553536	-0.333883	-0.228647	3746.38	1.00005	yes	0.00025	0.5	2956	NB-ASE	1:192002807:G:A
chr1	1:192038510-192039230	rs12756611	1:192036182	-0.695125	0.00351873	0.173594	-1.13986	-1.02663	-0.810026	-0.70129	-0.585136	-0.335254	-0.163301	2433.88	1.00109	yes	0.00075	0.5	2956	NB-ASE	1:192005312:A:C
chr1	1:192038510-192039230	rs6696064	1:192038806	-0.890348	0.00171729	0.118815	-1.19153	-1.12468	-0.969419	-0.890144	-0.813993	-0.65698	-0.580962	4786.85	0.999951	yes	0	0.5	2956	NB-ASE	1:192007936:G:C
chr1	1:192038510-192039230	rs7541632	1:192039602	-0.623415	0.00403222	0.182382	-1.06666	-0.96866	-0.742609	-0.626509	-0.509466	-0.241951	-0.0271846	2045.86	1.00082	yes	0.00125	0.5	2956	NB	1:192008732:A:C
chr1	1:192038510-192039230	rs12142051	1:192040073	-0.65936	0.0027689	0.16422	-1.05708	-0.973937	-0.772426	-0.660669	-0.549887	-0.325547	-0.226416	3517.51	0.999486	yes	0	0.5	2956	NB-ASE	1:192009203:A:T
chr1	1:192038510-192039230	rs12123367	1:192040138	-0.54735	0.00384944	0.181093	-0.979405	-0.883141	-0.671864	-0.552898	-0.435106	-0.15314	-0.0179547	2213.14	1.00077	yes	0.00375	0.5	2956	NB-ASE	1:192009268:C:T
chr1	1:192038510-192039230	rs11810370	1:192040546	-0.600165	0.00427039	0.179086	-1.0383	-0.932671	-0.722259	-0.606967	-0.487316	-0.219147	-0.00604181	1758.68	1.00041	yes	0.00425	0.5	2956	NB-ASE	1:192009676:A:T
chr1	1:192038510-192039230	rs11811869	1:192040637	-0.734801	0.00264819	0.163772	-1.13431	-1.0536	-0.844026	-0.735066	-0.631669	-0.407519	-0.286182	3824.54	1.00058	yes	0	0.5	2956	NB-ASE	1:192009767:G:A
chr1	1:192038510-192039230	rs59119008	1:192044045	-0.62981	0.00341966	0.178409	-1.09339	-0.966111	-0.748624	-0.63435	-0.512427	-0.277625	-0.110244	2721.87	1.00132	yes	0.0005	0.5	2956	NB	1:192013175:A:G
chr1	1:192038510-192039230	rs61288471	1:192044141	-0.649853	0.00478692	0.195566	-1.12211	-1.00808	-0.779581	-0.660364	-0.526189	-0.246125	-0.02414	1669.06	1.00064	yes	0.0025	0.5	2956	NB	1:192013271:C:T
chr1	1:192147710-192148630	rs10801102	1:192144114	-0.714886	0.00321232	0.16214	-1.12535	-1.02444	-0.825846	-0.720172	-0.609428	-0.377812	-0.271143	2547.67	1.00052	yes	0.00075	0.5	3466	NB	1:192113244:G:A
chr1	1:192147710-192148630	rs10801103	1:192144213	-0.589601	0.00349721	0.154877	-0.959681	-0.872377	-0.695157	-0.596465	-0.49153	-0.275355	-0.102351	1961.23	1.0008	yes	0.002	0.5	3466	NB-ASE	1:192113343:A:C
chr1	1:192147710-192148630	rs6687273	1:192148472	-0.938917	0.00285146	0.143676	-1.33146	-1.23017	-1.03278	-0.935334	-0.843218	-0.664206	-0.563704	2538.84	0.99946	yes	0	0.5	3466	NB-ASE	1:192117602:C:T
chr1	1:192147710-192148630	rs4077239	1:192151874	-0.582672	0.00350499	0.160087	-0.956866	-0.882993	-0.690209	-0.587037	-0.48347	-0.260804	-0.039975	2086.11	1.00026	yes	0.00225	0.5	3466	NB-ASE	1:192121004:G:A
chr1	1:192550220-192552150	rs1323298	1:192550735	-0.540067	0.00149687	0.112066	-0.828792	-0.753759	-0.613888	-0.541921	-0.466545	-0.309089	-0.254692	5605	0.99968	yes	0	0.5	13981	NB-ASE	1:192519865:T:C
chr1	1:192550220-192552150	rs9804163	1:192554441	-0.587924	0.00185672	0.121458	-0.888161	-0.824159	-0.668807	-0.590524	-0.51036	-0.342344	-0.269814	4279.17	1.00016	yes	0.00025	0.5	13981	NB-ASE	1:192523571:C:T
chr1	1:192550220-192552150	rs2760520	1:192554919	-0.415772	0.00187907	0.128963	-0.727154	-0.657776	-0.501135	-0.41985	-0.332742	-0.145255	-0.00673605	4710.22	0.999398	yes	0.00375	0.5	13981	NB-ASE	1:192524049:G:T
chr1	1:192550220-192552150	rs2816305	1:192555139	-0.563741	0.0019121	0.118949	-0.854378	-0.79775	-0.645524	-0.566081	-0.486451	-0.325543	-0.255282	3869.91	0.999743	yes	0	0.5	13981	NB-ASE	1:192524269:C:T
chr1	1:192550220-192552150	rs4658054	1:192555855	-0.539914	0.00205949	0.124819	-0.860766	-0.779808	-0.62497	-0.540477	-0.457209	-0.29207	-0.194442	3673.18	1.00003	yes	0.00025	0.5	13981	NB-ASE	1:192524985:G:T
chr1	1:192550220-192552150	rs3011685	1:192555863	-0.524137	0.00199992	0.121101	-0.829109	-0.756986	-0.605164	-0.528939	-0.447612	-0.275255	-0.190658	3666.67	1.0007	yes	0	0.5	13981	NB-ASE	1:192524993:C:T
chr1	1:192550220-192552150	rs2760521	1:192556146	-0.510855	0.00212166	0.12545	-0.8137	-0.748384	-0.595963	-0.514468	-0.429503	-0.264481	-0.0842306	3496.15	1.00048	yes	0.00075	0.5	13981	NB-ASE	1:192525276:G:A
chr1	1:192550220-192552150	rs9427559	1:192556854	-0.538852	0.00194354	0.122853	-0.835535	-0.773063	-0.622586	-0.541083	-0.460435	-0.283205	-0.19772	3995.62	0.999652	yes	0.00075	0.5	13981	NB-ASE	1:192525984:A:C
chr1	1:192572820-192574170	rs1323292	1:192571891	-0.453041	0.00246236	0.140409	-0.786651	-0.708919	-0.547546	-0.459577	-0.363615	-0.16314	-0.0210928	3251.55	1.00007	yes	0.00275	0.5	6886	NB-ASE	1:192541021:G:A
chr1	1:192574780-192577990	rs1547624	1:192574707	-0.921811	0.0015186	0.101324	-1.17443	-1.11115	-0.991473	-0.924053	-0.854298	-0.718692	-0.649179	4451.86	0.999632	yes	0	0.5	29593	NB-ASE	1:192543837:A:T
chr1	1:192574780-192577990	rs2984920	1:192575665	-0.8597	0.00129695	0.0988394	-1.10225	-1.04904	-0.925011	-0.863026	-0.794846	-0.655432	-0.589001	5807.78	0.999346	yes	0	0.5	29593	NB-ASE	1:192544795:A:G
chr1	1:192574780-192577990	rs7535818	1:192575969	-0.892221	0.00151768	0.100445	-1.13426	-1.07743	-0.961316	-0.895761	-0.825717	-0.687692	-0.61135	4380.25	0.999597	yes	0	0.5	29593	NB-ASE	1:192545099:G:A
chr1	1:192606350-192610210	rs12072785	1:192609260	-0.547878	0.00189676	0.132816	-0.875695	-0.791568	-0.63536	-0.550738	-0.460624	-0.275631	-0.176142	4903.16	0.999897	yes	0	0.5	26252	NB-ASE	1:192578390:G:A
chr1	1:192787570-192789120	rs6703040	1:192788302	-0.563886	0.00163713	0.113114	-0.855821	-0.780353	-0.640876	-0.564144	-0.487787	-0.341951	-0.273218	4773.89	0.999666	yes	0	0.5	5207	NB-ASE	1:192757432:C:A
chr1	1:192787570-192789120	rs6670129	1:192789025	-0.484099	0.00309403	0.155352	-0.861164	-0.776566	-0.586846	-0.489676	-0.386965	-0.165123	-0.0045083	2521.06	1.0017	yes	0.00475	0.5	5207	NB-ASE	1:192758155:A:G
chr1	1:192816720-192818030	rs12752408	1:192817615	1.29521	0.00206645	0.122999	0.925683	1.05001	1.21474	1.29821	1.37692	1.52708	1.59807	3542.87	0.999879	yes	0	0.5	7923	NB-ASE	1:192786745:G:C
chr1	1:19370407-19371117	rs937608	1:19370884	0.592403	0.00222723	0.138306	0.251895	0.319316	0.498952	0.594926	0.685966	0.851003	0.952255	3856.1	0.999957	yes	0.00025	0.5	4009	NB-ASE	1:19697378:A:G
chr1	1:19370407-19371117	rs7519565	1:19375162	0.525618	0.0023321	0.1395	0.107389	0.238214	0.437309	0.530543	0.619422	0.781914	0.840542	3578.14	1.00024	yes	0.0015	0.5	4009	NB-ASE	1:19701656:T:A
chr1	1:198231510-198232600	rs12036839	1:198231932	-0.437409	0.00192954	0.130559	-0.768398	-0.696034	-0.524007	-0.438109	-0.350385	-0.179427	-0.0684474	4578.28	0.999953	yes	0.00125	0.5	3209	NB-ASE	1:198201062:T:G
chr1	1:198499370-198500990	rs56249831	1:198499658	-1.04322	0.00775193	0.303328	-1.75618	-1.61286	-1.24805	-1.05643	-0.855762	-0.40988	-0.0323014	1531.1	1.00197	yes	0.00375	0.5	7399	NB	1:198468788:G:C
chr1	1:198499370-198500990	rs60165271	1:198500273	-0.787839	0.00366747	0.226309	-1.34353	-1.22949	-0.939967	-0.7934	-0.639501	-0.334848	-0.0664565	3807.78	1.00003	yes	0.00125	0.5	7399	NB-ASE	1:198469403:A:T
chr1	1:198499370-198500990	rs56063460	1:198500453	-1.25128	0.00362328	0.244571	-1.8583	-1.71306	-1.41606	-1.26256	-1.09566	-0.731749	-0.560495	4556.21	1.00094	yes	0	0.5	7399	NB-ASE	1:198469583:A:C
chr1	1:198499370-198500990	rs55726189	1:198500712	-1.20352	0.00430959	0.265534	-1.83903	-1.7126	-1.38717	-1.21173	-1.02651	-0.676833	-0.504408	3796.38	1.00032	yes	0	0.5	7399	NB-ASE	1:198469842:G:A
chr1	1:198499370-198500990	rs114927566	1:198501580	-1.04639	0.00525446	0.287146	-1.72839	-1.58926	-1.24578	-1.05433	-0.860816	-0.453641	-0.207674	2986.41	1.00047	yes	0.00025	0.5	7399	NB	1:198470710:C:T
chr1	1:198499370-198500990	rs72733981	1:198504897	-0.908296	0.00434414	0.269538	-1.55068	-1.4114	-1.09034	-0.920239	-0.727007	-0.359098	-0.151709	3849.75	0.999841	yes	0.0015	0.5	7399	NB-ASE	1:198474027:C:T
chr1	1:198499370-198500990	rs72733984	1:198505496	-0.882932	0.00580482	0.289481	-1.61144	-1.42659	-1.07442	-0.888798	-0.700537	-0.283576	-0.00406903	2486.93	1.0012	yes	0.00475	0.5	7399	NB-ASE	1:198474626:G:A
chr1	1:198619440-198622090	rs16843463	1:198618952	-0.485134	0.00198643	0.127573	-0.827477	-0.74415	-0.564867	-0.484378	-0.403113	-0.236045	-0.115707	4124.5	0.999605	yes	0.001	0.5	32360	NB-ASE	1:198588082:T:C
chr1	1:198619440-198622090	rs72736070	1:198621236	-0.378185	0.0018991	0.116113	-0.673099	-0.60445	-0.45395	-0.379326	-0.305799	-0.139931	-0.0271559	3738.25	1.00036	yes	0.0015	0.5	32360	NB-ASE	1:198590366:C:T
chr1	1:198619440-198622090	rs16843471	1:198621291	-0.433776	0.00169768	0.107405	-0.719461	-0.644222	-0.502539	-0.434856	-0.36564	-0.220651	-0.118167	4002.58	0.999278	yes	0.0005	0.5	32360	NB-ASE	1:198590421:C:T
chr1	1:198619440-198622090	rs16843474	1:198621324	-0.454343	0.00136463	0.104207	-0.714816	-0.660174	-0.520015	-0.457596	-0.390142	-0.241875	-0.162668	5831.37	1.00016	yes	0.001	0.5	32360	NB-ASE	1:198590454:A:C
chr1	1:198619440-198622090	rs12129000	1:198622398	-0.370002	0.00228278	0.123259	-0.667659	-0.594681	-0.452013	-0.3763	-0.294773	-0.0993037	-0.00488217	2915.5	1.00047	yes	0.00375	0.5	32360	NB-ASE	1:198591528:G:C
chr1	1:198619440-198622090	rs12126799	1:198623799	-0.437962	0.00217001	0.122545	-0.734758	-0.664107	-0.519775	-0.43912	-0.360603	-0.199601	-0.0402182	3189.1	0.999959	yes	0.00125	0.5	32360	NB-ASE	1:198592929:A:T
chr1	1:198619440-198622090	rs34889541	1:198625639	-0.442196	0.00218078	0.12739	-0.771571	-0.691295	-0.524762	-0.443006	-0.363566	-0.178463	-0.0238141	3412.28	1.00026	yes	0.0015	0.5	32360	NB-ASE	1:198594769:G:A
chr1	1:198619440-198622090	rs12139775	1:198625652	-0.441677	0.00162186	0.121719	-0.757743	-0.67692	-0.523184	-0.443464	-0.359757	-0.205067	-0.122067	5632.32	0.999876	yes	0.0005	0.5	32360	NB-ASE	1:198594782:C:T
chr1	1:198619440-198622090	rs12127588	1:198626376	-0.407516	0.00170309	0.107842	-0.688849	-0.612145	-0.477031	-0.409074	-0.341126	-0.192293	-0.0278191	4009.58	0.999979	yes	0.001	0.5	32360	NB-ASE	1:198595506:G:A
chr1	1:198985630-198987260	rs10800604	1:198980678	0.475964	0.00159427	0.087471	0.236556	0.299975	0.420789	0.476967	0.534792	0.640282	0.693963	3010.25	1.00005	yes	0	0.5	9611	NB-ASE	1:198949807:T:A
chr1	1:198985630-198987260	rs10919608	1:198980759	0.458731	0.001377	0.0874555	0.223211	0.281297	0.401416	0.461524	0.516528	0.629891	0.670465	4033.74	0.99973	yes	0	0.5	9611	NB-ASE	1:198949888:C:A
chr1	1:198985630-198987260	rs12748151	1:198984102	-0.478727	0.00232713	0.125323	-0.787378	-0.723791	-0.561292	-0.480674	-0.397254	-0.224553	-0.0915512	2900.12	1.00072	yes	0.001	0.5	9611	NB-ASE	1:198953231:A:G
chr1	1:198985630-198987260	rs10800605	1:198985439	0.528858	0.00175744	0.0985899	0.260357	0.328889	0.464948	0.531539	0.595459	0.717337	0.775178	3147.05	0.999797	yes	0	0.5	9611	NB-ASE	1:198954568:C:G
chr1	1:198985630-198987260	rs10919609	1:198986221	0.583329	0.0013435	0.0772795	0.374438	0.434328	0.531178	0.583467	0.634249	0.735064	0.780684	3308.66	1.0006	yes	0	0.5	9611	NB-ASE	1:198955350:T:A
chr1	1:198985630-198987260	rs12736474	1:198987336	-0.526038	0.00189599	0.111065	-0.816474	-0.745441	-0.598941	-0.525617	-0.451616	-0.312293	-0.246802	3431.5	0.999469	yes	0	0.5	9611	NB-ASE	1:198956465:G:A
chr1	1:198985630-198987260	rs10919610	1:198991074	0.477903	0.00154739	0.0889971	0.2391	0.291267	0.41916	0.480786	0.538249	0.647057	0.695355	3307.91	0.999363	yes	0	0.5	9611	NB-ASE	1:198960203:A:T
chr1	1:199399870-199400870	rs17686187	1:199396744	0.72327	0.00199594	0.121422	0.377984	0.471045	0.645831	0.727797	0.805744	0.949572	1.01816	3700.86	1.00124	yes	0	0.5	7572	NB-ASE	1:199365872:A:G
chr1	1:199399870-199400870	rs17686234	1:199397123	0.719785	0.00253931	0.127469	0.358496	0.453271	0.637089	0.725149	0.806054	0.953137	1.03632	2519.88	1.00002	yes	0	0.5	7572	NB-ASE	1:199366251:G:C
chr1	1:199399870-199400870	rs17635095	1:199397152	0.740596	0.00186218	0.121447	0.406813	0.483131	0.661734	0.746191	0.822636	0.965568	1.04247	4253.38	1.00079	yes	0	0.5	7572	NB-ASE	1:199366280:G:A
chr1	1:199399870-199400870	rs72745578	1:199397408	0.731229	0.0032315	0.125956	0.339292	0.474553	0.655438	0.737727	0.815106	0.958291	1.01517	1519.25	1.00184	yes	0.00125	0.5	7572	NB-ASE	1:199366536:C:T
chr1	1:199399870-199400870	rs11805744	1:199398839	0.65446	0.00225463	0.130556	0.288204	0.382972	0.572478	0.66048	0.743225	0.897594	0.9566	3353.09	1.00007	yes	0	0.5	7572	NB-ASE	1:199367967:G:A
chr1	1:199399870-199400870	rs11799307	1:199398844	0.655869	0.00309718	0.135343	0.236524	0.370935	0.575581	0.663461	0.747855	0.89518	0.964576	1909.58	1.0018	yes	0.0015	0.5	7572	NB-ASE	1:199367972:C:T
chr1	1:199399870-199400870	rs11799645	1:199398978	0.713546	0.0020982	0.127081	0.341516	0.44766	0.631749	0.71872	0.800956	0.946249	1.02217	3668.36	1.00049	yes	0	0.5	7572	NB-ASE	1:199368106:C:A
chr1	1:199399870-199400870	rs13376060	1:199399222	0.725842	0.00203657	0.121596	0.390401	0.477528	0.648224	0.727467	0.807663	0.961797	1.03327	3564.86	1.00004	yes	0	0.495868	7572	NB-ASE	1:199368350:A:G
chr1	1:199399870-199400870	rs139821353	1:199399478	0.701004	0.00206878	0.121734	0.342943	0.442956	0.623512	0.70908	0.784596	0.920594	0.985162	3462.53	1.00157	yes	0	0.5	7572	NB-ASE	1:199368606:C:A
chr1	1:199399870-199400870	rs13375705	1:199399587	0.733219	0.00188352	0.117934	0.42214	0.493316	0.655966	0.7373	0.812751	0.96048	1.01722	3920.49	0.999952	yes	0	0.497207	7572	NB-ASE	1:199368715:T:A
chr1	1:199399870-199400870	rs13375326	1:199399755	0.73124	0.00178431	0.114986	0.42023	0.490462	0.658685	0.732816	0.810398	0.950837	1.01434	4152.89	0.999459	yes	0	0.5	7572	NB-ASE	1:199368883:G:T
chr1	1:199399870-199400870	rs13375709	1:199399769	0.703704	0.0023318	0.122592	0.316281	0.46235	0.629127	0.706631	0.78558	0.932942	1.00222	2764.03	1.00076	yes	0.00025	0.5	7572	NB-ASE	1:199368897:T:C
chr1	1:199399870-199400870	rs11806542	1:199399997	0.457994	0.00205829	0.115927	0.117155	0.228581	0.384115	0.461516	0.538737	0.671719	0.728498	3172.19	1.00144	yes	0.00125	0.5	7572	NB-ASE	1:199369125:G:T
chr1	1:199399870-199400870	rs12059945	1:199400351	0.624066	0.00226576	0.126478	0.252715	0.357893	0.545389	0.628796	0.709367	0.858174	0.928066	3116.03	0.999221	yes	0	0.500325	7572	NB-ASE	1:199369479:C:T
chr1	1:199399870-199400870	rs12059985	1:199400405	0.726057	0.0014214	0.10007	0.451061	0.52537	0.661524	0.729261	0.793861	0.913517	0.970693	4956.53	0.999315	yes	0	0.500294	7572	NB-ASE	1:199369533:C:A
chr1	1:199399870-199400870	rs72745587	1:199400747	0.737257	0.00174696	0.108611	0.466335	0.519667	0.664486	0.737208	0.811873	0.94473	1.00676	3865.3	0.999278	yes	0	0.5	7572	NB-ASE	1:199369875:G:A
chr1	1:199399870-199400870	rs76399631	1:199401165	0.776841	0.00174268	0.118549	0.458269	0.542692	0.697784	0.780697	0.858191	0.998036	1.08695	4627.66	0.999272	yes	0	0.5	7572	NB-ASE	1:199370293:C:T
chr1	1:199399870-199400870	rs72745588	1:199401211	0.725526	0.0020039	0.118086	0.391766	0.478941	0.653017	0.730127	0.803081	0.950217	1.01443	3472.48	1.0001	yes	0	0.5	7572	NB-ASE	1:199370339:G:A
chr1	1:199399870-199400870	rs79442974	1:199401310	0.713966	0.00208266	0.119192	0.374273	0.460179	0.637703	0.718486	0.796967	0.929639	0.996334	3275.33	0.999678	yes	0	0.5	7572	NB-ASE	1:199370438:C:G
chr1	1:199403410-199404680	rs6669907	1:199402750	0.56346	0.00285464	0.149023	0.0336773	0.257418	0.473023	0.571483	0.663939	0.840786	0.92234	2725.23	1.00139	yes	0.002	0.5	4849	NB-ASE	1:199371878:G:A
chr1	1:199403410-199404680	rs72745589	1:199402870	0.585732	0.00255879	0.145473	0.157529	0.286561	0.495138	0.592063	0.683945	0.857097	0.929976	3232.17	0.999985	yes	0.0015	0.5	4849	NB-ASE	1:199371998:C:T
chr1	1:199403410-199404680	rs72745590	1:199402905	0.577026	0.00266319	0.148745	0.139587	0.276603	0.481083	0.583463	0.677041	0.849043	0.935774	3119.46	1.0003	yes	0.00125	0.5	4849	NB-ASE	1:199372033:G:C
chr1	1:199403410-199404680	rs55946875	1:199406347	0.544062	0.00377767	0.155069	0.00858672	0.209425	0.448401	0.553019	0.649752	0.811609	0.895566	1685	1.00295	yes	0.00375	0.5	4849	NB-ASE	1:199375475:G:A
chr1	1:199460780-199461350	rs11584561	1:199456023	0.623296	0.00420311	0.164218	0.0299861	0.262133	0.527751	0.636449	0.734409	0.909277	0.97927	1526.51	1.00172	yes	0.00325	0.5	2536	NB-ASE	1:199425151:T:C
chr1	1:199460780-199461350	rs74582676	1:199460005	0.649115	0.00258394	0.151328	0.209364	0.334082	0.553142	0.652687	0.753264	0.935675	1.01983	3429.82	1.00102	yes	0.0005	0.5	2536	NB-ASE	1:199429133:A:T
chr1	1:199460780-199461350	rs72747279	1:199460859	0.579005	0.00293106	0.15066	0.0604689	0.264217	0.488107	0.585041	0.679357	0.854866	0.93012	2642.09	1.00138	yes	0.00125	0.5	2536	NB-ASE	1:199429987:C:T
chr1	1:199460780-199461350	rs72747280	1:199461249	0.637152	0.00184211	0.132481	0.27054	0.367191	0.549413	0.638926	0.7279	0.88973	0.975815	5172.22	0.999667	yes	0	0.5	2536	NB-ASE	1:199430377:T:C
chr1	1:199460780-199461350	rs72747284	1:199461743	0.649745	0.00338952	0.162536	0.0410766	0.299212	0.553227	0.658419	0.761274	0.942267	1.0185	2299.45	1.00044	yes	0.00075	0.5	2536	NB	1:199430871:C:T
chr1	1:199460780-199461350	rs961731	1:199463736	-0.664159	0.00290089	0.19318	-1.16387	-1.0401	-0.801192	-0.660148	-0.530907	-0.305043	-0.167087	4434.68	1.00029	yes	0.00125	0.5	2536	NB-ASE	1:199432864:A:C
chr1	1:199460780-199461350	rs79528528	1:199464007	0.699891	0.00218997	0.141457	0.307234	0.413393	0.60886	0.703925	0.795666	0.968856	1.05862	4172.28	0.999595	yes	0	0.497354	2536	NB-ASE	1:199433135:A:G
chr1	1:199460780-199461350	rs1590636	1:199464163	0.517227	0.00385768	0.172521	0.00800552	0.148938	0.41373	0.520771	0.629391	0.849801	0.950397	2000.01	1.0012	yes	0.004	0.5	2536	NB-ASE	1:199433291:C:T
chr1	1:199460780-199461350	rs114738312	1:199464741	0.690256	0.0048362	0.198467	0.0182247	0.267327	0.570666	0.704453	0.826473	1.03983	1.13783	1684.1	0.999941	yes	0.003	0.5	2536	NB-ASE	1:199433869:C:G
chr1	1:199460780-199461350	rs72747291	1:199464967	0.637015	0.00240351	0.143622	0.228883	0.343172	0.547705	0.644233	0.735166	0.904537	0.991888	3570.66	1	yes	0	0.5	2536	NB-ASE	1:199434095:C:T
chr1	1:199460780-199461350	rs72747293	1:199465331	0.646155	0.00329961	0.157793	0.138813	0.320934	0.54594	0.654672	0.752998	0.930601	1.01843	2286.92	1.00007	yes	0	0.5	2536	NB	1:199434459:G:A
chr1	1:199460780-199461350	rs78529561	1:199465462	0.647398	0.00299501	0.158826	0.226051	0.315819	0.544626	0.653522	0.756428	0.937438	1.01856	2812.21	0.999327	yes	0	0.5	2536	NB	1:199434590:C:T
chr1	1:199751280-199752840	rs11488583	1:199747846	-0.452585	0.00194154	0.110788	-0.729523	-0.662141	-0.526502	-0.453456	-0.38121	-0.235956	-0.14217	3256.06	1.00121	yes	0.00075	0.5	4765	NB-ASE	1:199716974:G:A
chr1	1:199751280-199752840	rs11486021	1:199748156	-0.479597	0.00246701	0.115203	-0.768893	-0.702535	-0.557572	-0.482897	-0.406369	-0.239318	-0.160307	2180.65	1.00136	yes	0.00025	0.5	4765	NB	1:199717284:G:C
chr1	1:199751280-199752840	rs2195550	1:199751135	0.447641	0.00143347	0.106341	0.146181	0.234218	0.378431	0.451208	0.517186	0.648326	0.723066	5503.25	0.99961	yes	0.00025	0.5	4765	NB-ASE	1:199720263:T:C
chr1	1:199751280-199752840	rs2502126	1:199751669	0.423181	0.0018185	0.0945912	0.172398	0.233877	0.359213	0.426315	0.487505	0.601024	0.671492	2705.65	1.00001	yes	0.00025	0.5	4765	NB-ASE	1:199720797:G:C
chr1	1:199751280-199752840	rs17717953	1:199752544	-0.413791	0.00204216	0.10913	-0.674745	-0.616245	-0.487704	-0.416762	-0.343128	-0.196631	-0.087833	2855.67	0.999449	yes	0.0005	0.5	4765	NB-ASE	1:199721672:G:T
chr1	1:199855010-199856980	rs2809974	1:199852790	-0.394229	0.00235376	0.119314	-0.666949	-0.608979	-0.474949	-0.398543	-0.319716	-0.13102	-0.00475317	2569.55	0.999456	yes	0.004	0.5	7274	NB-ASE	1:199821918:T:A
chr1	1:199855010-199856980	rs6658074	1:199855622	-0.348503	0.00192066	0.108287	-0.600751	-0.540519	-0.421167	-0.354302	-0.284022	-0.10346	-0.00994956	3178.72	0.999863	yes	0.003	0.5	7274	NB-ASE	1:199824750:A:C
chr1	1:199855010-199856980	rs2491873	1:199855747	-0.514576	0.0019772	0.108067	-0.780391	-0.722773	-0.58783	-0.513896	-0.441763	-0.305519	-0.216449	2987.31	1.00155	yes	0.00025	0.5	7274	NB-ASE	1:199824875:A:G
chr1	1:199867110-199868220	rs12059952	1:199867030	0.609573	0.003002	0.171889	0.00421646	0.255638	0.504712	0.618004	0.722535	0.926124	1.0335	3278.48	1.00137	yes	0.0045	0.5	4878	NB-ASE	1:199836158:A:G
chr1	1:199867110-199868220	rs730395	1:199867819	0.60873	0.00345498	0.16311	0.0162073	0.252918	0.515494	0.617784	0.715394	0.898928	0.988296	2228.79	1.00009	yes	0.003	0.499731	4878	NB-ASE	1:199836947:A:C
chr1	1:200358820-200360790	rs2808497	1:200359989	-0.355192	0.0021785	0.112139	-0.615964	-0.549121	-0.430264	-0.360771	-0.288056	-0.085334	-0.0132709	2649.72	1.00035	yes	0.00225	0.5	17098	NB-ASE	1:200329117:G:C
chr1	1:200395090-200396190	rs12141471	1:200395745	0.442361	0.00139385	0.0857032	0.203089	0.268887	0.384362	0.444358	0.501283	0.603222	0.653214	3780.61	1.00003	yes	0	0.5	6483	NB-ASE	1:200364873:T:C
chr1	1:200509530-200510550	rs4568863	1:200512451	0.495377	0.00364734	0.160364	0.0067754	0.145496	0.397003	0.501401	0.604086	0.794337	0.877617	1933.12	1.00152	yes	0.004	0.5	3485	NB-ASE	1:200481579:C:G
chr1	1:200938680-200939380	rs11580144	1:200933973	-0.399928	0.00164817	0.103093	-0.647049	-0.586048	-0.468929	-0.404979	-0.334896	-0.189992	-0.064049	3912.49	0.999608	yes	0.00125	0.5	3810	NB-ASE	1:200903101:A:T
chr1	1:200938680-200939380	rs167199	1:200936744	0.479782	0.00152987	0.101286	0.20463	0.27686	0.411477	0.481319	0.548031	0.672499	0.740949	4383.24	0.999413	yes	0	0.5	3810	NB-ASE	1:200905872:T:A
chr1	1:200938680-200939380	rs296513	1:200937345	0.461116	0.00185344	0.100028	0.175341	0.261224	0.395179	0.462858	0.527372	0.655316	0.730571	2912.65	1.00007	yes	0.00025	0.5	3810	NB-ASE	1:200906473:G:A
chr1	1:200938680-200939380	rs12565423	1:200938700	0.412166	0.00213581	0.108544	0.0483671	0.192441	0.344202	0.415978	0.48573	0.612484	0.674161	2582.8	0.999442	yes	0.00175	0.5	3810	NB-ASE	1:200907828:C:G
chr1	1:200938680-200939380	rs9628680	1:200939132	-0.377126	0.00120741	0.0866568	-0.594419	-0.544746	-0.436138	-0.377883	-0.321754	-0.206023	-0.121944	5151.06	0.99991	yes	0.00075	0.5	3810	NB-ASE	1:200908260:G:A
chr1	1:200938680-200939380	rs668239	1:200942051	0.477206	0.00235466	0.109244	0.139136	0.256374	0.410555	0.478802	0.548068	0.683161	0.743494	2152.48	0.999589	yes	0.00125	0.5	3810	NB	1:200911179:C:T
chr1	1:201455930-201457580	rs10800782	1:201452160	0.613206	0.00359999	0.185102	0.0388988	0.235799	0.494553	0.615902	0.73454	0.970296	1.07048	2643.74	1.00044	yes	0.00125	0.5	8468	NB-ASE	1:201421288:A:G
chr1	1:201455930-201457580	rs10920205	1:201453073	0.698158	0.0021264	0.140271	0.327321	0.424188	0.601924	0.701133	0.791696	0.969753	1.03555	4351.6	0.999748	yes	0	0.5	8468	NB-ASE	1:201422201:G:A
chr1	1:201455930-201457580	rs6657370	1:201453831	-0.792262	0.0017019	0.120464	-1.0944	-1.02593	-0.873762	-0.793732	-0.710891	-0.551216	-0.468449	5010.11	1.00017	yes	0	0.5	8468	NB-ASE	1:201422959:A:G
chr1	1:201455930-201457580	rs3887566	1:201454812	0.719031	0.00227128	0.14162	0.351463	0.436449	0.624987	0.721126	0.815255	0.987696	1.05913	3887.85	0.999427	yes	0	0.5	8468	NB-ASE	1:201423940:G:C
chr1	1:201455930-201457580	rs3888929	1:201454954	0.621725	0.00609291	0.202125	0.000617103	0.147225	0.50271	0.63191	0.758098	0.984427	1.10171	1100.5	1.00225	yes	0.005	0.5	8468	NB-ASE	1:201424082:A:G
chr1	1:201455930-201457580	rs733178	1:201455294	0.746971	0.00200175	0.126484	0.401455	0.488842	0.665798	0.749777	0.833919	0.97998	1.04761	3992.58	1	yes	0	0.5	8468	NB-ASE	1:201424422:G:A
chr1	1:201455930-201457580	rs11586517	1:201456657	0.822034	0.00152457	0.111433	0.533509	0.600861	0.747853	0.824093	0.897181	1.03964	1.10649	5342.38	0.999584	yes	0	0.5	8468	NB-ASE	1:201425785:G:T
chr1	1:201479800-201481770	rs5009458	1:201474885	-0.404844	0.00123774	0.0839618	-0.615449	-0.56519	-0.461221	-0.407332	-0.349465	-0.233919	-0.172162	4601.55	0.999637	yes	0.00025	0.5	14954	NB-ASE	1:201444013:C:T
chr1	1:201479800-201481770	rs10920212	1:201477345	-0.417948	0.00105258	0.0846771	-0.633728	-0.581857	-0.476134	-0.41751	-0.361491	-0.2506	-0.198291	6471.82	0.999623	yes	0	0.5	14954	NB-ASE	1:201446473:G:T
chr1	1:201479800-201481770	rs12117517	1:201477933	0.458924	0.00211063	0.110508	0.0584298	0.236898	0.388875	0.463536	0.532627	0.660945	0.721696	2741.37	1.00077	yes	0.0015	0.5	14954	NB-ASE	1:201447061:T:C
chr1	1:201479800-201481770	rs12075479	1:201479223	0.451951	0.00209687	0.113389	0.0753879	0.216211	0.382254	0.456776	0.526104	0.668589	0.729969	2924.16	1.00066	yes	0.00075	0.5	14954	NB-ASE	1:201448351:C:A
chr1	1:201479800-201481770	rs11579094	1:201479636	-0.437168	0.00134104	0.0843602	-0.645896	-0.595887	-0.493514	-0.439178	-0.382109	-0.270223	-0.191256	3957.21	1.00205	yes	0	0.5	14954	NB-ASE	1:201448764:A:C
chr1	1:201479800-201481770	rs6702246	1:201479918	-0.379198	0.00150914	0.0904423	-0.595571	-0.543931	-0.438698	-0.3836	-0.324762	-0.198514	-0.0300097	3591.57	1.00051	yes	0.0025	0.5	14954	NB-ASE	1:201449046:G:T
chr1	1:201479800-201481770	rs12758212	1:201480634	-0.452865	0.0012776	0.0709884	-0.632617	-0.591196	-0.500455	-0.454069	-0.404496	-0.308531	-0.258609	3087.33	0.999575	yes	0	0.5	14954	NB-ASE	1:201449762:A:G
chr1	1:201479800-201481770	rs10429904	1:201480798	0.49671	0.00135162	0.094571	0.246175	0.308493	0.433621	0.497297	0.560987	0.677046	0.733701	4895.59	0.999377	yes	0	0.5	14954	NB-ASE	1:201449926:C:G
chr1	1:201570850-201571680	rs79063362	1:201570672	1.36559	0.00739479	0.394764	0.236906	0.579979	1.10694	1.37061	1.62441	2.12343	2.37251	2849.87	1.00032	yes	0.003	0.5	6160	NB-ASE	1:201539800:A:C
chr1	1:201570850-201571680	rs7555032	1:201570704	1.32761	0.00589099	0.375055	0.405729	0.603067	1.06994	1.32614	1.57537	2.07845	2.32926	4053.35	0.999903	yes	0.00025	0.5	6160	NB-ASE	1:201539832:G:C
chr1	1:201570850-201571680	rs11583984	1:201571254	1.39987	0.012535	0.517977	0.0372176	0.535817	1.05323	1.3531	1.67424	2.63411	3.001	1707.55	1.00147	yes	0.00225	0.5	6160	NB-ASE	1:201540382:G:A
chr1	1:201570850-201571680	rs2205595	1:201571381	1.49438	0.00904545	0.478372	0.332132	0.592961	1.16574	1.48144	1.81175	2.43749	2.83952	2796.87	1.00081	yes	0.0005	0.5	6160	NB-ASE	1:201540509:T:C
chr1	1:201570850-201571680	rs7524811	1:201571402	1.58985	0.00903889	0.492085	0.373011	0.674095	1.25151	1.57185	1.90753	2.62053	2.90379	2963.81	1.00096	yes	0.0005	0.5	6160	NB-ASE	1:201540530:T:G
chr1	1:201570850-201571680	rs1555932	1:201572065	1.00185	0.00656041	0.342142	0.0277165	0.324676	0.777757	1.00314	1.22969	1.65865	1.94087	2719.9	1.00015	yes	0.002	0.5	6160	NB-ASE	1:201541193:T:C
chr1	1:201570850-201571680	rs1555933	1:201572069	1.03541	0.00864888	0.349012	0.0109827	0.334239	0.814398	1.03017	1.26122	1.72998	1.94499	1628.4	1.00234	yes	0.00425	0.5	6160	NB-ASE	1:201541197:A:G
chr1	1:201570850-201571680	rs1555935	1:201572173	1.03688	0.00923603	0.36846	0.00337867	0.266653	0.804712	1.03426	1.26857	1.77686	2.01697	1591.51	1.00004	yes	0.00475	0.5	6160	NB-ASE	1:201541301:C:T
chr1	1:201570850-201571680	rs61819722	1:201573136	1.1484	0.00833283	0.419849	0.0401351	0.353047	0.857024	1.13506	1.4215	2.02531	2.28635	2538.64	0.999969	yes	0.003	0.5	6160	NB-ASE	1:201542264:A:G
chr1	1:201593000-201595080	rs2142498	1:201589787	0.477117	0.00226082	0.120225	0.0601354	0.231345	0.402512	0.481077	0.556164	0.70073	0.76819	2827.84	1.00158	yes	0.00075	0.5	9651	NB-ASE	1:201558915:C:T
chr1	1:201593000-201595080	rs608356	1:201591035	0.488519	0.00206606	0.103084	0.190909	0.284223	0.424178	0.491998	0.55536	0.685464	0.751232	2489.42	1.00002	yes	0.00075	0.5	9651	NB	1:201560163:A:G
chr1	1:201593000-201595080	rs685982	1:201593476	0.490776	0.00122707	0.08796	0.261134	0.309237	0.432854	0.49401	0.546955	0.658476	0.720682	5138.47	0.999832	yes	0	0.5	9651	NB-ASE	1:201562604:T:A
chr1	1:201593000-201595080	rs1076610	1:201594222	0.540147	0.00200003	0.103614	0.23666	0.327806	0.475928	0.544154	0.609332	0.732124	0.799085	2683.9	1.00071	yes	0.0005	0.5	9651	NB-ASE	1:201563350:A:G
chr1	1:201593000-201595080	rs484034	1:201594538	0.473487	0.0017104	0.0982483	0.212277	0.269633	0.409008	0.475564	0.539239	0.657311	0.72144	3299.56	0.999922	yes	0	0.5	9651	NB-ASE	1:201563666:A:G
chr1	1:201593000-201595080	rs609391	1:201595781	0.524844	0.0017909	0.106893	0.216058	0.30005	0.45672	0.529947	0.599329	0.719042	0.785758	3562.49	0.999519	yes	0.00025	0.5	9651	NB-ASE	1:201564909:C:T
chr1	1:201593000-201595080	rs590877	1:201596031	0.485339	0.00177527	0.0996413	0.19851	0.284222	0.419335	0.488529	0.552699	0.67718	0.738882	3150.29	1.00101	yes	0.00025	0.5	9651	NB-ASE	1:201565159:G:C
chr1	1:201593000-201595080	rs7551120	1:201596929	0.420049	0.00280392	0.11816	0.010841	0.17458	0.348313	0.425781	0.498056	0.63821	0.71771	1775.86	1.00058	yes	0.00325	0.5	9651	NB	1:201566057:A:G
chr1	1:201887880-201889040	rs13374557	1:201888432	-0.429662	0.00255751	0.135033	-0.766121	-0.683608	-0.52056	-0.433359	-0.344775	-0.151866	-0.0125666	2787.68	1.00083	yes	0.00325	0.5	5077	NB-ASE	1:201857560:G:A
chr1	1:201887880-201889040	rs7539696	1:201889759	-0.436748	0.00311573	0.140551	-0.781532	-0.688686	-0.527904	-0.441423	-0.353877	-0.120957	-0.00102255	2034.92	1.00177	yes	0.00475	0.5	5077	NB-ASE	1:201858887:C:T
chr1	1:201887880-201889040	rs61824384	1:201890085	0.377619	0.00229057	0.120256	0.000594877	0.125321	0.300947	0.382233	0.457432	0.602526	0.677232	2756.3	1.00052	yes	0.0045	0.5	5077	NB-ASE	1:201859213:A:G
chr1	1:201887880-201889040	rs11589881	1:201892353	-0.449546	0.00264601	0.139302	-0.798076	-0.707053	-0.544953	-0.454631	-0.362086	-0.161943	-0.00999028	2771.62	1.00052	yes	0.0035	0.5	5077	NB-ASE	1:201861481:C:T
chr1	1:202184700-202185350	rs4595421	1:202180004	-0.649072	0.00223539	0.122938	-0.945601	-0.873787	-0.733078	-0.652934	-0.572958	-0.394226	-0.287066	3024.57	1.00038	yes	0	0.5	2409	NB-ASE	1:202149132:C:G
chr1	1:202184700-202185350	rs4508081	1:202180008	-0.64381	0.00235029	0.123062	-0.972468	-0.873371	-0.725514	-0.648659	-0.566002	-0.388909	-0.290455	2741.63	1.0009	yes	0	0.5	2409	NB-ASE	1:202149136:A:T
chr1	1:202184700-202185350	rs12137752	1:202182768	-0.634777	0.00255773	0.121475	-0.936096	-0.860008	-0.717277	-0.64075	-0.554116	-0.385514	-0.281955	2255.63	1.00062	yes	0	0.5	2409	NB-ASE	1:202151896:G:A
chr1	1:202184700-202185350	rs10920358	1:202183001	-0.665043	0.00215832	0.123446	-0.968441	-0.900362	-0.748827	-0.6689	-0.585812	-0.41968	-0.333423	3271.34	1.00096	yes	0	0.5	2409	NB-ASE	1:202152129:C:T
chr1	1:202184700-202185350	rs36122617	1:202184870	-0.836568	0.00192378	0.107922	-1.12134	-1.05048	-0.908852	-0.83581	-0.763409	-0.629781	-0.563951	3147.09	1.00048	yes	0	0.5	2409	NB-ASE	1:202153998:G:A
chr1	1:202184700-202185350	rs7540434	1:202185238	-0.779692	0.00188389	0.113451	-1.08156	-1.00278	-0.854665	-0.781071	-0.70534	-0.551877	-0.471762	3626.68	0.999497	yes	0	0.5	2409	NB-ASE	1:202154366:G:A
chr1	1:202295590-202296050	rs705757	1:202291796	-0.62553	0.00336025	0.164082	-1.00196	-0.913676	-0.735826	-0.635438	-0.528558	-0.27005	-0.0331455	2384.39	0.999917	yes	0.00275	0.5	2651	NB-ASE	1:202260924:C:G
chr1	1:202295590-202296050	rs788820	1:202293200	-0.626803	0.00231149	0.160001	-1.00487	-0.935326	-0.732713	-0.633333	-0.525972	-0.300781	-0.153272	4791.41	1.00011	yes	0.0005	0.5	2651	NB-ASE	1:202262328:C:T
chr1	1:202295590-202296050	rs788819	1:202294027	-0.5973	0.00240089	0.159814	-1.00863	-0.892849	-0.707612	-0.601046	-0.494753	-0.274962	-0.0468875	4430.81	0.99975	yes	0.002	0.5	2651	NB-ASE	1:202263155:A:G
chr1	1:202295590-202296050	rs788817	1:202294543	-0.682241	0.00261063	0.150749	-1.06359	-0.965398	-0.783617	-0.688356	-0.588934	-0.372545	-0.256792	3334.39	0.999835	yes	0	0.5	2651	NB-ASE	1:202263671:C:G
chr1	1:202295590-202296050	rs788829	1:202296393	-0.612425	0.00265471	0.154822	-0.984681	-0.905199	-0.717966	-0.621094	-0.511491	-0.295101	-0.155822	3401.18	0.999215	yes	0.001	0.5	2651	NB-ASE	1:202265521:G:A
chr1	1:202295590-202296050	rs788828	1:202297036	-0.597699	0.00311328	0.158825	-0.992184	-0.890536	-0.702906	-0.605231	-0.499581	-0.267101	-0.0870496	2602.54	0.999699	yes	0.00125	0.5	2651	NB-ASE	1:202266164:C:A
chr1	1:202295590-202296050	rs788827	1:202297419	-0.576412	0.0025791	0.165804	-0.955584	-0.877484	-0.690371	-0.581661	-0.475886	-0.235659	-0.00432308	4132.88	1.00051	yes	0.004	0.5	2651	NB-ASE	1:202266547:C:T
chr1	1:202295590-202296050	rs788825	1:202297735	-0.635518	0.00651007	0.192848	-1.05344	-0.959881	-0.765205	-0.654311	-0.523767	-0.167579	-0.00129192	877.527	1.0037	yes	0.005	0.5	2651	NB	1:202266863:A:G
chr1	1:202295590-202296050	rs788823	1:202299843	-0.655181	0.00383667	0.171192	-1.06263	-0.967128	-0.768748	-0.662162	-0.552517	-0.290369	-0.0682997	1990.92	0.9995	yes	0.001	0.5	2651	NB	1:202268971:A:G
chr1	1:202295590-202296050	rs788821	1:202300624	-0.649144	0.00511302	0.17677	-1.07083	-0.972301	-0.766375	-0.658	-0.540908	-0.274619	-0.0391445	1195.26	1.00147	yes	0.0015	0.5	2651	NB	1:202269752:C:T
chr1	1:202628850-202629830	rs11582199	1:202629510	-0.387926	0.00256878	0.121508	-0.689045	-0.606501	-0.466468	-0.395379	-0.316826	-0.101343	-0.00221675	2237.45	1.00329	yes	0.0045	0.498215	10141	NB-ASE	1:202598638:G:A
chr1	1:203059290-203060120	rs4590732	1:203059583	0.369494	0.0015433	0.0816517	0.147074	0.203587	0.317887	0.370513	0.423649	0.526177	0.577838	2799.16	1.00051	yes	0.0005	0.5	7766	NB-ASE	1:203028711:C:G
chr1	1:203059290-203060120	rs4950913	1:203063025	0.358225	0.00176152	0.105192	0.0204416	0.149503	0.290117	0.361503	0.428462	0.560293	0.621508	3566.08	1.00018	yes	0.002	0.5	7766	NB-ASE	1:203032153:A:G
chr1	1:203082380-203083660	rs12092391	1:203082762	2.05428	0.00176256	0.09781	1.75403	1.85163	1.99239	2.05704	2.11918	2.23937	2.29258	3079.48	1.00157	yes	0	0.5	6782	NB-ASE	1:203051890:C:G
chr1	1:203100630-203101150	rs6677740	1:203096428	0.58755	0.00290718	0.168103	0.0176936	0.233617	0.482563	0.595588	0.701984	0.897435	0.991409	3343.55	1.0003	yes	0.00225	0.5	3261	NB-ASE	1:203065556:A:C
chr1	1:203100630-203101150	rs9660662	1:203099592	0.586997	0.00300778	0.168151	0.0156964	0.230192	0.484023	0.593894	0.696358	0.892631	0.993021	3125.38	1.00141	yes	0.003	0.5	3261	NB-ASE	1:203068720:T:C
chr1	1:203129390-203130370	rs10920569	1:203129327	0.423412	0.00207147	0.122574	0.03	0.171706	0.344654	0.429745	0.5043	0.655928	0.733676	3501.39	1.00061	yes	0.0025	0.5	3642	NB-ASE	1:203098455:T:C
chr1	1:203186310-203187460	rs10399931	1:203186952	0.481178	0.00244405	0.141048	0.0349102	0.211725	0.389869	0.482372	0.573393	0.75192	0.84205	3330.55	0.999887	yes	0.0015	0.5	3873	NB-ASE	1:203156080:T:C
chr1	1:203519960-203521170	rs13302975	1:203518288	0.49134	0.00238902	0.137721	0.0424675	0.2134	0.403631	0.496057	0.586258	0.748462	0.825571	3323.22	0.999563	yes	0.00175	0.5	4436	NB-ASE	1:203487416:A:G
chr1	1:203519960-203521170	rs28579051	1:203518547	0.654792	0.0018614	0.138503	0.266864	0.37889	0.566527	0.659593	0.745572	0.92733	1.01224	5536.54	0.99962	yes	0	0.5	4436	NB-ASE	1:203487675:A:C
chr1	1:203519960-203521170	rs13303360	1:203519216	0.590599	0.00233821	0.141596	0.180629	0.308943	0.499765	0.591744	0.684903	0.865526	0.941982	3667.2	1.00015	yes	0.0005	0.5	4436	NB-ASE	1:203488344:G:A
chr1	1:203519960-203521170	rs60226453	1:203520555	0.713103	0.0018504	0.129818	0.367615	0.455068	0.626725	0.712234	0.799868	0.963217	1.04161	4921.97	0.999293	yes	0	0.49966	4436	NB-ASE	1:203489683:C:T
chr1	1:203519960-203521170	rs13303281	1:203521272	0.53503	0.00358844	0.163498	0.00183294	0.194791	0.436865	0.543309	0.64303	0.829748	0.93796	2075.94	1.0001	yes	0.00475	0.5	4436	NB-ASE	1:203490400:C:T
chr1	1:2112010-2113210	rs908744	1:2107454	-0.418185	0.00272996	0.119523	-0.691727	-0.627782	-0.499009	-0.425184	-0.344954	-0.154188	-0.0214299	1916.85	1.0034	yes	0.00275	0.5	6982	NB-ASE	1:2038893:G:A
chr1	1:203954610-203955670	rs12729918	1:203955164	-0.905578	0.0029097	0.212637	-1.46383	-1.32803	-1.04845	-0.905108	-0.761255	-0.487128	-0.342234	5340.49	0.999802	yes	0	0.5	3903	NB-ASE	1:203924292:G:A
chr1	1:2112010-2113210	rs16824792	1:2108082	-0.475637	0.00294363	0.117531	-0.745079	-0.686997	-0.554907	-0.478707	-0.40287	-0.235305	-0.0454429	1594.19	1.00116	yes	0.0025	0.5	6982	NB	1:2039521:G:T
chr1	1:2112010-2113210	rs4648807	1:2109459	-0.471109	0.00245015	0.115803	-0.757784	-0.692233	-0.546401	-0.475703	-0.397904	-0.235645	-0.139031	2233.87	1.00023	yes	0.0005	0.5	6982	NB	1:2040898:T:C
chr1	1:2112010-2113210	rs10910046	1:2109716	-0.47231	0.00268465	0.113767	-0.753958	-0.68712	-0.549511	-0.472984	-0.396274	-0.245215	-0.156338	1795.79	1.00115	yes	0.00075	0.5	6982	NB	1:2041155:C:T
chr1	1:2112010-2113210	rs12059660	1:2110022	-0.471335	0.00279188	0.120239	-0.772796	-0.698252	-0.548592	-0.474853	-0.397305	-0.233411	-0.0504097	1854.81	1.00189	yes	0.00125	0.5	6982	NB	1:2041461:C:T
chr1	1:2112010-2113210	rs11584491	1:2111104	-0.438855	0.00224017	0.121172	-0.733703	-0.66269	-0.516545	-0.446217	-0.367677	-0.183713	-0.0213016	2925.8	0.999871	yes	0.002	0.5	6982	NB-ASE	1:2042543:A:G
chr1	1:204381620-204383190	rs57451723	1:204382135	-0.668585	0.00277787	0.177231	-1.18451	-1.01598	-0.786973	-0.666596	-0.550395	-0.327995	-0.211821	4070.58	1.00218	yes	0.00025	0.499456	6068	NB-ASE	1:204351263:C:T
chr1	1:204381620-204383190	rs57093991	1:204382219	-0.649896	0.00271498	0.186951	-1.17268	-1.02941	-0.76633	-0.649943	-0.524662	-0.296965	-0.142122	4741.58	0.999575	yes	0.001	0.485059	6068	NB-ASE	1:204351347:C:T
chr1	1:204381620-204383190	rs2055939	1:204383031	0.404705	0.00264811	0.130543	0.00667505	0.0942823	0.328302	0.413355	0.489083	0.633128	0.717375	2430.18	1.00084	yes	0.003	0.5	6068	NB-ASE	1:204352159:G:C
chr1	1:204381620-204383190	rs10736846	1:204383922	0.506728	0.00257194	0.129055	0.132242	0.248285	0.423749	0.510968	0.594216	0.750283	0.823976	2517.84	1.00175	yes	0.00075	0.5	6068	NB-ASE	1:204353050:A:G
chr1	1:2112010-2113210	rs3107141	1:2112545	-0.603448	0.00347406	0.156591	-0.980261	-0.895378	-0.712546	-0.608732	-0.49853	-0.290677	-0.160481	2031.69	1.00092	yes	0.00075	0.5	6982	NB-ASE	1:2043984:C:T
chr1	1:2112010-2113210	rs925905	1:2112598	-0.558376	0.00156784	0.101795	-0.820211	-0.767175	-0.625107	-0.55809	-0.49235	-0.35845	-0.301093	4215.51	0.999697	yes	0	0.5	6982	NB-ASE	1:2044037:T:C
chr1	1:2112010-2113210	rs925906	1:2112615	-0.571677	0.00180642	0.103601	-0.846433	-0.77401	-0.641556	-0.56991	-0.503397	-0.367071	-0.284447	3289.16	0.999571	yes	0	0.5	6982	NB-ASE	1:2044054:A:C
chr1	1:204481020-204481700	rs7519417	1:204480824	0.802696	0.0017765	0.132472	0.460761	0.537091	0.71541	0.806799	0.891381	1.06246	1.14046	5560.52	1.00009	yes	0	0.5	1854	NB-ASE	1:204449952:T:C
chr1	1:204481020-204481700	rs938126	1:204481339	0.888087	0.0016112	0.120447	0.559191	0.647017	0.809311	0.888909	0.969241	1.1207	1.20206	5588.5	1.00048	yes	0	0.495544	1854	NB-ASE	1:204450467:C:T
chr1	1:204481020-204481700	rs938125	1:204481354	0.884881	0.00154944	0.120937	0.566672	0.640095	0.80828	0.886583	0.964732	1.12477	1.20446	6092.16	0.999196	yes	0	0.49543	1854	NB-ASE	1:204450482:A:G
chr1	1:204481020-204481700	rs10900590	1:204481958	0.842837	0.00193734	0.134384	0.489685	0.575608	0.754037	0.843525	0.935149	1.0968	1.1943	4811.53	0.999944	yes	0	0.5	1854	NB-ASE	1:204451086:C:T
chr1	1:204481020-204481700	rs4951382	1:204482367	0.807817	0.00186825	0.133184	0.453451	0.542456	0.720817	0.810362	0.896914	1.05991	1.13827	5081.95	0.999339	yes	0	0.5	1854	NB-ASE	1:204451495:T:C
chr1	1:204481020-204481700	rs10793763	1:204484565	0.82039	0.00202289	0.139514	0.443669	0.529687	0.732302	0.824985	0.912978	1.07858	1.14682	4756.51	0.999455	yes	0	0.5	1854	NB-ASE	1:204453693:C:T
chr1	1:204481020-204481700	rs11240749	1:204484656	0.790379	0.00216189	0.143746	0.372553	0.511243	0.695253	0.790669	0.89096	1.06239	1.14967	4421.04	1.00136	yes	0	0.5	1854	NB-ASE	1:204453784:A:C
chr1	1:204481020-204481700	rs4951385	1:204485037	0.850679	0.00295317	0.142259	0.461339	0.56692	0.758507	0.853428	0.94668	1.12649	1.20495	2320.5	1.00012	yes	0	0.5	1854	NB	1:204454165:C:T
chr1	1:204481020-204481700	rs4951386	1:204485419	0.76921	0.00209638	0.144087	0.383993	0.470315	0.676373	0.773348	0.867933	1.04389	1.14595	4723.96	0.999461	yes	0	0.5	1854	NB-ASE	1:204454547:A:G
chr1	1:2112010-2113210	rs1467217	1:2113726	-0.441854	0.00148201	0.115987	-0.72516	-0.654457	-0.517286	-0.449279	-0.369388	-0.19922	-0.0396103	6125.11	0.999388	yes	0.00175	0.5	6982	NB-ASE	1:2045165:G:A
chr1	1:2112010-2113210	rs3128337	1:2114443	-0.448592	0.00199864	0.117047	-0.740662	-0.670077	-0.527951	-0.453345	-0.374943	-0.206219	-0.0994804	3429.66	0.999904	yes	0.00025	0.5	6982	NB-ASE	1:2045882:A:G
chr1	1:2112010-2113210	rs3128338	1:2115347	-0.425946	0.00237233	0.123177	-0.719068	-0.646657	-0.505918	-0.433809	-0.350887	-0.153288	-0.0134421	2695.94	1.00151	yes	0.00375	0.5	6982	NB-ASE	1:2046786:G:A
chr1	1:2112010-2113210	rs3128339	1:2115499	-0.435686	0.00171737	0.113622	-0.707583	-0.644886	-0.513225	-0.439186	-0.363648	-0.209564	-0.0670346	4377.23	0.999352	yes	0.00125	0.5	6982	NB-ASE	1:2046938:G:T
chr1	1:2112010-2113210	rs3107145	1:2116108	-0.437671	0.00145688	0.112345	-0.709038	-0.647044	-0.515292	-0.440918	-0.368346	-0.20704	-0.0864587	5946.5	0.999678	yes	0.00125	0.5	6982	NB-ASE	1:2047547:G:A
chr1	1:2112010-2113210	rs3107147	1:2117290	-0.41642	0.00175267	0.116637	-0.688644	-0.62883	-0.495257	-0.421562	-0.343677	-0.177164	-0.0296784	4428.62	1.00042	yes	0.00225	0.5	6982	NB-ASE	1:2048729:G:A
chr1	1:2112010-2113210	rs3128290	1:2118069	-0.47522	0.00263907	0.115253	-0.767879	-0.69591	-0.551054	-0.476535	-0.398991	-0.246518	-0.166018	1907.22	1.00086	yes	0.0005	0.5	6982	NB	1:2049508:G:T
chr1	1:2112010-2113210	rs3107148	1:2118160	-0.470456	0.00268599	0.115593	-0.757319	-0.695395	-0.546092	-0.474019	-0.396461	-0.241812	-0.145809	1852.06	1.00262	yes	0.001	0.5	6982	NB	1:2049599:T:C
chr1	1:205002080-205002570	rs11240330	1:204999130	1.14694	0.00278336	0.165442	0.677626	0.777895	1.04343	1.15431	1.26141	1.4417	1.51274	3533.08	1.00015	yes	0	0.5	1967	NB-ASE	1:204968258:C:A
chr1	1:205002080-205002570	rs11240331	1:204999211	0.980361	0.0032768	0.172062	0.516798	0.637863	0.86302	0.98454	1.10379	1.30433	1.36965	2757.2	0.999656	yes	0	0.5	1967	NB-ASE	1:204968339:C:T
chr1	1:205002080-205002570	rs2794860	1:204999264	-0.825989	0.00453848	0.214182	-1.31249	-1.21399	-0.975126	-0.835844	-0.691512	-0.387568	-0.0933552	2227.13	1.00195	yes	0.00075	0.5	1967	NB-ASE	1:204968392:C:T
chr1	1:205002080-205002570	rs6702469	1:204999659	1.07436	0.0036982	0.186384	0.484554	0.663415	0.963798	1.08973	1.20605	1.3936	1.48134	2540	1.00068	yes	0	0.5	1967	NB-ASE	1:204968787:T:C
chr1	1:205002080-205002570	rs6700069	1:204999817	1.21647	0.00337452	0.157101	0.741541	0.882979	1.11712	1.22704	1.32522	1.49682	1.58472	2167.38	1.00156	yes	0	0.5	1967	NB-ASE	1:204968945:A:G
chr1	1:205002080-205002570	rs6700188	1:204999938	1.15945	0.00308261	0.166353	0.638676	0.803984	1.05646	1.17591	1.27406	1.45559	1.52419	2912.21	1.00087	yes	0	0.5	1967	NB-ASE	1:204969066:A:G
chr1	1:205002080-205002570	rs11240332	1:205000189	1.18282	0.00266861	0.155071	0.746298	0.856421	1.08434	1.19079	1.29408	1.46086	1.52435	3376.67	1.00219	yes	0	0.5	1967	NB-ASE	1:204969317:G:A
chr1	1:205002080-205002570	rs12145998	1:205000291	0.888957	0.00340293	0.193309	0.307972	0.471698	0.769097	0.900141	1.02032	1.24713	1.34156	3227.01	1.00093	yes	0	0.5	1967	NB-ASE	1:204969419:C:T
chr1	1:205002080-205002570	rs4950976	1:205001115	1.10295	0.00352737	0.181808	0.542723	0.691839	0.996527	1.12094	1.22794	1.41451	1.50275	2656.59	1.00046	yes	0	0.5	1967	NB-ASE	1:204970243:A:G
chr1	1:205002080-205002570	rs4951151	1:205001174	1.2492	0.00510027	0.177878	0.724766	0.86029	1.14156	1.25906	1.37667	1.55552	1.63955	1216.34	1.00838	yes	0	0.5	1967	NB	1:204970302:T:C
chr1	1:205002080-205002570	rs4951152	1:205001367	1.29048	0.00338972	0.147284	0.854444	0.987117	1.19577	1.29717	1.38981	1.56091	1.62788	1887.93	1.00092	yes	0	0.5	1967	NB	1:204970495:C:A
chr1	1:205002080-205002570	rs12139426	1:205001580	0.941349	0.00330854	0.190405	0.367137	0.551539	0.823963	0.949458	1.07056	1.28535	1.39315	3311.95	0.999311	yes	0.00025	0.5	1967	NB-ASE	1:204970708:G:A
chr1	1:205002080-205002570	rs4950977	1:205001649	1.22509	0.00281949	0.154945	0.765001	0.89307	1.12912	1.23418	1.33128	1.49096	1.57502	3020.04	1.00087	yes	0	0.5	1967	NB-ASE	1:204970777:T:A
chr1	1:205002080-205002570	rs4951153	1:205001716	0.928632	0.00378288	0.186662	0.365451	0.54495	0.814908	0.934882	1.05826	1.27002	1.37301	2434.81	1.00118	yes	0.0005	0.5	1967	NB-ASE	1:204970844:C:A
chr1	1:205002080-205002570	rs2794863	1:205002214	-0.611739	0.00232709	0.161358	-1.01424	-0.923091	-0.725018	-0.612433	-0.501389	-0.296163	-0.174835	4807.92	1.00018	yes	0.001	0.5	1967	NB-ASE	1:204971342:A:G
chr1	1:205002080-205002570	rs6661192	1:205002285	1.22935	0.00232676	0.12475	0.885661	0.97115	1.14732	1.23067	1.31618	1.46287	1.52433	2874.6	1.00054	yes	0	0.5	1967	NB-ASE	1:204971413:A:G
chr1	1:205002080-205002570	rs6661266	1:205002324	1.32656	0.00216643	0.116225	0.995069	1.0946	1.24929	1.32928	1.40463	1.55052	1.61492	2878.13	0.999502	yes	0	0.5	1967	NB-ASE	1:204971452:A:G
chr1	1:205002080-205002570	rs6697344	1:205002357	1.2884	0.0021796	0.120373	0.951954	1.04145	1.2099	1.29059	1.37174	1.51811	1.59464	3050.04	1.00005	yes	0	0.5	1967	NB-ASE	1:204971485:C:A
chr1	1:205002080-205002570	rs6661381	1:205002425	1.33282	0.00248049	0.126892	0.990454	1.06927	1.25184	1.33725	1.42026	1.5649	1.62986	2616.94	1.00017	yes	0	0.5	1967	NB-ASE	1:204971553:A:G
chr1	1:205027860-205028190	rs6663798	1:205027968	-0.572177	0.00235014	0.169135	-1.00861	-0.903545	-0.681575	-0.577252	-0.459483	-0.234789	-0.138003	5179.44	0.999648	yes	0.001	0.5	1590	NB-ASE	1:204997096:C:T
chr1	1:205539510-205540270	rs6674609	1:205537950	0.835146	0.00296394	0.15056	0.425485	0.526306	0.739516	0.840408	0.938548	1.11909	1.2348	2580.37	0.999921	yes	0	0.5	2453	NB	1:205507078:C:G
chr1	1:205539510-205540270	rs4245716	1:205538207	-0.976783	0.00208705	0.132534	-1.28882	-1.21322	-1.06676	-0.983071	-0.894992	-0.689057	-0.561283	4032.62	0.999485	yes	0	0.5	2453	NB-ASE	1:205507335:C:A
chr1	1:205539510-205540270	rs4951012	1:205538559	-0.765726	0.00218561	0.147333	-1.12271	-1.04431	-0.866733	-0.767683	-0.66863	-0.467961	-0.367297	4544.19	0.999731	yes	0	0.5	2453	NB-ASE	1:205507687:T:C
chr1	1:205539510-205540270	rs7532100	1:205538793	-1.02671	0.00230268	0.125388	-1.31917	-1.25338	-1.11323	-1.03094	-0.946837	-0.762657	-0.651936	2965.14	0.999971	yes	0	0.5	2453	NB-ASE	1:205507921:C:T
chr1	1:205539510-205540270	rs10900503	1:205538916	-1.00668	0.00217879	0.12375	-1.29706	-1.24152	-1.0891	-1.0114	-0.929774	-0.742958	-0.652845	3225.97	0.999785	yes	0	0.5	2453	NB-ASE	1:205508044:C:T
chr1	1:205539510-205540270	rs10900504	1:205539234	-1.02105	0.00210394	0.118437	-1.30661	-1.24811	-1.10383	-1.02529	-0.943647	-0.779612	-0.685419	3168.89	0.999792	yes	0	0.5	2453	NB-ASE	1:205508362:G:T
chr1	1:205539510-205540270	rs11240509	1:205539362	-1.01533	0.00196102	0.117206	-1.29292	-1.22979	-1.09443	-1.02012	-0.942203	-0.771049	-0.662599	3572.19	0.99985	yes	0	0.5	2453	NB-ASE	1:205508490:C:T
chr1	1:205539510-205540270	rs11240510	1:205539445	-1.02058	0.00212168	0.117684	-1.30781	-1.24678	-1.09761	-1.0233	-0.946177	-0.774377	-0.679484	3076.63	0.999679	yes	0	0.5	2453	NB-ASE	1:205508573:A:C
chr1	1:205539510-205540270	rs12079844	1:205539452	-1.02083	0.00223744	0.120089	-1.30647	-1.23981	-1.10472	-1.02749	-0.945072	-0.766268	-0.663603	2880.73	0.999588	yes	0	0.5	2453	NB-ASE	1:205508580:T:C
chr1	1:205539510-205540270	rs4466706	1:205540137	-0.876879	0.00237662	0.134822	-1.18273	-1.12622	-0.9711	-0.881014	-0.78843	-0.601836	-0.475403	3218.13	1.00024	yes	0	0.5	2453	NB-ASE	1:205509265:G:C
chr1	1:205539510-205540270	rs6659581	1:205540594	-0.982299	0.00223447	0.128885	-1.28103	-1.21398	-1.07098	-0.987225	-0.900166	-0.707464	-0.602529	3327.04	0.999608	yes	0	0.5	2453	NB-ASE	1:205509722:G:A
chr1	1:205539510-205540270	rs12040505	1:205540681	-0.9911	0.00205653	0.127497	-1.29056	-1.21927	-1.07867	-0.998984	-0.912918	-0.712466	-0.620047	3843.54	0.999571	yes	0	0.5	2453	NB-ASE	1:205509809:G:A
chr1	1:205539510-205540270	rs12751472	1:205541114	-0.907812	0.00224042	0.147176	-1.2384	-1.16679	-1.01053	-0.918816	-0.811987	-0.589464	-0.446564	4315.36	0.999373	yes	0	0.5	2453	NB-ASE	1:205510242:C:T
chr1	1:205539510-205540270	rs10751439	1:205541472	-0.880843	0.00278863	0.154721	-1.23978	-1.16435	-0.991153	-0.889942	-0.777162	-0.548648	-0.436942	3078.32	0.999595	yes	0	0.5	2453	NB-ASE	1:205510600:T:G
chr1	1:205924130-205924780	rs3811427	1:205923283	0.674625	0.00410831	0.182502	0.0206133	0.279809	0.56351	0.686766	0.79812	0.995453	1.09155	1973.36	1.00173	yes	0.00275	0.5	2370	NB-ASE	1:205892411:T:C
chr1	1:205924130-205924780	rs9438402	1:205924571	0.813809	0.00210333	0.154167	0.375844	0.499423	0.714401	0.819216	0.919773	1.10089	1.18525	5372.41	0.999562	yes	0	0.5	2370	NB-ASE	1:205893699:T:C
chr1	1:205924130-205924780	rs12036375	1:205924741	0.799411	0.002385	0.151907	0.392434	0.490448	0.701182	0.803077	0.900992	1.09772	1.18982	4056.79	1.00058	yes	0	0.5	2370	NB-ASE	1:205893869:G:A
chr1	1:205924130-205924780	rs9438403	1:205925341	0.623674	0.00551182	0.183196	0.00341346	0.207102	0.518051	0.640155	0.746512	0.9368	1.04831	1104.7	1.00351	yes	0.00475	0.5	2370	NB-ASE	1:205894469:G:A
chr1	1:205924130-205924780	rs12567977	1:205925961	0.773861	0.00208064	0.152269	0.363227	0.463454	0.671698	0.779715	0.874742	1.06706	1.1722	5355.87	0.999184	yes	0	0.5	2370	NB-ASE	1:205895089:C:T
chr1	1:205924130-205924780	rs12133152	1:205926002	-0.557129	0.00264965	0.146461	-0.93403	-0.841402	-0.655036	-0.557594	-0.462371	-0.269018	-0.149738	3055.41	1.00019	yes	0.00025	0.5	2370	NB-ASE	1:205895130:G:A
chr1	1:206823900-206825530	rs2138992	1:206821059	0.380645	0.00297366	0.11734	0.00986892	0.11152	0.313337	0.387792	0.459215	0.594523	0.647665	1557.08	1.00411	yes	0.0035	0.5	14525	NB-ASE	1:206994404:A:C
chr1	1:206823900-206825530	rs6685379	1:206822133	0.413154	0.00321852	0.12416	0.00310256	0.135175	0.344736	0.420433	0.491983	0.637744	0.721775	1488.17	1.00034	yes	0.00475	0.5	14525	NB-ASE	1:206995478:G:A
chr1	1:206823900-206825530	rs2056226	1:206824547	0.48509	0.00125397	0.0832877	0.262437	0.320887	0.428986	0.485579	0.541333	0.643274	0.691956	4411.51	1.00005	yes	0	0.5	14525	NB-ASE	1:206997892:G:C
chr1	1:206937000-206938430	rs748844	1:206936501	-0.576315	0.00229868	0.12432	-0.870744	-0.799382	-0.662852	-0.58071	-0.497335	-0.320881	-0.225305	2925	1.0004	yes	0.00025	0.5	7491	NB-ASE	1:207109846:G:A
chr1	1:206937000-206938430	rs748140	1:206937018	-0.685317	0.00195582	0.120671	-0.990529	-0.919046	-0.766766	-0.688742	-0.604149	-0.444318	-0.36047	3806.71	1.00008	yes	0	0.5	7491	NB-ASE	1:207110363:A:G
chr1	1:206937000-206938430	rs291096	1:206937591	-0.895069	0.00140093	0.0846288	-1.11457	-1.06105	-0.950378	-0.895401	-0.838571	-0.727947	-0.666267	3649.22	1.00005	yes	0	0.5	7491	NB-ASE	1:207110936:T:C
chr1	1:206937000-206938430	rs291095	1:206937912	-0.489771	0.00219926	0.120647	-0.78706	-0.712537	-0.571525	-0.49271	-0.410914	-0.25111	-0.147554	3009.41	0.999674	yes	0.0005	0.5	7491	NB-ASE	1:207111257:G:T
chr1	1:206937000-206938430	rs291091	1:206940334	-0.705805	0.00182406	0.102788	-0.950897	-0.899524	-0.776726	-0.709218	-0.639528	-0.497958	-0.414959	3175.42	1.00007	yes	0	0.5	7491	NB-ASE	1:207113679:T:C
chr1	1:207017490-207019060	rs2842722	1:207017118	-0.445895	0.00268055	0.144399	-0.816752	-0.724794	-0.540374	-0.450605	-0.351637	-0.157457	-0.0200139	2901.9	1.00102	yes	0.00325	0.5	11629	NB-ASE	1:207190463:T:C
chr1	1:207017490-207019060	rs2842723	1:207017207	-0.499854	0.00247741	0.149514	-0.891518	-0.794658	-0.597781	-0.501196	-0.401221	-0.209106	-0.0957938	3642.21	1.00007	yes	0.00175	0.5	11629	NB-ASE	1:207190552:C:A
chr1	1:207017490-207019060	rs1473458	1:207018375	-0.513144	0.00163817	0.117293	-0.799152	-0.746682	-0.591206	-0.511392	-0.43624	-0.285529	-0.187347	5126.55	0.999677	yes	0.00025	0.499682	11629	NB-ASE	1:207191720:G:C
chr1	1:207190840-207191880	rs10157327	1:207191756	0.393241	0.00166515	0.121352	0.0176763	0.1342	0.318	0.397951	0.475687	0.620931	0.68764	5311.15	0.999313	yes	0.00275	0.5	3553	NB-ASE	1:207365101:T:C
chr1	1:207324400-207330110	rs6700079	1:207328527	0.371827	0.00219691	0.121427	0.00528953	0.0758407	0.298557	0.377125	0.450778	0.594566	0.659801	3055	1.00017	yes	0.00275	0.5	46970	NB-ASE	1:207501872:T:C
chr1	1:207324400-207330110	rs925131	1:207330376	-0.396479	0.00208633	0.120446	-0.715538	-0.623521	-0.474967	-0.398717	-0.318935	-0.157071	-0.0148916	3332.89	1.00014	yes	0.003	0.5	46970	NB-ASE	1:207503721:G:A
chr1	1:207330800-207334460	rs1507758	1:207334136	0.380987	0.00217118	0.125225	0.0030995	0.0975034	0.304562	0.384954	0.466804	0.6022	0.688114	3326.52	0.999813	yes	0.0045	0.5	46611	NB-ASE	1:207507481:G:C
chr1	1:207330800-207334460	rs1507759	1:207334283	0.350852	0.00225858	0.110674	0.0129099	0.115822	0.281105	0.357196	0.423236	0.55935	0.621544	2401.16	0.999974	yes	0.0035	0.5	46611	NB-ASE	1:207507628:G:A
chr1	1:207334250-207345040	rs10746463	1:207337251	0.268383	0.00179636	0.0876768	0.00105637	0.0532371	0.217783	0.270981	0.325584	0.426144	0.479184	2382.23	1.00056	yes	0.00475	0.5	130701	NB-ASE	1:207510596:G:A
chr1	1:2149380-2152850	rs262669	1:2151050	-0.363858	0.00196905	0.0908711	-0.621937	-0.550185	-0.420084	-0.35997	-0.304151	-0.189026	-0.135473	2129.8	1.00325	yes	0	0.5	48302	NB-ASE	1:2082489:G:A
chr1	1:2149380-2152850	rs9442619	1:2151066	-0.569797	0.0034407	0.183555	-1.03631	-0.910188	-0.694335	-0.574958	-0.450998	-0.19597	-0.00291954	2846.04	1.00211	yes	0.004	0.5	48302	NB-ASE	1:2082505:C:T
chr1	1:2149380-2152850	rs2257182	1:2151127	-0.367901	0.00179818	0.0953252	-0.629418	-0.561536	-0.428493	-0.364255	-0.30394	-0.189624	-0.119161	2810.28	1.00014	yes	0.00025	0.5	48302	NB-ASE	1:2082566:T:C
chr1	1:2149380-2152850	rs262668	1:2151163	-0.369677	0.00174027	0.0932917	-0.632639	-0.555205	-0.430249	-0.36857	-0.305211	-0.194306	-0.132029	2873.76	1.00045	yes	0	0.5	48302	NB-ASE	1:2082602:A:G
chr1	1:2149380-2152850	rs262664	1:2152098	-0.302538	0.00123736	0.0745659	-0.490113	-0.444747	-0.352724	-0.303812	-0.253329	-0.156673	-0.0864373	3631.51	0.999919	yes	0	0.5	48302	NB-ASE	1:2083537:G:C
chr1	1:208485570-208486200	rs701617	1:208483476	0.709026	0.00445489	0.168705	0.173991	0.357687	0.606448	0.719562	0.823526	1.01705	1.09648	1434.11	1.00144	yes	0.0005	0.5	1905	NB	1:208656821:A:G
chr1	1:208485570-208486200	rs701616	1:208484523	0.630706	0.00250777	0.155107	0.160255	0.3166	0.533299	0.633808	0.735391	0.918501	1.00501	3825.48	1.00024	yes	0.0005	0.5	1905	NB-ASE	1:208657868:G:A
chr1	1:208485570-208486200	rs1098657	1:208487728	0.703927	0.00366938	0.160028	0.221605	0.380732	0.605646	0.709005	0.810507	1.00536	1.08564	1901.99	1.00086	yes	0.00125	0.5	1905	NB	1:208661073:A:G
chr1	1:208485570-208486200	rs841504	1:208489421	0.733163	0.00236574	0.152571	0.312298	0.421375	0.633095	0.736463	0.834075	1.02925	1.11779	4159.19	1.00039	yes	0	0.5	1905	NB-ASE	1:208662766:C:G
chr1	1:208485570-208486200	rs841501	1:208490395	0.706601	0.00383091	0.158261	0.252751	0.375779	0.60507	0.712817	0.811764	1.00694	1.08695	1706.66	1.00444	yes	0	0.5	1905	NB	1:208663740:A:G
chr1	1:208498490-208499870	rs12731514	1:208499128	-0.473307	0.00196541	0.12976	-0.78321	-0.722939	-0.559924	-0.475392	-0.389021	-0.207909	-0.0768802	4358.88	0.999154	yes	0.0015	0.5	9637	NB-ASE	1:208672473:G:A
chr1	1:208498490-208499870	rs57666828	1:208500214	0.576773	0.00299676	0.158396	0.00973924	0.248607	0.478806	0.582958	0.681813	0.870448	0.97133	2793.73	1.00132	yes	0.004	0.5	9637	NB-ASE	1:208673559:C:T
chr1	1:208498490-208499870	rs12132724	1:208501500	0.511452	0.00319873	0.163329	0.000389169	0.150849	0.410353	0.518455	0.621927	0.810213	0.882242	2607.17	0.999886	yes	0.00475	0.5	9637	NB-ASE	1:208674845:T:A
chr1	1:208498490-208499870	rs17187463	1:208502008	0.623882	0.00251957	0.153918	0.156789	0.305406	0.52384	0.630892	0.724859	0.916179	1.01578	3731.84	1.00081	yes	0.00125	0.5	9637	NB-ASE	1:208675353:T:G
chr1	1:208498490-208499870	rs7551719	1:208503038	0.608279	0.00417649	0.164686	0.174637	0.275086	0.499254	0.613291	0.717643	0.919531	1.01787	1554.87	1.00161	yes	0.00075	0.5	9637	NB	1:208676383:A:G
chr1	1:208498490-208499870	rs6684392	1:208503844	0.60752	0.00435384	0.166725	0.132935	0.272609	0.498057	0.61245	0.721392	0.926013	1.01799	1466.42	1.0016	yes	0.0015	0.5	9637	NB	1:208677189:A:G
chr1	1:20597157-20598537	rs72649191	1:20597837	0.465867	0.00210879	0.123121	0.0437685	0.223958	0.389713	0.469049	0.548087	0.695445	0.772406	3408.77	0.999503	yes	0.0015	0.5	11144	NB-ASE	1:20924330:A:G
chr1	1:20604977-20606667	rs12036993	1:20607103	-0.428608	0.00298385	0.145199	-0.806324	-0.712539	-0.523074	-0.431374	-0.336312	-0.121651	-0.000267236	2367.97	1.00133	yes	0.005	0.5	2104	NB-ASE	1:20933596:C:T
chr1	1:209408550-209410610	rs1988163	1:209408138	-0.39214	0.00245914	0.111219	-0.656048	-0.596347	-0.464368	-0.397863	-0.325804	-0.154643	-0.0235438	2045.44	1.00223	yes	0.00175	0.5	12293	NB-ASE	1:209581483:C:A
chr1	1:209408550-209410610	rs6689166	1:209409384	-0.392445	0.00127916	0.0816522	-0.602679	-0.551967	-0.447465	-0.393298	-0.339414	-0.22906	-0.166406	4074.61	0.999935	yes	0.00025	0.5	12293	NB-ASE	1:209582729:C:T
chr1	1:209408550-209410610	rs1848239	1:209410249	-0.435062	0.00201394	0.103447	-0.69742	-0.634661	-0.503768	-0.437448	-0.365966	-0.234653	-0.153462	2638.44	0.999669	yes	0.00075	0.5	12293	NB-ASE	1:209583594:C:T
chr1	1:209805930-209807030	rs2073486	1:209802870	-0.476833	0.00163291	0.104088	-0.737434	-0.678012	-0.54667	-0.477311	-0.408021	-0.272836	-0.198581	4063.27	1.00039	yes	0	0.5	7239	NB-ASE	1:209976215:G:A
chr1	1:209805930-209807030	rs2073487	1:209803301	-0.456137	0.00207841	0.109454	-0.725041	-0.668258	-0.526871	-0.456818	-0.388705	-0.230872	-0.137077	2773.31	1.00188	yes	0.0005	0.5	7239	NB-ASE	1:209976646:T:C
chr1	1:209805930-209807030	rs17015250	1:209805432	-0.447586	0.0020538	0.110605	-0.711769	-0.654757	-0.52325	-0.452563	-0.379329	-0.220463	-0.105793	2900.25	1.0011	yes	0.0005	0.5	7239	NB-ASE	1:209978777:T:G
chr1	1:209805930-209807030	rs12403599	1:209805669	-0.442795	0.00184119	0.107964	-0.711007	-0.650072	-0.513464	-0.444807	-0.373166	-0.22485	-0.128637	3438.39	0.999594	yes	0.00075	0.5	7239	NB-ASE	1:209979014:G:C
chr1	1:209805930-209807030	rs12403006	1:209806173	-0.551827	0.00145987	0.105277	-0.819921	-0.753607	-0.623657	-0.555178	-0.481876	-0.342472	-0.266831	5200.5	0.999677	yes	0	0.5	7239	NB-ASE	1:209979518:T:A
chr1	1:209805930-209807030	rs7545538	1:209806268	-0.534348	0.00129048	0.0861504	-0.760724	-0.697158	-0.591583	-0.536914	-0.477595	-0.359477	-0.30326	4456.7	0.999992	yes	0	0.499216	7239	NB-ASE	1:209979613:C:G
chr1	1:209805930-209807030	rs7545542	1:209806290	-0.561138	0.00135921	0.0880989	-0.797279	-0.735099	-0.620264	-0.561636	-0.502332	-0.390479	-0.332515	4201.12	1.00079	yes	0	0.499226	7239	NB-ASE	1:209979635:C:T
chr1	1:209805930-209807030	rs846808	1:209806682	0.517763	0.00152974	0.111249	0.209188	0.297298	0.446952	0.520957	0.592915	0.730455	0.802892	5288.83	0.99992	yes	0	0.5	7239	NB-ASE	1:209980027:C:T
chr1	1:209805930-209807030	rs6659549	1:209806810	-0.484007	0.00181335	0.100332	-0.751227	-0.678201	-0.550953	-0.483352	-0.415988	-0.292869	-0.232467	3061.4	0.99942	yes	0	0.5	7239	NB	1:209980155:T:G
chr1	1:209805930-209807030	rs2357229	1:209807144	-0.5149	0.00151338	0.0973565	-0.768266	-0.70779	-0.577553	-0.514673	-0.451223	-0.331606	-0.25395	4138.42	0.999693	yes	0	0.5	7239	NB-ASE	1:209980489:G:T
chr1	1:209805930-209807030	rs1005287	1:209807412	-0.484904	0.00172336	0.101866	-0.741583	-0.675431	-0.55369	-0.487316	-0.417595	-0.282795	-0.224013	3493.86	0.999787	yes	0	0.5	7239	NB-ASE	1:209980757:G:A
chr1	1:209805930-209807030	rs7544804	1:209811459	-0.559314	0.00178479	0.115003	-0.850666	-0.779978	-0.634859	-0.560122	-0.48263	-0.334674	-0.242115	4151.85	0.999401	yes	0	0.5	7239	NB-ASE	1:209984804:C:T
chr1	1:20696007-20697717	rs674102	1:20696638	-0.289834	0.00213243	0.0937643	-0.516675	-0.460932	-0.349851	-0.29394	-0.235529	-0.0638778	-0.00444543	1933.42	1.00005	yes	0.0035	0.499855	11572	NB-ASE	1:21023131:C:G
chr1	1:20696007-20697717	rs674081	1:20696652	-0.29547	0.00186188	0.0917845	-0.526441	-0.464934	-0.354121	-0.298325	-0.241423	-0.0879062	-0.0161734	2430.17	1.00146	yes	0.0015	0.499855	11572	NB-ASE	1:21023145:G:A
chr1	1:210373070-210375300	rs143657133	1:210370273	-0.710501	0.00514259	0.233177	-1.30331	-1.15682	-0.863341	-0.714179	-0.563447	-0.242511	-0.000653719	2055.92	1.00175	yes	0.0045	0.5	20424	NB	1:210543617:C:G
chr1	1:210373070-210375300	rs3765872	1:210373118	0.561465	0.00292013	0.16442	0.0279485	0.221295	0.455877	0.568397	0.671067	0.865845	0.942748	3170.33	1.00025	yes	0.00225	0.5	20424	NB-ASE	1:210546462:C:A
chr1	1:210373070-210375300	rs11119476	1:210374743	0.498209	0.00257934	0.133137	0.0388838	0.224771	0.415013	0.50093	0.586166	0.757147	0.833607	2664.29	1.00282	yes	0.001	0.5	20424	NB-ASE	1:210548087:G:C
chr1	1:210373070-210375300	rs7354957	1:210374918	0.599749	0.00270813	0.16024	0.124928	0.284593	0.493217	0.603152	0.709864	0.907828	0.973184	3501.1	1.00073	yes	0.00125	0.5	20424	NB-ASE	1:210548262:T:G
chr1	1:210373070-210375300	rs7355031	1:210374922	0.57457	0.00217486	0.140114	0.170111	0.298756	0.484215	0.576479	0.668766	0.836699	0.925288	4150.52	0.999438	yes	0.001	0.498188	20424	NB-ASE	1:210548266:G:C
chr1	1:210597300-210599140	rs4565714	1:210599013	0.38992	0.00277095	0.118178	0.0209962	0.14359	0.313328	0.39337	0.470408	0.608504	0.675141	1818.93	1.00199	yes	0.002		14701	NB	1:210772357:A:T
chr1	1:211343880-211344570	rs6672742	1:211344423	0.444546	0.00283427	0.139796	0.00240102	0.136971	0.358979	0.449751	0.541039	0.701234	0.77664	2432.8	1.00172	yes	0.005	0.5	3451	NB-ASE	1:211517765:A:G
chr1	1:20851147-20852647	rs12724051	1:20848995	1.94881	0.0116021	0.338101	0.749571	1.07499	1.78658	2.00984	2.1783	2.44007	2.55569	849.227	1.00438	yes	0.0005	0.5	7830	NB	1:21175488:C:T
chr1	1:211604990-211608400	rs11806637	1:211607345	-0.338164	0.00156136	0.0998104	-0.577568	-0.529857	-0.404838	-0.338941	-0.275064	-0.136697	-0.028868	4086.42	0.999231	yes	0.003	0.5	55433	NB-ASE	1:211780687:G:C
chr1	1:20851147-20852647	rs10916879	1:20851887	2.12453	0.00443163	0.214146	1.47284	1.64854	1.99269	2.14393	2.27009	2.49643	2.59277	2335.05	1.00099	yes	0	0.499635	7830	NB-ASE	1:21178380:G:A
chr1	1:20851147-20852647	rs61781078	1:20851974	-1.88971	0.00564476	0.287138	-2.53857	-2.39361	-2.09617	-1.90626	-1.7021	-1.29053	-1.06403	2587.56	0.999512	yes	0	0.496092	7830	NB-ASE	1:21178467:C:T
chr1	1:20851147-20852647	rs72652926	1:20852094	2.21615	0.00483367	0.213019	1.50929	1.72732	2.09031	2.2353	2.36591	2.57827	2.66536	1942.15	1.0032	yes	0	0.5	7830	NB-ASE	1:21178587:T:C
chr1	1:20851147-20852647	rs10799670	1:20852952	1.9767	0.00477712	0.259603	1.15741	1.41368	1.81916	2.00138	2.16041	2.42426	2.52723	2953.17	0.999276	yes	0	0.5	7830	NB-ASE	1:21179445:T:C
chr1	1:20851147-20852647	rs6426648	1:20853034	-1.51737	0.00492218	0.286807	-2.23073	-2.06883	-1.71743	-1.52321	-1.32323	-0.951113	-0.777503	3395.2	1.00025	yes	0	0.5	7830	NB-ASE	1:21179527:A:G
chr1	1:20851147-20852647	rs2305463	1:20853688	1.62783	0.00612675	0.314453	0.787103	0.995677	1.41044	1.64276	1.85904	2.1893	2.30074	2634.21	1.00056	yes	0	0.5	7830	NB-ASE	1:21180181:C:T
chr1	1:20851147-20852647	rs7543140	1:20853757	1.27581	0.00756175	0.385808	0.412234	0.567379	0.989231	1.24933	1.55372	2.03312	2.18385	2603.14	1.00194	yes	0	0.5	7830	NB-ASE	1:21180250:G:A
chr1	1:212166430-212168000	rs61830778	1:212167335	-0.883842	0.0023736	0.174243	-1.34101	-1.21542	-1.00428	-0.884783	-0.765612	-0.545945	-0.426411	5388.85	0.999299	yes	0.00025	0.5	6024	NB-ASE	1:212340677:C:A
chr1	1:212166430-212168000	rs12133658	1:212167375	-0.656556	0.00197349	0.141496	-1.0176	-0.934261	-0.750383	-0.656193	-0.566453	-0.37112	-0.266782	5140.67	0.999618	yes	0	0.5	6024	NB-ASE	1:212340717:G:C
chr1	1:212166430-212168000	rs10863945	1:212167657	-0.610575	0.00279677	0.168398	-1.0407	-0.929358	-0.723945	-0.616422	-0.500616	-0.270045	-0.120064	3625.46	1.00017	yes	0.001	0.5	6024	NB-ASE	1:212340999:T:G
chr1	1:212166430-212168000	rs11119863	1:212168665	-0.636035	0.00411597	0.185158	-1.08983	-0.978961	-0.760214	-0.643421	-0.52389	-0.2558	-0.0162704	2023.67	1.00073	yes	0.00275	0.5	6024	NB	1:212342007:T:C
chr1	1:212166430-212168000	rs1907023	1:212168855	-0.637526	0.0031978	0.178868	-1.07649	-0.963785	-0.759786	-0.643689	-0.521437	-0.278534	-0.0976864	3128.67	1.00097	yes	0.00025	0.5	6024	NB	1:212342197:A:G
chr1	1:212166430-212168000	rs1907022	1:212168865	-0.630062	0.00434277	0.18613	-1.07297	-0.966969	-0.756603	-0.637956	-0.514547	-0.238029	-0.0275443	1836.97	1.00242	yes	0.0035	0.5	6024	NB	1:212342207:G:A
chr1	1:212166430-212168000	rs12566005	1:212168873	-0.629858	0.00417708	0.183899	-1.06087	-0.967502	-0.75609	-0.638587	-0.518945	-0.238152	-0.01572	1938.25	1.0009	yes	0.00225	0.5	6024	NB	1:212342215:T:C
chr1	1:212166430-212168000	rs1907021	1:212169066	-0.567643	0.00484155	0.179973	-0.977837	-0.892173	-0.68762	-0.577519	-0.457276	-0.167525	-0.00345396	1381.81	1.00348	yes	0.004	0.5	6024	NB-ASE	1:212342408:T:C
chr1	1:212166430-212168000	rs10779569	1:212169910	-0.577267	0.00289359	0.168354	-0.984143	-0.887481	-0.689083	-0.582422	-0.472532	-0.233304	-0.0429528	3385.08	1.00028	yes	0.002	0.5	6024	NB-ASE	1:212343252:A:T
chr1	1:212166430-212168000	rs11119864	1:212170392	-0.570908	0.00416109	0.179178	-1.02519	-0.902905	-0.687032	-0.576886	-0.464444	-0.183847	-0.000879934	1854.2	1.00128	yes	0.005	0.5	6024	NB-ASE	1:212343734:A:C
chr1	1:212166430-212168000	rs11119865	1:212170981	-0.597999	0.00467172	0.182996	-1.01655	-0.923118	-0.716666	-0.60539	-0.495484	-0.167568	-0.000298548	1534.37	1.00128	yes	0.0045	0.5	6024	NB-ASE	1:212344323:C:T
chr1	1:212166430-212168000	rs10779570	1:212171271	-0.645031	0.00297133	0.171435	-1.05743	-0.973593	-0.759738	-0.647255	-0.536355	-0.292643	-0.168866	3328.87	1.0006	yes	0.00025	0.5	6024	NB-ASE	1:212344613:G:T
chr1	1:212245760-212249130	rs351385	1:212248287	-0.320441	0.00190533	0.102052	-0.560441	-0.510774	-0.387512	-0.325108	-0.262282	-0.057139	-0.00734769	2868.8	1.00059	yes	0.00375	0.5	7929	NB-ASE	1:212421629:A:G
chr1	1:212246320-212250080	rs351385	1:212248287	-0.563334	0.00162095	0.0854825	-0.787915	-0.729035	-0.618885	-0.564789	-0.508394	-0.391363	-0.338431	2781.11	1.00061	yes	0	0.5	11497	NB-ASE	1:212421629:A:G
chr1	1:212246320-212250080	rs351386	1:212248429	-0.462858	0.00285389	0.13835	-0.788608	-0.714481	-0.55667	-0.469361	-0.379304	-0.156426	-0.0106097	2350.08	1.00186	yes	0.00325	0.5	11497	NB-ASE	1:212421771:C:T
chr1	1:212245760-212249130	rs351387	1:212248942	-0.354755	0.00186405	0.0997219	-0.606585	-0.541909	-0.422007	-0.354541	-0.292351	-0.152835	-0.0400672	2861.97	0.999936	yes	0.00225	0.5	7929	NB-ASE	1:212422284:T:C
chr1	1:212246320-212250080	rs351387	1:212248942	-0.593442	0.00164096	0.0880146	-0.829498	-0.76189	-0.652256	-0.594377	-0.536532	-0.422678	-0.363822	2876.82	1.00002	yes	0	0.5	11497	NB-ASE	1:212422284:T:C
chr1	1:212246320-212250080	rs351388	1:212249238	-0.646173	0.00166402	0.08684	-0.88428	-0.820198	-0.699149	-0.644831	-0.588141	-0.483645	-0.414997	2723.47	1.00025	yes	0	0.5	11497	NB-ASE	1:212422580:C:G
chr1	1:212246320-212250080	rs2492746	1:212249901	-0.57023	0.00141949	0.0863336	-0.78949	-0.734994	-0.627303	-0.571062	-0.515203	-0.391614	-0.336128	3699.1	0.99949	yes	0	0.5	11497	NB-ASE	1:212423243:A:G
chr1	1:212246320-212250080	rs351379	1:212250447	-0.53394	0.00225062	0.133955	-0.877738	-0.796876	-0.622027	-0.533224	-0.447262	-0.270373	-0.183478	3542.52	0.999829	yes	0.00075	0.5	11497	NB-ASE	1:212423789:G:T
chr1	1:212246320-212250080	rs351378	1:212251854	-0.508058	0.00224453	0.137316	-0.862842	-0.772533	-0.599478	-0.510255	-0.421088	-0.225175	-0.0524287	3742.78	1.00018	yes	0.0015	0.5	11497	NB-ASE	1:212425196:T:C
chr1	1:212246320-212250080	rs351377	1:212252429	-0.480021	0.00302851	0.142981	-0.842078	-0.744231	-0.573674	-0.486818	-0.392748	-0.183673	-0.0151637	2228.93	1.00149	yes	0.0025	0.5	11497	NB-ASE	1:212425771:G:C
chr1	1:212255280-212257290	rs17018847	1:212255852	0.44632	0.00156178	0.098907	0.174575	0.248999	0.380934	0.449738	0.515027	0.628502	0.691601	4010.64	1.00158	yes	0.00025	0.5	28908	NB-ASE	1:212429194:G:A
chr1	1:212861610-212863200	rs11120049	1:212860300	-0.611662	0.00223357	0.131225	-0.948411	-0.870135	-0.699464	-0.611938	-0.526633	-0.34759	-0.266628	3451.71	0.999497	yes	0.00025	0.5	5456	NB-ASE	1:213033642:T:A
chr1	1:212861610-212863200	rs10779586	1:212861164	-0.540264	0.00228482	0.131625	-0.87163	-0.799808	-0.629535	-0.540376	-0.45552	-0.280214	-0.168859	3318.72	0.999935	yes	0.0005	0.5	5456	NB-ASE	1:213034506:A:C
chr1	1:212861610-212863200	rs10864010	1:212861376	-0.576944	0.00219818	0.13017	-0.900631	-0.826553	-0.666201	-0.580288	-0.490588	-0.322081	-0.227068	3506.66	1.00012	yes	0	0.5	5456	NB-ASE	1:213034718:T:C
chr1	1:212861610-212863200	rs12048942	1:212862201	0.750174	0.00169747	0.101536	0.465777	0.545491	0.682911	0.752544	0.820334	0.942015	0.997379	3577.97	0.999351	yes	0	0.5	5456	NB-ASE	1:213035543:T:G
chr1	1:212861610-212863200	rs10779587	1:212862231	-0.556607	0.00176612	0.116222	-0.865812	-0.779592	-0.635336	-0.557805	-0.480336	-0.32038	-0.253913	4330.49	1.00022	yes	0	0.5	5456	NB-ASE	1:213035573:A:T
chr1	1:212861610-212863200	rs12030572	1:212862329	0.748891	0.00151826	0.0936331	0.501574	0.563739	0.686992	0.7484	0.810715	0.933548	0.992651	3803.36	1.00028	yes	0	0.5	5456	NB-ASE	1:213035671:C:T
chr1	1:212861610-212863200	rs6697428	1:212862638	-0.531183	0.00222487	0.120647	-0.826342	-0.752344	-0.612894	-0.532662	-0.453471	-0.278431	-0.192555	2940.54	1.00009	yes	0	0.5	5456	NB-ASE	1:213035980:G:A
chr1	1:212861610-212863200	rs6700342	1:212863091	-0.534138	0.00220523	0.130813	-0.857814	-0.788511	-0.622819	-0.534889	-0.447808	-0.26778	-0.188816	3518.82	0.999928	yes	0	0.5	5456	NB-ASE	1:213036433:G:C
chr1	1:212861610-212863200	rs1874416	1:212863317	-0.494414	0.00288194	0.138696	-0.835119	-0.755495	-0.586857	-0.499335	-0.409672	-0.21257	-0.0434295	2316.1	1.00047	yes	0.001	0.5	5456	NB-ASE	1:213036659:T:C
chr1	1:212861610-212863200	rs1874418	1:212863452	-0.601173	0.00240039	0.131901	-0.937279	-0.851666	-0.688839	-0.603889	-0.518644	-0.336532	-0.238853	3019.47	0.999645	yes	0.0005	0.496296	5456	NB-ASE	1:213036794:T:G
chr1	1:212861610-212863200	rs3768548	1:212863968	0.746218	0.00169548	0.101519	0.465836	0.539167	0.680764	0.748839	0.815442	0.938466	0.985182	3585.18	1.00058	yes	0	0.5	5456	NB-ASE	1:213037310:T:C
chr1	1:212861610-212863200	rs963328	1:212864319	-0.478462	0.00253058	0.144194	-0.826944	-0.742601	-0.574393	-0.485782	-0.390421	-0.168016	-0.0141946	3246.78	0.999569	yes	0.0025	0.5	5456	NB-ASE	1:213037661:G:T
chr1	1:212861610-212863200	rs10779588	1:212864994	-0.532793	0.0025964	0.135959	-0.892561	-0.798426	-0.620011	-0.534956	-0.448328	-0.259078	-0.0557129	2742.04	0.999559	yes	0.0015	0.5	5456	NB-ASE	1:213038336:G:C
chr1	1:212861610-212863200	rs10779589	1:212865246	-0.55974	0.00276273	0.141425	-0.89989	-0.827357	-0.656363	-0.56341	-0.469549	-0.275556	-0.155357	2620.45	0.999837	yes	0.0005	0.5	5456	NB	1:213038588:A:G
chr1	1:212861610-212863200	rs9787376	1:212865776	-0.588903	0.00297164	0.139471	-0.942422	-0.850516	-0.683013	-0.594972	-0.504037	-0.299044	-0.162489	2202.8	0.999483	yes	0.0015	0.5	5456	NB	1:213039118:C:T
chr1	1:212861610-212863200	rs11120050	1:212866194	-0.587194	0.00282801	0.139305	-0.93153	-0.851337	-0.679009	-0.590629	-0.497446	-0.308738	-0.192101	2426.44	1.00012	yes	0.001	0.5	5456	NB	1:213039536:A:C
chr1	1:212861610-212863200	rs10864015	1:212867432	-0.470378	0.00354578	0.151879	-0.816024	-0.735344	-0.574987	-0.478185	-0.382487	-0.130688	-0.00121759	1834.72	1.0021	yes	0.005	0.5	5456	NB-ASE	1:213040774:A:G
chr1	1:212861610-212863200	rs7544198	1:212867587	0.753729	0.00173713	0.102838	0.468462	0.544799	0.685981	0.755583	0.821914	0.94548	1.03086	3504.63	0.99948	yes	0	0.5	5456	NB-ASE	1:213040929:C:T
chr1	1:212861610-212863200	rs17019818	1:212867683	0.764511	0.00172491	0.099225	0.491285	0.56187	0.700256	0.767056	0.832142	0.952186	1.00979	3309.1	1.00012	yes	0	0.5	5456	NB-ASE	1:213041025:A:G
chr1	1:212861610-212863200	rs10864018	1:212868098	-0.593923	0.0028415	0.140526	-0.95574	-0.863318	-0.688268	-0.595542	-0.503613	-0.301616	-0.194218	2445.79	1.00075	yes	0.0005	0.5	5456	NB	1:213041440:T:C
chr1	1:21083717-21085037	rs4654899	1:21083738	-0.718214	0.00190562	0.112217	-1.00033	-0.935756	-0.79414	-0.717629	-0.644263	-0.499519	-0.406705	3467.73	1.00038	yes	0	0.5	4480	NB-ASE	1:21410231:C:A
chr1	1:21083717-21085037	rs7539512	1:21084298	-0.966016	0.00245071	0.130046	-1.26421	-1.20521	-1.0552	-0.971784	-0.883764	-0.696452	-0.602354	2815.87	1.00016	yes	0	0.498747	4480	NB-ASE	1:21410791:A:G
chr1	1:21083717-21085037	rs10753510	1:21085755	0.46841	0.00276905	0.147514	0.00855489	0.146517	0.380247	0.474354	0.564088	0.742214	0.815553	2837.97	0.999651	yes	0.00375	0.5	4480	NB-ASE	1:21412248:G:A
chr1	1:214361930-214363420	rs3013455	1:214359468	0.899218	0.00474749	0.191214	0.4163	0.513629	0.767284	0.901453	1.03036	1.26474	1.35037	1622.24	1.00074	yes	0.00025	0.5	7578	NB	1:214532811:T:C
chr1	1:214361930-214363420	rs3002297	1:214362718	1.07354	0.00319723	0.18036	0.616003	0.7338	0.953344	1.0678	1.19253	1.43194	1.59901	3182.24	0.999182	yes	0	0.5	7578	NB-ASE	1:214536061:A:G
chr1	1:214361930-214363420	rs3002299	1:214364943	0.896951	0.00487834	0.193189	0.374798	0.491987	0.774696	0.904721	1.02295	1.27346	1.39732	1568.27	1.00226	yes	0	0.5	7578	NB	1:214538286:A:T
chr1	1:214361930-214363420	rs3002300	1:214365267	0.903403	0.00530665	0.198613	0.358189	0.498668	0.777554	0.908792	1.03683	1.27916	1.38172	1400.8	1.00219	yes	0.0005	0.5	7578	NB	1:214538610:A:T
chr1	1:214361930-214363420	rs3002301	1:214366008	0.897441	0.00511458	0.192502	0.376308	0.515965	0.77135	0.900949	1.02888	1.26732	1.39345	1416.61	1.00655	yes	0	0.5	7578	NB	1:214539351:T:G
chr1	1:214361930-214363420	rs3002302	1:214366175	0.896465	0.0046495	0.190982	0.405596	0.519527	0.77113	0.890474	1.01801	1.29229	1.40125	1687.22	0.999953	yes	0.00025	0.5	7578	NB	1:214539518:C:T
chr1	1:214361930-214363420	rs3002303	1:214366508	0.905309	0.00499778	0.193756	0.400591	0.525421	0.773858	0.909594	1.03728	1.27072	1.41206	1503	1.00314	yes	0	0.5	7578	NB	1:214539851:T:C
chr1	1:214361930-214363420	rs2936015	1:214366797	0.898007	0.00559732	0.204716	0.316307	0.471463	0.768524	0.90292	1.03697	1.27979	1.41142	1337.65	1.00185	yes	0	0.5	7578	NB	1:214540140:G:A
chr1	1:214361930-214363420	rs2936016	1:214367148	0.874402	0.00269887	0.168145	0.426058	0.536757	0.759524	0.874176	0.989274	1.1989	1.28745	3881.52	1.00143	yes	0	0.5	7578	NB-ASE	1:214540491:T:C
chr1	1:214361930-214363420	rs11587662	1:214368325	0.899369	0.00542295	0.200895	0.362993	0.475976	0.766421	0.911138	1.03599	1.27414	1.38247	1372.36	1.00123	yes	0	0.5	7578	NB	1:214541668:T:C
chr1	1:215704170-215704780	rs4403606	1:215701272	-0.89671	0.00288792	0.153122	-1.27491	-1.19441	-0.998179	-0.897597	-0.799947	-0.581534	-0.46721	2811.29	1.00176	yes	0	0.5	2487	NB	1:215874614:T:C
chr1	1:215704170-215704780	rs35869639	1:215702498	-0.896113	0.00293192	0.150179	-1.26256	-1.17849	-0.994375	-0.904392	-0.802074	-0.572216	-0.44886	2623.69	1.00263	yes	0	0.5	2487	NB	1:215875840:C:T
chr1	1:215704170-215704780	rs12022471	1:215704534	-0.907282	0.00236016	0.134347	-1.23884	-1.16133	-0.997587	-0.909242	-0.82039	-0.637027	-0.536835	3240.2	1.00066	yes	0	0.5	2487	NB-ASE	1:215877876:G:T
chr1	1:215704170-215704780	rs12029849	1:215704701	-0.896906	0.00206601	0.133749	-1.21962	-1.14785	-0.986403	-0.901288	-0.809813	-0.623205	-0.517383	4190.99	0.999758	yes	0	0.5	2487	NB-ASE	1:215878043:C:T
chr1	1:215704170-215704780	rs10864190	1:215704901	-0.693366	0.00266104	0.175095	-1.10232	-1.00794	-0.816313	-0.697953	-0.581825	-0.325783	-0.179948	4329.56	0.999967	yes	0.00075	0.5	2487	NB-ASE	1:215878243:C:T
chr1	1:215704170-215704780	rs11811555	1:215705510	-0.895291	0.00298588	0.156813	-1.28239	-1.18128	-1.0019	-0.89914	-0.79349	-0.565527	-0.456792	2758.16	1.00061	yes	0	0.5	2487	NB	1:215878852:A:G
chr1	1:21260817-21263087	rs212532	1:21262110	0.460582	0.00147672	0.0994375	0.192017	0.260116	0.396622	0.463016	0.528942	0.648502	0.715687	4534.24	1.00057	yes	0	0.5	28302	NB-ASE	1:21588603:C:G
chr1	1:21312497-21315247	rs169884	1:21314072	-0.653916	0.00264291	0.196691	-1.16118	-1.04779	-0.779547	-0.65531	-0.524293	-0.264389	-0.0432447	5538.65	0.999589	yes	0.002	0.5	7963	NB-ASE	1:21640565:C:T
chr1	1:21439847-21440387	rs10916990	1:21436639	-1.6836	0.00422364	0.190932	-2.08205	-2.00884	-1.81515	-1.70065	-1.56841	-1.26371	-1.04865	2043.53	0.999631	yes	0	0.5	2977	NB	1:21763132:T:A
chr1	1:21439847-21440387	rs1566523	1:21440170	-1.83963	0.00245778	0.143029	-2.18288	-2.101	-1.93798	-1.84584	-1.74689	-1.54114	-1.42224	3386.56	1.00028	yes	0	0.5	2977	NB-ASE	1:21766663:G:C
chr1	1:21439847-21440387	rs4654745	1:21440603	-1.79318	0.00279941	0.15987	-2.17292	-2.09085	-1.90068	-1.79876	-1.69441	-1.45334	-1.35096	3261.36	0.999563	yes	0	0.5	2977	NB-ASE	1:21767096:G:T
chr1	1:21439847-21440387	rs10916993	1:21443542	-1.68726	0.00383316	0.18748	-2.11255	-2.02817	-1.81674	-1.6975	-1.56838	-1.2866	-1.13194	2392.19	0.999772	yes	0	0.5	2977	NB	1:21770035:C:T
chr1	1:21453777-21454647	rs10799692	1:21449450	-1.21129	0.00377849	0.164885	-1.57051	-1.50146	-1.32577	-1.22501	-1.10838	-0.851652	-0.713045	1904.26	1.00098	yes	0	0.5	5497	NB	1:21775943:C:T
chr1	1:21453777-21454647	rs10737456	1:21449628	-1.20594	0.00423618	0.170925	-1.57924	-1.50803	-1.32189	-1.21922	-1.10995	-0.821173	-0.684989	1628.03	1.00221	yes	0	0.5	5497	NB	1:21776121:G:A
chr1	1:21453777-21454647	rs10737457	1:21449899	-1.21462	0.00390276	0.168417	-1.5798	-1.50441	-1.33352	-1.22973	-1.11025	-0.844654	-0.701164	1862.2	1.00335	yes	0	0.5	5497	NB	1:21776392:A:C
chr1	1:21453777-21454647	rs6685071	1:21450391	-1.18668	0.00422629	0.186121	-1.58877	-1.51499	-1.31725	-1.2042	-1.06929	-0.779491	-0.639172	1939.41	1.00084	yes	0	0.5	5497	NB	1:21776884:A:G
chr1	1:21453777-21454647	rs4311854	1:21451258	-0.672096	0.0050746	0.204984	-1.14755	-1.05424	-0.809376	-0.681024	-0.544455	-0.249519	-0.0147438	1631.7	1.00386	yes	0.00275	0.5	5497	NB	1:21777751:A:G
chr1	1:21453777-21454647	rs1814736	1:21451711	-0.672303	0.00611645	0.201706	-1.11801	-1.03135	-0.813219	-0.682557	-0.540177	-0.259958	-0.00903572	1087.53	1.00273	yes	0.004	0.5	5497	NB	1:21778204:T:A
chr1	1:21453777-21454647	rs2016464	1:21452472	-1.2037	0.00386449	0.166588	-1.58407	-1.50229	-1.32087	-1.21543	-1.1013	-0.854038	-0.707655	1858.24	1.00173	yes	0	0.5	5497	NB	1:21778965:C:T
chr1	1:21453777-21454647	rs2016413	1:21452972	-1.2094	0.00382303	0.167642	-1.5701	-1.50056	-1.32335	-1.22648	-1.10654	-0.828505	-0.696904	1922.88	1.00037	yes	0	0.5	5497	NB	1:21779465:G:A
chr1	1:21453777-21454647	rs2016203	1:21453244	-1.21092	0.0043821	0.170588	-1.57417	-1.50573	-1.33178	-1.22624	-1.10775	-0.83577	-0.698285	1515.41	1.00086	yes	0	0.5	5497	NB	1:21779737:C:T
chr1	1:21453777-21454647	rs2010202	1:21454158	-1.36121	0.00258015	0.138736	-1.69302	-1.62108	-1.45602	-1.36357	-1.2753	-1.07155	-0.961728	2891.27	1.00062	yes	0	0.5	5497	NB-ASE	1:21780651:A:G
chr1	1:21453777-21454647	rs10737459	1:21454341	-1.31642	0.00282904	0.140249	-1.65502	-1.57157	-1.41091	-1.32533	-1.23202	-1.01433	-0.89388	2457.68	1.00134	yes	0	0.5	5497	NB-ASE	1:21780834:C:T
chr1	1:21453777-21454647	rs4654938	1:21459488	-0.674833	0.00596355	0.206657	-1.15927	-1.04986	-0.81513	-0.68451	-0.543383	-0.25244	-0.0185045	1200.86	1.00243	yes	0.003	0.5	5497	NB	1:21785981:G:T
chr1	1:21453777-21454647	rs4654748	1:21459575	-0.961317	0.0032717	0.159619	-1.34319	-1.26334	-1.06723	-0.966764	-0.85829	-0.630411	-0.52655	2380.25	1.00017	yes	0	0.5	5497	NB	1:21786068:C:T
chr1	1:218873550-218875320	rs11118171	1:218874527	-0.334238	0.00174345	0.094321	-0.560753	-0.511059	-0.396327	-0.33711	-0.277551	-0.138961	-0.0252172	2926.84	1.00021	yes	0.00275	0.5	11628	NB-ASE	1:219047869:A:T
chr1	1:219458050-219460010	rs6684734	1:219458402	-0.53088	0.00214491	0.108143	-0.8108	-0.736893	-0.604852	-0.532435	-0.458228	-0.314362	-0.254265	2542.04	1.00094	yes	0	0.5	7315	NB-ASE	1:219631744:G:A
chr1	1:219458050-219460010	rs11118307	1:219458579	-0.398716	0.00198012	0.115037	-0.676112	-0.615775	-0.473884	-0.401165	-0.327263	-0.162578	-0.0296989	3375.13	0.999602	yes	0.0015	0.5	7315	NB-ASE	1:219631921:C:A
chr1	1:219458050-219460010	rs6694509	1:219458639	-0.366738	0.00191302	0.116921	-0.651279	-0.587815	-0.445332	-0.368087	-0.294136	-0.110438	-0.0140704	3735.48	1.00053	yes	0.003	0.5	7315	NB-ASE	1:219631981:C:T
chr1	1:219458050-219460010	rs2820439	1:219459969	-0.45376	0.0015756	0.1047	-0.712361	-0.658789	-0.52419	-0.454286	-0.384735	-0.251338	-0.178852	4415.67	0.999935	yes	0	0.5	7315	NB-ASE	1:219633311:A:G
chr1	1:219567610-219569750	rs12063539	1:219569049	-0.624851	0.00166823	0.118458	-0.936127	-0.856307	-0.704295	-0.623033	-0.544394	-0.39653	-0.331065	5042.15	0.999214	yes	0	0.5	5371	NB-ASE	1:219742391:A:C
chr1	1:219567610-219569750	rs1415289	1:219569426	0.518033	0.0025514	0.146192	0.0621346	0.226959	0.420663	0.522016	0.614808	0.796512	0.881189	3283.14	0.99968	yes	0.002	0.5	5371	NB-ASE	1:219742768:G:A
chr1	1:21791387-21792207	rs114661372	1:21791441	0.606031	0.00456959	0.199279	0.00523252	0.137446	0.486595	0.617878	0.74044	0.961698	1.03782	1901.81	0.999533	yes	0.0045	0.5	5582	NB-ASE	1:22117934:C:T
chr1	1:221035050-221036910	rs17009288	1:221030957	0.376806	0.00213972	0.121407	0.00805055	0.118318	0.300337	0.381718	0.457005	0.603486	0.662957	3219.39	0.999972	yes	0.00325	0.5	8924	NB-ASE	1:221204299:A:C
chr1	1:221035050-221036910	rs6696174	1:221031171	0.410629	0.0022747	0.106804	0.0768445	0.194233	0.342223	0.412566	0.482882	0.609428	0.670063	2204.59	1.00059	yes	0.00025	0.5	8924	NB-ASE	1:221204513:A:T
chr1	1:221035050-221036910	rs7542237	1:221035842	0.411062	0.00155915	0.101463	0.0791789	0.214361	0.346525	0.412411	0.479266	0.602339	0.668639	4234.84	0.999339	yes	0.001	0.5	8924	NB-ASE	1:221209184:G:T
chr1	1:221073610-221075690	rs55966903	1:221073405	-0.410465	0.00231368	0.106011	-0.663048	-0.611222	-0.479906	-0.413235	-0.343973	-0.193569	-0.0550861	2099.42	1.00004	yes	0.00025	0.5	14957	NB-ASE	1:221246747:A:G
chr1	1:221073610-221075690	rs7543241	1:221073510	0.368025	0.00187003	0.112682	0.00165606	0.119605	0.301242	0.372538	0.440638	0.577938	0.646409	3630.85	0.999502	yes	0.00475	0.5	14957	NB-ASE	1:221246852:C:T
chr1	1:221073610-221075690	rs11118643	1:221074514	0.415761	0.00129511	0.0781638	0.208614	0.256122	0.364309	0.416223	0.468224	0.567772	0.623417	3642.5	1.00101	yes	0	0.5	14957	NB-ASE	1:221247856:G:A
chr1	1:221073610-221075690	rs17009346	1:221074695	-0.373129	0.00146397	0.0970466	-0.61178	-0.558086	-0.438134	-0.375379	-0.312314	-0.175579	-0.0801749	4394.35	1.0001	yes	0.00125	0.5	14957	NB-ASE	1:221248037:C:T
chr1	1:221073610-221075690	rs10746407	1:221078533	0.436021	0.00175977	0.114193	0.0528885	0.210758	0.362542	0.438022	0.513111	0.646433	0.717653	4210.81	1.00028	yes	0.0015	0.438406	14957	NB-ASE	1:221251875:A:T
chr1	1:221073610-221075690	rs12726290	1:221079142	0.440406	0.00169125	0.117388	0.03157	0.205984	0.3645	0.442351	0.519014	0.658864	0.723794	4817.61	0.999352	yes	0.00225	0.5	14957	NB-ASE	1:221252484:T:G
chr1	1:221164210-221166200	rs6670400	1:221164368	-0.549562	0.00199947	0.106504	-0.820879	-0.755747	-0.620753	-0.551185	-0.480192	-0.341198	-0.257251	2837.27	1.0009	yes	0	0.5	6605	NB-ASE	1:221337710:A:G
chr1	1:221164210-221166200	rs57489853	1:221165740	-0.544933	0.00162337	0.107173	-0.817091	-0.744233	-0.617042	-0.546808	-0.474129	-0.326584	-0.248055	4358.52	0.999711	yes	0	0.5	6605	NB-ASE	1:221339082:T:A
chr1	1:221164210-221166200	rs9431425	1:221165927	-0.717852	0.0017157	0.105889	-0.986409	-0.923489	-0.789563	-0.717375	-0.64823	-0.506598	-0.4435	3809.05	0.999619	yes	0	0.5	6605	NB-ASE	1:221339269:A:G
chr1	1:221164210-221166200	rs3920857	1:221165952	-0.705223	0.00183222	0.106969	-0.990097	-0.92454	-0.775399	-0.704036	-0.632391	-0.496036	-0.428371	3408.5	0.999463	yes	0	0.499697	6605	NB-ASE	1:221339294:A:G
chr1	1:221164210-221166200	rs17009529	1:221165990	-0.686198	0.00182683	0.104316	-0.963121	-0.892939	-0.756892	-0.685021	-0.617241	-0.48594	-0.422565	3260.64	0.999605	yes	0	0.5	6605	NB-ASE	1:221339332:A:C
chr1	1:221164210-221166200	rs11581606	1:221166038	0.614185	0.00168793	0.115943	0.305153	0.383478	0.538169	0.616813	0.691201	0.836093	0.893453	4718.27	0.999488	yes	0	0.5	6605	NB-ASE	1:221339380:C:T
chr1	1:221164210-221166200	rs17009536	1:221166132	-0.660193	0.00157048	0.0997446	-0.919343	-0.857592	-0.724831	-0.6613	-0.595514	-0.465184	-0.41085	4033.81	0.999723	yes	0	0.5	6605	NB-ASE	1:221339474:T:C
chr1	1:221172270-221173740	rs7539794	1:221174113	-0.312177	0.00198561	0.0986525	-0.562786	-0.500743	-0.376096	-0.31421	-0.251998	-0.091444	-0.0173697	2468.48	1.00043	yes	0.0015	0.5	6904	NB-ASE	1:221347455:A:G
chr1	1:21823557-21824097	rs3736357	1:21823764	0.435065	0.00187224	0.102073	0.126592	0.223818	0.37073	0.438391	0.503438	0.628327	0.69062	2972.31	1.00115	yes	0.00125	0.5	2436	NB-ASE	1:22150257:C:T
chr1	1:21823557-21824097	rs2228347	1:21828352	-0.464413	0.0037837	0.13851	-0.815139	-0.724968	-0.554596	-0.467081	-0.378257	-0.182112	-0.0193667	1340.08	1.00232	yes	0.00325	0.5	2436	NB	1:22154845:A:G
chr1	1:21823557-21824097	rs10917052	1:21828494	-0.462082	0.00293295	0.13298	-0.801548	-0.710011	-0.549721	-0.463219	-0.377118	-0.195086	-0.0314618	2055.7	1.00056	yes	0.0015	0.5	2436	NB	1:22154987:G:A
chr1	1:221754080-221755250	rs6604669	1:221754829	-0.366053	0.00252186	0.12129	-0.654074	-0.584116	-0.448442	-0.371639	-0.294043	-0.0669938	-0.00257899	2313.17	1.00387	yes	0.00475	0.5	5739	NB-ASE	1:221928171:C:G
chr1	1:221793900-221794690	rs77826161	1:221794233	-0.642255	0.00336072	0.219537	-1.22324	-1.08803	-0.786708	-0.635237	-0.497413	-0.231287	-0.106983	4267.27	0.999592	yes	0.00325	0.5	3508	NB-ASE	1:221967575:T:G
chr1	1:221840200-221842010	rs6671564	1:221840915	0.591075	0.00181176	0.138535	0.208471	0.310508	0.500963	0.592626	0.686469	0.85635	0.933497	5846.73	0.99953	yes	0.00025	0.5	6241	NB-ASE	1:222014257:A:G
chr1	1:221840200-221842010	rs12026361	1:221840933	0.56317	0.00240813	0.142383	0.123772	0.274545	0.469781	0.567203	0.65927	0.833927	0.908483	3495.87	0.99973	yes	0.00025	0.5	6241	NB-ASE	1:222014275:G:T
chr1	1:221840200-221842010	rs11118873	1:221841555	0.815354	0.00175356	0.111882	0.51761	0.590494	0.741889	0.815839	0.888789	1.03347	1.10152	4070.76	0.999311	yes	0	0.5	6241	NB-ASE	1:222014897:A:G
chr1	1:221840200-221842010	rs4285704	1:221841957	0.69948	0.00162112	0.127208	0.366792	0.439291	0.615188	0.700231	0.786304	0.940893	1.01674	6157.39	0.999232	yes	0	0.5	6241	NB-ASE	1:222015299:G:A
chr1	1:221840200-221842010	rs4255390	1:221842765	0.754998	0.00387917	0.157941	0.294744	0.43299	0.657831	0.763642	0.860493	1.05239	1.13962	1657.72	1.0001	yes	0.00075	0.5	6241	NB	1:222016107:A:T
chr1	1:221840200-221842010	rs6673674	1:221846012	0.760648	0.0034299	0.154737	0.329604	0.445341	0.656465	0.767707	0.867269	1.04557	1.13088	2035.29	1.00044	yes	0	0.5	6241	NB	1:222019354:T:C
chr1	1:221840200-221842010	rs4385717	1:221846808	0.756726	0.0038302	0.154093	0.31292	0.43719	0.659915	0.764034	0.86111	1.03766	1.14706	1618.54	1.00127	yes	0	0.5	6241	NB	1:222020150:C:T
chr1	1:221987430-221988970	rs11118922	1:221987837	-0.447245	0.00274081	0.147807	-0.81154	-0.725905	-0.544137	-0.451695	-0.354118	-0.13258	-0.0098556	2908.23	0.999985	yes	0.004	0.5	6924	NB-ASE	1:222161179:G:T
chr1	1:223662810-223663710	rs1419309	1:223659779	0.595146	0.00319479	0.144467	0.169663	0.297389	0.502545	0.603103	0.691552	0.865897	0.954633	2044.82	1.00182	yes	0.00075	0.5	3948	NB	1:223847481:G:A
chr1	1:223662810-223663710	rs1419308	1:223659794	0.546942	0.00367021	0.14822	0.0777112	0.236434	0.45543	0.549278	0.645549	0.825922	0.915626	1630.93	1.00007	yes	0.001	0.5	3948	NB	1:223847496:T:C
chr1	1:223662810-223663710	rs10753413	1:223660896	0.545131	0.00386286	0.15021	0.0389412	0.235593	0.451569	0.550643	0.646434	0.819291	0.898131	1512.1	1.00108	yes	0.00225	0.5	3948	NB	1:223848598:A:G
chr1	1:223662810-223663710	rs10915947	1:223661200	0.550253	0.00424207	0.149093	0.0106391	0.235874	0.460116	0.555677	0.65158	0.81629	0.885308	1235.26	1.00422	yes	0.003	0.5	3948	NB	1:223848902:T:G
chr1	1:223662810-223663710	rs61822586	1:223663000	-0.439465	0.00237855	0.131761	-0.765304	-0.698056	-0.527611	-0.440762	-0.352568	-0.175882	-0.0400674	3068.67	0.999319	yes	0.00125	0.5	3948	NB-ASE	1:223850702:G:T
chr1	1:223662810-223663710	rs1109221	1:223663224	-0.698582	0.00158962	0.109552	-0.968025	-0.903246	-0.77694	-0.701499	-0.624918	-0.476796	-0.40429	4749.55	1.00006	yes	0	0.499509	3948	NB-ASE	1:223850926:A:T
chr1	1:223662810-223663710	rs1109222	1:223663245	0.571727	0.00324216	0.164537	0.00727094	0.217855	0.473403	0.578258	0.683888	0.861544	0.954549	2575.49	0.999512	yes	0.0045	0.49936	3948	NB-ASE	1:223850947:G:A
chr1	1:223662810-223663710	rs12566877	1:223666638	0.620757	0.002886	0.176573	0.0265252	0.255215	0.50622	0.627373	0.742386	0.949662	1.03612	3743.29	0.999826	yes	0.002	0.5	3948	NB-ASE	1:223854340:C:T
chr1	1:223662810-223663710	rs6692983	1:223666982	-0.623475	0.00214252	0.137191	-0.963027	-0.867163	-0.715662	-0.629513	-0.537891	-0.329872	-0.210464	4100.17	0.99949	yes	0.00075	0.5	3948	NB-ASE	1:223854684:G:A
chr1	1:223678440-223680090	rs146459307	1:223674200	0.588382	0.00316158	0.154143	0.0279175	0.267209	0.49308	0.595534	0.688717	0.873128	0.952771	2377.06	1.00048	yes	0.0015	0.5	8485	NB-ASE	1:223861902:A:C
chr1	1:223678440-223680090	rs7522432	1:223679082	0.475451	0.00303667	0.138892	0.0127455	0.178275	0.392133	0.479782	0.569105	0.735486	0.804681	2091.99	1.00075	yes	0.00125	0.499524	8485	NB-ASE	1:223866784:G:A
chr1	1:223678440-223680090	rs141321156	1:223681238	0.56316	0.00444807	0.167605	0.011463	0.198267	0.466194	0.575899	0.671944	0.862362	0.953994	1419.82	1.00043	yes	0.00375	0.5	8485	NB	1:223868940:G:A
chr1	1:223678440-223680090	rs55854109	1:223681660	0.56654	0.00307093	0.162018	0.0485631	0.243056	0.461818	0.572003	0.679558	0.859616	0.931133	2783.45	0.999995	yes	0.0005	0.5	8485	NB	1:223869362:G:A
chr1	1:223748610-223750400	rs3767716	1:223748466	0.457363	0.00367965	0.152066	0.0135479	0.121377	0.363922	0.458129	0.558527	0.741383	0.82311	1707.86	1.00413	yes	0.00225	0.5	8063	NB-ASE	1:223936168:G:A
chr1	1:223991900-223993640	rs12568004	1:223987263	-0.450277	0.00201458	0.103008	-0.702686	-0.642791	-0.518176	-0.451851	-0.384415	-0.248347	-0.136957	2614.43	1.00087	yes	0.00075	0.5	24218	NB-ASE	1:224174965:C:T
chr1	1:223991900-223993640	rs78571176	1:223989061	-0.47849	0.00188645	0.0978632	-0.711125	-0.661729	-0.547743	-0.478295	-0.410763	-0.283394	-0.220076	2691.23	0.999505	yes	0	0.5	24218	NB	1:224176763:A:C
chr1	1:223991900-223993640	rs6689080	1:223991297	-0.514299	0.00178471	0.0956941	-0.770504	-0.709031	-0.576704	-0.514986	-0.451426	-0.325696	-0.269072	2874.98	0.999863	yes	0	0.5	24218	NB-ASE	1:224178999:A:T
chr1	1:223991900-223993640	rs4233238	1:223991737	0.485751	0.00218186	0.0975154	0.210661	0.287823	0.422934	0.487585	0.551039	0.670463	0.727631	1997.52	1.00329	yes	0	0.5	24218	NB	1:224179439:G:T
chr1	1:223991900-223993640	rs4654038	1:223991922	0.484627	0.00220777	0.100082	0.218556	0.279441	0.417879	0.488209	0.552366	0.672405	0.730348	2054.95	1.00047	yes	0.00025	0.5	24218	NB	1:224179624:C:T
chr1	1:223991900-223993640	rs11800372	1:223992649	-0.499122	0.00182291	0.102533	-0.76319	-0.694464	-0.565893	-0.502754	-0.433995	-0.293569	-0.208672	3163.68	0.999741	yes	0	0.5	24218	NB-ASE	1:224180351:T:C
chr1	1:223991900-223993640	rs11799363	1:223992787	-0.574312	0.00232926	0.139006	-0.96523	-0.848763	-0.66609	-0.571105	-0.483507	-0.304309	-0.20605	3561.52	1.00137	yes	0	0.5	24218	NB-ASE	1:224180489:C:T
chr1	1:223991900-223993640	rs11825	1:223995906	-0.478623	0.00191781	0.100016	-0.731318	-0.672623	-0.54579	-0.48136	-0.413338	-0.279455	-0.208126	2719.74	0.999518	yes	0.00025	0.5	24218	NB	1:224183608:T:C
chr1	1:224623800-224624290	rs10753475	1:224624151	-0.759741	0.00255593	0.151869	-1.15081	-1.06316	-0.859567	-0.760087	-0.660204	-0.455383	-0.351764	3530.53	1.00047	yes	0	0.5	1371	NB-ASE	1:224811853:C:T
chr1	1:226051320-226052130	rs4653707	1:226049848	0.35756	0.00164869	0.106623	0.0208384	0.142409	0.287484	0.360291	0.430066	0.563422	0.614304	4182.41	0.999356	yes	0.00225	0.5	13979	NB-ASE	1:226237549:C:T
chr1	1:226051320-226052130	rs4477241	1:226050449	0.339606	0.00197657	0.108464	0.00937673	0.096746	0.274962	0.343837	0.409232	0.543511	0.621473	3011.27	1.00024	yes	0.00375	0.5	13979	NB-ASE	1:226238150:G:A
chr1	1:226989830-226990790	rs2297416	1:226985234	0.391363	0.00349134	0.125548	0.00220652	0.0827183	0.318155	0.400877	0.476463	0.60981	0.673523	1293.1	1.00131	yes	0.00425	0.5	5383	NB	1:227172935:C:G
chr1	1:226989830-226990790	rs3768419	1:226985776	0.398998	0.00244618	0.109476	0.026543	0.165639	0.33343	0.403508	0.47435	0.599555	0.653161	2002.92	0.999836	yes	0.00225	0.5	5383	NB	1:227173477:G:C
chr1	1:226989830-226990790	rs17592479	1:226986191	0.399011	0.00315869	0.114153	0.00189919	0.147835	0.334054	0.406175	0.472031	0.599848	0.671179	1306.05	1.0033	yes	0.00475	0.5	5383	NB	1:227173892:T:A
chr1	1:226989830-226990790	rs7552783	1:226986444	0.389701	0.00216347	0.108047	0.0195739	0.156618	0.323946	0.394998	0.461371	0.588574	0.648716	2494.14	0.999654	yes	0.00375	0.5	5383	NB-ASE	1:227174145:T:C
chr1	1:226989830-226990790	rs3738725	1:226986509	0.400132	0.00295253	0.113876	0.0186712	0.164173	0.330917	0.405297	0.476299	0.606532	0.672539	1487.56	1.00036	yes	0.00275	0.5	5383	NB	1:227174210:T:C
chr1	1:226989830-226990790	rs6426558	1:226987666	0.378444	0.0023326	0.113662	0.00708047	0.124086	0.311806	0.385889	0.455587	0.580664	0.634487	2374.39	1.00016	yes	0.004	0.5	5383	NB-ASE	1:227175367:G:T
chr1	1:226989830-226990790	rs12406714	1:226989360	0.434241	0.00166585	0.101828	0.160302	0.234945	0.367306	0.435278	0.503759	0.62559	0.69194	3736.5	0.999917	yes	0	0.5	5383	NB-ASE	1:227177061:T:C
chr1	1:226989830-226990790	rs3768421	1:226989492	0.414408	0.0016361	0.0998484	0.0724792	0.212348	0.349298	0.420021	0.483351	0.598645	0.650066	3724.47	1.00077	yes	0.0015	0.5	5383	NB-ASE	1:227177193:G:A
chr1	1:226989830-226990790	rs3768423	1:226989592	0.396609	0.00152827	0.0987759	0.0617807	0.196594	0.33307	0.399907	0.462435	0.578297	0.625951	4177.35	1.0011	yes	0.00075	0.5	5383	NB-ASE	1:227177293:G:A
chr1	1:226989830-226990790	rs3768424	1:226989743	0.390304	0.00156795	0.10147	0.0549183	0.177068	0.32778	0.395425	0.45802	0.575549	0.630684	4188.03	0.999809	yes	0.001	0.5	5383	NB-ASE	1:227177444:A:G
chr1	1:226989830-226990790	rs1186	1:226990030	0.34855	0.0025427	0.117191	0.00425551	0.0579089	0.278494	0.35495	0.428542	0.556633	0.614026	2124.22	1.00014	yes	0.00475	0.5	5383	NB-ASE	1:227177731:A:T
chr1	1:226989830-226990790	rs3768425	1:226990426	0.37631	0.00196445	0.105513	0.0339428	0.151724	0.311889	0.38312	0.448589	0.564169	0.61023	2884.9	1.00039	yes	0.00175	0.5	5383	NB-ASE	1:227178127:A:G
chr1	1:226989830-226990790	rs3795445	1:226993246	0.406699	0.00238619	0.106506	0.0681777	0.187855	0.340949	0.408907	0.478336	0.605274	0.664289	1992.25	1.00002	yes	0	0.5	5383	NB	1:227180947:A:C
chr1	1:226989830-226990790	rs3795446	1:226993280	0.404598	0.00283315	0.111667	0.0245406	0.18014	0.334563	0.406702	0.478627	0.610059	0.676125	1553.49	1.00177	yes	0.00225	0.5	5383	NB	1:227180981:T:C
chr1	1:226989830-226990790	rs1045252/rs373548817	NA:NA	0.39714	0.00351813	0.123533	0.00746192	0.108725	0.323537	0.402597	0.48064	0.614225	0.681196	1232.94	1.0026	yes	0.004	0.5	5383	NB	1:227181555:A:G
chr1	1:226989830-226990790	rs3795449	1:226994137	0.392846	0.00411412	0.123734	0.00190992	0.0942411	0.321188	0.398369	0.477877	0.611405	0.684115	904.532	1.00539	yes	0.00475	0.5	5383	NB	1:227181838:T:G
chr1	1:226989830-226990790	rs1343744	1:226995321	0.390451	0.00349709	0.124992	0.00201529	0.112721	0.317842	0.398361	0.475573	0.616418	0.685188	1277.46	1.00064	yes	0.004	0.5	5383	NB	1:227183022:C:T
chr1	1:226989830-226990790	rs1343743	1:226995424	0.404612	0.00364132	0.123398	0.00720419	0.108886	0.33295	0.41222	0.488085	0.625456	0.693006	1148.42	1.00294	yes	0.00475	0.5	5383	NB	1:227183125:C:T
chr1	1:226989830-226990790	rs10495273	1:226995658	0.406242	0.00286825	0.115348	0.0277238	0.168867	0.333172	0.41087	0.482419	0.615622	0.683165	1617.29	1.00329	yes	0.00225	0.5	5383	NB	1:227183359:T:G
chr1	1:22493737-22494857	rs1267005	1:22489769	-0.524023	0.00157117	0.100788	-0.77866	-0.719004	-0.592517	-0.528553	-0.457381	-0.321175	-0.261424	4115	0.999732	yes	0	0.5	5436	NB-ASE	1:22816262:T:C
chr1	1:228227970-228229370	rs17640616	1:228223554	-1.28024	0.0077605	0.3365	-2.03612	-1.89049	-1.51096	-1.30253	-1.06532	-0.579502	-0.283407	1880.14	1.00178	yes	0	0.5	8449	NB	1:228411255:G:C
chr1	1:228227970-228229370	rs55658545	1:228223623	-1.28252	0.00678722	0.330228	-2.06348	-1.90912	-1.51095	-1.30075	-1.06115	-0.602377	-0.426342	2367.25	1.00085	yes	0	0.5	8449	NB	1:228411324:G:A
chr1	1:228227970-228229370	rs1757155	1:228223722	-1.95491	0.00768829	0.284655	-2.50515	-2.40591	-2.15988	-1.99823	-1.79289	-1.27787	-0.995019	1370.81	1.0015	yes	0	0.5	8449	NB	1:228411423:A:T
chr1	1:228227970-228229370	rs1771482	1:228224405	-1.97322	0.00713796	0.278078	-2.5294	-2.42269	-2.17083	-2.00299	-1.8168	-1.33321	-1.00541	1517.7	1.00104	yes	0	0.5	8449	NB	1:228412106:T:C
chr1	1:228227970-228229370	rs1757152	1:228224607	-1.9675	0.0070744	0.276945	-2.51097	-2.41259	-2.16939	-2.00197	-1.80985	-1.32459	-1.07932	1532.52	1.00012	yes	0	0.5	8449	NB	1:228412308:G:A
chr1	1:228227970-228229370	rs1771479	1:228225252	1.97977	0.00926382	0.282288	1.06998	1.31237	1.82461	2.02034	2.17556	2.43156	2.53005	928.549	1.00204	yes	0	0.5	8449	NB	1:228412953:T:C
chr1	1:228227970-228229370	rs1757151	1:228225681	1.98471	0.00813813	0.265898	1.07971	1.3629	1.83086	2.01727	2.1769	2.41173	2.48738	1067.53	1.00146	yes	0	0.5	8449	NB	1:228413382:G:A
chr1	1:228227970-228229370	rs1771478	1:228225685	1.98937	0.010047	0.277472	1.02378	1.31359	1.83884	2.0253	2.1816	2.43648	2.53611	762.723	1.00272	yes	0	0.5	8449	NB	1:228413386:C:T
chr1	1:228227970-228229370	rs1757150	1:228225915	-1.5022	0.00520798	0.353541	-2.27236	-2.12683	-1.76699	-1.51534	-1.25935	-0.774741	-0.565265	4608.3	0.999341	yes	0	0.5	8449	NB-ASE	1:228413616:G:A
chr1	1:228227970-228229370	rs1757149	1:228225934	-1.36899	0.00627628	0.358265	-2.20875	-2.0488	-1.63337	-1.37066	-1.11417	-0.685905	-0.490779	3258.4	0.9999	yes	0	0.5	8449	NB-ASE	1:228413635:A:G
chr1	1:228227970-228229370	rs1771477	1:228226228	-1.97683	0.00712942	0.279197	-2.50327	-2.40653	-2.17608	-2.01218	-1.82847	-1.301	-0.976141	1533.6	1.00356	yes	0	0.5	8449	NB	1:228413929:C:T
chr1	1:228227970-228229370	rs1771476	1:228227219	-1.53375	0.00639696	0.335619	-2.29813	-2.16679	-1.77429	-1.53474	-1.30077	-0.876819	-0.675291	2752.62	0.999735	yes	0	0.5	8449	NB-ASE	1:228414920:G:C
chr1	1:228227970-228229370	rs1757147	1:228227231	-1.54096	0.00508176	0.337889	-2.30109	-2.15319	-1.78228	-1.5525	-1.31009	-0.870236	-0.680508	4420.99	0.999429	yes	0	0.5	8449	NB-ASE	1:228414932:G:A
chr1	1:228227970-228229370	rs1629294	1:228227800	-1.69652	0.00527382	0.282806	-2.29703	-2.20368	-1.89305	-1.71386	-1.51363	-1.10776	-0.909377	2875.58	1.00012	yes	0	0.5	8449	NB-ASE	1:228415501:A:C
chr1	1:228227970-228229370	rs947087	1:228227893	-1.74511	0.00589283	0.276219	-2.33788	-2.22966	-1.94135	-1.76848	-1.57437	-1.14742	-0.979232	2197.15	1.00029	yes	0	0.5	8449	NB-ASE	1:228415594:G:A
chr1	1:228227970-228229370	rs1771474	1:228228900	-2.27369	0.00285293	0.162018	-2.63991	-2.56199	-2.38489	-2.28283	-2.17378	-1.93056	-1.76507	3225.1	1.00083	yes	0	0.5	8449	NB-ASE	1:228416601:G:C
chr1	1:228227970-228229370	rs1771473	1:228228973	-2.24276	0.0029809	0.16314	-2.61463	-2.53523	-2.35361	-2.25201	-2.14063	-1.88663	-1.75301	2995.19	1.00035	yes	0	0.5	8449	NB-ASE	1:228416674:G:A
chr1	1:228227970-228229370	rs1757145	1:228228975	-2.23428	0.0036906	0.170449	-2.61518	-2.53177	-2.3504	-2.2474	-2.12887	-1.87603	-1.72784	2133.03	1.00125	yes	0	0.5	8449	NB-ASE	1:228416676:T:C
chr1	1:228227970-228229370	rs1771472	1:228229011	-2.22993	0.00392762	0.185964	-2.64079	-2.55114	-2.35989	-2.24553	-2.11858	-1.82737	-1.65057	2241.81	1.00103	yes	0	0.5	8449	NB-ASE	1:228416712:G:C
chr1	1:228227970-228229370	rs2776845	1:228229293	-1.73097	0.00576409	0.27493	-2.34752	-2.23119	-1.92358	-1.74995	-1.55541	-1.15285	-0.970953	2275.01	1.00063	yes	0	0.5	8449	NB-ASE	1:228416994:A:T
chr1	1:228227970-228229370	rs1771471	1:228229350	-1.77644	0.00579868	0.27561	-2.34899	-2.24866	-1.97572	-1.80107	-1.59757	-1.18855	-0.977451	2259.08	1.00103	yes	0	0.5	8449	NB-ASE	1:228417051:T:C
chr1	1:228227970-228229370	rs1757144	1:228229469	-1.55027	0.00571417	0.303181	-2.2558	-2.10436	-1.76731	-1.55264	-1.33795	-0.945145	-0.782866	2815.13	1.00128	yes	0	0.5	8449	NB-ASE	1:228417170:A:G
chr1	1:228227970-228229370	rs1771470	1:228229764	-1.96384	0.00787132	0.277787	-2.50723	-2.40286	-2.1572	-2.00127	-1.80782	-1.31011	-1.01983	1245.46	1.00008	yes	0	0.5	8449	NB	1:228417465:G:A
chr1	1:228227970-228229370	rs1757143	1:228229830	1.0419	0.00845621	0.351968	0.0832055	0.393139	0.808111	1.02772	1.26195	1.79311	2.01819	1732.43	1.00099	yes	0.0025	0.5	8449	NB-ASE	1:228417531:T:A
chr1	1:228227970-228229370	rs1757142	1:228229831	1.06531	0.00980492	0.359799	0.0512161	0.400745	0.818594	1.05706	1.28975	1.81775	2.07383	1346.58	1.00109	yes	0.00225	0.5	8449	NB-ASE	1:228417532:T:A
chr1	1:228227970-228229370	rs1771469	1:228230989	-1.95635	0.00732683	0.279535	-2.52031	-2.40415	-2.15421	-1.9924	-1.79756	-1.30893	-1.02996	1455.59	1.0017	yes	0	0.5	8449	NB	1:228418690:T:C
chr1	1:228227970-228229370	rs61827540	1:228231587	-1.96678	0.00727816	0.276027	-2.50919	-2.41733	-2.15975	-2.00367	-1.80807	-1.33296	-1.07715	1438.34	0.999379	yes	0	0.5	8449	NB	1:228419288:A:G
chr1	1:228227970-228229370	rs1771467	1:228231863	-1.9772	0.00717602	0.276677	-2.54499	-2.44322	-2.17409	-2.01153	-1.81121	-1.36486	-1.12145	1486.54	1.00282	yes	0	0.5	8449	NB	1:228419564:G:A
chr1	1:228227970-228229370	rs1757141	1:228232903	2.00433	0.00898143	0.262111	1.1245	1.36836	1.8518	2.04247	2.18755	2.42038	2.52546	851.684	1.00158	yes	0	0.5	8449	NB	1:228420604:C:T
chr1	1:228227970-228229370	rs1771462	1:228233841	-1.95991	0.00729724	0.280689	-2.51336	-2.41925	-2.15536	-1.9887	-1.80039	-1.32283	-1.04341	1479.57	1.00133	yes	0	0.5	8449	NB	1:228421542:G:C
chr1	1:228227970-228229370	rs1757140	1:228234266	-1.97457	0.00715417	0.271311	-2.52344	-2.41232	-2.16486	-2.01013	-1.82285	-1.33774	-1.10551	1438.19	1.00245	yes	0	0.5	8449	NB	1:228421967:G:A
chr1	1:228275170-228276640	rs533738	1:228271272	-0.449921	0.001864	0.0941811	-0.685475	-0.637475	-0.512299	-0.450636	-0.389104	-0.261572	-0.20092	2552.91	1.00031	yes	0	0.5	7460	NB	1:228458973:T:G
chr1	1:228275170-228276640	rs1188724	1:228273428	-0.447556	0.00216841	0.0931673	-0.702164	-0.630071	-0.506634	-0.449268	-0.388192	-0.263737	-0.166421	1846.05	1.00161	yes	0.00025	0.5	7460	NB	1:228461129:A:G
chr1	1:228275170-228276640	rs1188721	1:228276547	-0.495272	0.00114743	0.0890707	-0.725393	-0.671052	-0.552221	-0.49462	-0.43788	-0.31842	-0.253643	6025.79	1.00005	yes	0	0.5	7460	NB-ASE	1:228464248:T:G
chr1	1:228275170-228276640	rs1188722	1:228276575	-0.498629	0.00116932	0.0886389	-0.723239	-0.671444	-0.560233	-0.498366	-0.440053	-0.32052	-0.267603	5746.17	0.999628	yes	0	0.5	7460	NB-ASE	1:228464276:T:C
chr1	1:228275170-228276640	rs936885	1:228277141	-0.42127	0.001246	0.0945534	-0.655138	-0.60494	-0.484086	-0.422651	-0.357676	-0.235358	-0.180434	5758.65	1.00016	yes	0	0.5	7460	NB-ASE	1:228464842:C:G
chr1	1:228275170-228276640	rs867599	1:228277669	-0.449907	0.00199068	0.0956519	-0.693855	-0.630452	-0.512942	-0.452516	-0.388029	-0.26255	-0.187299	2308.79	1.00078	yes	0.00025	0.5	7460	NB	1:228465370:T:G
chr1	1:228475770-228476120	rs6688436	1:228475958	-0.719103	0.00413936	0.233105	-1.29497	-1.17128	-0.870296	-0.723981	-0.571664	-0.244306	-0.00786261	3171.3	0.999962	yes	0.0045	0.5	1769	NB-ASE	1:228663659:G:A
chr1	1:228741800-228743070	rs7545235	1:228742541	-0.977153	0.00209003	0.166423	-1.38568	-1.2975	-1.0887	-0.979884	-0.862819	-0.645421	-0.538661	6340.5	0.999281	yes	0	0.5	4783	NB-ASE	1:228878288:G:A
chr1	1:228741800-228743070	rs4531263	1:228742775	-0.419717	0.00226401	0.12741	-0.736912	-0.663188	-0.504863	-0.419675	-0.336759	-0.160786	-0.028788	3167.05	0.999667	yes	0.0015	0.5	4783	NB-ASE	1:228878522:T:C
chr1	1:228741800-228743070	rs6426514	1:228744368	-0.69187	0.00341417	0.192586	-1.18253	-1.0674	-0.819004	-0.689993	-0.567182	-0.312814	-0.129762	3181.84	0.99956	yes	0.00025	0.5	4783	NB-ASE	1:228880115:G:A
chr1	1:228741800-228743070	rs1045497	1:228745454	-0.741304	0.0030493	0.194499	-1.21364	-1.10178	-0.876411	-0.744408	-0.621	-0.341432	-0.176597	4068.52	0.999301	yes	0.00025	0.5	4783	NB-ASE	1:228881201:A:G
chr1	1:228751350-228752510	rs9660783	1:228751133	0.571285	0.00246678	0.140243	0.141929	0.284112	0.48237	0.574655	0.667849	0.82809	0.905279	3232.21	1.00042	yes	0.001	0.5	4694	NB-ASE	1:228886880:C:T
chr1	1:228751350-228752510	rs4440831	1:228751775	0.850335	0.00165644	0.0890758	0.61497	0.675852	0.790467	0.85024	0.910597	1.02728	1.08321	2891.82	1.00064	yes	0	0.5	4694	NB-ASE	1:228887522:A:G
chr1	1:228751350-228752510	rs4606285	1:228751797	0.879457	0.0019914	0.0967925	0.615262	0.683601	0.817483	0.880921	0.944382	1.0658	1.11602	2362.48	1.00106	yes	0	0.5	4694	NB-ASE	1:228887544:G:T
chr1	1:228751350-228752510	rs7535661	1:228751920	0.684608	0.00214397	0.126954	0.34722	0.432545	0.599876	0.689395	0.770589	0.924084	1.00666	3506.37	0.999585	yes	0	0.5	4694	NB-ASE	1:228887667:C:T
chr1	1:228751350-228752510	rs1006796	1:228752421	0.632631	0.00208851	0.134922	0.266451	0.368657	0.544237	0.634442	0.722777	0.891117	0.974772	4173.46	1.00139	yes	0	0.5	4694	NB-ASE	1:228888168:A:G
chr1	1:228751350-228752510	rs9426533	1:228754693	-0.563615	0.00263093	0.148634	-0.919782	-0.834284	-0.66482	-0.569577	-0.468125	-0.259911	-0.0908326	3191.67	1.00165	yes	0.00075	0.5	4694	NB-ASE	1:228890440:A:T
chr1	1:228751350-228752510	rs6676800	1:228755356	-0.56879	0.00284925	0.155259	-0.962108	-0.861106	-0.669126	-0.572798	-0.471809	-0.25244	-0.0330618	2969.28	1.00056	yes	0.00125	0.5	4694	NB-ASE	1:228891103:C:T
chr1	1:228751350-228752510	rs6426515	1:228755537	-0.532098	0.00245393	0.150038	-0.90506	-0.812548	-0.63348	-0.538371	-0.439726	-0.228537	-0.043821	3738.31	1.00024	yes	0.00175	0.5	4694	NB-ASE	1:228891284:T:C
chr1	1:228799670-228801110	rs35814314	1:228795948	0.425787	0.0030617	0.137644	0.000865814	0.0930328	0.3419	0.431494	0.515295	0.6782	0.762692	2021.11	1.00032	yes	0.005	0.5	7500	NB-ASE	1:228931695:T:A
chr1	1:228799670-228801110	rs4607844	1:228796847	0.519546	0.00334474	0.134297	0.119487	0.251167	0.433484	0.520438	0.613483	0.766843	0.838502	1612.16	1.00189	yes	0.0005	0.5	7500	NB	1:228932594:A:T
chr1	1:228799670-228801110	rs910493	1:228798106	0.427667	0.0032136	0.140657	0.000968876	0.0966675	0.345119	0.433233	0.520812	0.687609	0.767341	1915.76	1.0007	yes	0.005	0.5	7500	NB-ASE	1:228933853:G:A
chr1	1:228799670-228801110	rs910494	1:228798190	0.435709	0.00317673	0.135582	0.00850421	0.142356	0.351806	0.442497	0.526272	0.687741	0.775391	1821.57	1.00011	yes	0.0035	0.5	7500	NB-ASE	1:228933937:T:C
chr1	1:228799670-228801110	rs10799488	1:228799068	0.491475	0.00373019	0.140061	0.017929	0.201209	0.408175	0.495403	0.582789	0.752535	0.819744	1409.85	1.00107	yes	0.00225	0.5	7500	NB	1:228934815:T:C
chr1	1:228799670-228801110	rs181323	1:228799298	0.485283	0.00281676	0.129437	0.0588559	0.225415	0.403849	0.489242	0.572019	0.722947	0.798464	2111.62	1.00051	yes	0.00175	0.5	7500	NB-ASE	1:228935045:T:C
chr1	1:228799670-228801110	rs2748078	1:228799651	0.562443	0.00220605	0.125644	0.227496	0.312308	0.48292	0.561769	0.646249	0.808155	0.895581	3243.81	0.999986	yes	0	0.5	7500	NB-ASE	1:228935398:T:C
chr1	1:228799670-228801110	rs2748079	1:228799652	0.556086	0.00213195	0.124793	0.215987	0.310857	0.474653	0.557891	0.64165	0.794696	0.871304	3426.3	1.00067	yes	0	0.5	7500	NB-ASE	1:228935399:G:A
chr1	1:228799670-228801110	rs241310	1:228800088	0.610372	0.00134508	0.0963805	0.35813	0.416223	0.54723	0.610697	0.676195	0.794421	0.853429	5134.33	0.999715	yes	0	0.499818	7500	NB-ASE	1:228935835:T:C
chr1	1:228799670-228801110	rs241309	1:228800134	0.604852	0.00128941	0.0937896	0.351799	0.42191	0.541054	0.60589	0.669058	0.782278	0.8438	5290.91	0.999465	yes	0	0.5	7500	NB-ASE	1:228935881:C:T
chr1	1:228799670-228801110	rs241308	1:228800345	0.573708	0.00159178	0.102296	0.314513	0.368936	0.505894	0.574548	0.642873	0.771112	0.834347	4129.98	0.999372	yes	0	0.5	7500	NB-ASE	1:228936092:C:A
chr1	1:228799670-228801110	rs241307	1:228800681	0.582174	0.00210101	0.119697	0.266404	0.346428	0.500017	0.585036	0.664298	0.810889	0.889877	3245.7	1.00069	yes	0	0.5	7500	NB-ASE	1:228936428:G:A
chr1	1:228799670-228801110	rs2639764	1:228801595	0.464742	0.0021625	0.122796	0.0958154	0.22432	0.381751	0.467748	0.548508	0.699242	0.778859	3224.48	0.99971	yes	0.00025	0.5	7500	NB-ASE	1:228937342:T:C
chr1	1:228799670-228801110	rs241305	1:228802074	0.412099	0.00280849	0.133973	0.00697107	0.121033	0.327995	0.418149	0.503981	0.666015	0.725104	2275.56	1.00176	yes	0.0035	0.5	7500	NB-ASE	1:228937821:T:C
chr1	1:228799670-228801110	rs241304	1:228804868	0.482048	0.00254763	0.139989	0.036039	0.194763	0.396397	0.48709	0.575922	0.746866	0.829716	3019.37	0.999533	yes	0.002	0.5	7500	NB-ASE	1:228940615:A:G
chr1	1:228949240-228950290	rs12127571	1:228948570	-0.678579	0.00297443	0.144068	-1.03578	-0.951492	-0.776575	-0.681701	-0.585259	-0.381385	-0.311957	2346	0.999654	yes	0	0.483333	7873	NB	1:229084317:G:C
chr1	1:228949240-228950290	rs2100689	1:228949107	-0.78837	0.00227374	0.131868	-1.12011	-1.04422	-0.876619	-0.79366	-0.701899	-0.522711	-0.427233	3363.58	0.99958	yes	0	0.497268	7873	NB-ASE	1:229084854:A:T
chr1	1:228949240-228950290	rs11580651	1:228949689	-0.773516	0.00231503	0.129677	-1.10563	-1.02446	-0.859321	-0.776283	-0.687457	-0.516762	-0.405911	3137.71	0.999612	yes	0	0.498682	7873	NB-ASE	1:229085436:A:T
chr1	1:228949240-228950290	rs11580652	1:228949690	-0.77168	0.00210826	0.12485	-1.09869	-1.01176	-0.856035	-0.774037	-0.688804	-0.525197	-0.438861	3506.95	1.00175	yes	0	0.498675	7873	NB-ASE	1:229085437:A:C
chr1	1:228949240-228950290	rs4654687	1:228951172	-0.811905	0.00207698	0.118381	-1.11317	-1.04242	-0.891419	-0.81072	-0.735613	-0.574398	-0.492941	3248.62	0.99916	yes	0	0.5	7873	NB-ASE	1:229086919:C:T
chr1	1:228949240-228950290	rs12065822	1:228951585	-0.73438	0.00221191	0.121521	-1.02981	-0.965583	-0.814216	-0.737603	-0.655848	-0.483533	-0.388865	3018.35	1.00112	yes	0	0.5	7873	NB-ASE	1:229087332:T:C
chr1	1:228949240-228950290	rs4654688	1:228951797	-0.728816	0.00232544	0.124762	-1.03712	-0.966409	-0.811909	-0.734453	-0.649441	-0.466823	-0.376389	2878.41	1.00002	yes	0	0.5	7873	NB-ASE	1:229087544:T:C
chr1	1:228949240-228950290	rs4654690	1:228951852	-0.706727	0.00217313	0.119286	-0.985267	-0.923971	-0.790661	-0.709675	-0.629217	-0.463181	-0.374442	3013.07	0.999806	yes	0	0.5	7873	NB-ASE	1:229087599:T:G
chr1	1:228949240-228950290	rs1582198	1:228952540	-0.729672	0.001977	0.115813	-1.00391	-0.944224	-0.810901	-0.733531	-0.654391	-0.492523	-0.406089	3431.65	0.999234	yes	0	0.5	7873	NB-ASE	1:229088287:C:T
chr1	1:228949240-228950290	rs1582199	1:228952578	-0.72278	0.00218202	0.118946	-1.0105	-0.943807	-0.805517	-0.724851	-0.650487	-0.474816	-0.376166	2971.55	1.00065	yes	0	0.5	7873	NB-ASE	1:229088325:G:A
chr1	1:228949240-228950290	rs4654694	1:228952933	-0.696378	0.0020429	0.122009	-0.983089	-0.911652	-0.781642	-0.704157	-0.617531	-0.439027	-0.353941	3566.9	1.00076	yes	0	0.5	7873	NB-ASE	1:229088680:T:C
chr1	1:228949240-228950290	rs12038322	1:228953446	-0.665904	0.00216417	0.129341	-0.992291	-0.911231	-0.754547	-0.668101	-0.586359	-0.39733	-0.29942	3571.8	1.00029	yes	0	0.5	7873	NB-ASE	1:229089193:C:A
chr1	1:228949240-228950290	rs12039144	1:228953973	-0.679471	0.00227455	0.13432	-1.01214	-0.933599	-0.769253	-0.685608	-0.593089	-0.406027	-0.324941	3487.31	1.00006	yes	0	0.5	7873	NB-ASE	1:229089720:C:T
chr1	1:228949240-228950290	rs10799502	1:228954344	-0.631986	0.00235205	0.13446	-0.954602	-0.880986	-0.724844	-0.637052	-0.545769	-0.340123	-0.246557	3268.09	0.999182	yes	0	0.5	7873	NB-ASE	1:229090091:G:C
chr1	1:228949240-228950290	rs10799503	1:228954631	-0.647045	0.00218339	0.13064	-0.964019	-0.888095	-0.734536	-0.651938	-0.561645	-0.380707	-0.2805	3580.08	1.00031	yes	0	0.5	7873	NB-ASE	1:229090378:C:T
chr1	1:228949240-228950290	rs10799504	1:228954679	-0.638481	0.00225975	0.126667	-0.958281	-0.881088	-0.725024	-0.644092	-0.554407	-0.379698	-0.298056	3141.99	0.999917	yes	0	0.5	7873	NB-ASE	1:229090426:A:T
chr1	1:228949240-228950290	rs10916391	1:228954733	-0.629277	0.00224849	0.132656	-0.960642	-0.879968	-0.718952	-0.635847	-0.546296	-0.34509	-0.246685	3480.77	1.00087	yes	0	0.5	7873	NB-ASE	1:229090480:C:A
chr1	1:228979050-228979970	rs778378	1:228978818	0.856798	0.00287201	0.155932	0.450913	0.535247	0.754902	0.863806	0.963525	1.14313	1.23993	2947.82	0.999526	yes	0	0.5	3345	NB-ASE	1:229114565:C:T
chr1	1:228979050-228979970	rs778536	1:228978891	0.934188	0.0025655	0.149074	0.498111	0.629471	0.836695	0.938275	1.0371	1.21455	1.286	3376.43	1.0003	yes	0	0.5	3345	NB-ASE	1:229114638:A:G
chr1	1:228979050-228979970	rs61591859	1:228979561	1.34597	0.00147094	0.0861065	1.10612	1.1735	1.28957	1.3464	1.40348	1.51275	1.5683	3426.73	0.999936	yes	0	0.5	3345	NB-ASE	1:229115308:C:A
chr1	1:228979050-228979970	rs4654638	1:228980562	0.822649	0.00309577	0.154728	0.388542	0.499232	0.723853	0.830875	0.928131	1.10885	1.17883	2498.05	1.00191	yes	0	0.5	3345	NB-ASE	1:229116309:G:T
chr1	1:229117460-229118620	rs17583896	1:229114440	0.758748	0.00247408	0.153372	0.352903	0.442458	0.660182	0.761973	0.864573	1.0512	1.13647	3842.94	1.00016	yes	0	0.5	6287	NB-ASE	1:229250187:T:C
chr1	1:229117460-229118620	rs4233271	1:229115430	1.25588	0.00325129	0.170966	0.719644	0.884732	1.15645	1.26875	1.37598	1.55518	1.62136	2765.08	0.999549	yes	0	0.5	6287	NB-ASE	1:229251177:T:C
chr1	1:229117460-229118620	rs2125454	1:229116293	1.2865	0.00403027	0.16593	0.739259	0.910625	1.18605	1.30568	1.40154	1.55676	1.6302	1695.05	1	yes	0	0.5	6287	NB-ASE	1:229252040:T:C
chr1	1:229117460-229118620	rs2168919	1:229116631	1.39177	0.00369539	0.149872	0.966411	1.07667	1.29788	1.40173	1.49468	1.65962	1.73175	1644.84	1.00191	yes	0	0.5	6287	NB	1:229252378:A:G
chr1	1:229117460-229118620	rs2318322	1:229117820	1.47397	0.00147109	0.111554	1.16003	1.24627	1.40541	1.47715	1.55061	1.68293	1.73753	5750.24	0.999705	yes	0	0.5	6287	NB-ASE	1:229253567:T:A
chr1	1:229117460-229118620	rs936416	1:229117940	1.5522	0.00157797	0.110994	1.22558	1.3217	1.47998	1.55488	1.628	1.76015	1.82096	4947.61	0.99975	yes	0	0.5	6287	NB-ASE	1:229253687:G:A
chr1	1:229117460-229118620	rs936417	1:229118050	1.61166	0.00151357	0.113489	1.30972	1.38407	1.53773	1.61532	1.68745	1.82874	1.89984	5622.12	0.999735	yes	0	0.5	6287	NB-ASE	1:229253797:A:G
chr1	1:229117460-229118620	rs11487483	1:229118857	0.646518	0.00323904	0.165679	0.171639	0.315475	0.540523	0.652075	0.756064	0.958886	1.06285	2616.38	1.00106	yes	0	0.5	6287	NB-ASE	1:229254604:G:A
chr1	1:229117460-229118620	rs6685977	1:229120027	0.753676	0.00299078	0.181134	0.241309	0.380458	0.63849	0.760284	0.874333	1.09347	1.1895	3668.03	0.999384	yes	0.00025	0.5	6287	NB-ASE	1:229255774:T:C
chr1	1:229117460-229118620	rs61827489	1:229120760	0.62863	0.00310823	0.182417	0.0367943	0.254852	0.51105	0.637844	0.755217	0.966393	1.05769	3444.31	1.00004	yes	0.0025	0.5	6287	NB-ASE	1:229256507:C:T
chr1	1:229117460-229118620	rs1551624	1:229120885	0.65295	0.00367233	0.19046	0.0405621	0.253489	0.531959	0.660539	0.780019	1.01038	1.10634	2689.84	0.999929	yes	0.00225	0.5	6287	NB-ASE	1:229256632:A:G
chr1	1:229117460-229118620	rs1551623	1:229121005	1.22483	0.00322232	0.167649	0.680571	0.857492	1.12566	1.23552	1.34466	1.50611	1.58867	2706.85	1.00066	yes	0	0.5	6287	NB-ASE	1:229256752:C:T
chr1	1:229117460-229118620	rs7545409	1:229121662	0.699583	0.00287739	0.186056	0.094436	0.311526	0.584106	0.707169	0.826203	1.04255	1.12932	4181.09	0.999923	yes	0.0025	0.5	6287	NB-ASE	1:229257409:T:C
chr1	1:229117460-229118620	rs7553250	1:229121756	0.635507	0.00423388	0.195319	0.00917893	0.199136	0.519792	0.649376	0.767393	0.976539	1.09316	2128.2	1.00022	yes	0.00375	0.5	6287	NB-ASE	1:229257503:G:A
chr1	1:229132650-229134850	rs3936161	1:229133793	-0.7362	0.00411762	0.225128	-1.28551	-1.14967	-0.88414	-0.746655	-0.589363	-0.267056	-0.0109883	2989.28	1.00227	yes	0.00275	0.5	28894	NB-ASE	1:229269540:G:A
chr1	1:229136530-229137940	rs9287016	1:229137067	-0.317504	0.00146813	0.0947469	-0.542843	-0.493379	-0.380215	-0.320508	-0.258967	-0.111338	-0.0122953	4164.84	1.00088	yes	0.0025	0.5	6846	NB-ASE	1:229272814:G:A
chr1	1:229217560-229218740	rs12403505	1:229217668	0.528635	0.00273769	0.159874	0.038629	0.207067	0.427684	0.532647	0.632852	0.835861	0.901794	3410.25	0.999409	yes	0.0015	0.5	3778	NB-ASE	1:229353415:T:C
chr1	1:229217560-229218740	rs383971	1:229217843	0.65759	0.00181973	0.137832	0.295472	0.38121	0.566697	0.660195	0.752239	0.920335	1.0037	5737	0.999534	yes	0	0.5	3778	NB-ASE	1:229353590:C:G
chr1	1:229217560-229218740	rs380718	1:229217898	0.832151	0.00198494	0.108799	0.546366	0.614131	0.760419	0.832391	0.905538	1.04294	1.10754	3004.37	0.999363	yes	0	0.5	3778	NB-ASE	1:229353645:G:A
chr1	1:229217560-229218740	rs421441	1:229219050	0.799599	0.00259379	0.144713	0.400648	0.489539	0.707736	0.807659	0.899544	1.0641	1.12841	3112.74	1.00045	yes	0	0.5	3778	NB-ASE	1:229354797:T:C
chr1	1:229217560-229218740	rs449255	1:229219253	0.649106	0.00260702	0.161555	0.123512	0.305561	0.550137	0.657057	0.75703	0.943448	1.01647	3840.16	0.999517	yes	0.00075	0.5	3778	NB-ASE	1:229355000:C:T
chr1	1:229217560-229218740	rs600136	1:229219645	0.676027	0.0020789	0.156469	0.221812	0.343337	0.573645	0.68633	0.782371	0.961871	1.04719	5664.88	1.00021	yes	0.00025	0.5	3778	NB-ASE	1:229355392:T:C
chr1	1:229217560-229218740	rs58414188	1:229221509	0.551707	0.00341132	0.179503	0.000340352	0.146572	0.44459	0.562344	0.673967	0.875339	0.961287	2768.84	1.00043	yes	0.005	0.5	3778	NB-ASE	1:229357256:A:G
chr1	1:229217560-229218740	rs6693795	1:229221646	0.798445	0.00243234	0.131601	0.454844	0.529837	0.70904	0.801761	0.89029	1.05033	1.11557	2927.29	1.00025	yes	0	0.5	3778	NB-ASE	1:229357393:A:G
chr1	1:229217560-229218740	rs6688259	1:229221786	0.716995	0.00220973	0.130851	0.373362	0.452597	0.629891	0.720122	0.807801	0.960196	1.03787	3506.51	0.999227	yes	0	0.5	3778	NB-ASE	1:229357533:T:C
chr1	1:229250100-229251560	rs16849638	1:229250490	-0.55915	0.00143643	0.104809	-0.83424	-0.758456	-0.631499	-0.558493	-0.485141	-0.362242	-0.285168	5323.94	0.999929	yes	0	0.5	18541	NB-ASE	1:229386237:T:A
chr1	1:229250100-229251560	rs10399777	1:229252065	-0.495669	0.00334948	0.155891	-0.86615	-0.782682	-0.600745	-0.502204	-0.403347	-0.145044	-0.0107725	2166.16	0.999427	yes	0.0035	0.5	18541	NB-ASE	1:229387812:G:A
chr1	1:229365600-229365910	rs238094	1:229370814	-0.462307	0.00327988	0.158748	-0.866372	-0.772086	-0.565215	-0.464497	-0.365727	-0.116156	-0.0020376	2342.61	1.0002	yes	0.00475	0.5	2330	NB-ASE	1:229506561:C:T
chr1	1:229410090-229411190	rs871276	1:229409826	-0.996129	0.0026098	0.128944	-1.31636	-1.23748	-1.0796	-1.00102	-0.915851	-0.726324	-0.626535	2441.12	1.00024	yes	0	0.5	3212	NB	1:229545573:A:G
chr1	1:229410090-229411190	rs12130812	1:229410678	-0.85669	0.00260191	0.154538	-1.21571	-1.13914	-0.969267	-0.861038	-0.752932	-0.541693	-0.42506	3527.63	1.00006	yes	0	0.5	3212	NB-ASE	1:229546425:C:T
chr1	1:22636147-22636927	rs12058824	1:22636557	-0.651919	0.00276768	0.197551	-1.14089	-1.0389	-0.785771	-0.653305	-0.520982	-0.264344	-0.0924987	5094.82	0.999919	yes	0.001	0.5	3389	NB-ASE	1:22963050:G:A
chr1	1:22734497-22736117	rs28455953	1:22734458	-0.918735	0.00471721	0.230409	-1.45186	-1.34447	-1.07373	-0.928502	-0.771502	-0.436701	-0.242592	2385.77	1.00088	yes	0.00025	0.4974	11784	NB	1:23060951:A:G
chr1	1:22734497-22736117	rs6687487	1:22735058	-0.921232	0.00414969	0.22919	-1.47883	-1.34208	-1.07526	-0.929575	-0.776431	-0.450971	-0.270253	3050.42	1.00156	yes	0.002	0.5	11784	NB	1:23061551:G:A
chr1	1:22734497-22736117	rs2043970	1:22735465	-0.915433	0.00416682	0.234308	-1.47622	-1.34121	-1.07936	-0.921593	-0.765419	-0.435306	-0.185549	3162.02	0.999686	yes	0	0.496015	11784	NB	1:23061958:A:C
chr1	1:22734497-22736117	rs17487259	1:22736670	-0.77065	0.00612183	0.230354	-1.30652	-1.20312	-0.925829	-0.776557	-0.625841	-0.301799	-0.00764149	1415.89	1.00212	yes	0.00475	0.5	11784	NB	1:23063163:G:A
chr1	1:231036090-231037180	rs11122197	1:231032731	-0.73883	0.00163027	0.119045	-1.03342	-0.963177	-0.819222	-0.741357	-0.663423	-0.487605	-0.411109	5332.11	1.00007	yes	0	0.5	6135	NB-ASE	1:231168477:A:G
chr1	1:231036090-231037180	rs4658875	1:231033248	-0.685753	0.00167178	0.126109	-0.986888	-0.924766	-0.771772	-0.688907	-0.608524	-0.418196	-0.323484	5690.29	0.999886	yes	0	0.5	6135	NB-ASE	1:231168994:C:T
chr1	1:231036090-231037180	rs6700792	1:231034267	0.656175	0.00240925	0.136277	0.22567	0.367216	0.572688	0.664706	0.747451	0.894798	0.971453	3199.52	1.00178	yes	0.0005	0.5	6135	NB-ASE	1:231170013:T:C
chr1	1:231036090-231037180	rs6698364	1:231034563	0.752644	0.00248031	0.128902	0.407159	0.489806	0.67025	0.754637	0.840523	0.994966	1.05623	2700.92	1.00157	yes	0	0.5	6135	NB	1:231170309:A:G
chr1	1:231036090-231037180	rs6698456	1:231034643	0.75181	0.00254103	0.131209	0.372697	0.476602	0.66724	0.757333	0.843593	0.98963	1.05406	2666.31	0.99945	yes	0	0.5	6135	NB	1:231170389:A:G
chr1	1:231036090-231037180	rs6701089	1:231034650	0.753673	0.00258967	0.130963	0.376142	0.470313	0.669449	0.761557	0.84373	0.996841	1.05658	2557.48	1.0016	yes	0	0.5	6135	NB	1:231170396:T:G
chr1	1:231036090-231037180	rs4658876	1:231034726	0.751428	0.00274433	0.127902	0.365246	0.479466	0.673691	0.757285	0.836811	0.994526	1.07767	2172.13	0.999884	yes	0	0.5	6135	NB	1:231170472:C:T
chr1	1:231036090-231037180	rs6661088	1:231034729	0.75464	0.00268794	0.12823	0.396614	0.490895	0.671284	0.761225	0.842711	0.993731	1.06186	2275.82	0.999641	yes	0	0.5	6135	NB	1:231170475:G:A
chr1	1:231036090-231037180	rs11122198	1:231035393	0.734709	0.00226204	0.12377	0.379365	0.482224	0.656674	0.738368	0.821553	0.964027	1.0311	2993.83	1.00145	yes	0	0.5	6135	NB-ASE	1:231171139:G:A
chr1	1:231036090-231037180	rs4075892	1:231036061	0.579761	0.00310186	0.144183	0.107753	0.270853	0.491065	0.588073	0.676601	0.835918	0.913895	2160.65	1.00127	yes	0.00075	0.5	6135	NB-ASE	1:231171807:G:A
chr1	1:231036090-231037180	rs4074494	1:231036503	0.782601	0.00144441	0.0926242	0.537308	0.597482	0.71789	0.78324	0.84571	0.962095	1.0143	4112.14	0.99925	yes	0	0.5	6135	NB-ASE	1:231172249:G:A
chr1	1:231036090-231037180	rs4074493	1:231036535	0.821043	0.00149188	0.0871692	0.585149	0.651394	0.76241	0.821957	0.880744	0.987733	1.05655	3413.95	0.999715	yes	0	0.5	6135	NB-ASE	1:231172281:C:T
chr1	1:231036090-231037180	rs4074492	1:231036693	0.739652	0.00168362	0.0984119	0.475956	0.540314	0.675205	0.74337	0.806907	0.924929	0.984174	3416.69	0.999937	yes	0	0.5	6135	NB-ASE	1:231172439:G:A
chr1	1:231036090-231037180	rs11122199	1:231036940	0.641732	0.00181356	0.112576	0.348524	0.409324	0.568235	0.645675	0.716827	0.861083	0.922087	3853.24	0.999885	yes	0	0.5	6135	NB-ASE	1:231172686:T:C
chr1	1:231036090-231037180	rs10864655	1:231037064	0.540232	0.00248869	0.127153	0.172425	0.276755	0.461677	0.545873	0.625035	0.772686	0.840011	2610.44	1.00255	yes	0	0.499142	6135	NB-ASE	1:231172810:A:G
chr1	1:231036090-231037180	rs4310430	1:231037135	0.60901	0.00257281	0.133018	0.174731	0.327461	0.528137	0.615761	0.698653	0.847374	0.918561	2673.03	1.0016	yes	0.0005	0.5	6135	NB-ASE	1:231172881:T:G
chr1	1:231036090-231037180	rs4460622	1:231037287	0.648495	0.00302997	0.134721	0.238317	0.365925	0.561045	0.657058	0.743693	0.890148	0.960126	1976.95	1.00057	yes	0.0005	0.5	6135	NB-ASE	1:231173033:C:T
chr1	1:231036090-231037180	rs4378192	1:231037633	0.767101	0.00229695	0.123049	0.423234	0.514212	0.686928	0.773919	0.850165	0.993221	1.05023	2869.78	1.00086	yes	0	0.5	6135	NB-ASE	1:231173379:C:T
chr1	1:231036090-231037180	rs6541250	1:231037681	0.703948	0.00283463	0.137803	0.241642	0.414336	0.618984	0.711707	0.797069	0.95188	1.02646	2363.34	0.999991	yes	0.001	0.5	6135	NB-ASE	1:231173427:C:T
chr1	1:231036090-231037180	rs6541251	1:231037850	0.721551	0.00235687	0.130442	0.321827	0.445981	0.639502	0.72802	0.812785	0.955084	1.0288	3063.09	1.00029	yes	0	0.5	6135	NB-ASE	1:231173596:T:C
chr1	1:231036090-231037180	rs6660782	1:231038158	0.672739	0.00237614	0.12658	0.317317	0.404153	0.591783	0.678345	0.758802	0.913292	0.976526	2837.84	1.00034	yes	0	0.5	6135	NB-ASE	1:231173904:A:G
chr1	1:231049130-231049940	rs12760839	1:231048643	-0.87845	0.00274127	0.153486	-1.28424	-1.17519	-0.980997	-0.87955	-0.777667	-0.570477	-0.465137	3134.97	1.00069	yes	0	0.5	4737	NB-ASE	1:231184389:G:A
chr1	1:231049130-231049940	rs11122204	1:231049601	0.476274	0.00253335	0.124097	0.0453338	0.223979	0.402882	0.478788	0.557236	0.711848	0.795076	2399.57	1.00123	yes	0.0005	0.5	4737	NB-ASE	1:231185347:G:T
chr1	1:231049130-231049940	rs11122206	1:231051252	-0.797806	0.00301149	0.16464	-1.2075	-1.11028	-0.908183	-0.802929	-0.691596	-0.464954	-0.336663	2988.89	1.0004	yes	0	0.5	4737	NB	1:231186998:C:T
chr1	1:231053080-231054850	rs6679453	1:231054072	0.563102	0.00123129	0.0766214	0.35514	0.410855	0.513005	0.563459	0.613704	0.712244	0.756665	3872.4	0.999448	yes	0	0.5	11168	NB-ASE	1:231189818:A:G
chr1	1:231053080-231054850	rs11122207	1:231054512	0.381556	0.0022532	0.108095	0.0445336	0.157866	0.313457	0.384232	0.453108	0.585924	0.650894	2301.53	1.00051	yes	0.0015	0.5	11168	NB-ASE	1:231190258:C:G
chr1	1:231053080-231054850	rs11803006	1:231055230	-0.463146	0.00179882	0.106033	-0.753981	-0.664136	-0.535344	-0.466354	-0.393501	-0.251808	-0.176785	3474.61	0.999939	yes	0	0.5	11168	NB-ASE	1:231190976:C:T
chr1	1:231390320-231391320	rs2749703	1:231389820	-0.984387	0.00269897	0.14386	-1.31507	-1.23315	-1.08645	-0.994188	-0.895439	-0.681538	-0.540783	2841.09	1.00044	yes	0	0.5	4928	NB-ASE	1:231525566:C:T
chr1	1:231390320-231391320	rs2474627	1:231389853	-0.92233	0.00259697	0.15792	-1.26715	-1.19857	-1.03355	-0.932607	-0.821774	-0.586894	-0.469877	3697.78	1.00034	yes	0	0.5	4928	NB-ASE	1:231525599:C:G
chr1	1:231390320-231391320	rs2474628	1:231390254	-0.820033	0.00237655	0.135177	-1.14634	-1.07371	-0.912307	-0.82427	-0.733991	-0.54177	-0.439463	3235.31	1.00012	yes	0	0.5	4928	NB-ASE	1:231526000:C:T
chr1	1:231390320-231391320	rs2808595	1:231390492	-0.93101	0.0022991	0.127163	-1.24277	-1.16252	-1.01952	-0.932866	-0.847711	-0.670582	-0.574324	3059.21	1.00067	yes	0	0.5	4928	NB-ASE	1:231526238:G:A
chr1	1:231390320-231391320	rs2749704	1:231390497	-0.927112	0.00229959	0.125822	-1.22539	-1.16035	-1.01551	-0.932344	-0.844819	-0.668535	-0.573848	2993.73	0.999461	yes	0	0.5	4928	NB-ASE	1:231526243:A:G
chr1	1:231390320-231391320	rs2739511	1:231390744	-1.03783	0.00202821	0.11051	-1.32053	-1.24493	-1.11252	-1.04106	-0.964529	-0.819036	-0.736753	2968.8	1.00153	yes	0	0.5	4928	NB-ASE	1:231526490:G:C
chr1	1:231390320-231391320	rs2749705	1:231390950	-1.26253	0.00198875	0.115952	-1.55626	-1.48838	-1.33988	-1.26367	-1.18574	-1.03092	-0.952438	3399.32	0.999542	yes	0	0.5	4928	NB-ASE	1:231526696:C:T
chr1	1:231390320-231391320	rs2739510	1:231390972	-1.23589	0.00164387	0.118587	-1.52754	-1.46476	-1.31383	-1.23631	-1.16009	-1.00071	-0.927343	5204.02	0.999538	yes	0	0.5	4928	NB-ASE	1:231526718:T:C
chr1	1:231390320-231391320	rs2749706	1:231391424	-1.12783	0.00199028	0.115423	-1.41229	-1.34267	-1.20898	-1.12985	-1.05374	-0.882033	-0.806463	3363.23	0.99963	yes	0	0.5	4928	NB-ASE	1:231527170:C:A
chr1	1:231390320-231391320	rs2749707	1:231391570	-1.07855	0.00243091	0.125735	-1.37632	-1.30588	-1.16689	-1.08398	-0.99451	-0.816189	-0.726222	2675.31	0.999876	yes	0	0.5	4928	NB-ASE	1:231527316:C:T
chr1	1:231390320-231391320	rs2739507	1:231391583	-1.08662	0.00222261	0.125494	-1.38755	-1.3158	-1.17651	-1.09453	-1.00504	-0.820101	-0.719178	3187.99	0.999352	yes	0	0.5	4928	NB-ASE	1:231527329:T:C
chr1	1:231390320-231391320	rs2248652	1:231392041	-1.04173	0.00196305	0.13369	-1.35638	-1.28466	-1.13229	-1.05024	-0.957269	-0.748243	-0.651548	4638.05	0.999678	yes	0	0.5	4928	NB-ASE	1:231527787:G:A
chr1	1:231390320-231391320	rs2248649	1:231392059	-1.05778	0.00231453	0.132638	-1.37811	-1.30038	-1.14921	-1.06636	-0.97241	-0.773178	-0.672136	3284.04	1.00035	yes	0	0.5	4928	NB-ASE	1:231527805:G:A
chr1	1:231390320-231391320	rs2998427	1:231392366	-0.967978	0.00230439	0.148174	-1.29468	-1.2261	-1.07039	-0.978346	-0.877413	-0.643339	-0.518506	4134.63	0.999593	yes	0	0.5	4928	NB-ASE	1:231528112:A:G
chr1	1:231390320-231391320	rs2024878	1:231392669	-1.04541	0.00254392	0.126667	-1.34363	-1.27764	-1.13069	-1.05139	-0.966783	-0.771748	-0.654374	2479.26	1.00088	yes	0	0.5	4928	NB-ASE	1:231528415:C:A
chr1	1:231390320-231391320	rs2024879	1:231392892	-0.991875	0.0023421	0.137611	-1.30821	-1.24024	-1.08619	-0.997902	-0.906698	-0.690945	-0.577065	3452.22	1.00005	yes	0	0.5	4928	NB-ASE	1:231528638:A:G
chr1	1:231394870-231395840	rs743120	1:231395486	-0.44135	0.00153222	0.106444	-0.724094	-0.652993	-0.512142	-0.438735	-0.370818	-0.237664	-0.161899	4826.2	1.00021	yes	0.00025	0.5	5120	NB-ASE	1:231531232:C:T
chr1	1:231408710-231411130	rs6702297	1:231405833	1.08688	0.00212911	0.128606	0.706334	0.810903	1.00624	1.09432	1.17647	1.32133	1.39224	3648.61	0.999608	yes	0	0.5	6643	NB-ASE	1:231541579:C:T
chr1	1:231408710-231411130	rs11807268	1:231406238	1.09982	0.00207092	0.128967	0.701948	0.827544	1.01826	1.10695	1.19044	1.33279	1.39608	3878.19	1.00025	yes	0	0.5	6643	NB-ASE	1:231541984:C:T
chr1	1:231408710-231411130	rs537135	1:231406344	1.13378	0.00193176	0.121719	0.801783	0.87417	1.05773	1.13893	1.21806	1.36089	1.41824	3970.16	0.999381	yes	0	0.5	6643	NB-ASE	1:231542090:T:C
chr1	1:231408710-231411130	rs512143	1:231406411	1.11571	0.00200476	0.123589	0.760731	0.865594	1.03707	1.12263	1.20111	1.3442	1.41111	3800.45	1.0002	yes	0	0.5	6643	NB-ASE	1:231542157:G:C
chr1	1:231408710-231411130	rs536125	1:231406469	1.1161	0.0017839	0.122609	0.769852	0.865662	1.0373	1.12367	1.1994	1.34584	1.40137	4723.93	0.99933	yes	0	0.5	6643	NB-ASE	1:231542215:G:A
chr1	1:231408710-231411130	rs513913	1:231406590	1.14781	0.00185002	0.118449	0.802638	0.890421	1.0745	1.15489	1.22837	1.36376	1.43636	4099.32	0.999847	yes	0	0.5	6643	NB-ASE	1:231542336:G:T
chr1	1:231408710-231411130	rs514867	1:231406720	1.12728	0.00176207	0.120908	0.795814	0.874623	1.0506	1.13192	1.20973	1.35231	1.41185	4708.33	0.999558	yes	0	0.5	6643	NB-ASE	1:231542466:G:T
chr1	1:231408710-231411130	rs516651	1:231406910	1.14325	0.00173505	0.116239	0.80766	0.903774	1.06862	1.14529	1.22434	1.35817	1.4177	4488.29	0.999876	yes	0	0.5	6643	NB-ASE	1:231542656:C:T
chr1	1:231408710-231411130	rs508840	1:231407110	1.11986	0.00219454	0.12579	0.752364	0.853308	1.04172	1.12631	1.20511	1.35146	1.42147	3285.54	1.00046	yes	0	0.5	6643	NB-ASE	1:231542856:C:T
chr1	1:231408710-231411130	rs519504	1:231407249	1.12943	0.00200258	0.122829	0.769751	0.876057	1.04866	1.13584	1.21592	1.35936	1.41387	3762	1.00011	yes	0	0.5	6643	NB-ASE	1:231542995:G:A
chr1	1:231408710-231411130	rs545937	1:231407797	1.12796	0.00191862	0.1218	0.751557	0.868062	1.05394	1.13357	1.21157	1.34602	1.40388	4030.1	1.0005	yes	0	0.5	6643	NB-ASE	1:231543543:G:T
chr1	1:231408710-231411130	rs502366	1:231407851	1.11999	0.00172114	0.122278	0.763102	0.860587	1.04377	1.12676	1.19973	1.34418	1.42371	5047.36	0.999148	yes	0	0.5	6643	NB-ASE	1:231543597:T:C
chr1	1:231408710-231411130	rs546774	1:231407876	1.11158	0.00216137	0.124869	0.749865	0.845167	1.0335	1.11731	1.19661	1.34025	1.41162	3337.77	1.00135	yes	0	0.5	6643	NB-ASE	1:231543622:T:G
chr1	1:231408710-231411130	rs479311	1:231407996	1.09269	0.00220573	0.129983	0.722272	0.823093	1.00719	1.09966	1.18031	1.32926	1.38501	3472.68	0.999899	yes	0	0.5	6643	NB-ASE	1:231543742:G:A
chr1	1:231408710-231411130	rs549584	1:231408186	1.11375	0.00194025	0.121588	0.762062	0.862657	1.03457	1.12018	1.19787	1.34159	1.39609	3927.03	0.999396	yes	0	0.5	6643	NB-ASE	1:231543932:G:T
chr1	1:231408710-231411130	rs474517	1:231408555	1.13841	0.001987	0.118255	0.806862	0.893919	1.06323	1.14077	1.21826	1.35391	1.42818	3541.93	0.999811	yes	0	0.5	6643	NB-ASE	1:231544301:G:T
chr1	1:231408710-231411130	rs576401	1:231408839	1.06551	0.00213279	0.127518	0.689867	0.796366	0.985481	1.07338	1.15213	1.30022	1.35293	3574.74	1.00179	yes	0	0.5	6643	NB-ASE	1:231544585:G:A
chr1	1:231408710-231411130	rs2790869	1:231409993	1.13285	0.00172832	0.118472	0.790201	0.887507	1.05761	1.13475	1.21224	1.35864	1.42614	4698.76	1.00052	yes	0	0.5	6643	NB-ASE	1:231545739:A:G
chr1	1:231408710-231411130	rs2808609	1:231410276	1.14164	0.00169192	0.113075	0.818807	0.905317	1.07092	1.14434	1.21821	1.35399	1.41473	4466.59	0.999845	yes	0	0.5	6643	NB-ASE	1:231546022:T:C
chr1	1:231408710-231411130	rs2486724	1:231410457	1.21728	0.00171607	0.113525	0.880577	0.981525	1.14485	1.22216	1.29392	1.42621	1.50275	4376.34	0.999973	yes	0	0.5	6643	NB-ASE	1:231546203:G:A
chr1	1:231408710-231411130	rs2486723	1:231410592	1.20376	0.00194925	0.117846	0.888232	0.970983	1.12571	1.20727	1.28366	1.42743	1.49768	3655.11	0.999823	yes	0	0.5	6643	NB-ASE	1:231546338:C:A
chr1	1:231408710-231411130	rs2486722	1:231410645	1.20589	0.00168394	0.117235	0.888984	0.970304	1.12791	1.2078	1.28459	1.43349	1.49288	4846.88	0.999584	yes	0	0.5	6643	NB-ASE	1:231546391:T:C
chr1	1:231408710-231411130	rs2491414	1:231411125	1.16635	0.00170347	0.114684	0.845027	0.929829	1.09213	1.17155	1.24466	1.38258	1.44248	4532.48	0.999287	yes	0	0.498869	6643	NB-ASE	1:231546871:A:C
chr1	1:231410670-231412140	rs2491414	1:231411125	0.898388	0.00203472	0.134669	0.524205	0.617959	0.810695	0.903104	0.99113	1.14916	1.20462	4380.54	1.00018	yes	0	0.498869	4675	NB-ASE	1:231546871:A:C
chr1	1:231410670-231412140	rs2491415	1:231411144	0.920982	0.00208407	0.136875	0.526698	0.639327	0.836005	0.925561	1.01331	1.17378	1.25147	4313.46	0.999362	yes	0	0.499029	4675	NB-ASE	1:231546890:T:C
chr1	1:231410670-231412140	rs2808610	1:231411980	0.799484	0.00293492	0.161016	0.315708	0.455771	0.700324	0.808969	0.90644	1.09005	1.18735	3009.85	0.99974	yes	0.0005	0.5	4675	NB-ASE	1:231547726:A:C
chr1	1:231410670-231412140	rs2491417	1:231412142	0.825881	0.00202419	0.145689	0.400228	0.523951	0.731308	0.832543	0.924675	1.08455	1.18586	5180.25	0.999601	yes	0	0.5	4675	NB-ASE	1:231547888:A:G
chr1	1:231410670-231412140	rs2790866	1:231413157	0.813576	0.00241158	0.150028	0.367795	0.485589	0.72205	0.818192	0.914269	1.0922	1.15742	3870.27	1.00009	yes	0.0005	0.495935	4675	NB-ASE	1:231548903:G:C
chr1	1:231410670-231412140	rs2491418	1:231413163	0.789025	0.00343412	0.159502	0.236198	0.458945	0.69578	0.799646	0.896239	1.07244	1.14541	2157.27	1.00112	yes	0.00075	0.49569	4675	NB-ASE	1:231548909:C:A
chr1	1:231410670-231412140	rs2808612	1:231413296	0.827771	0.0021731	0.146179	0.400744	0.532039	0.733136	0.833078	0.928762	1.09896	1.17853	4524.95	0.99968	yes	0	0.5	4675	NB-ASE	1:231549042:G:A
chr1	1:231410670-231412140	rs2808613	1:231413421	0.840991	0.00209148	0.142409	0.443696	0.535973	0.750547	0.847298	0.939661	1.10627	1.16806	4636.27	0.999823	yes	0	0.5	4675	NB-ASE	1:231549167:A:G
chr1	1:231410670-231412140	rs2790865	1:231413500	0.860925	0.00216458	0.143486	0.451722	0.554633	0.766287	0.867129	0.961802	1.11999	1.19695	4394.09	1.00027	yes	0	0.5	4675	NB-ASE	1:231549246:C:A
chr1	1:22834147-22835057	rs56089435	1:22834530	-0.617435	0.00209439	0.140165	-0.965641	-0.89157	-0.70924	-0.620238	-0.526777	-0.328886	-0.234065	4478.83	0.999974	yes	0	0.5	2470	NB-ASE	1:23161023:T:C
chr1	1:22834147-22835057	rs16827646	1:22838263	-0.484791	0.0033677	0.151287	-0.838822	-0.756879	-0.589741	-0.492916	-0.387643	-0.166063	-0.01828	2018.07	0.999339	yes	0.00325	0.5	2470	NB-ASE	1:23164756:T:G
chr1	1:231603510-231604900	rs6656071	1:231601954	0.419059	0.00200305	0.123619	0.010624	0.160417	0.342421	0.424336	0.500605	0.649101	0.712867	3808.76	0.99978	yes	0.00375	0.5	7496	NB-ASE	1:231737700:C:T
chr1	1:231603510-231604900	rs6683094	1:231602819	0.434183	0.00195295	0.12663	0.0147325	0.172741	0.356763	0.439138	0.518328	0.662478	0.74459	4204.29	1.00011	yes	0.00275	0.5	7496	NB-ASE	1:231738565:G:A
chr1	1:231603510-231604900	rs6659854	1:231603245	0.476096	0.0017769	0.120947	0.118803	0.235622	0.399564	0.479307	0.554385	0.706441	0.788832	4633.08	1.00049	yes	0.001	0.496732	7496	NB-ASE	1:231738991:C:A
chr1	1:231625720-231627100	rs3738398	1:231626594	0.263148	0.0017756	0.087253	0.00505541	0.053327	0.212608	0.267353	0.321436	0.422611	0.474878	2414.74	1.00046	yes	0.004	0.499912	14429	NB-ASE	1:231762340:G:C
chr1	1:231628800-231629920	rs751229	1:231632793	-0.438533	0.00251274	0.132648	-0.774571	-0.69768	-0.523752	-0.438259	-0.349783	-0.180406	-0.0364011	2786.8	0.999716	yes	0.00175	0.5	6079	NB-ASE	1:231768539:A:G
chr1	1:231689840-231690650	rs10429974	1:231687378	-0.638686	0.00244539	0.146277	-1.02212	-0.931371	-0.736455	-0.638346	-0.539202	-0.355145	-0.258798	3578.12	0.999205	yes	0.0005	0.491484	3045	NB-ASE	1:231823124:A:G
chr1	1:231689840-231690650	rs11589082	1:231688910	-0.522367	0.00276868	0.15203	-0.909647	-0.815194	-0.619652	-0.524139	-0.426157	-0.215966	-0.0180225	3015.16	1.00067	yes	0.0025	0.5	3045	NB-ASE	1:231824656:C:A
chr1	1:231689840-231690650	rs12040259	1:231690507	-0.545417	0.00214591	0.134332	-0.892056	-0.821686	-0.634304	-0.546482	-0.453393	-0.284604	-0.18494	3918.65	0.999584	yes	0.00025	0.5	3045	NB-ASE	1:231826253:G:A
chr1	1:231785740-231786950	rs12754402	1:231785109	0.408712	0.00142801	0.106618	0.0885091	0.18797	0.341838	0.410968	0.480671	0.611671	0.674134	5574.43	0.999568	yes	0.00075	0.5	6236	NB-ASE	1:231920855:C:T
chr1	1:231785740-231786950	rs11576260	1:231786455	0.33471	0.00171004	0.104936	0.00852522	0.102882	0.270821	0.339522	0.403205	0.525005	0.573812	3765.65	0.999318	yes	0.00325	0.5	6236	NB-ASE	1:231922201:G:T
chr1	1:231785740-231786950	rs11576323	1:231786834	0.424189	0.00186265	0.103912	0.136365	0.216687	0.355268	0.425541	0.497125	0.621188	0.676915	3112.24	1.00099	yes	0.00125	0.5	6236	NB-ASE	1:231922580:G:A
chr1	1:231785740-231786950	rs4325116	1:231789295	0.466432	0.0020639	0.141837	0.0311283	0.18715	0.371782	0.46619	0.557403	0.753297	0.861467	4722.79	1.00011	yes	0.00325	0.5	6236	NB-ASE	1:231925041:G:A
chr1	1:231831970-231832750	rs7551537	1:231836471	-1.19457	0.00356149	0.21702	-1.67485	-1.57646	-1.34419	-1.21283	-1.06335	-0.725883	-0.510888	3713.11	1.00154	yes	0	0.5	3973	NB-ASE	1:231972217:T:C
chr1	1:231831970-231832750	rs7537810	1:231836590	-1.15829	0.00505644	0.219104	-1.63649	-1.53962	-1.31252	-1.17414	-1.02174	-0.686638	-0.499299	1877.63	1.00133	yes	0	0.5	3973	NB-ASE	1:231972336:C:G
chr1	1:231831970-231832750	rs7551669	1:231836624	-1.13924	0.00413011	0.225692	-1.62721	-1.53409	-1.29763	-1.15533	-0.998357	-0.652825	-0.461352	2986.13	1.00082	yes	0	0.5	3973	NB-ASE	1:231972370:T:C
chr1	1:232452200-232453990	rs1536323	1:232447565	0.421292	0.00209399	0.105543	0.066409	0.214851	0.355263	0.423313	0.491406	0.624605	0.679397	2540.45	0.999957	yes	0.00125	0.5	7819	NB	1:232583311:A:C
chr1	1:232452200-232453990	rs4649373	1:232447845	0.384449	0.00294065	0.115323	0.00487019	0.118757	0.315835	0.391249	0.460889	0.590969	0.641449	1537.95	1.00211	yes	0.003	0.5	7819	NB-ASE	1:232583591:C:T
chr1	1:232452200-232453990	rs4649374	1:232448315	0.408981	0.00235361	0.10659	0.0208193	0.18046	0.346734	0.412495	0.480016	0.602849	0.661647	2051	1.00222	yes	0.00175	0.5	7819	NB-ASE	1:232584061:T:C
chr1	1:232452200-232453990	rs10495323	1:232448368	0.409245	0.00211802	0.108741	0.0458259	0.187015	0.34336	0.410446	0.481004	0.615374	0.667571	2635.9	0.999205	yes	0.002	0.5	7819	NB-ASE	1:232584114:C:T
chr1	1:232452200-232453990	rs4233061	1:232449159	0.421889	0.00208341	0.106511	0.114981	0.212206	0.35398	0.424923	0.494888	0.622729	0.680937	2613.6	0.99997	yes	0.00125	0.5	7819	NB	1:232584905:C:T
chr1	1:232452200-232453990	rs10910511	1:232453186	0.373202	0.00168057	0.0932932	0.100838	0.18999	0.311888	0.372743	0.434427	0.554342	0.617942	3081.69	0.999923	yes	0.00025	0.5	7819	NB-ASE	1:232588932:T:C
chr1	1:232452200-232453990	rs4649263	1:232455407	0.400125	0.0028579	0.121789	0.01402	0.1373	0.32823	0.406301	0.480585	0.629692	0.698076	1816.04	1.00145	yes	0.002	0.481481	7819	NB	1:232591153:T:C
chr1	1:232452200-232453990	rs4649264	1:232455982	0.396507	0.00325214	0.124883	0.00739296	0.106984	0.324579	0.404617	0.478839	0.623304	0.698472	1474.59	1.00153	yes	0.00425	0.5	7819	NB	1:232591728:A:G
chr1	1:232452200-232453990	rs12409421	1:232457807	0.357322	0.00254166	0.111363	0.00864922	0.108987	0.290388	0.36023	0.429366	0.566213	0.616712	1919.76	1.00044	yes	0.00475	0.5	7819	NB-ASE	1:232593553:C:T
chr1	1:232599170-232601290	rs7531054	1:232598789	0.301699	0.0012358	0.081407	0.0240261	0.131415	0.250963	0.305303	0.356621	0.448446	0.489029	4339.4	0.999277	yes	0.0015	0.5	11449	NB-ASE	1:232734535:T:C
chr1	1:232599170-232601290	rs10752794	1:232599702	0.29464	0.00110595	0.0781476	0.0289908	0.134514	0.248496	0.296666	0.345437	0.445778	0.483099	4992.97	0.999645	yes	0.00175	0.5	11449	NB-ASE	1:232735448:C:G
chr1	1:232599170-232601290	rs4545285	1:232600503	0.374107	0.00120317	0.0763314	0.16289	0.225469	0.323472	0.373568	0.424817	0.523468	0.575556	4024.84	1.00002	yes	0	0.5	11449	NB-ASE	1:232736249:A:G
chr1	1:232599170-232601290	rs34128998	1:232601851	0.275244	0.00143318	0.0876042	0.000855867	0.0572119	0.225348	0.2829	0.335007	0.428523	0.473956	3736.37	0.999214	yes	0.00475	0.5	11449	NB-ASE	1:232737597:A:G
chr1	1:232599170-232601290	rs7539735	1:232603781	0.29426	0.00121473	0.0808876	0.0368844	0.127942	0.244464	0.294947	0.347474	0.445044	0.491673	4434.09	0.999518	yes	0.001	0.5	11449	NB-ASE	1:232739527:C:T
chr1	1:232599170-232601290	rs12043622	1:232605461	0.290264	0.00150865	0.08141	0.024195	0.117961	0.241558	0.294671	0.343587	0.43838	0.48926	2911.92	1.00019	yes	0.001	0.5	11449	NB-ASE	1:232741207:G:A
chr1	1:232610070-232612290	rs4649393	1:232611120	-0.298251	0.00135865	0.0945671	-0.536235	-0.476457	-0.362068	-0.300707	-0.240097	-0.0958017	-0.01073	4844.69	0.999956	yes	0.00325	0.5	23785	NB-ASE	1:232746866:C:T
chr1	1:232633370-232635740	rs6658507	1:232632822	-0.354537	0.00215777	0.107251	-0.616995	-0.558234	-0.424574	-0.357487	-0.289531	-0.124102	-0.0117683	2470.54	0.999762	yes	0.0035	0.5	15079	NB-ASE	1:232768568:G:A
chr1	1:232633370-232635740	rs10910582	1:232633744	-0.365678	0.0021559	0.105521	-0.640962	-0.564319	-0.436295	-0.368971	-0.298664	-0.151332	-0.0304371	2395.61	1.00057	yes	0.00125	0.5	15079	NB-ASE	1:232769490:A:G
chr1	1:232633370-232635740	rs9424565	1:232633837	-0.370934	0.00197609	0.103475	-0.627324	-0.564711	-0.439743	-0.370662	-0.308901	-0.159106	-0.0221678	2741.92	1.00199	yes	0.00175	0.5	15079	NB-ASE	1:232769583:G:A
chr1	1:232633370-232635740	rs9424567	1:232634039	-0.336118	0.00238033	0.103657	-0.584358	-0.53198	-0.402018	-0.340143	-0.278154	-0.0880959	-0.0153893	1896.37	1.00052	yes	0.0025	0.5	15079	NB-ASE	1:232769785:G:A
chr1	1:232633370-232635740	rs10797585	1:232634048	-0.358865	0.00178015	0.100098	-0.618827	-0.553543	-0.4216	-0.360685	-0.295673	-0.155051	-0.0487813	3161.79	1.00117	yes	0.00075	0.5	15079	NB-ASE	1:232769794:A:G
chr1	1:232633370-232635740	rs10797586	1:232634124	-0.324027	0.00190502	0.101471	-0.569204	-0.514369	-0.390849	-0.327485	-0.261726	-0.103162	-0.00807845	2837.17	1.00055	yes	0.00425	0.5	15079	NB-ASE	1:232769870:T:C
chr1	1:232633370-232635740	rs10910583	1:232634329	-0.420607	0.00135675	0.079579	-0.626067	-0.581414	-0.472895	-0.419992	-0.369614	-0.2666	-0.216634	3440.28	1.00013	yes	0	0.5	15079	NB-ASE	1:232770075:T:C
chr1	1:232633370-232635740	rs6680176	1:232634419	-0.449228	0.00160171	0.0907488	-0.680906	-0.627422	-0.509332	-0.448638	-0.390181	-0.27061	-0.213052	3210.08	1.00095	yes	0	0.5	15079	NB-ASE	1:232770165:T:C
chr1	1:232944040-232945020	rs72759905	1:232943657	0.435288	0.00237555	0.129239	0.0206486	0.15663	0.35566	0.440475	0.524344	0.670678	0.74754	2959.76	1.00008	yes	0.0025	0.5	3925	NB-ASE	1:233079403:C:T
chr1	1:232944040-232945020	rs72759907	1:232944691	0.426756	0.0020722	0.115001	0.0180599	0.186844	0.357236	0.432514	0.504056	0.63267	0.703632	3079.93	1.00053	yes	0.00175	0.5	3925	NB-ASE	1:233080437:T:C
chr1	1:233104670-233106150	rs1040853	1:233100826	0.535772	0.00381169	0.15208	0.0174768	0.220406	0.441641	0.54315	0.637131	0.814351	0.89773	1591.88	1.00333	yes	0.00225	0.5	7065	NB-ASE	1:233236572:C:T
chr1	1:233104670-233106150	rs1040852	1:233100834	0.69116	0.00293319	0.113058	0.329373	0.457098	0.626504	0.697786	0.765555	0.887811	0.951805	1485.66	1.002	yes	0.0005	0.5	7065	NB-ASE	1:233236580:T:G
chr1	1:233104670-233106150	rs72763923	1:233101701	0.552882	0.00223591	0.13391	0.14251	0.284041	0.463901	0.556578	0.64546	0.800497	0.867121	3586.89	1.00015	yes	0.0005	0.5	7065	NB-ASE	1:233237447:G:T
chr1	1:233104670-233106150	rs72763925	1:233101843	0.575879	0.00231711	0.133595	0.197078	0.30355	0.489518	0.577493	0.667524	0.825179	0.902372	3324.2	1.00149	yes	0	0.5	7065	NB-ASE	1:233237589:T:C
chr1	1:233104670-233106150	rs72763930	1:233102198	0.536343	0.00210554	0.130955	0.155832	0.274069	0.450984	0.540594	0.626857	0.781696	0.85975	3868.29	1.00014	yes	0.00025	0.5	7065	NB-ASE	1:233237944:C:T
chr1	1:233104670-233106150	rs11580772	1:233102487	0.648012	0.00255705	0.120845	0.270587	0.385398	0.577625	0.656435	0.731103	0.859599	0.911583	2233.46	1.00033	yes	0	0.5	7065	NB-ASE	1:233238233:T:A
chr1	1:233104670-233106150	rs11578005	1:233102576	0.617182	0.00292492	0.130276	0.205515	0.327439	0.540713	0.629303	0.706018	0.841654	0.897023	1983.81	1.00127	yes	0.0005	0.5	7065	NB-ASE	1:233238322:G:C
chr1	1:233104670-233106150	rs11580870	1:233103509	0.527519	0.00393586	0.144573	0.0198514	0.224033	0.442408	0.534986	0.625457	0.790348	0.856965	1349.26	1.00126	yes	0.00225	0.5	7065	NB-ASE	1:233239255:A:C
chr1	1:233104670-233106150	rs77024508	1:233103792	0.531321	0.00294621	0.146864	0.0312103	0.212694	0.44631	0.54109	0.631003	0.802618	0.862417	2484.87	1.00116	yes	0.00225	0.5	7065	NB-ASE	1:233239538:A:C
chr1	1:233104670-233106150	rs72763935	1:233104230	0.604686	0.00235212	0.132154	0.182741	0.330091	0.521199	0.609084	0.695251	0.84307	0.925709	3156.76	0.999687	yes	0	0.5	7065	NB-ASE	1:233239976:T:C
chr1	1:233104670-233106150	rs66772182	1:233104527	0.726097	0.00185597	0.100124	0.430584	0.52141	0.661665	0.730241	0.793619	0.910926	0.97791	2910.3	1.00002	yes	0	0.5	7065	NB-ASE	1:233240273:A:G
chr1	1:233104670-233106150	rs67313126	1:233105487	0.814749	0.00134062	0.0830093	0.572258	0.641455	0.763366	0.816813	0.868585	0.972519	1.0265	3833.91	0.999305	yes	0	0.5	7065	NB-ASE	1:233241233:A:G
chr1	1:233104670-233106150	rs6676695	1:233105844	0.76315	0.00146988	0.091316	0.50245	0.572402	0.705208	0.767077	0.82422	0.932077	0.994516	3859.47	1.00003	yes	0	0.5	7065	NB-ASE	1:233241590:A:G
chr1	1:233104670-233106150	rs16858670	1:233105931	0.658988	0.00174263	0.119637	0.325161	0.411798	0.580123	0.662924	0.740254	0.888013	0.957956	4713.28	0.999791	yes	0	0.5	7065	NB-ASE	1:233241677:T:C
chr1	1:233104670-233106150	rs7527082	1:233106567	0.711277	0.00226521	0.105543	0.416551	0.488796	0.642089	0.71616	0.784998	0.906529	0.963611	2170.9	1.00028	yes	0	0.5	7065	NB-ASE	1:233242313:C:T
chr1	1:233104670-233106150	rs16858681	1:233107441	0.667796	0.00260751	0.118651	0.291413	0.417005	0.597107	0.673596	0.745529	0.883688	0.936132	2070.59	1.00095	yes	0.00125	0.5	7065	NB-ASE	1:233243187:A:G
chr1	1:233104670-233106150	rs55714675	1:233108452	0.496579	0.00255256	0.133248	0.0777682	0.217071	0.412732	0.501702	0.585383	0.746943	0.81658	2725.02	1.00075	yes	0.00075	0.5	7065	NB-ASE	1:233244198:G:T
chr1	1:233104670-233106150	rs10910661	1:233108728	0.711186	0.00196655	0.108459	0.410037	0.485461	0.639996	0.715975	0.785627	0.910562	0.969953	3041.74	1.00012	yes	0	0.5	7065	NB-ASE	1:233244474:A:G
chr1	1:233332670-233333640	rs1294301	1:233332820	-0.448997	0.00234743	0.143458	-0.808328	-0.729855	-0.54136	-0.450137	-0.358474	-0.156333	-0.0108498	3734.78	0.999644	yes	0.00425	0.5	3223	NB-ASE	1:233468566:G:A
chr1	1:234301740-234303480	rs559987	1:234298374	0.63239	0.00208023	0.129749	0.268985	0.363724	0.551341	0.637729	0.719135	0.871322	0.95208	3890.32	1.00018	yes	0	0.5	7231	NB-ASE	1:234434120:T:G
chr1	1:234301740-234303480	rs538272	1:234298412	0.651892	0.00177708	0.123577	0.274757	0.399195	0.574497	0.654038	0.735477	0.883562	0.952568	4835.7	0.999509	yes	0	0.5	7231	NB-ASE	1:234434158:T:C
chr1	1:234301740-234303480	rs507013	1:234299575	0.674705	0.00268414	0.120501	0.337591	0.433715	0.596558	0.677234	0.753482	0.909254	0.97785	2015.46	1.00224	yes	0	0.491803	7231	NB	1:234435321:A:G
chr1	1:234301740-234303480	rs506126	1:234299662	0.698878	0.00292076	0.124791	0.373647	0.455204	0.617469	0.699546	0.779372	0.948648	1.03252	1825.46	1.00094	yes	0	0.5	7231	NB	1:234435408:A:G
chr1	1:234301740-234303480	rs503480	1:234299922	0.67348	0.00273908	0.12319	0.345503	0.432053	0.591037	0.675537	0.759321	0.907153	0.967174	2022.74	1.00044	yes	0	0.5	7231	NB	1:234435668:A:G
chr1	1:234301740-234303480	rs501664	1:234300119	0.684246	0.00237694	0.110438	0.374752	0.462731	0.613624	0.687202	0.756982	0.896502	0.959534	2158.74	0.999865	yes	0	0.5	7231	NB	1:234435865:A:G
chr1	1:234301740-234303480	rs57645556	1:234301261	0.497648	0.00258277	0.137401	0.0536094	0.217028	0.414829	0.50204	0.589375	0.756411	0.835514	2830.15	1.00051	yes	0.00125	0.5	7231	NB-ASE	1:234437007:G:A
chr1	1:234301740-234303480	rs657439	1:234301417	0.696679	0.00277437	0.123058	0.365915	0.433494	0.618399	0.69985	0.780144	0.931899	0.987902	1967.39	0.999762	yes	0	0.5	7231	NB	1:234437163:C:T
chr1	1:234301740-234303480	rs522945	1:234301568	0.686897	0.00148162	0.104241	0.385658	0.478469	0.619711	0.690233	0.755731	0.883307	0.950816	4950.02	1.00017	yes	0	0.5	7231	NB-ASE	1:234437314:T:C
chr1	1:234301740-234303480	rs645139	1:234301875	0.62772	0.00163812	0.117279	0.290467	0.383111	0.554017	0.633639	0.709237	0.838377	0.912801	5125.65	0.999635	yes	0	0.5	7231	NB-ASE	1:234437621:A:T
chr1	1:234301740-234303480	rs519189	1:234301995	0.663937	0.0018519	0.1148	0.320994	0.426415	0.592874	0.668975	0.740607	0.879653	0.934406	3842.79	0.9997	yes	0.00025	0.5	7231	NB-ASE	1:234437741:C:T
chr1	1:234301740-234303480	rs644212	1:234302105	0.64479	0.00152706	0.115372	0.309118	0.412599	0.569911	0.647913	0.720762	0.866493	0.93704	5708.11	0.999908	yes	0	0.5	7231	NB-ASE	1:234437851:T:C
chr1	1:234301740-234303480	rs642487	1:234302489	0.698374	0.00124119	0.0994138	0.427866	0.498393	0.632157	0.700244	0.765975	0.890646	0.95489	6415.28	0.999325	yes	0	0.5	7231	NB-ASE	1:234438235:G:A
chr1	1:234301740-234303480	rs642044	1:234302581	0.75542	0.00141712	0.085983	0.527124	0.584673	0.698121	0.756831	0.814144	0.920232	0.963744	3681.38	1.00067	yes	0	0.5	7231	NB-ASE	1:234438327:A:G
chr1	1:234301740-234303480	rs628253	1:234303388	0.711182	0.00126059	0.095345	0.454835	0.517527	0.648153	0.710845	0.776989	0.895289	0.95759	5720.66	0.999701	yes	0	0.5	7231	NB-ASE	1:234439134:G:A
chr1	1:234301740-234303480	rs570161	1:234303849	0.67769	0.00163556	0.105018	0.380043	0.463762	0.610838	0.677919	0.750803	0.87477	0.926441	4122.83	1.00175	yes	0	0.5	7231	NB-ASE	1:234439595:C:T
chr1	1:234301740-234303480	rs615252	1:234303972	0.715871	0.00252142	0.113952	0.399128	0.480592	0.643568	0.719988	0.791048	0.934625	0.987234	2042.47	1.00228	yes	0	0.5	7231	NB	1:234439718:G:C
chr1	1:234315010-234315740	rs594657	1:234313951	1.23757	0.00632974	0.362971	0.243284	0.505067	0.99284	1.2551	1.49486	1.91295	2.06782	3288.3	0.999522	yes	0.002	0.5	3874	NB-ASE	1:234449697:C:T
chr1	1:234315010-234315740	rs7515623	1:234314629	2.54009	0.0052283	0.215102	1.66119	2.0138	2.43534	2.57494	2.68502	2.85895	2.92788	1692.65	1.00156	yes	0	0.5	3874	NB-ASE	1:234450375:C:T
chr1	1:234315010-234315740	rs609469	1:234314906	1.02362	0.00538698	0.292812	0.163859	0.425716	0.839837	1.03283	1.22107	1.58716	1.73184	2954.53	1.00083	yes	0.00175	0.5	3874	NB-ASE	1:234450652:A:G
chr1	1:234315010-234315740	rs4027082	1:234315217	1.50602	0.00422157	0.290312	0.65585	0.909836	1.31657	1.52105	1.71546	2.02332	2.17831	4729.12	1.00046	yes	0	0.5	3874	NB-ASE	1:234450963:G:A
chr1	1:234315010-234315740	rs611676	1:234315400	2.7423	0.00248493	0.118049	2.39537	2.48712	2.67071	2.74959	2.82434	2.95274	3.01357	2256.81	0.999915	yes	0	0.5	3874	NB-ASE	1:234451146:A:G
chr1	1:234315010-234315740	rs508186	1:234315413	2.74362	0.00255659	0.12067	2.39376	2.47957	2.66838	2.74909	2.82912	2.96141	3.00635	2227.82	1.00075	yes	0	0.5	3874	NB-ASE	1:234451159:A:T
chr1	1:234397880-234399890	rs12078194	1:234399017	-0.533892	0.00146277	0.111037	-0.811749	-0.752811	-0.607901	-0.536404	-0.459166	-0.31469	-0.22945	5762.14	0.999459	yes	0	0.5	31421	NB-ASE	1:234534763:C:T
chr1	1:234531900-234534220	rs6673823	1:234532534	0.24952	0.00126388	0.0698236	0.0227066	0.0981578	0.207192	0.251723	0.295666	0.382015	0.4269	3052.06	1.00033	yes	0.00175	0.5	30759	NB-ASE	1:234668280:G:T
chr1	1:234594180-234595530	rs55925810	1:234593671	-0.460409	0.00188234	0.120389	-0.749799	-0.677195	-0.542051	-0.463125	-0.387465	-0.215756	-0.0320742	4090.5	1.00025	yes	0.0015	0.5	3842	NB-ASE	1:234729417:T:C
chr1	1:234594180-234595530	rs7518804	1:234594696	-0.667305	0.0020789	0.103906	-0.926469	-0.869288	-0.7375	-0.666922	-0.598785	-0.459726	-0.397657	2498.1	0.999804	yes	0	0.499548	3842	NB-ASE	1:234730442:G:C
chr1	1:234594180-234595530	rs7528078	1:234594951	-0.435949	0.00178828	0.111641	-0.729941	-0.644114	-0.510817	-0.438862	-0.365868	-0.208851	-0.0694589	3897.39	0.999731	yes	0.00025	0.5	3842	NB-ASE	1:234730697:C:T
chr1	1:234594180-234595530	rs12562981	1:234595226	-0.510351	0.00182821	0.108935	-0.78542	-0.722612	-0.583798	-0.511339	-0.436102	-0.292315	-0.231509	3550.46	0.999931	yes	0	0.5	3842	NB-ASE	1:234730972:A:G
chr1	1:234598340-234609810	rs10910476	1:234599210	-0.369376	0.00223903	0.12676	-0.70345	-0.619883	-0.451063	-0.37059	-0.2877	-0.106479	-0.0120601	3205.13	1.00028	yes	0.00275	0.5	175806	NB-ASE	1:234734956:C:T
chr1	1:234660990-234664100	rs657349	1:234663550	0.34712	0.00157729	0.0911295	0.0483992	0.165518	0.289989	0.346753	0.408099	0.521806	0.56861	3338.07	1.00068	yes	0.00075	0.5	12042	NB-ASE	1:234799296:C:T
chr1	1:234660990-234664100	rs475211	1:234664041	0.366671	0.00199012	0.105149	0.0217407	0.145947	0.301285	0.370399	0.43631	0.560901	0.631168	2791.62	1.00011	yes	0.00225	0.5	12042	NB-ASE	1:234799787:A:G
chr1	1:234665260-234669770	rs572408	1:234666347	0.296841	0.00138214	0.0852395	0.0267565	0.118855	0.241714	0.299237	0.354645	0.453915	0.505838	3803.43	1.00002	yes	0.00125	0.5	21113	NB-ASE	1:234802093:T:A
chr1	1:234665260-234669770	rs610329	1:234666521	0.304896	0.0012052	0.087759	0.0191313	0.120617	0.249446	0.307068	0.362465	0.469809	0.52446	5302.33	0.999901	yes	0.002	0.5	21113	NB-ASE	1:234802267:A:G
chr1	1:234665260-234669770	rs610843	1:234666662	0.282551	0.00137324	0.082033	0.0251745	0.109366	0.231799	0.283085	0.336303	0.439605	0.49651	3568.5	1.0002	yes	0.00075	0.5	21113	NB-ASE	1:234802408:C:T
chr1	1:234665260-234669770	rs622239	1:234666895	0.258447	0.00128429	0.0765424	0.0236801	0.0988542	0.210916	0.259912	0.310591	0.405301	0.437745	3552.04	1.00014	yes	0.001	0.5	21113	NB-ASE	1:234802641:C:T
chr1	1:234665260-234669770	rs652023	1:234668929	0.259248	0.00147253	0.0865326	0.00736889	0.0509548	0.208909	0.264733	0.316425	0.417397	0.465429	3453.29	1.00015	yes	0.0025	0.5	21113	NB-ASE	1:234804675:C:A
chr1	1:234727450-234728520	rs655555	1:234727545	0.478812	0.00223087	0.116382	0.0727478	0.243623	0.405796	0.483504	0.558157	0.688514	0.756709	2721.62	0.999522	yes	0.00125	0.5	4346	NB-ASE	1:234863292:C:A
chr1	1:234727450-234728520	rs478425	1:234727855	0.54673	0.00143996	0.107383	0.246632	0.3255	0.477133	0.548026	0.621553	0.74583	0.810172	5561.15	0.999667	yes	0	0.5	4346	NB-ASE	1:234863602:G:T
chr1	1:234727450-234728520	rs1660558	1:234728321	0.78796	0.00132628	0.0992928	0.53544	0.596108	0.723094	0.787526	0.85165	0.987529	1.04328	5604.89	0.999592	yes	0	0.5	4346	NB-ASE	1:234864068:A:T
chr1	1:234727450-234728520	rs641154	1:234728467	0.677943	0.00163697	0.118961	0.369028	0.444176	0.595836	0.680047	0.75824	0.90468	0.973556	5281.18	0.999596	yes	0	0.5	4346	NB-ASE	1:234864214:C:T
chr1	1:234727450-234728520	rs640304	1:234728627	0.591123	0.00171776	0.115193	0.274749	0.353607	0.513343	0.594706	0.671425	0.806061	0.87311	4497.05	0.999614	yes	0	0.5	4346	NB-ASE	1:234864374:C:T
chr1	1:234924700-234925790	rs10797568	1:234924692	0.469964	0.00186149	0.105645	0.19264	0.261721	0.39904	0.469917	0.54146	0.678094	0.742767	3220.89	1.00029	yes	0	0.5	3419	NB-ASE	1:235060439:A:G
chr1	1:234924700-234925790	rs1963268	1:234925047	0.527811	0.00167693	0.103419	0.257023	0.321235	0.46012	0.529402	0.597642	0.727117	0.792648	3803.39	0.999816	yes	0	0.5	3419	NB-ASE	1:235060794:G:A
chr1	1:235571240-235572170	rs2774328	1:235570279	1.38083	0.00437614	0.207336	0.724391	0.930253	1.25789	1.3958	1.523	1.74282	1.83128	2244.74	1.00042	yes	0	0.5	3738	NB-ASE	1:235733579:T:C
chr1	1:235571240-235572170	rs2841885	1:235570736	1.23415	0.00567862	0.244479	0.511357	0.679739	1.09342	1.2557	1.4051	1.66125	1.76697	1853.52	1.00153	yes	0	0.5	3738	NB-ASE	1:235734036:T:C
chr1	1:235571240-235572170	rs2988743	1:235571011	1.35606	0.00464	0.213304	0.714042	0.889675	1.22941	1.37321	1.50288	1.72823	1.81541	2113.3	1.00137	yes	0	0.5	3738	NB-ASE	1:235734311:G:A
chr1	1:235571240-235572170	rs994061	1:235571463	1.41431	0.00346357	0.160817	0.977615	1.06998	1.30932	1.41809	1.52675	1.70737	1.78071	2155.83	0.999803	yes	0	0.5	3738	NB-ASE	1:235734763:G:T
chr1	1:235571240-235572170	rs994060	1:235571725	1.61805	0.00201685	0.125881	1.27183	1.36247	1.53514	1.62222	1.70335	1.85346	1.93286	3895.59	0.999956	yes	0	0.5	3738	NB-ASE	1:235735025:T:C
chr1	1:235571240-235572170	rs994059	1:235571733	1.60726	0.00208707	0.126124	1.25937	1.35201	1.52286	1.60961	1.69539	1.84333	1.8942	3651.9	0.999618	yes	0	0.5	3738	NB-ASE	1:235735033:T:C
chr1	1:235571240-235572170	rs2841884	1:235571883	1.36283	0.00368957	0.173234	0.859006	1.00703	1.24507	1.37313	1.48278	1.68197	1.77993	2204.53	1.00165	yes	0	0.5	3738	NB-ASE	1:235735183:G:A
chr1	1:235571240-235572170	rs2841883	1:235572589	1.50928	0.00506626	0.187005	0.931016	1.1181	1.39631	1.52057	1.63813	1.84374	1.96217	1362.49	1.00284	yes	0	0.5	3738	NB	1:235735889:C:T
chr1	1:235571240-235572170	rs2841882	1:235572812	1.26033	0.00450875	0.238516	0.526594	0.739202	1.11333	1.27778	1.42959	1.66653	1.7605	2798.49	0.999699	yes	0	0.5	3738	NB-ASE	1:235736112:C:G
chr1	1:235571240-235572170	rs2988745	1:235573414	0.807317	0.00723694	0.233196	0.00835155	0.302427	0.664297	0.821706	0.968032	1.21233	1.33774	1038.32	1.00526	yes	0.00475	0.492958	3738	NB	1:235736714:C:T
chr1	1:235571240-235572170	rs2841881	1:235573809	1.21302	0.00487911	0.236679	0.535875	0.715784	1.06201	1.2283	1.37889	1.64861	1.75035	2353.1	1.00018	yes	0	0.5	3738	NB-ASE	1:235737109:T:C
chr1	1:235571240-235572170	rs2841880	1:235575514	1.4899	0.00506073	0.196034	0.904001	1.06958	1.36756	1.49754	1.62819	1.84419	1.93485	1500.5	1.0069	yes	0	0.5	3738	NB	1:235738814:T:C
chr1	1:235571240-235572170	rs2841879	1:235576353	1.40868	0.00636099	0.214624	0.804153	0.963975	1.26901	1.41868	1.55873	1.79488	1.89488	1138.43	1.00161	yes	0	0.5	3738	NB	1:235739653:C:T
chr1	1:235571240-235572170	rs2841878	1:235576951	1.40135	0.00602243	0.216048	0.775815	0.944704	1.25851	1.41713	1.55406	1.7781	1.90031	1286.94	1.00094	yes	0	0.5	3738	NB	1:235740251:T:C
chr1	1:235901010-235903990	rs12405023	1:235903149	-0.399871	0.00269207	0.144615	-0.795848	-0.686655	-0.493347	-0.395332	-0.303396	-0.114822	-0.0105946	2885.7	0.99959	yes	0.003	0.5	11211	NB-ASE	1:236066449:T:C
chr1	1:235901010-235903990	rs12404234	1:235903213	-0.405719	0.002681	0.145731	-0.844762	-0.710223	-0.491968	-0.398896	-0.310946	-0.128426	-0.0125098	2954.67	0.99988	yes	0.0025	0.5	11211	NB-ASE	1:236066513:C:T
chr1	1:236023580-236025100	rs10927285	1:236024983	0.536453	0.00162847	0.107872	0.236518	0.323947	0.464383	0.538896	0.610497	0.740149	0.831892	4387.91	1.00008	yes	0	0.5	3879	NB-ASE	1:236188283:C:G
chr1	1:236023580-236025100	rs10754844	1:236025542	0.442631	0.00274615	0.127933	0.00822259	0.169969	0.369391	0.45006	0.527961	0.676573	0.73722	2170.29	1.00236	yes	0.00375	0.5	3879	NB-ASE	1:236188842:A:G
chr1	1:236023580-236025100	rs6693929	1:236029373	0.529529	0.00212185	0.117564	0.197757	0.294456	0.455235	0.532172	0.61037	0.75405	0.817377	3069.88	1.00008	yes	0	0.5	3879	NB	1:236192673:C:G
chr1	1:236091200-236091970	rs2753436	1:236086547	-1.47929	0.00312062	0.15457	-1.81295	-1.74237	-1.58605	-1.49193	-1.38513	-1.14079	-0.974782	2453.4	1.00077	yes	0	0.5	2358	NB-ASE	1:236249847:C:G
chr1	1:236091200-236091970	rs2753437	1:236086614	-1.55953	0.00256829	0.132526	-1.87611	-1.80345	-1.64661	-1.56661	-1.47753	-1.26502	-1.17952	2662.65	1.00128	yes	0	0.5	2358	NB-ASE	1:236249914:C:T
chr1	1:236091200-236091970	rs2753438	1:236088550	-1.6642	0.00233904	0.127886	-1.9725	-1.90239	-1.75245	-1.66893	-1.58195	-1.39832	-1.31962	2989.3	1.00106	yes	0	0.5	2358	NB	1:236251850:G:A
chr1	1:236091200-236091970	rs2753439	1:236088602	-1.66391	0.00230342	0.120858	-1.96614	-1.89122	-1.74505	-1.66743	-1.58703	-1.4172	-1.32648	2752.99	0.999865	yes	0	0.5	2358	NB	1:236251902:A:G
chr1	1:236091200-236091970	rs2734802	1:236089347	-1.46521	0.00367311	0.174656	-1.82084	-1.75193	-1.5896	-1.48352	-1.36964	-1.04008	-0.890021	2261	1.00214	yes	0	0.49711	2358	NB-ASE	1:236252647:G:T
chr1	1:236091200-236091970	rs2753440	1:236089580	-1.32366	0.00401813	0.209281	-1.73604	-1.65804	-1.47264	-1.35091	-1.20133	-0.844885	-0.677876	2712.77	0.999735	yes	0	0.5	2358	NB-ASE	1:236252880:A:G
chr1	1:236091200-236091970	rs2753441	1:236090170	-1.66595	0.00260361	0.126704	-1.97629	-1.89617	-1.75072	-1.6721	-1.58713	-1.39407	-1.29804	2368.28	1.00037	yes	0	0.5	2358	NB	1:236253470:C:A
chr1	1:236091200-236091970	rs2017479	1:236090430	-1.51401	0.00342147	0.149178	-1.85726	-1.77308	-1.616	-1.52521	-1.42651	-1.18324	-1.04523	1901.01	1.00102	yes	0	0.5	2358	NB-ASE	1:236253730:C:G
chr1	1:236091200-236091970	rs2753442	1:236090774	-1.40302	0.00365285	0.177742	-1.7789	-1.70223	-1.52614	-1.42154	-1.29922	-0.999801	-0.808228	2367.66	1.00121	yes	0	0.5	2358	NB-ASE	1:236254074:C:A
chr1	1:236091200-236091970	rs2753443	1:236091734	-1.75597	0.00195669	0.114083	-2.05248	-1.97795	-1.83144	-1.76007	-1.68073	-1.52221	-1.43722	3399.36	1.00009	yes	0	0.5	2358	NB-ASE	1:236255034:A:C
chr1	1:236091200-236091970	rs2753444	1:236091946	-1.58464	0.00203977	0.125259	-1.89314	-1.81456	-1.66703	-1.59216	-1.50443	-1.31984	-1.24561	3770.98	0.999603	yes	0	0.5	2358	NB-ASE	1:236255246:A:G
chr1	1:236091200-236091970	rs2734803	1:236092785	-1.51508	0.00321764	0.150915	-1.84489	-1.77146	-1.62054	-1.52636	-1.42642	-1.1799	-1.04734	2199.83	0.999719	yes	0	0.5	2358	NB-ASE	1:236256085:C:T
chr1	1:236091200-236091970	rs2734804	1:236093650	-1.39938	0.0045778	0.220793	-1.83803	-1.7627	-1.57043	-1.41781	-1.24709	-0.938486	-0.785403	2326.26	1.00024	yes	0	0.5	2358	NB-ASE	1:236256950:A:T
chr1	1:236091200-236091970	rs1575198	1:236093860	-1.23541	0.00431016	0.20754	-1.75783	-1.63795	-1.37341	-1.22788	-1.0977	-0.836519	-0.661177	2318.54	0.999665	yes	0	0.5	2358	NB-ASE	1:236257160:G:T
chr1	1:236091200-236091970	rs966037	1:236094184	-1.44824	0.0045831	0.212006	-1.86382	-1.78571	-1.60827	-1.47743	-1.30024	-0.99892	-0.838481	2139.82	1.00113	yes	0	0.5	2358	NB-ASE	1:236257484:T:C
chr1	1:236091200-236091970	rs2734805	1:236094328	-1.61688	0.00454795	0.161346	-1.95643	-1.88288	-1.72727	-1.63768	-1.53119	-1.23564	-1.08666	1258.6	1.00004	yes	0	0.5	2358	NB	1:236257628:T:C
chr1	1:236222850-236223680	rs10924780	1:236218945	-0.818134	0.00602249	0.246206	-1.4526	-1.29354	-0.978481	-0.818784	-0.659244	-0.342911	-0.0237241	1671.27	1.00233	yes	0.00175	0.5	5194	NB-ASE	1:236382245:C:T
chr1	1:236222850-236223680	rs41305554	1:236221873	-0.863637	0.00328083	0.237315	-1.49324	-1.33868	-1.01853	-0.863625	-0.70638	-0.405549	-0.241787	5232.18	0.999616	yes	0.001	0.5	5194	NB-ASE	1:236385173:G:A
chr1	1:236222850-236223680	rs10924786	1:236224142	-0.892192	0.00320724	0.215542	-1.45401	-1.32596	-1.034	-0.886899	-0.749581	-0.475358	-0.334902	4516.48	0.999353	yes	0.00075	0.5	5194	NB-ASE	1:236387442:T:C
chr1	1:236222850-236223680	rs3820560	1:236224793	-0.850908	0.00292225	0.225765	-1.43287	-1.30123	-1.00189	-0.849256	-0.699622	-0.407552	-0.306046	5968.7	1.00021	yes	0.0005	0.5	5194	NB-ASE	1:236388093:C:A
chr1	1:236677880-236678210	rs547627	1:236673007	0.615238	0.00269083	0.156267	0.174329	0.293564	0.516592	0.620178	0.722316	0.906562	0.982628	3372.59	0.999911	yes	0.00125	0.5	2022	NB-ASE	1:236836307:C:T
chr1	1:236677880-236678210	rs547572	1:236673025	0.600458	0.00327024	0.165489	0.0183335	0.252331	0.49973	0.610597	0.711314	0.889554	0.979806	2560.82	1.00066	yes	0.00375	0.5	2022	NB-ASE	1:236836325:G:A
chr1	1:236677880-236678210	rs636699	1:236673191	0.576491	0.00360005	0.167918	0.000268604	0.211261	0.478586	0.586228	0.690571	0.873417	0.959095	2175.58	0.999819	yes	0.0045	0.5	2022	NB-ASE	1:236836491:C:T
chr1	1:236677880-236678210	rs651100	1:236674058	0.576719	0.00342276	0.163908	0.00746372	0.234669	0.477807	0.585693	0.687166	0.878217	0.97372	2293.23	1.00143	yes	0.00425	0.5	2022	NB-ASE	1:236837358:G:A
chr1	1:236677880-236678210	rs651539	1:236674133	0.600883	0.00337773	0.161293	0.0298052	0.261319	0.506514	0.609248	0.708804	0.886442	0.969846	2280.24	1.00009	yes	0.00375	0.5	2022	NB-ASE	1:236837433:T:C
chr1	1:236677880-236678210	rs651968	1:236674218	0.640763	0.00334966	0.158239	0.156604	0.312073	0.542591	0.648934	0.747297	0.930887	1.015	2231.64	1.00198	yes	0.00175	0.5	2022	NB	1:236837518:A:G
chr1	1:236677880-236678210	rs652100	1:236674313	0.638887	0.00472679	0.167595	0.0162618	0.29679	0.537847	0.648002	0.751156	0.945818	1.02654	1257.15	1.0002	yes	0.00475	0.5	2022	NB	1:236837613:C:T
chr1	1:236677880-236678210	rs653794	1:236674639	0.635434	0.00381551	0.166664	0.0330996	0.278618	0.53862	0.64442	0.747576	0.93048	1.03302	1908	1.00093	yes	0.0035	0.5	2022	NB	1:236837939:A:T
chr1	1:236677880-236678210	rs488275	1:236674850	0.642444	0.00346922	0.161745	0.0767262	0.310467	0.541941	0.651972	0.751979	0.939091	1.01649	2173.68	1.00061	yes	0.00175	0.5	2022	NB	1:236838150:C:T
chr1	1:236677880-236678210	rs664902	1:236674875	0.639493	0.00380984	0.165	0.0397626	0.290641	0.538024	0.650313	0.748397	0.93755	1.02518	1875.66	1.0006	yes	0.0025	0.5	2022	NB	1:236838175:C:T
chr1	1:236677880-236678210	rs1773410	1:236676026	0.567248	0.00380161	0.166585	9.4059e-05	0.186913	0.471173	0.582421	0.678231	0.859568	0.934521	1920.16	1.00105	yes	0.005	0.5	2022	NB-ASE	1:236839326:A:G
chr1	1:236677880-236678210	rs496383	1:236677421	0.635221	0.00295278	0.153987	0.116184	0.319745	0.540842	0.643792	0.736406	0.915589	1.00259	2719.61	0.999941	yes	0.00325	0.5	2022	NB-ASE	1:236840721:C:T
chr1	1:236677880-236678210	rs494365	1:236677684	0.599553	0.00266279	0.152953	0.0893774	0.279082	0.504157	0.607457	0.704031	0.876383	0.972023	3299.45	1.00104	yes	0.0015	0.5	2022	NB-ASE	1:236840984:C:T
chr1	1:236677880-236678210	rs492644	1:236677837	0.695897	0.00236447	0.143849	0.303082	0.412504	0.600947	0.701494	0.791644	0.963713	1.05273	3701.24	0.999696	yes	0	0.498084	2022	NB-ASE	1:236841137:C:G
chr1	1:236677880-236678210	rs580698	1:236677981	0.617794	0.0019711	0.131234	0.275509	0.355848	0.530557	0.619691	0.704986	0.869507	0.943478	4432.79	0.999411	yes	0.00025	0.5	2022	NB-ASE	1:236841281:A:G
chr1	1:236677880-236678210	rs604310	1:236678472	0.614138	0.00294587	0.157557	0.0581096	0.28945	0.51741	0.622524	0.716198	0.905068	0.992225	2860.53	1.00024	yes	0.0015	0.5	2022	NB-ASE	1:236841772:C:T
chr1	1:236677880-236678210	rs511462	1:236679551	0.640997	0.00316389	0.161166	0.135196	0.307858	0.53716	0.651679	0.752885	0.92351	1.01333	2594.8	1.00062	yes	0.00175	0.5	2022	NB	1:236842851:G:A
chr1	1:236677880-236678210	rs631494	1:236679937	0.546363	0.00353417	0.163337	0.0169743	0.1995	0.44822	0.555888	0.657156	0.84305	0.934016	2135.97	1.00032	yes	0.0035	0.5	2022	NB-ASE	1:236843237:T:C
chr1	1:236677880-236678210	rs677628	1:236682019	0.591043	0.00348387	0.165135	0.0132708	0.234889	0.489931	0.603056	0.70201	0.882698	0.97543	2246.76	1.00116	yes	0.00275	0.490909	2022	NB-ASE	1:236845319:C:T
chr1	1:23554127-23554727	rs34671368	1:23554421	0.63173	0.00209989	0.127968	0.261871	0.375675	0.550967	0.634559	0.718909	0.875198	0.941016	3713.69	0.999726	yes	0.00025	0.5	2102	NB-ASE	1:23880912:G:A
chr1	1:23554127-23554727	rs35140318	1:23554514	0.591539	0.00179496	0.126923	0.247647	0.325936	0.509739	0.594545	0.678307	0.827498	0.89367	5000.05	1.00012	yes	0	0.5	2102	NB-ASE	1:23881005:G:A
chr1	1:23727217-23729047	rs573361	1:23727184	0.435477	0.00211142	0.109086	0.104925	0.208792	0.366644	0.440344	0.510325	0.637215	0.693343	2669.28	0.999476	yes	0.00075	0.5	16559	NB-ASE	1:24053674:A:T
chr1	1:23727217-23729047	rs1737362	1:23728310	0.535412	0.00143357	0.0838239	0.312112	0.368518	0.479863	0.537886	0.59151	0.696651	0.755911	3419.01	0.999643	yes	0	0.5	16559	NB-ASE	1:24054800:T:C
chr1	1:23727217-23729047	rs586173	1:23729228	0.516223	0.001549	0.0992411	0.241156	0.316823	0.451067	0.517682	0.581776	0.704819	0.756121	4104.66	0.999319	yes	0	0.5	16559	NB-ASE	1:24055718:G:A
chr1	1:23727217-23729047	rs2492599	1:23731959	0.551887	0.00221503	0.104231	0.272246	0.345985	0.482778	0.553715	0.62288	0.751562	0.810563	2214.31	0.999325	yes	0	0.5	16559	NB	1:24058449:C:T
chr1	1:23835767-23837897	rs7515969	1:23831908	0.430571	0.00233934	0.125771	0.0140321	0.157624	0.357918	0.437287	0.5128	0.660556	0.729928	2890.51	0.999614	yes	0.00225	0.5	12025	NB-ASE	1:24158398:G:A
chr1	1:23835767-23837897	rs12116511	1:23836172	0.423062	0.00164944	0.0928009	0.175338	0.237916	0.362666	0.421578	0.486993	0.601327	0.667171	3165.41	1.00003	yes	0.00025	0.5	12025	NB-ASE	1:24162662:A:G
chr1	1:23835767-23837897	rs11800561	1:23837908	-0.489856	0.00203131	0.11446	-0.779599	-0.706946	-0.565664	-0.489773	-0.413235	-0.264122	-0.181662	3175.07	1.00093	yes	0	0.5	12025	NB-ASE	1:24164398:T:G
chr1	1:241559250-241561900	rs12138459	1:241560315	-0.367981	0.00184919	0.10528	-0.627772	-0.562581	-0.439573	-0.370604	-0.302703	-0.158425	-0.0198084	3241.37	1.00141	yes	0.0025	0.5	17272	NB-ASE	1:241723615:G:A
chr1	1:241559250-241561900	rs12139931	1:241564009	-0.373421	0.00242789	0.116695	-0.662295	-0.58918	-0.450934	-0.377078	-0.302673	-0.123564	-0.00174949	2310.18	0.99984	yes	0.00375	0.5	17272	NB-ASE	1:241727309:T:G
chr1	1:241589850-241592260	rs655970	1:241591534	0.501368	0.00294407	0.131977	0.0227692	0.229687	0.421252	0.505353	0.590777	0.744083	0.816101	2009.55	1.00063	yes	0.00225	0.5	10526	NB-ASE	1:241754836:A:G
chr1	1:241591640-241593350	rs640718	1:241592623	0.686475	0.00287684	0.176014	0.152029	0.32308	0.575691	0.691764	0.802075	1.01656	1.12785	3743.36	0.999605	yes	0.002	0.5	16645	NB-ASE	1:241755925:A:G
chr1	1:241612130-241614080	rs669996	1:241612831	-0.407778	0.0015865	0.0906085	-0.623907	-0.580033	-0.470539	-0.409555	-0.34898	-0.227497	-0.162033	3261.81	0.999413	yes	0.0005	0.5	20344	NB-ASE	1:241776133:T:C
chr1	1:23861127-23867907	rs10799804	1:23866260	0.418819	0.00284177	0.133869	0.0107534	0.115419	0.336879	0.425395	0.507818	0.658797	0.743698	2219.14	1.00012	yes	0.00475	0.499553	25363	NB-ASE	1:24192750:C:T
chr1	1:241810280-241811570	rs72755248	1:241808761	-0.80199	0.00292996	0.201195	-1.33367	-1.19719	-0.936846	-0.802528	-0.665139	-0.424188	-0.294876	4715.3	0.999544	yes	0	0.5	17576	NB-ASE	1:241972063:A:C
chr1	1:241810280-241811570	rs9428524	1:241810954	-1.08915	0.00240356	0.179514	-1.53199	-1.43603	-1.21123	-1.09108	-0.965965	-0.747382	-0.618824	5578.1	0.999227	yes	0	0.5	17576	NB-ASE	1:241974256:C:T
chr1	1:241810280-241811570	rs72755251	1:241811251	-1.27234	0.00318015	0.177191	-1.69785	-1.59837	-1.39179	-1.28252	-1.16756	-0.894454	-0.729643	3104.48	0.999627	yes	0	0.5	17576	NB-ASE	1:241974553:A:G
chr1	1:241964140-241965500	rs1040264	1:241964534	0.418049	0.00267239	0.138482	0.0109259	0.130419	0.329308	0.419813	0.511216	0.68477	0.771354	2685.28	0.999488	yes	0.00325	0.5	9081	NB-ASE	1:242127836:G:A
chr1	1:241964140-241965500	rs1344416	1:241964805	0.372192	0.00257153	0.119471	0.00732422	0.111496	0.296965	0.375611	0.45236	0.592998	0.649484	2158.46	1.00143	yes	0.00375	0.499566	9081	NB-ASE	1:242128107:A:G
chr1	1:241964140-241965500	rs28562633	1:241964954	0.320238	0.00150914	0.100346	0.0173808	0.0923953	0.258139	0.324417	0.385608	0.509089	0.568827	4421.16	1.00009	yes	0.00175	0.5	9081	NB-ASE	1:242128256:T:C
chr1	1:23894637-23898167	rs2501392	1:23889691	0.462048	0.00340168	0.164972	0.00193405	0.0990232	0.361727	0.463776	0.563889	0.789004	0.909166	2351.97	0.999545	yes	0.00425	0.5	64762	NB-ASE	1:24216181:G:C
chr1	1:23894637-23898167	rs2501393	1:23889903	0.468176	0.00271545	0.147296	0.0804155	0.203789	0.369252	0.46106	0.557983	0.787725	0.92111	2942.38	1.00054	yes	0.0005	0.5	64762	NB-ASE	1:24216393:T:G
chr1	1:23894637-23898167	rs2502959	1:23890371	0.478304	0.00258433	0.144128	0.0712646	0.227464	0.383719	0.470986	0.561645	0.787624	0.931938	3110.3	0.999667	yes	0.00175	0.5	64762	NB-ASE	1:24216861:A:C
chr1	1:23894637-23898167	rs4259581	1:23890536	0.472017	0.00290465	0.146907	0.0269427	0.185928	0.378569	0.469928	0.558303	0.78476	0.910676	2557.99	1.0003	yes	0.00175	0.5	64762	NB-ASE	1:24217026:C:T
chr1	1:23894637-23898167	rs4285653	1:23892040	0.463645	0.00237355	0.12511	0.126634	0.218697	0.381914	0.45916	0.546871	0.721366	0.796467	2778.34	1.00121	yes	0.00025	0.5	64762	NB-ASE	1:24218530:C:T
chr1	1:23894637-23898167	rs3003323	1:23892245	0.421254	0.00202479	0.116202	0.112857	0.194548	0.343399	0.420749	0.495889	0.655094	0.737844	3293.6	1.00037	yes	0.001	0.5	64762	NB-ASE	1:24218735:T:G
chr1	1:23894637-23898167	rs4573477	1:23892252	0.409441	0.00207203	0.114734	0.0759784	0.192014	0.334213	0.409247	0.483814	0.633839	0.718682	3066.16	1.00078	yes	0.00075	0.5	64762	NB-ASE	1:24218742:G:A
chr1	1:23894637-23898167	rs3003324	1:23892324	0.408683	0.00196393	0.114459	0.0450152	0.18189	0.336494	0.409285	0.481928	0.630979	0.714087	3396.61	1.00006	yes	0.001	0.5	64762	NB-ASE	1:24218814:T:C
chr1	1:23894637-23898167	rs2501398	1:23892668	0.415522	0.0023519	0.122204	0.0349384	0.181219	0.337665	0.414203	0.495633	0.651519	0.762023	2699.81	1.00038	yes	0.002	0.5	64762	NB-ASE	1:24219158:G:T
chr1	1:23894637-23898167	rs6424128	1:23892752	0.386356	0.00318621	0.129293	0.00353271	0.069443	0.309617	0.390328	0.472177	0.624875	0.707139	1646.64	1.00145	yes	0.0045	0.496994	64762	NB-ASE	1:24219242:C:T
chr1	1:23894637-23898167	rs2501399	1:23893268	0.408353	0.00262153	0.121802	0.0186328	0.171364	0.329632	0.409215	0.486509	0.646887	0.729938	2158.72	1.00043	yes	0.0025	0.5	64762	NB-ASE	1:24219758:C:A
chr1	1:23894637-23898167	rs2501400	1:23893310	0.431724	0.00238807	0.127145	0.0423124	0.184425	0.350605	0.434491	0.513894	0.678526	0.771126	2834.67	1.00213	yes	0.00075	0.5	64762	NB-ASE	1:24219800:C:T
chr1	1:23894637-23898167	rs2502968	1:23893359	0.423717	0.00242679	0.120222	0.0558884	0.197651	0.346226	0.421599	0.501317	0.66358	0.754368	2454.16	1.00037	yes	0.00175	0.5	64762	NB-ASE	1:24219849:A:G
chr1	1:23894637-23898167	rs2501401	1:23893573	0.420107	0.00256372	0.1212	0.0327407	0.176938	0.343855	0.421048	0.497373	0.657015	0.745392	2234.92	1.00156	yes	0.00075	0.5	64762	NB-ASE	1:24220063:A:G
chr1	1:23894637-23898167	rs2502969	1:23893788	0.371317	0.00264293	0.122709	0.00155787	0.0584971	0.298285	0.379364	0.451974	0.595642	0.656877	2155.68	1.00108	yes	0.00475	0.5	64762	NB-ASE	1:24220278:T:C
chr1	1:23894637-23898167	rs2502970	1:23893853	0.400548	0.00274562	0.128478	0.00728435	0.123274	0.323492	0.403324	0.48032	0.655405	0.733846	2189.66	1.00006	yes	0.004	0.5	64762	NB-ASE	1:24220343:A:G
chr1	1:23894637-23898167	rs2501402	1:23893917	0.397819	0.00248443	0.122341	0.0230556	0.160693	0.316325	0.397448	0.475641	0.647254	0.715999	2424.88	1.00065	yes	0.0025	0.5	64762	NB-ASE	1:24220407:G:A
chr1	1:23894637-23898167	rs28735813	1:23895049	-0.447482	0.0027627	0.131531	-0.769772	-0.687393	-0.534206	-0.453937	-0.368106	-0.158658	-0.00822805	2266.69	1.00061	yes	0.0025	0.498837	64762	NB-ASE	1:24221539:A:G
chr1	1:23894637-23898167	rs9424397	1:23895327	0.33353	0.00122976	0.0869826	0.0392299	0.152564	0.280952	0.335839	0.391711	0.49546	0.556078	5002.95	0.999332	yes	0.001	0.5	64762	NB-ASE	1:24221817:G:T
chr1	1:23894637-23898167	rs9424398	1:23895344	0.338482	0.00118745	0.0831623	0.0637361	0.16902	0.287346	0.341704	0.394452	0.493894	0.549864	4904.82	0.999775	yes	0.0005	0.5	64762	NB-ASE	1:24221834:T:G
chr1	1:23894637-23898167	rs12724034	1:23895428	0.325244	0.00151057	0.0936186	0.0195616	0.130232	0.2661	0.328491	0.389402	0.494263	0.546803	3840.96	0.999532	yes	0.00275	0.5	64762	NB-ASE	1:24221918:C:A
chr1	1:23894637-23898167	rs9424399	1:23895445	0.373205	0.00169757	0.100051	0.061471	0.169125	0.309829	0.374623	0.437653	0.562701	0.628179	3473.68	1.00016	yes	0.00075	0.5	64762	NB-ASE	1:24221935:G:A
chr1	1:23894637-23898167	rs2502971	1:23895539	0.367657	0.00153264	0.10035	0.0566531	0.170779	0.303036	0.36837	0.433343	0.565437	0.637582	4287	1.00012	yes	0.00075	0.5	64762	NB-ASE	1:24222029:G:A
chr1	1:23894637-23898167	rs2502972	1:23895619	0.334753	0.00193566	0.103822	0.0043576	0.0894757	0.275002	0.338394	0.402135	0.526911	0.608634	2876.89	1.00016	yes	0.00425	0.5	64762	NB-ASE	1:24222109:C:G
chr1	1:23894637-23898167	rs9424400	1:23895707	0.405778	0.00158353	0.103937	0.134371	0.205624	0.337262	0.403898	0.474056	0.616931	0.689969	4308.17	0.9997	yes	0.0005	0.5	64762	NB-ASE	1:24222197:A:G
chr1	1:23894637-23898167	rs9424338	1:23896245	0.438139	0.00225322	0.116347	0.0723621	0.21118	0.362659	0.436568	0.514449	0.663174	0.736664	2666.23	0.999893	yes	0.00075	0.5	64762	NB-ASE	1:24222735:G:T
chr1	1:23894637-23898167	rs2501404	1:23896281	0.420703	0.00184677	0.11102	0.144598	0.211997	0.34406	0.418799	0.49077	0.642628	0.729595	3613.87	0.999277	yes	0.0005	0.5	64762	NB-ASE	1:24222771:G:A
chr1	1:23894637-23898167	rs3003327	1:23896736	0.412426	0.00170975	0.104319	0.142606	0.208008	0.342025	0.411222	0.478543	0.623763	0.702243	3722.74	0.99958	yes	0	0.499872	64762	NB-ASE	1:24223226:G:A
chr1	1:23894637-23898167	rs3003623	1:23896755	0.42002	0.00165126	0.103213	0.133781	0.222172	0.353387	0.417506	0.486544	0.619655	0.703617	3906.92	1.00067	yes	0.0005	0.499863	64762	NB-ASE	1:24223245:G:A
chr1	1:23894637-23898167	rs2502973	1:23897285	0.392471	0.00159996	0.100383	0.0880027	0.200421	0.327797	0.392365	0.456274	0.59692	0.669176	3936.44	0.99924	yes	0.00025	0.5	64762	NB-ASE	1:24223775:A:T
chr1	1:23894637-23898167	rs2502974	1:23897369	0.389615	0.00133131	0.0953619	0.125783	0.201643	0.328092	0.387923	0.450749	0.577637	0.64136	5130.88	0.999347	yes	0.00075	0.5	64762	NB-ASE	1:24223859:T:G
chr1	1:23898057-23901397	rs61778212	1:23900038	-0.521961	0.00359299	0.154418	-0.927657	-0.813932	-0.621299	-0.525221	-0.425997	-0.203473	-0.0132194	1847.06	1.00241	yes	0.00225	0.497835	17532	NB-ASE	1:24226528:A:G
chr1	1:23898057-23901397	rs61778213	1:23901444	-0.553011	0.00249729	0.154437	-0.967582	-0.850301	-0.654281	-0.549389	-0.452122	-0.246304	-0.106697	3824.38	0.999499	yes	0.00125	0.5	17532	NB-ASE	1:24227934:C:T
chr1	1:242146440-242148010	rs10803017	1:242146479	0.899391	0.00298812	0.156225	0.472951	0.579486	0.794129	0.90279	1.00607	1.19577	1.26514	2733.41	1.00097	yes	0	0.5	7958	NB-ASE	1:242309781:C:G
chr1	1:242146440-242148010	rs10926624	1:242146744	0.939892	0.00263812	0.146111	0.549834	0.643297	0.844027	0.942689	1.04442	1.21421	1.28219	3067.44	1.00064	yes	0	0.5	7958	NB-ASE	1:242310046:G:A
chr1	1:242146440-242148010	rs1595121	1:242147130	1.01026	0.00245805	0.1284	0.660642	0.75042	0.927219	1.01295	1.09833	1.25115	1.31983	2728.64	1.00102	yes	0	0.5	7958	NB-ASE	1:242310432:T:G
chr1	1:242146440-242148010	rs1836768	1:242148188	0.916188	0.00314613	0.171919	0.420431	0.558501	0.80486	0.920374	1.035	1.23195	1.32258	2986.04	1.00049	yes	0	0.5	7958	NB-ASE	1:242311490:A:G
chr1	1:242146440-242148010	rs4658425	1:242149418	0.73976	0.00486856	0.202884	0.0399462	0.309657	0.613029	0.753278	0.879178	1.09315	1.18709	1736.57	1.00191	yes	0.001	0.5	7958	NB-ASE	1:242312720:G:A
chr1	1:242146440-242148010	rs2840605	1:242150257	0.835124	0.00334662	0.184767	0.298463	0.438672	0.721911	0.846522	0.958273	1.16728	1.25234	3048.15	0.999659	yes	0.00025	0.5	7958	NB-ASE	1:242313559:T:C
chr1	1:242146440-242148010	rs1898155	1:242151002	0.943901	0.00461153	0.195788	0.377506	0.527531	0.820034	0.957667	1.07618	1.29432	1.41252	1802.52	1.00199	yes	0.00075	0.5	7958	NB	1:242314304:T:C
chr1	1:242146440-242148010	rs1836766	1:242152336	0.944618	0.00460964	0.192481	0.42564	0.551576	0.818939	0.956131	1.07725	1.29694	1.38876	1743.57	1.00131	yes	0	0.5	7958	NB	1:242315638:T:G
chr1	1:242146440-242148010	rs2840603	1:242152581	0.949578	0.00436645	0.18506	0.407911	0.569041	0.829672	0.955973	1.07795	1.29853	1.38324	1796.25	1.00236	yes	0	0.5	7958	NB	1:242315883:A:C
chr1	1:242187460-242188380	rs12088502	1:242183286	0.755875	0.0037981	0.184902	0.228819	0.38205	0.638427	0.763538	0.880817	1.10301	1.20956	2370.02	0.99947	yes	0.00025	0.5	3896	NB-ASE	1:242346588:A:C
chr1	1:242187460-242188380	rs167585	1:242183643	0.859035	0.00531308	0.214469	0.110802	0.414034	0.730384	0.868037	1.0013	1.25218	1.34812	1629.43	1.00359	yes	0.002	0.5	3896	NB	1:242346945:C:T
chr1	1:242187460-242188380	rs59295263	1:242183889	0.825	0.00475084	0.196815	0.276344	0.4267	0.692042	0.830214	0.959692	1.19533	1.30864	1716.23	1.00059	yes	0	0.5	3896	NB	1:242347191:C:T
chr1	1:242187460-242188380	rs55794024	1:242191745	0.701249	0.00539289	0.214189	0.0150001	0.217984	0.572518	0.710944	0.849464	1.08797	1.19596	1577.43	1.0006	yes	0.00275	0.5	3896	NB	1:242355047:G:C
chr1	1:23909647-23912037	rs9424339	1:23911472	0.514423	0.00260042	0.137977	0.0616643	0.239639	0.428898	0.513658	0.605606	0.783734	0.859431	2815.32	1.00011	yes	0.00175	0.5	9654	NB-ASE	1:24237962:A:T
chr1	1:243101380-243102050	rs2065994	1:243102234	-0.832514	0.00438035	0.235463	-1.39483	-1.27534	-0.989747	-0.840485	-0.682412	-0.365088	-0.107615	2889.53	1.00066	yes	0.0015	0.5	3802	NB-ASE	1:243265536:A:G
chr1	1:243451470-243453180	rs10803143	1:243452287	-0.398069	0.00110529	0.0806838	-0.602351	-0.55085	-0.453586	-0.398929	-0.344419	-0.237043	-0.182724	5328.66	0.999256	yes	0	0.5	11456	NB-ASE	1:243615589:C:T
chr1	1:243642670-243643910	rs12138722	1:243639337	0.428627	0.00230688	0.136143	0.0047283	0.125078	0.346519	0.433851	0.519826	0.674361	0.77297	3482.93	0.999778	yes	0.00425	0.5	5591	NB-ASE	1:243802639:T:A
chr1	1:243642670-243643910	rs4658585	1:243640620	0.436706	0.00240787	0.126756	0.022933	0.184907	0.359044	0.438988	0.523321	0.673558	0.744435	2771.19	1.00192	yes	0.0035	0.5	5591	NB-ASE	1:243803922:G:A
chr1	1:243642670-243643910	rs4658401	1:243640677	0.45536	0.00207188	0.12627	0.127343	0.206834	0.372474	0.458185	0.539924	0.702279	0.767732	3714.25	1.00081	yes	0.001	0.492063	5591	NB-ASE	1:243803979:G:T
chr1	1:243642670-243643910	rs2290753	1:243643136	0.451854	0.00176517	0.0946703	0.194506	0.257095	0.392996	0.454186	0.513513	0.638429	0.694761	2876.42	1.00119	yes	0	0.5	5591	NB-ASE	1:243806438:G:A
chr1	1:243744540-243746230	rs4658590	1:243745494	1.31167	0.00255704	0.134994	0.941083	1.0336	1.22373	1.31631	1.40337	1.56847	1.63939	2787.13	0.999701	yes	0	0.5	4898	NB-ASE	1:243908796:A:T
chr1	1:243744540-243746230	rs1379700	1:243746100	0.942457	0.00311367	0.166079	0.488812	0.598839	0.83685	0.948127	1.05765	1.25779	1.36824	2845	1.00028	yes	0	0.5	4898	NB-ASE	1:243909402:T:C
chr1	1:243744540-243746230	rs11586029	1:243746765	0.899653	0.00360655	0.16711	0.43522	0.555843	0.791804	0.901585	1.0144	1.21225	1.30791	2146.95	0.999703	yes	0	0.5	4898	NB-ASE	1:243910067:C:T
chr1	1:243744540-243746230	rs12125920	1:243748095	0.862068	0.00278071	0.152562	0.456866	0.562178	0.760267	0.86634	0.968759	1.1534	1.24171	3010.1	1.00033	yes	0	0.5	4898	NB-ASE	1:243911397:A:C
chr1	1:244077300-244077830	rs2500488	1:244077146	0.768366	0.00405435	0.221712	0.179652	0.33561	0.620536	0.765493	0.915981	1.20617	1.33268	2990.46	1.00068	yes	0.00175	0.5	2286	NB-ASE	1:244240448:C:T
chr1	1:244077300-244077830	rs6699951	1:244077253	-0.606732	0.00486385	0.219521	-1.13206	-1.02781	-0.752559	-0.610557	-0.468741	-0.0754141	-0.00095118	2037	1.00093	yes	0.005	0.5	2286	NB-ASE	1:244240555:A:G
chr1	1:244213750-244215090	rs7522710	1:244214548	0.265222	0.00133978	0.082091	0.0147255	0.0915372	0.213593	0.267252	0.321895	0.418764	0.457353	3754.23	1.00021	yes	0.0025	0.5	8291	NB-ASE	1:244377850:T:C
chr1	1:244236900-244237890	rs10927175	1:244232890	0.53136	0.00313612	0.151782	0.0158619	0.20568	0.441842	0.539459	0.635624	0.797577	0.882999	2342.37	0.999613	yes	0.00275	0.5	7395	NB-ASE	1:244396192:T:C
chr1	1:244236900-244237890	rs7547173	1:244233737	0.550123	0.00267251	0.150685	0.0231847	0.236042	0.456379	0.560288	0.650268	0.821312	0.899451	3179.1	0.999569	yes	0.00225	0.5	7395	NB-ASE	1:244397039:A:C
chr1	1:244236900-244237890	rs10754818	1:244234659	0.548531	0.00305907	0.160759	0.0125547	0.203626	0.454768	0.559127	0.656042	0.833679	0.919072	2761.7	1.00033	yes	0.0025	0.5	7395	NB-ASE	1:244397961:T:C
chr1	1:244236900-244237890	rs10803191	1:244234833	0.509732	0.00250068	0.152248	0.0160645	0.18874	0.415453	0.516332	0.609447	0.796443	0.875448	3706.69	1.0003	yes	0.0025	0.5	7395	NB-ASE	1:244398135:G:A
chr1	1:244236900-244237890	rs1475555	1:244234902	0.571187	0.00235011	0.156216	0.0655382	0.254313	0.472456	0.574207	0.676533	0.858262	0.95658	4418.48	1.00068	yes	0.001	0.5	7395	NB-ASE	1:244398204:A:G
chr1	1:244236900-244237890	rs10927176	1:244235912	0.526054	0.00256693	0.151557	0.0194177	0.206525	0.431606	0.532949	0.629507	0.802515	0.878033	3485.94	1.00052	yes	0.0025	0.5	7395	NB-ASE	1:244399214:A:T
chr1	1:244236900-244237890	rs1330694	1:244236359	0.598609	0.0019681	0.144733	0.181253	0.301805	0.506453	0.601801	0.697869	0.869675	0.95859	5408.02	0.99986	yes	0.0005	0.5	7395	NB-ASE	1:244399661:G:A
chr1	1:244236900-244237890	rs7548336	1:244237764	0.680118	0.00168123	0.101928	0.399823	0.472008	0.61329	0.684272	0.750228	0.875645	0.941256	3675.63	0.999785	yes	0	0.5	7395	NB-ASE	1:244401066:C:T
chr1	1:244236900-244237890	rs4396109	1:244238419	0.60147	0.00186977	0.14167	0.213017	0.310211	0.508754	0.60768	0.697246	0.868025	0.947775	5740.88	0.999528	yes	0.00025	0.5	7395	NB-ASE	1:244401721:G:T
chr1	1:244236900-244237890	rs4073030	1:244238837	0.586289	0.00209069	0.145111	0.184391	0.290807	0.488638	0.591656	0.684073	0.857702	0.941737	4817.49	0.999149	yes	0.00075	0.5	7395	NB-ASE	1:244402139:G:A
chr1	1:244236900-244237890	rs4073031	1:244239058	0.524719	0.00309078	0.165079	0.0062296	0.167831	0.423692	0.535346	0.637031	0.823253	0.900128	2852.63	1.00217	yes	0.004	0.5	7395	NB-ASE	1:244402360:C:T
chr1	1:244236900-244237890	rs4297276	1:244239805	0.590568	0.00228067	0.156615	0.144701	0.273192	0.489899	0.597192	0.698505	0.879711	0.956219	4715.7	1.00016	yes	0.00075	0.5	7395	NB-ASE	1:244403107:C:T
chr1	1:244236900-244237890	rs7555626	1:244241532	0.635637	0.00210394	0.143168	0.257941	0.349629	0.541265	0.638756	0.735941	0.90229	0.968271	4630.5	0.999326	yes	0	0.5	7395	NB-ASE	1:244404834:A:G
chr1	1:244236900-244237890	rs7513488	1:244242096	0.581432	0.0028878	0.160292	0.053311	0.249588	0.48257	0.589681	0.688058	0.879022	0.970149	3080.99	1.00017	yes	0.00225	0.5	7395	NB-ASE	1:244405398:T:A
chr1	1:244236900-244237890	rs879725	1:244242744	0.668306	0.00181731	0.134247	0.308481	0.3879	0.5826	0.672758	0.757278	0.918441	0.985594	5456.99	1.00042	yes	0	0.5	7395	NB-ASE	1:244406046:C:T
chr1	1:244303580-244305290	rs3102471	1:244301952	0.536958	0.00181205	0.122965	0.190221	0.285443	0.456931	0.538647	0.618646	0.772681	0.850202	4604.94	1.00014	yes	0.00025	0.5	9588	NB-ASE	1:244465254:A:G
chr1	1:244303580-244305290	rs3127471	1:244303064	0.481881	0.00247052	0.129383	0.0620211	0.213345	0.402011	0.487726	0.567625	0.725149	0.789638	2742.7	1.00136	yes	0.0025	0.5	9588	NB-ASE	1:244466366:T:A
chr1	1:244303580-244305290	rs3101477	1:244304776	0.688451	0.0021529	0.127053	0.347269	0.429718	0.604241	0.693507	0.775785	0.924695	0.992217	3482.76	1.00046	yes	0	0.5	9588	NB-ASE	1:244468078:T:C
chr1	1:244303580-244305290	rs2840071	1:244306646	0.526256	0.00217372	0.122249	0.191156	0.283202	0.448581	0.528908	0.611642	0.754779	0.836306	3162.89	1.00027	yes	0.0005	0.5	9588	NB-ASE	1:244469948:A:G
chr1	1:244303580-244305290	rs3102468	1:244307103	0.488238	0.00212238	0.12106	0.150677	0.239985	0.412496	0.493859	0.567417	0.717313	0.794918	3253.52	0.999432	yes	0.001	0.5	9588	NB-ASE	1:244470405:A:C
chr1	1:244303580-244305290	rs3101479	1:244308152	0.507253	0.00254655	0.133246	0.0354601	0.236615	0.425756	0.513856	0.598228	0.751352	0.821167	2737.83	0.999482	yes	0.002	0.5	9588	NB-ASE	1:244471454:A:G
chr1	1:244303580-244305290	rs3101480	1:244308544	0.466078	0.00221945	0.132979	0.0107296	0.190522	0.386215	0.474322	0.555631	0.70383	0.765709	3589.85	1.00027	yes	0.00375	0.5	9588	NB-ASE	1:244471846:A:G
chr1	1:244353030-244354870	rs10927202	1:244353032	0.609845	0.0037254	0.140907	0.084639	0.320172	0.523465	0.616054	0.703759	0.86514	0.940375	1430.59	1.00125	yes	0.001	0.5	22750	NB-ASE	1:244516334:A:C
chr1	1:244353030-244354870	rs10927203	1:244353652	-0.460556	0.00197316	0.122267	-0.760333	-0.693111	-0.541522	-0.464307	-0.384353	-0.209509	-0.0779126	3839.69	1.0004	yes	0.00075	0.5	22750	NB-ASE	1:244516954:T:C
chr1	1:244353030-244354870	rs4658633	1:244353936	0.6045	0.00133469	0.092119	0.32167	0.41352	0.547838	0.606212	0.667618	0.776121	0.824612	4763.61	0.999481	yes	0	0.5	22750	NB-ASE	1:244517238:A:G
chr1	1:244353030-244354870	rs10803200	1:244354442	-0.557635	0.00255643	0.135055	-0.918444	-0.812348	-0.648585	-0.557501	-0.469896	-0.290947	-0.191595	2790.96	1.00122	yes	0.0005	0.5	22750	NB-ASE	1:244517744:C:T
chr1	1:244353030-244354870	rs7534155	1:244354490	-0.546944	0.00261058	0.141594	-0.894287	-0.824343	-0.643485	-0.546152	-0.451172	-0.273009	-0.175246	2941.81	0.999993	yes	0.00025	0.499289	22750	NB-ASE	1:244517792:A:G
chr1	1:244353030-244354870	rs7536530	1:244354500	-0.545931	0.00238969	0.133153	-0.873859	-0.796373	-0.637095	-0.548118	-0.458534	-0.277254	-0.186551	3104.72	1.00127	yes	0	0.499285	22750	NB-ASE	1:244517802:T:C
chr1	1:244353030-244354870	rs10803201	1:244354504	-0.549953	0.0029819	0.142599	-0.893005	-0.804306	-0.645313	-0.553607	-0.463929	-0.253441	-0.0245859	2286.89	1.0015	yes	0.0035	0.499297	22750	NB-ASE	1:244517806:C:A
chr1	1:24188987-24191117	rs1538633	1:24190200	-0.289354	0.00122002	0.0767701	-0.471568	-0.436951	-0.339406	-0.291189	-0.240322	-0.136886	-0.0460476	3959.6	1.00048	yes	0	0.5	35511	NB-ASE	1:24516690:G:A
chr1	1:245480510-245481350	rs1538471	1:245478917	0.482495	0.0037327	0.151931	0.00231859	0.172021	0.386095	0.488647	0.581682	0.771052	0.857681	1656.71	1.00033	yes	0.00475	0.5	4650	NB	1:245642219:T:C
chr1	1:245480510-245481350	rs7552845	1:245480312	0.447554	0.00324044	0.145512	0.00219158	0.133231	0.357969	0.452771	0.544562	0.715226	0.803604	2016.45	1	yes	0.0035	0.5	4650	NB-ASE	1:245643614:C:T
chr1	1:24294357-24295157	rs1572786	1:24289804	0.758914	0.00238229	0.136917	0.3771	0.473842	0.672218	0.764267	0.84823	1.0224	1.10803	3303.13	0.999739	yes	0	0.5	3550	NB-ASE	1:24616294:T:C
chr1	1:24294357-24295157	rs7534203	1:24290492	0.791682	0.00308195	0.133807	0.436604	0.521616	0.702368	0.793913	0.883368	1.04639	1.13487	1884.98	1.00205	yes	0	0.5	3550	NB	1:24616982:G:A
chr1	1:24294357-24295157	rs7543087	1:24290513	0.785856	0.00332206	0.137791	0.394661	0.500979	0.699455	0.794538	0.878468	1.04584	1.13022	1720.39	1.00273	yes	0	0.5	3550	NB	1:24617003:C:T
chr1	1:24294357-24295157	rs12128999	1:24290767	0.785223	0.00305005	0.136372	0.424626	0.499854	0.69553	0.788294	0.88093	1.03681	1.12911	1999.13	1.00034	yes	0	0.5	3550	NB	1:24617257:T:C
chr1	1:24294357-24295157	rs11249069	1:24291098	0.732181	0.00172897	0.135215	0.364395	0.458366	0.644815	0.736085	0.825627	0.98218	1.06108	6116.13	0.999164	yes	0.00025	0.5	3550	NB-ASE	1:24617588:G:A
chr1	1:24294357-24295157	rs11249070	1:24291433	0.792034	0.00322355	0.133721	0.438063	0.512821	0.703232	0.796286	0.883498	1.03766	1.11955	1720.81	1.00028	yes	0	0.5	3550	NB	1:24617923:G:C
chr1	1:24294357-24295157	rs11249071	1:24291454	0.790279	0.00318808	0.134235	0.438339	0.520532	0.702512	0.79222	0.878759	1.04945	1.12236	1772.84	1.00036	yes	0	0.5	3550	NB	1:24617944:A:G
chr1	1:24294357-24295157	rs12563854	1:24291499	0.790444	0.00311725	0.13698	0.404499	0.513742	0.699769	0.795656	0.883768	1.04782	1.10575	1930.95	1.00003	yes	0	0.5	3550	NB	1:24617989:G:A
chr1	1:24294357-24295157	rs6693254	1:24291524	0.793767	0.00302176	0.131181	0.417343	0.533686	0.706862	0.797909	0.885342	1.04028	1.10653	1884.6	1.00017	yes	0	0.5	3550	NB	1:24618014:C:A
chr1	1:24294357-24295157	rs4648960	1:24292115	0.710016	0.00215926	0.134266	0.321533	0.436393	0.622896	0.716391	0.801055	0.953597	1.03039	3866.53	1.00049	yes	0	0.5	3550	NB-ASE	1:24618605:G:T
chr1	1:24294357-24295157	rs4648962	1:24292389	0.79418	0.00293608	0.131102	0.431876	0.527689	0.706692	0.795113	0.886667	1.04285	1.10001	1993.82	1.00218	yes	0	0.5	3550	NB	1:24618879:T:G
chr1	1:24294357-24295157	rs4648963	1:24292392	0.793601	0.0030435	0.134997	0.426204	0.517839	0.70681	0.796128	0.882277	1.05851	1.13681	1967.44	1.00227	yes	0	0.5	3550	NB	1:24618882:T:C
chr1	1:24294357-24295157	rs4648964	1:24292477	0.78637	0.00333664	0.136358	0.393412	0.496351	0.700687	0.790503	0.878469	1.03958	1.10606	1670.1	1.00192	yes	0	0.5	3550	NB	1:24618967:C:T
chr1	1:24294357-24295157	rs61241247	1:24292626	0.792011	0.00306654	0.138127	0.42191	0.51188	0.702665	0.793365	0.883985	1.05871	1.15882	2028.9	1.00253	yes	0	0.5	3550	NB	1:24619116:C:T
chr1	1:24294357-24295157	rs59562529	1:24292658	0.786879	0.00353666	0.136136	0.42208	0.509033	0.699387	0.788742	0.880765	1.04007	1.12101	1481.71	1.00092	yes	0	0.5	3550	NB	1:24619148:T:C
chr1	1:24294357-24295157	rs57355985	1:24292678	0.788877	0.00316735	0.137197	0.40912	0.508798	0.697987	0.793514	0.883403	1.04412	1.129	1876.27	1.00061	yes	0	0.5	3550	NB	1:24619168:G:A
chr1	1:24294357-24295157	rs12125771	1:24292732	0.79289	0.00334583	0.136452	0.408484	0.523001	0.703473	0.793906	0.885348	1.05822	1.14744	1663.22	1.00257	yes	0	0.5	3550	NB	1:24619222:G:A
chr1	1:24294357-24295157	rs12128744	1:24292912	0.786932	0.00329406	0.137569	0.422997	0.502635	0.696418	0.791851	0.88262	1.04187	1.12149	1744.12	1.00176	yes	0	0.5	3550	NB	1:24619402:C:T
chr1	1:24294357-24295157	rs12128748	1:24292942	0.78784	0.00298662	0.133496	0.419117	0.521265	0.69747	0.792005	0.879005	1.04815	1.13368	1997.92	1.00051	yes	0	0.5	3550	NB	1:24619432:C:T
chr1	1:24294357-24295157	rs11806019	1:24293357	0.738359	0.00175492	0.132362	0.372449	0.471737	0.650578	0.741853	0.826657	0.989243	1.0587	5688.68	0.999692	yes	0	0.5	3550	NB-ASE	1:24619847:T:C
chr1	1:24294357-24295157	rs61772761	1:24293408	0.769263	0.00164129	0.130501	0.418132	0.508361	0.68242	0.771349	0.858051	1.02342	1.09658	6322.07	0.999504	yes	0	0.5	3550	NB-ASE	1:24619898:A:G
chr1	1:24294357-24295157	rs11805620	1:24293443	0.780148	0.00173707	0.133296	0.418901	0.503392	0.694777	0.784782	0.872687	1.03353	1.11354	5888.4	0.999383	yes	0	0.5	3550	NB-ASE	1:24619933:A:G
chr1	1:24294357-24295157	rs4648965	1:24293941	0.743341	0.00224009	0.138393	0.348592	0.449254	0.653423	0.74984	0.838006	1.00715	1.07276	3816.8	1.00008	yes	0	0.5	3550	NB-ASE	1:24620431:A:G
chr1	1:24294357-24295157	rs6656800	1:24294051	0.808377	0.00206223	0.129392	0.45325	0.552094	0.723233	0.812732	0.895568	1.05267	1.12978	3936.75	0.999524	yes	0	0.5	3550	NB-ASE	1:24620541:A:G
chr1	1:24294357-24295157	rs6691168	1:24294127	0.809063	0.00214547	0.128408	0.453568	0.555626	0.727962	0.809341	0.894117	1.0488	1.13326	3582.13	0.999442	yes	0	0.5	3550	NB-ASE	1:24620617:G:A
chr1	1:24294357-24295157	rs6657018	1:24294219	0.744105	0.00207684	0.129091	0.372791	0.488666	0.660838	0.748818	0.829208	0.993191	1.09209	3863.51	1.00165	yes	0	0.5	3550	NB-ASE	1:24620709:A:G
[truncated: 33,186 more rows]
