# Supplementary material for: Genetic coupling of enhancer activity and connectivity in gene expression control
Source: Nat Commun. 2025 Jan 27;16:970. doi: 10.1038/s41467-025-55900-3 (PMC11772589; doi:10.1038/s41467-025-55900-3)
Supplement: Supplementary file 12 — Supplementary Data 9 [file 41467_2025_55900_MOESM12_ESM.xlsx]

## Sheet: Legend
BaseQTL results for eQTL detection based on RNA-seq data
chrom	Chromosome
rsid	SNP rsid
Ensembl Gene ID	Ensemble Gene ID
Source	Source of evidence (DNA or RNA)
Log mean aFC	eQTL effect expressed as log mean allelic fold change
SE mean	Monte Carlo standard error to assess model performance
SD	QTL posterior standard deviation
log2 aFC 0.5%-99.5%	Credible intervals of log2 aFC
log2 aFC d	When eQTL effect is significant is the distance from the closest quantile (0.5% or 99.5%) to the null. When eQTl effect is not significant is the width of the credible interval
Effective sample size	Effective sample size
Rhat	The Rhat statistic (indicates potential estimation issues if above 1.1)
Model	Trec (Total Read Count) accounting for differences across individuals, or Trec-ACE accounting for differences both within and across individuals
No. of heterozygotes	The number of heterozygous individuals
No. SNPs for ASE, EAP for rSNP, no. exonic SNPs	Parameters used in the within-individual effect estimation accounting for unknown phase
Posterior exclusion probability	Posterior exclusion probability based on 4000 posterior draws. Gives the proportion of posterior draws of opposite sign to the posterior mean
BaseQTL SNP hg19	SNP chromosome : position on hg19 : alleles
BaseQTL SNP pos hg38	SNP chromosome : position on hg38
Significant at 99% CI	“No” if 0 falls within 99% of the QTL effect posterior distribution, “yes” otherwise
AI estimate	Allelic imbalance estimate for reference bias correction (0.5 indicates no bias)

## Sheet: All BaseQTL RNA results
chrom	rsid	Ensembl Gene ID	Source	Log mean aFC	SE mean	SD	log2 aFC 0.5%	log2 aFC 2.5%	log2 aFC 25%	log2 aFC 50%	log2 aFC 75%	log2 aFC 97.5%	log2 aFC 99.5%	log2 aFC d	Effective sample size	Rhat	Model	No. of heterozygotes	No. SNPs for ASE	EAF for rSNP	No. exonic SNPs	Posterior exclusion probability	BaseQTL SNP hg19	BaseQTL SNP pos hg38	Significant at 99% CI	AI estimate
chr1	rs72649191	ENSG00000158825	dna	0.715735	0.00172508	0.114816	0.411474	0.482795	0.640637	0.718461	0.793039	0.939437	1.00967	0.411474	4429.82	1.00009	trec-ase	7	7	0.107356	3	0	1:20924330:A:G	1:20597837	yes	0.490823
chr1	rs35182793	ENSG00000158825	dna	0.714259	0.00197459	0.118495	0.3933	0.474873	0.634961	0.716236	0.793486	0.934773	0.997679	0.3933	3601.21	1.00121	trec-ase	7	7	0.107356	3	0	1:20924455:G:C	1:20597962	yes	0.490823
chr1	rs142482928	ENSG00000158825	dna	0.729416	0.00178919	0.11001	0.43221	0.50704	0.659024	0.728969	0.801435	0.944472	1.01309	0.43221	3780.5	1.00072	trec-ase	8	8	0.107356	3	0	1:20926051:A:G	1:20599558	yes	0.490823
chr1	rs72649199	ENSG00000158825	dna	0.729047	0.0016639	0.105819	0.446902	0.515291	0.660443	0.732465	0.799851	0.929875	0.996125	0.446902	4044.59	0.99998	trec-ase	8	8	0.107356	3	0	1:20927013:C:A	1:20600520	yes	0.490823
chr1	rs72649200	ENSG00000158825	dna	0.730986	0.00161488	0.104283	0.457487	0.524013	0.660042	0.730453	0.80251	0.933153	0.995696	0.457487	4170.11	0.999713	trec-ase	8	8	0.107356	3	0	1:20927176:G:A	1:20600683	yes	0.490823
chr1	rs2320237	ENSG00000158825	dna	0.731421	0.00174411	0.108094	0.431878	0.515898	0.658847	0.732851	0.805325	0.938871	1.00576	0.431878	3841.1	0.999592	trec-ase	8	8	0.107356	3	0	1:20927657:C:A	1:20601164	yes	0.490823
chr1	rs4655226	ENSG00000158825	dna	0.728022	0.00166295	0.108783	0.445478	0.507671	0.655435	0.730508	0.802562	0.933524	0.991851	0.445478	4279.18	0.999829	trec-ase	8	8	0.107356	3	0	1:20928284:C:T	1:20601791	yes	0.490823
chr1	rs34840123	ENSG00000158825	dna	0.734972	0.00169933	0.105361	0.448017	0.527287	0.665375	0.735826	0.806827	0.934254	0.999007	0.448017	3844.15	0.999942	trec-ase	8	8	0.107356	3	0	1:20930228:A:G	1:20603735	yes	0.490823
chr1	rs72650810	ENSG00000158825	dna	0.733296	0.0015569	0.103947	0.45314	0.52374	0.666005	0.73726	0.802252	0.933652	1.01807	0.45314	4457.63	0.999743	trec-ase	8	8	0.107356	3	0	1:20933592:G:A	1:20607099	yes	0.490823
chr1	rs72650813	ENSG00000158825	dna	0.732573	0.00160731	0.105229	0.449695	0.518622	0.662473	0.731065	0.80347	0.934293	1.01281	0.449695	4286.15	1.00101	trec-ase	8	8	0.106362	3	0	1:20935986:A:T	1:20609493	yes	0.490823
chr1	rs72650818	ENSG00000158825	dna	0.735108	0.00171055	0.105819	0.461969	0.530892	0.662207	0.737083	0.806575	0.941485	1.01838	0.461969	3826.98	1.00013	trec-ase	8	8	0.104374	3	0	1:20936645:G:A	1:20610152	yes	0.490823
chr1	rs116273158	ENSG00000158825	dna	0.73118	0.0016935	0.106718	0.462388	0.517498	0.660944	0.733575	0.804893	0.935743	1.00242	0.462388	3971.01	0.999254	trec-ase	8	8	0.104374	3	0	1:20937636:G:C	1:20611143	yes	0.490823
chr1	rs6679821	ENSG00000158825	dna	0.732281	0.00165847	0.108937	0.447051	0.519228	0.657002	0.732574	0.805939	0.943644	1.01715	0.447051	4314.61	0.999854	trec-ase	8	8	0.102386	3	0	1:20941516:G:T	1:20615023	yes	0.490823
chr1	rs79884323	ENSG00000158825	dna	0.731303	0.00151454	0.108098	0.439782	0.518067	0.658724	0.731985	0.803593	0.940631	1.008	0.439782	5094.19	0.999652	trec-ase	8	8	0.102386	3	0	1:20948537:A:G	1:20622044	yes	0.490823
chr1	rs1892345	ENSG00000158825	dna	-0.66507	0.00176267	0.127416	-0.975633	-0.911787	-0.749572	-0.665455	-0.582443	-0.409773	-0.315737	0.315737	5225.21	0.999834	trec-ase	7	7	0.897614	3	0	1:20957053:T:A	1:20630560	yes	0.490823
chr1	rs2320392	ENSG00000158825	dna	-0.666691	0.00234793	0.131861	-0.974821	-0.917096	-0.754116	-0.670397	-0.583947	-0.398903	-0.229114	0.229114	3154.01	1.00025	trec-ase	7	7	0.897614	3	0.00025	1:20958024:C:T	1:20631531	yes	0.490823
chr1	rs7541234	ENSG00000158825	dna	0.728414	0.00176792	0.105853	0.44388	0.509328	0.65758	0.729662	0.799988	0.929469	0.989265	0.44388	3584.97	0.999708	trec-ase	8	8	0.101392	3	0	1:20960928:C:T	1:20634435	yes	0.490823
chr1	rs35731336	ENSG00000158825	dna	0.730272	0.00171342	0.108994	0.447178	0.511825	0.657057	0.73153	0.804181	0.937761	1.01058	0.447178	4046.46	0.999258	trec-ase	8	8	0.101392	3	0	1:20961551:G:A	1:20635058	yes	0.490823
chr1	rs2320394	ENSG00000158825	dna	-0.660711	0.00188618	0.130066	-0.991572	-0.911207	-0.747018	-0.6647	-0.577857	-0.400768	-0.303242	0.303242	4755.09	0.999755	trec-ase	7	7	0.897614	3	0.00075	1:20962402:A:G	1:20635909	yes	0.490823
chr1	rs3102071	ENSG00000158825	dna	-0.713872	0.00188939	0.109265	-0.993291	-0.916378	-0.788621	-0.715339	-0.641249	-0.495268	-0.425942	0.425942	3344.4	1.00021	trec-ase	8	8	0.897614	3	0	1:20968011:A:G	1:20641518	yes	0.490823
chr1	rs513414	ENSG00000158825	rna	-0.711971	0.00169254	0.106465	-0.982927	-0.918	-0.786725	-0.713281	-0.641765	-0.497312	-0.414694	0.414694	3956.71	0.999806	trec-ase	8	8	0.897614	3	0	1:20977365:C:G	1:20650872	yes	0.490823
chr1	rs10908491	ENSG00000198715	dna	-0.963903	0.0126822	0.221437	-1.4503	-1.33543	-1.10325	-0.978248	-0.847629	-0.486273	-0.0219603	0.0219603	304.868	1.01291	trec-ase	7	3	0.485089	3	0.0025	1:156208230:A:G	1:156238439	yes	0.259615
chr10	rs7082101	ENSG00000107796	dna	-1.37938	0.00536902	0.277635	-2.0599	-1.90831	-1.56519	-1.38523	-1.198	-0.816463	-0.63895	0.63895	2673.99	0.999838	trec	9		0.430417		0	10:90741615:C:A	10:88981858	yes
chr10	rs7069841	ENSG00000107796	dna	-1.36458	0.00533681	0.276022	-2.06212	-1.8941	-1.54663	-1.37413	-1.18205	-0.820917	-0.62156	0.62156	2675	1.00005	trec	9		0.430417		0	10:90741955:T:C	10:88982198	yes
chr10	rs7082720	ENSG00000107796	dna	-1.36709	0.00465482	0.262109	-2.04179	-1.8688	-1.54804	-1.37222	-1.19297	-0.843583	-0.685066	0.685066	3170.72	0.999814	trec	9		0.430417		0	10:90742049:C:T	10:88982292	yes
chr10	rs7910660	ENSG00000107796	dna	-1.43168	0.00459796	0.248561	-2.05721	-1.90948	-1.60131	-1.43577	-1.25984	-0.941465	-0.769158	0.769158	2922.37	1.00073	trec	10		0.430417		0	10:90743197:G:A	10:88983440	yes
chr10	rs7910825	ENSG00000107796	dna	-1.43465	0.00450631	0.24915	-2.02044	-1.89769	-1.60868	-1.44259	-1.26979	-0.931472	-0.75778	0.75778	3056.89	0.999449	trec	10		0.430417		0	10:90743341:G:A	10:88983584	yes
chr10	rs1926201	ENSG00000107796	dna	-1.42718	0.00492148	0.250318	-2.05121	-1.90764	-1.59699	-1.43181	-1.26297	-0.908341	-0.768721	0.768721	2586.97	1.00022	trec	10		0.431412		0	10:90746360:G:C	10:88986603	yes
chr10	rs1926200	ENSG00000107796	dna	-1.42513	0.00459919	0.244197	-2.04232	-1.89407	-1.59195	-1.42556	-1.269	-0.922189	-0.766174	0.766174	2819.16	1.00076	trec	10		0.430417		0	10:90746533:G:A	10:88986776	yes
chr10	rs1926199	ENSG00000107796	dna	-1.4278	0.00449429	0.249387	-2.06879	-1.92494	-1.59295	-1.42363	-1.26054	-0.947111	-0.772182	0.772182	3079.12	1.00005	trec	10		0.430417		0	10:90746660:G:T	10:88986903	yes
chr10	rs7914490	ENSG00000107796	dna	-1.43384	0.00437435	0.234391	-2.04598	-1.89135	-1.59505	-1.42954	-1.27469	-0.971256	-0.830026	0.830026	2871.13	0.999951	trec	10		0.430417		0	10:90747447:A:G	10:88987690	yes
chr10	rs1926197	ENSG00000107796	dna	-1.43003	0.00462831	0.245873	-2.05393	-1.91508	-1.5985	-1.42837	-1.26409	-0.935911	-0.75745	0.75745	2822.12	1.00052	trec	10		0.430417		0	10:90748626:A:G	10:88988869	yes
chr10	rs1800682	ENSG00000107796	dna	-1.46632	0.00450417	0.238745	-2.08792	-1.92842	-1.62815	-1.46735	-1.30544	-1.00891	-0.823995	0.823995	2809.55	0.999763	trec	16		0.431412		0	10:90749963:A:G	10:88990206	yes
chr11	rs6485495	ENSG00000110455	dna	1.03379	0.00280548	0.206936	0.512644	0.63503	0.888711	1.03666	1.17443	1.44227	1.55569	0.512644	5440.76	0.999339	trec-ase	18	14	0.688867	7	0	11:44113563:G:A	11:44092013	yes	0.409091
chr12	rs705699	ENSG00000197728	dna	1.78953	0.00287653	0.141223	1.32949	1.47863	1.70934	1.79982	1.88659	2.03532	2.11291	1.32949	2410.3	1.00005	trec-ase	4	3	0.389662	3	0	12:56384804:G:A	12:55991020	yes	0.485671
chr12	rs705700	ENSG00000197728	dna	1.60435	0.0024118	0.13276	1.16964	1.3153	1.5262	1.61377	1.69881	1.8279	1.90178	1.16964	3030.08	1.00025	trec-ase	14	11	0.394632	3	0	12:56389293:T:C	12:55995509	yes	0.485671
chr12	rs1081975	ENSG00000197728	dna	1.79403	0.00263688	0.139849	1.35918	1.4837	1.71136	1.80641	1.88729	2.03714	2.11751	1.35918	2812.78	0.999592	trec-ase	4	3	0.394632	3	0	12:56393337:C:G	12:55999553	yes	0.485671
chr12	rs773125	ENSG00000197728	dna	1.90422	0.00205819	0.0984518	1.61696	1.6937	1.84333	1.91029	1.96909	2.08489	2.14429	1.61696	2288.1	1.00264	trec	3		0.388668	NA	0	12:56394954:A:G	12:56001170	yes
chr12	rs10876864	ENSG00000139531	dna	0.560459	0.00174418	0.0871153	0.334578	0.392233	0.500888	0.561563	0.61642	0.740565	0.783166	0.334578	2494.64	1.00111	trec	13		0.591451		0	12:56401085:G:A	12:56007301	yes
chr12	rs11171739	ENSG00000139531	dna	0.553555	0.00182118	0.0881459	0.322369	0.377654	0.495306	0.552571	0.613608	0.727003	0.788471	0.322369	2342.6	1.00084	trec	13		0.585487		0	12:56470625:C:T	12:56076841	yes
chr12	rs249145	ENSG00000180263	dna	-0.627005	0.0021222	0.128223	-0.969451	-0.876727	-0.713374	-0.628811	-0.545317	-0.367418	-0.282286	0.282286	3650.55	0.999955	trec-ase	8	5	0.147117	10	0	12:95443034:G:C	12:95049258	yes	0.384276
chr12	rs117183946	ENSG00000180263	dna	-0.624019	0.00435724	0.133338	-0.941817	-0.872655	-0.711864	-0.626635	-0.542507	-0.36689	-0.106658	0.106658	936.448	1.00114	trec-ase	8	5	0.147117	10	0	12:95466898:C:T	12:95073122	yes	0.384276
chr12	rs3794256	ENSG00000180263	dna	-0.622161	0.00449464	0.136897	-0.947841	-0.872999	-0.713772	-0.625067	-0.538194	-0.356114	-0.0607195	0.0607195	927.682	1.00502	trec-ase	8	5	0.148111	10	0.00075	12:95482533:G:A	12:95088757	yes	0.384276
chr12	rs12303256	ENSG00000180263	dna	-0.626591	0.00264138	0.132082	-0.938513	-0.871065	-0.715489	-0.631436	-0.542881	-0.365987	-0.188208	0.188208	2500.5	1.00094	trec-ase	8	5	0.148111	10	0.00025	12:95490101:G:A	12:95096325	yes	0.384276
chr13	rs9526567	ENSG00000136144	dna	0.837431	0.00176285	0.116409	0.54274	0.612326	0.758853	0.837734	0.913781	1.06678	1.14298	0.54274	4360.54	0.999314	trec-ase	18	18	0.517893	14	0	13:50093452:G:A	13:49519316	yes	0.32893
chr13	rs9526568	ENSG00000136144	rna	0.824307	0.00956255	0.181619	0.033016	0.472361	0.722498	0.831392	0.940801	1.14913	1.26413	0.033016	360.723	1.0104	trec-ase	10	10	0.517893	14	0.00175	13:50095443:A:G	13:49521307	yes	0.32893
chr13	rs7337503	ENSG00000136144	dna	0.841082	0.00212391	0.122663	0.51865	0.602141	0.758864	0.843139	0.921117	1.07879	1.15104	0.51865	3335.47	1.00004	trec-ase	17	17	0.518887	14	0	13:50098703:C:T	13:49524567	yes	0.32893
chr13	rs7337344	ENSG00000136144	dna	0.844752	0.00179958	0.122106	0.524354	0.601814	0.767444	0.847997	0.922535	1.08463	1.16728	0.524354	4603.97	1.00016	trec-ase	17	17	0.518887	14	0	13:50098704:A:G	13:49524568	yes	0.32893
chr13	rs7337718	ENSG00000136144	dna	0.830685	0.00172826	0.11825	0.516347	0.597033	0.751818	0.832488	0.913081	1.05334	1.12703	0.516347	4681.49	1.00051	trec-ase	18	18	0.518887	14	0	13:50098902:A:G	13:49524766	yes	0.32893
chr13	rs7139494	ENSG00000136144	dna	0.830644	0.00178877	0.12202	0.506781	0.586544	0.750637	0.832074	0.913214	1.06692	1.1394	0.506781	4653.21	1.00127	trec-ase	18	18	0.518887	14	0	13:50098966:T:C	13:49524830	yes	0.32893
chr13	rs7339167	ENSG00000136144	dna	0.825197	0.00221498	0.119287	0.499608	0.586056	0.746972	0.824026	0.902492	1.06068	1.13882	0.499608	2900.35	1.00008	trec-ase	18	18	0.518887	14	0	13:50099328:G:A	13:49525192	yes	0.32893
chr13	rs4942836	ENSG00000136144	dna	0.827191	0.00179589	0.121206	0.491884	0.579423	0.747899	0.829349	0.908432	1.05865	1.1258	0.491884	4555.03	0.999664	trec-ase	18	18	0.518887	14	0	13:50099540:C:T	13:49525404	yes	0.32893
chr13	rs7323493	ENSG00000136144	dna	0.825493	0.00203534	0.121044	0.493451	0.581622	0.747642	0.824737	0.908249	1.06024	1.13305	0.493451	3536.82	1.00122	trec-ase	18	18	0.518887	14	0	13:50100389:T:C	13:49526253	yes	0.32893
chr13	rs7991031	ENSG00000136144	dna	0.812209	0.00184352	0.121917	0.495511	0.566482	0.731147	0.812939	0.895098	1.0413	1.12211	0.495511	4373.53	0.999548	trec-ase	18	18	0.525845	14	0	13:50100898:A:G	13:49526762	yes	0.32893
chr13	rs2980	ENSG00000136144	dna	0.828532	0.00181628	0.120971	0.488607	0.58879	0.750198	0.828915	0.910179	1.06479	1.13717	0.488607	4436.05	0.99985	trec-ase	18	18	0.525845	14	0	13:50101073:C:T	13:49526937	yes	0.32893
chr13	rs2981	ENSG00000136144	dna	0.828671	0.00167524	0.118706	0.522392	0.59277	0.748349	0.828854	0.912359	1.05811	1.12392	0.522392	5021.04	0.999417	trec-ase	18	18	0.525845	14	0	13:50101094:G:A	13:49526958	yes	0.32893
chr13	rs17073051	ENSG00000136144	dna	0.830815	0.00181371	0.119868	0.513455	0.590662	0.752929	0.83274	0.910558	1.05805	1.14555	0.513455	4367.92	0.999448	trec-ase	18	18	0.524851	14	0	13:50101159:G:A	13:49527023	yes	0.32893
chr13	rs7996994	ENSG00000136144	dna	0.939115	0.00177004	0.111457	0.638641	0.713906	0.866029	0.940417	1.01505	1.14816	1.22429	0.638641	3965.05	0.99924	trec-ase	16	16	0.516899	14	0	13:50101654:A:T	13:49527518	yes	0.32893
chr13	rs9535254	ENSG00000136144	dna	0.937433	0.00162614	0.115745	0.649716	0.70924	0.858883	0.936322	1.0157	1.16664	1.23443	0.649716	5066.27	0.999222	trec-ase	16	16	0.517893	14	0	13:50102372:T:A	13:49528236	yes	0.32893
chr13	rs1046295	ENSG00000136144	rna	0.975045	0.00123334	0.102014	0.697285	0.767745	0.908702	0.976486	1.04314	1.17427	1.2293	0.697285	6841.5	1.00021	trec-ase	18	18	0.517893	14	0	13:50102810:G:A	13:49528674	yes	0.32893
chr13	rs3033	ENSG00000136144	rna	0.973838	0.00140689	0.101941	0.696401	0.7718	0.908788	0.974846	1.04099	1.17263	1.2349	0.696401	5250.28	0.999256	trec-ase	18	18	0.517893	14	0	13:50102992:T:C	13:49528856	yes	0.32893
chr13	rs3829366	ENSG00000136144	dna	0.941807	0.0018621	0.114499	0.645776	0.718072	0.865408	0.942941	1.01889	1.1671	1.24267	0.645776	3780.91	0.999512	trec-ase	16	16	0.517893	14	0	13:50103411:T:A	13:49529275	yes	0.32893
chr13	rs7323716	ENSG00000136144	dna	0.935664	0.00154348	0.111485	0.644019	0.717883	0.859391	0.936739	1.01215	1.14815	1.22283	0.644019	5217.07	0.999339	trec-ase	16	16	0.517893	14	0	13:50103612:C:T	13:49529476	yes	0.32893
chr13	rs6561534	ENSG00000136144	dna	0.937373	0.00199357	0.111355	0.638372	0.717824	0.860735	0.940875	1.01263	1.15017	1.21162	0.638372	3119.99	1.00011	trec-ase	16	16	0.517893	14	0	13:50103726:T:C	13:49529590	yes	0.32893
chr13	rs6561537	ENSG00000136144	dna	0.937909	0.00174576	0.109861	0.646381	0.727076	0.862901	0.937952	1.01125	1.15209	1.22715	0.646381	3960.22	0.99993	trec-ase	16	16	0.518887	14	0	13:50104039:A:G	13:49529903	yes	0.32893
chr13	rs6561538	ENSG00000136144	dna	0.939691	0.00153842	0.11098	0.641268	0.726184	0.863878	0.941278	1.01373	1.15706	1.22974	0.641268	5204.06	0.999975	trec-ase	16	16	0.518887	14	0	13:50104040:C:T	13:49529904	yes	0.32893
chr13	rs7988427	ENSG00000136144	dna	0.93817	0.00154531	0.114656	0.636325	0.701707	0.862196	0.940517	1.01828	1.15846	1.22093	0.636325	5505.05	0.999755	trec-ase	16	16	0.517893	14	0	13:50104225:A:C	13:49530089	yes	0.32893
chr13	rs9535255	ENSG00000136144	dna	0.937424	0.00184696	0.110362	0.648845	0.716231	0.864581	0.939444	1.01288	1.15121	1.21758	0.648845	3570.46	1.00008	trec-ase	16	16	0.517893	14	0	13:50104386:A:G	13:49530250	yes	0.32893
chr13	rs9535256	ENSG00000136144	dna	0.938932	0.00164689	0.114702	0.630709	0.715006	0.860881	0.939722	1.01616	1.16359	1.2312	0.630709	4850.79	0.999277	trec-ase	16	16	0.517893	14	0	13:50104401:T:C	13:49530265	yes	0.32893
chr13	rs7331262	ENSG00000136144	dna	0.938833	0.00166564	0.11624	0.624903	0.710713	0.862092	0.936818	1.01632	1.16333	1.23418	0.624903	4870.26	0.999385	trec-ase	16	16	0.517893	14	0	13:50105142:C:T	13:49531006	yes	0.32893
chr13	rs7331330	ENSG00000136144	dna	0.94344	0.00195675	0.110162	0.663206	0.724837	0.869736	0.946318	1.01754	1.15713	1.22881	0.663206	3169.54	1.00083	trec-ase	16	16	0.517893	14	0	13:50105299:A:G	13:49531163	yes	0.32893
chr13	rs9535257	ENSG00000136144	dna	0.936381	0.00176898	0.111826	0.634562	0.705995	0.862356	0.936636	1.01216	1.15411	1.23692	0.634562	3996.1	0.999365	trec-ase	16	16	0.517893	14	0	13:50105518:A:G	13:49531382	yes	0.32893
chr13	rs7989504	ENSG00000136144	dna	0.937191	0.00162562	0.109751	0.662977	0.722813	0.865523	0.937544	1.00987	1.15316	1.21908	0.662977	4558.04	0.9993	trec-ase	16	16	0.517893	14	0	13:50105782:G:A	13:49531646	yes	0.32893
chr13	rs4942838	ENSG00000136144	dna	0.93925	0.00176021	0.11141	0.654062	0.717832	0.866006	0.940373	1.01499	1.15905	1.2265	0.654062	4006.08	0.999459	trec-ase	16	16	0.517893	14	0	13:50105907:A:T	13:49531771	yes	0.32893
chr13	rs4942839	ENSG00000136144	dna	0.936922	0.00196991	0.112557	0.647422	0.717908	0.858208	0.939166	1.01187	1.155	1.22384	0.647422	3264.78	1.00002	trec-ase	16	16	0.517893	14	0	13:50105954:T:G	13:49531818	yes	0.32893
chr13	rs4942840	ENSG00000136144	dna	0.93483	0.00193188	0.112748	0.63411	0.706198	0.861445	0.938942	1.0106	1.1537	1.22349	0.63411	3406.1	1.00075	trec-ase	16	16	0.517893	14	0	13:50106078:T:C	13:49531942	yes	0.32893
chr13	rs3186024	ENSG00000136144	rna	0.932564	0.00189546	0.127378	0.607288	0.687047	0.847778	0.93058	1.01774	1.17726	1.2491	0.607288	4516.04	0.999956	trec-ase	15	15	0.517893	14	0	13:50106584:G:A	13:49532448	yes	0.32893
chr13	rs7995684	ENSG00000136144	rna	0.907313	0.00150858	0.103742	0.633504	0.700356	0.837741	0.908261	0.977616	1.10685	1.16884	0.633504	4729.05	0.999649	trec-ase	18	18	0.517893	14	0	13:50106955:A:G	13:49532819	yes	0.32893
chr13	rs1128767	ENSG00000136144	rna	0.883696	0.00147311	0.113917	0.588571	0.656824	0.81018	0.884825	0.959597	1.10455	1.18379	0.588571	5980.12	0.999401	trec-ase	17	17	0.517893	14	0	13:50107231:C:A	13:49533095	yes	0.32893
chr13	rs1046028	ENSG00000136144	rna	0.89049	0.00127491	0.0968782	0.633042	0.696755	0.828783	0.890211	0.954095	1.08308	1.13802	0.633042	5774.19	0.999434	trec-ase	18	18	0.517893	14	0	13:50107289:T:C	13:49533153	yes	0.32893
chr13	rs1046027	ENSG00000136144	rna	0.880488	0.00134023	0.100735	0.607466	0.673892	0.813972	0.882642	0.948752	1.07383	1.13033	0.607466	5649.37	0.999411	trec-ase	18	18	0.518887	14	0	13:50107323:C:T	13:49533187	yes	0.32893
chr13	rs1062979	ENSG00000136144	rna	0.907518	0.00141787	0.100617	0.646193	0.708599	0.839555	0.909503	0.977548	1.09835	1.16678	0.646193	5035.86	0.999764	trec-ase	18	18	0.517893	14	0	13:50107375:G:C	13:49533239	yes	0.32893
chr13	rs3186013	ENSG00000136144	rna	0.950617	0.00147314	0.104053	0.673232	0.744833	0.880565	0.952606	1.02061	1.15175	1.21658	0.673232	4989.02	0.999383	trec-ase	18	18	0.517893	14	0	13:50107904:G:A	13:49533768	yes	0.32893
chr13	rs3186012	ENSG00000136144	rna	0.950221	0.00152419	0.0988886	0.680856	0.749474	0.884934	0.951615	1.01646	1.14186	1.19919	0.680856	4209.31	0.99949	trec-ase	18	18	0.517893	14	0	13:50107973:G:C	13:49533837	yes	0.32893
chr13	rs7317982	ENSG00000136144	rna	0.913151	0.00160288	0.101387	0.654417	0.71145	0.845186	0.915034	0.981834	1.10861	1.174	0.654417	4000.94	0.999737	trec-ase	18	18	0.518887	14	0	13:50108252:T:C	13:49534116	yes	0.32893
chr13	rs9535258	ENSG00000136144	dna	0.966698	0.00176441	0.1079	0.671865	0.751703	0.893732	0.96924	1.03902	1.17286	1.23767	0.671865	3739.71	1.00022	trec-ase	15	15	0.513917	14	0	13:50108644:G:A	13:49534508	yes	0.32893
chr13	rs7322077	ENSG00000136144	dna	0.93749	0.00174896	0.112162	0.633668	0.711153	0.863324	0.939014	1.01485	1.15174	1.23081	0.633668	4112.71	1.0006	trec-ase	16	16	0.517893	14	0	13:50108857:A:G	13:49534721	yes	0.32893
chr14	rs10483877	ENSG00000071246	dna	-1.55466	0.0015242	0.116641	-1.86336	-1.77915	-1.63188	-1.55786	-1.47692	-1.32004	-1.25358	1.25358	5856.25	0.999544	trec-ase	9	5	0.730616	6	0	14:77182302:C:T	14:76715959	yes	0.469412
chr14	rs8023040	ENSG00000071246	dna	-1.40387	0.00390461	0.16154	-1.77847	-1.69153	-1.51079	-1.41719	-1.30733	-1.03534	-0.89707	0.89707	1711.62	1.00118	trec	5		0.730616	NA	0	14:77184891:T:G	14:76718548	yes
chr14	rs1861423	ENSG00000071246	dna	-1.39506	0.00406936	0.169407	-1.78319	-1.69278	-1.50758	-1.4067	-1.29864	-1.01718	-0.840307	0.840307	1733.04	1.00087	trec	5		0.729622	NA	0	14:77187061:G:T	14:76720718	yes
chr14	rs1861425	ENSG00000071246	dna	-1.40343	0.0036633	0.16057	-1.778	-1.68973	-1.51321	-1.41512	-1.30844	-1.05524	-0.900372	0.900372	1921.25	1.00229	trec	5		0.728628	NA	0	14:77191198:C:T	14:76724855	yes
chr14	rs4903476	ENSG00000071246	dna	-1.24802	0.00535966	0.224298	-1.76223	-1.64264	-1.39881	-1.26525	-1.11199	-0.740938	-0.549579	0.549579	1751.36	1.00068	trec	6		0.713718	NA	0	14:77192571:G:A	14:76726228	yes
chr14	rs1077376	ENSG00000071246	dna	-1.40126	0.00381231	0.165224	-1.80574	-1.7043	-1.51495	-1.40833	-1.29801	-1.04686	-0.905293	0.905293	1878.33	1.00126	trec	5		0.728628	NA	0	14:77193970:T:C	14:76727627	yes
chr14	rs7152153	ENSG00000071246	dna	-1.41957	0.00414075	0.170812	-1.83793	-1.72773	-1.53449	-1.4335	-1.3134	-1.05039	-0.906021	0.906021	1701.68	1.00035	trec	6		0.7167	NA	0	14:77195955:G:A	14:76729612	yes
chr14	rs7156491	ENSG00000071246	dna	-1.42502	0.00429689	0.177406	-1.83629	-1.73265	-1.54609	-1.43906	-1.32449	-1.03239	-0.812902	0.812902	1704.63	1.00188	trec	6		0.7167	NA	0	14:77196157:C:T	14:76729814	yes
chr14	rs12878611	ENSG00000071246	dna	-1.41511	0.00425054	0.171491	-1.80714	-1.71344	-1.53456	-1.42833	-1.30873	-1.03964	-0.882105	0.882105	1627.77	1.00277	trec	6		0.717694	NA	0	14:77197052:C:T	14:76730709	yes
chr14	rs2216091	ENSG00000071246	dna	-1.42983	0.00382327	0.167749	-1.80892	-1.72188	-1.54375	-1.43935	-1.32973	-1.06205	-0.906335	0.906335	1925.08	1.00104	trec	6		0.717694	NA	0	14:77199154:G:C	14:76732811	yes
chr14	rs12891031	ENSG00000071246	dna	-1.41955	0.00365711	0.166581	-1.80844	-1.71204	-1.53032	-1.43424	-1.31896	-1.05705	-0.903872	0.903872	2074.81	1.00006	trec	6		0.7167	NA	0	14:77199378:G:A	14:76733035	yes
chr14	rs11623512	ENSG00000071246	dna	-1.55643	0.00169909	0.117486	-1.87356	-1.78748	-1.63475	-1.559	-1.47752	-1.32432	-1.22381	1.22381	4781.25	1.00014	trec-ase	9	5	0.717694	6	0	14:77199730:A:C	14:76733387	yes	0.469412
chr14	rs12885941	ENSG00000071246	dna	-1.41924	0.00400638	0.16707	-1.81221	-1.72539	-1.52919	-1.42657	-1.31627	-1.06075	-0.928534	0.928534	1738.97	1.00052	trec	6		0.717694	NA	0	14:77200221:C:A	14:76733878	yes
chr14	rs2216092	ENSG00000071246	dna	-1.42361	0.00386819	0.169242	-1.83137	-1.7342	-1.53271	-1.43402	-1.32567	-1.04983	-0.884115	0.884115	1914.27	1.00049	trec	6		0.717694	NA	0	14:77202614:A:G	14:76736271	yes
chr14	rs7146655	ENSG00000071246	dna	-1.41657	0.00392182	0.175799	-1.81506	-1.72836	-1.53348	-1.42821	-1.31371	-1.04108	-0.81957	0.81957	2009.36	1.00214	trec	6		0.717694	NA	0	14:77203739:G:T	14:76737396	yes
chr14	rs6574319	ENSG00000071246	dna	-1.42296	0.00379142	0.167791	-1.81297	-1.72027	-1.53758	-1.43501	-1.32265	-1.05384	-0.915981	0.915981	1958.54	1.00325	trec	6		0.717694	NA	0	14:77204275:C:T	14:76737932	yes
chr14	rs4326977	ENSG00000071246	dna	-1.42289	0.00395841	0.170249	-1.80814	-1.71897	-1.53699	-1.43575	-1.32439	-1.0551	-0.852985	0.852985	1849.82	1.00056	trec	6		0.717694	NA	0	14:77204535:G:A	14:76738192	yes
chr14	rs2192914	ENSG00000071246	dna	-1.42742	0.00454014	0.172769	-1.8332	-1.73123	-1.53905	-1.43696	-1.33122	-1.05729	-0.825741	0.825741	1448.08	1.00234	trec	6		0.717694	NA	0	14:77208049:C:T	14:76741706	yes
chr16	rs72781044	ENSG00000189067	dna	-1.79915	0.00715485	0.354866	-2.58888	-2.41196	-2.04592	-1.83137	-1.57656	-1.00446	-0.770793	0.770793	2459.96	1.00223	trec-ase	4	4	0.208748	4	0	16:11704903:C:T	16:11611047	yes	0.476837
chr18	rs599535	ENSG00000074695	dna	0.76258	0.00181272	0.120341	0.451331	0.523263	0.682706	0.762387	0.844857	0.99382	1.08011	0.451331	4407.24	0.99969	trec-ase	12	9	0.28827	7	0	18:56977515:C:T	18:59310283	yes	0.441748
chr18	rs583241	ENSG00000074695	dna	0.827427	0.00215868	0.144917	0.442737	0.543627	0.727563	0.82906	0.927074	1.10523	1.18161	0.442737	4506.75	1.00014	trec-ase	7	6	0.294235	7	0	18:56978855:A:T	18:59311623	yes	0.441748
chr18	rs1239960	ENSG00000074695	dna	0.799198	0.00640066	0.168835	0.0584847	0.466142	0.696555	0.807637	0.910301	1.10704	1.18627	0.0584847	695.782	1.00691	trec-ase	6	5	0.293241	7	0.001	18:56979785:T:A	18:59312553	yes	0.441748
chr18	rs4108696	ENSG00000074695	dna	0.819601	0.00483708	0.14747	0.120386	0.538793	0.730488	0.823725	0.913872	1.08854	1.16222	0.120386	929.485	1.00222	trec-ase	8	6	0.282306	7	0.0015	18:56980847:G:T	18:59313615	yes	0.441748
chr18	rs538285	ENSG00000074695	dna	0.829661	0.00193294	0.13705	0.466595	0.550776	0.738854	0.832092	0.91988	1.09843	1.18137	0.466595	5027.14	1.00044	trec-ase	8	6	0.298211	7	0	18:56984607:C:A	18:59317375	yes	0.441748
chr18	rs12953981	ENSG00000074695	dna	-0.701648	0.00820883	0.178434	-1.1011	-1.00619	-0.819188	-0.71312	-0.607294	-0.295693	-0.0166953	0.0166953	472.491	1.00428	trec-ase	8	6	0.705765	7	0.00325	18:57009456:C:T	18:59342224	yes	0.441748
chr2	rs4973190	ENSG00000153823	dna	-0.903588	0.0112553	0.202331	-1.35591	-1.25715	-1.03218	-0.914342	-0.788819	-0.499097	-0.029991	0.029991	323.152	1.0088	trec-ase	9	6	0.16004	5	0.003	2:230211434:T:C	2:229346718	yes	0.490411
chr22	rs4488761	ENSG00000099968	rna	0.412157	0.00243369	0.100082	0.0393303	0.140577	0.356965	0.418732	0.478216	0.58501	0.650009	0.0393303	1691.16	1.00221	trec-ase	17	16	0.535785	8	0.00075	22:18209613:A:G	22:17726847	yes	0.26046
chr3	rs35000357	ENSG00000170266	dna	-0.690302	0.00765989	0.180838	-1.13706	-1.00703	-0.80709	-0.701713	-0.58832	-0.322979	-0.0148877	0.0148877	557.356	1.00453	trec	5		0.129225		0.004	3:33087842:C:G	3:33046350	yes
chr5	rs2431530	ENSG00000145730	dna	1.41868	0.00295526	0.136361	1.03442	1.13253	1.33111	1.4256	1.5118	1.67447	1.75167	1.03442	2129.05	1.00291	trec-ase	12	6	0.331014	3	0	5:102118007:C:T	5:102782303	yes	0.396761
chr5	rs2431318	ENSG00000145730	dna	1.44098	0.00270946	0.144975	0.993567	1.13259	1.35242	1.44657	1.54092	1.70496	1.79105	0.993567	2863	1.00057	trec-ase	10	5	0.321074	3	0	5:102118079:C:T	5:102782375	yes	0.396761
chr5	rs2431319	ENSG00000145730	dna	1.44174	0.00279327	0.143976	1.03657	1.1543	1.34821	1.44233	1.53887	1.71313	1.79583	1.03657	2656.79	1.00033	trec-ase	10	5	0.321074	3	0	5:102118080:C:T	5:102782376	yes	0.396761
chr5	rs2431320	ENSG00000145730	dna	1.42529	0.00257409	0.129958	1.06474	1.1649	1.33847	1.42661	1.51333	1.6751	1.76064	1.06474	2548.95	1.00044	trec-ase	12	6	0.331014	3	0	5:102118385:C:T	5:102782681	yes	0.396761
chr5	rs2432162	ENSG00000145730	dna	1.42338	0.00262944	0.133721	1.04534	1.14366	1.33916	1.42882	1.51257	1.67437	1.75977	1.04534	2586.28	1.00132	trec-ase	12	6	0.331014	3	0	5:102118633:T:C	5:102782929	yes	0.396761
chr5	rs406761	ENSG00000145730	dna	1.28313	0.00338131	0.178255	0.801406	0.921811	1.16548	1.28652	1.40528	1.62794	1.71975	0.801406	2779.17	1.00022	trec-ase	12	5	0.337972	3	0	5:102125033:T:G	5:102789329	yes	0.396761
chr5	rs2431529	ENSG00000145730	dna	1.42379	0.00243947	0.134833	1.04904	1.15282	1.33443	1.42387	1.51678	1.68084	1.74639	1.04904	3054.92	1.00005	trec-ase	10	5	0.33002	3	0	5:102125564:A:G	5:102789860	yes	0.396761
chr5	rs32674	ENSG00000145730	dna	1.4202	0.00268979	0.137006	1.02689	1.13547	1.33383	1.42274	1.51422	1.67645	1.74761	1.02689	2594.43	0.99991	trec-ase	10	5	0.33002	3	0	5:102127168:T:C	5:102791464	yes	0.396761
chr5	rs258151	ENSG00000145730	dna	1.44989	0.00242357	0.129516	1.09588	1.18937	1.36127	1.45221	1.53971	1.69261	1.76183	1.09588	2855.85	0.999818	trec-ase	12	6	0.33002	3	0	5:102129000:G:A	5:102793296	yes	0.396761
chr5	rs258150	ENSG00000145730	dna	1.30735	0.0027598	0.162018	0.851583	0.984097	1.20008	1.31252	1.41751	1.61765	1.71442	0.851583	3446.44	0.999679	trec-ase	14	6	0.337972	3	0	5:102129038:G:A	5:102793334	yes	0.396761
chr5	rs258148	ENSG00000145730	dna	1.30805	0.00298936	0.159916	0.865582	0.974769	1.20411	1.31395	1.41894	1.60504	1.69223	0.865582	2861.72	1.00032	trec-ase	14	6	0.336978	3	0	5:102129189:G:A	5:102793485	yes	0.396761
chr5	rs171802	ENSG00000145730	dna	1.30747	0.00315195	0.163373	0.830024	0.969332	1.19851	1.31072	1.42076	1.60837	1.68712	0.830024	2686.59	1.00045	trec-ase	14	6	0.336978	3	0	5:102129347:G:T	5:102793643	yes	0.396761
chr5	rs32679	ENSG00000145730	dna	1.30422	0.00307305	0.164733	0.854826	0.963051	1.19788	1.30638	1.41931	1.60717	1.68856	0.854826	2873.56	0.999965	trec-ase	14	6	0.336978	3	0	5:102131299:G:A	5:102795595	yes	0.396761
chr5	rs174016	ENSG00000145730	dna	1.30606	0.00327872	0.165608	0.831284	0.946822	1.20438	1.31347	1.42066	1.61246	1.70276	0.831284	2551.25	1.00049	trec-ase	14	6	0.336978	3	0	5:102131943:T:C	5:102796239	yes	0.396761
chr5	rs32676	ENSG00000145730	dna	1.3084	0.00319846	0.16606	0.859839	0.966182	1.20261	1.31134	1.4212	1.63132	1.71527	0.859839	2695.57	1.00066	trec-ase	14	6	0.336978	3	0	5:102134635:C:T	5:102798931	yes	0.396761
chr5	rs171803	ENSG00000145730	dna	-1.43884	0.00257994	0.140242	-1.77979	-1.69881	-1.53664	-1.44086	-1.34666	-1.1542	-1.03296	1.03296	2954.84	1.00011	trec-ase	9	3	0.670974	3	0	5:102136499:C:T	5:102800795	yes	0.396761
chr5	rs468891	ENSG00000145730	dna	-1.44075	0.00260195	0.143697	-1.78043	-1.71419	-1.53657	-1.4458	-1.34876	-1.15147	-1.02666	1.02666	3049.98	1.00016	trec-ase	9	3	0.66998	3	0	5:102140439:G:A	5:102804735	yes	0.396761
chr5	rs469250	ENSG00000145730	dna	-1.42396	0.0027745	0.152206	-1.78268	-1.70763	-1.52856	-1.43022	-1.32722	-1.10706	-0.994515	0.994515	3009.5	1.00001	trec-ase	10	4	0.668986	3	0	5:102140615:G:C	5:102804911	yes	0.396761
chr5	rs37012	ENSG00000145730	dna	-1.26564	0.00371674	0.206457	-1.75299	-1.64195	-1.40544	-1.27868	-1.13571	-0.827057	-0.637484	0.637484	3085.57	1.0003	trec-ase	12	4	0.661034	3	0	5:102142382:T:C	5:102806678	yes	0.396761
chr5	rs37013	ENSG00000145730	dna	-1.41877	0.0031715	0.149895	-1.76742	-1.69695	-1.5182	-1.42658	-1.32653	-1.10707	-0.979447	0.979447	2233.8	0.999797	trec-ase	10	4	0.668986	3	0	5:102143618:G:A	5:102807914	yes	0.396761
chr5	rs468631	ENSG00000145730	dna	-1.42434	0.00317228	0.149326	-1.78934	-1.7014	-1.5255	-1.42862	-1.32947	-1.11394	-1.01183	1.01183	2215.79	0.99983	trec-ase	10	4	0.668986	3	0	5:102145397:G:A	5:102809693	yes	0.396761
chr5	rs27857	ENSG00000145730	dna	-1.41846	0.00280899	0.150029	-1.77625	-1.69716	-1.52141	-1.42362	-1.32224	-1.1106	-0.956241	0.956241	2852.66	0.999837	trec-ase	10	4	0.668986	3	0	5:102148492:C:T	5:102812788	yes	0.396761
chr5	rs28092	ENSG00000145730	dna	-1.41431	0.00305653	0.153929	-1.75834	-1.68163	-1.52134	-1.42408	-1.31897	-1.09204	-0.94867	0.94867	2536.2	0.999657	trec-ase	10	4	0.668986	3	0	5:102149795:G:A	5:102814091	yes	0.396761
chr5	rs27585	ENSG00000145730	dna	-1.42157	0.00296089	0.151741	-1.79096	-1.71381	-1.52395	-1.42536	-1.32809	-1.10987	-0.967242	0.967242	2626.39	1.00038	trec-ase	10	4	0.668986	3	0	5:102149894:G:T	5:102814190	yes	0.396761
chr5	rs466199	ENSG00000145730	dna	-1.42066	0.00284677	0.152519	-1.79398	-1.70664	-1.52467	-1.42557	-1.32442	-1.0968	-0.993696	0.993696	2870.39	1.0008	trec-ase	10	4	0.668986	3	0	5:102151674:A:G	5:102815970	yes	0.396761
chr5	rs709375	ENSG00000145730	dna	-1.4161	0.00283662	0.14973	-1.78222	-1.6962	-1.51771	-1.42235	-1.31803	-1.10506	-1.00005	1.00005	2786.23	1.00024	trec-ase	10	4	0.668986	3	0	5:102152087:G:A	5:102816383	yes	0.396761
chr5	rs32684	ENSG00000145730	dna	-1.42207	0.00287398	0.149499	-1.76843	-1.69996	-1.52508	-1.42809	-1.32362	-1.1138	-1.00732	1.00732	2705.88	1.00007	trec-ase	10	4	0.668986	3	0	5:102159787:G:A	5:102824083	yes	0.396761
chr5	rs32683	ENSG00000145730	dna	-1.41956	0.00284711	0.151961	-1.79445	-1.70385	-1.52119	-1.42693	-1.32561	-1.09611	-0.987769	0.987769	2848.76	0.999585	trec-ase	10	4	0.668986	3	0	5:102160472:G:A	5:102824768	yes	0.396761
chr5	rs258247	ENSG00000145730	dna	-1.47604	0.00224111	0.113951	-1.76258	-1.69599	-1.55189	-1.48021	-1.40016	-1.24333	-1.16387	1.16387	2585.3	1.00065	trec-ase	16	8	0.668986	3	0	5:102160785:C:A	5:102825081	yes	0.396761
chr5	rs258246	ENSG00000145730	dna	-1.47571	0.00215986	0.113217	-1.75728	-1.69427	-1.55128	-1.47724	-1.40217	-1.25333	-1.1836	1.1836	2747.7	1.00178	trec-ase	16	8	0.668986	3	0	5:102161111:A:G	5:102825407	yes	0.396761
chr5	rs468836	ENSG00000145730	dna	-1.41175	0.0029782	0.154923	-1.7878	-1.69364	-1.51931	-1.41788	-1.31068	-1.0849	-0.964565	0.964565	2705.98	1.00034	trec-ase	9	3	0.666998	3	0	5:102161911:G:A	5:102826207	yes	0.396761
chr5	rs468343	ENSG00000145730	dna	-1.41175	0.00287393	0.152579	-1.78202	-1.70019	-1.51398	-1.41674	-1.31495	-1.08446	-0.989002	0.989002	2818.61	1.00037	trec-ase	9	3	0.666998	3	0	5:102162017:T:G	5:102826313	yes	0.396761
chr5	rs469380	ENSG00000145730	dna	-1.40996	0.00281213	0.154724	-1.78096	-1.69608	-1.51465	-1.41599	-1.31215	-1.08462	-0.947351	0.947351	3027.23	1.00084	trec-ase	9	3	0.666004	3	0	5:102162626:C:A	5:102826922	yes	0.396761
chr5	rs468803	ENSG00000145730	dna	-1.41249	0.00333089	0.156958	-1.79721	-1.70538	-1.51768	-1.41943	-1.30936	-1.08745	-0.955118	0.955118	2220.48	1.00075	trec-ase	9	3	0.666998	3	0	5:102163129:A:G	5:102827425	yes	0.396761
chr5	rs685708	ENSG00000145730	dna	-1.40623	0.00323775	0.156637	-1.78085	-1.69372	-1.51179	-1.41351	-1.30807	-1.08275	-0.940448	0.940448	2340.47	0.99949	trec-ase	9	3	0.666998	3	0	5:102163300:G:A	5:102827596	yes	0.396761
chr5	rs686043	ENSG00000145730	dna	-1.40809	0.00313423	0.155005	-1.80425	-1.70165	-1.51176	-1.41168	-1.31194	-1.08812	-0.953568	0.953568	2445.87	1.00055	trec-ase	9	3	0.666998	3	0	5:102163325:G:A	5:102827621	yes	0.396761
chr5	rs686918	ENSG00000145730	dna	-1.40836	0.00286406	0.155407	-1.80497	-1.6955	-1.51461	-1.41283	-1.3088	-1.09259	-0.973815	0.973815	2944.28	0.999626	trec-ase	9	3	0.666998	3	0	5:102163781:A:G	5:102828077	yes	0.396761
chr5	rs469326	ENSG00000145730	dna	-1.41275	0.00289735	0.153902	-1.79287	-1.70072	-1.51483	-1.41904	-1.3163	-1.09671	-0.937478	0.937478	2821.53	1.00092	trec-ase	9	3	0.666998	3	0	5:102164118:T:C	5:102828414	yes	0.396761
chr5	rs709376	ENSG00000145730	dna	-1.40847	0.00319924	0.151362	-1.77381	-1.69473	-1.50999	-1.4111	-1.3103	-1.09409	-0.990748	0.990748	2238.41	1.00114	trec-ase	9	3	0.668986	3	0	5:102165032:G:T	5:102829328	yes	0.396761
chr5	rs364178	ENSG00000145730	dna	-1.41152	0.00315687	0.173602	-1.8228	-1.72826	-1.53119	-1.42107	-1.30112	-1.0417	-0.911166	0.911166	3024.08	1.00113	trec-ase	10	4	0.672962	3	0	5:102165172:C:T	5:102829468	yes	0.396761
chr5	rs363967	ENSG00000145730	dna	-1.41438	0.00348661	0.170302	-1.82329	-1.72909	-1.52721	-1.42135	-1.31006	-1.04769	-0.883995	0.883995	2385.8	1.00144	trec-ase	10	4	0.672962	3	0	5:102165314:A:G	5:102829610	yes	0.396761
chr5	rs468173	ENSG00000145730	dna	-1.40958	0.0032525	0.169601	-1.8061	-1.72321	-1.5247	-1.41675	-1.30433	-1.05291	-0.911311	0.911311	2719.09	0.999695	trec-ase	10	4	0.673956	3	0	5:102165571:C:T	5:102829867	yes	0.396761
chr5	rs11950562	ENSG00000197375	dna	-1.031	0.00400084	0.191629	-1.50513	-1.40169	-1.16189	-1.03628	-0.905616	-0.644656	-0.534408	0.534408	2294.13	1.00104	trec	23		0.440358		0	5:131652529:A:C	5:132316836	yes
chr5	rs2631360	ENSG00000197375	dna	1.13909	0.00414028	0.180185	0.585275	0.759925	1.02878	1.14236	1.26002	1.48017	1.58564	0.585275	1894	1.00106	trec	14		0.555666		0	5:131707429:G:A	5:132371737	yes
chr5	rs200838	ENSG00000197375	dna	1.11921	0.0224588	0.234467	0.00991212	0.656214	1.01612	1.14013	1.25905	1.48091	1.58379	0.00991212	108.991	1.04054	trec	14		0.555666		0.003	5:131710399:A:C	5:132374707	yes
chr5	rs17622208	ENSG00000197375	dna	-1.01162	0.0129084	0.225806	-1.51359	-1.41237	-1.15096	-1.02333	-0.890691	-0.559093	-0.00167274	0.00167274	306.005	1.00714	trec	23		0.440358		0.005	5:131717050:G:A	5:132381358	yes
chr6	rs13192436	ENSG00000096433	dna	0.932406	0.00861635	0.232304	0.012943	0.458447	0.79326	0.941115	1.085	1.35364	1.44761	0.012943	726.886	1.00739	trec	10		0.299205		0.003	6:33599979:C:T	6:33632202	yes
chr6	rs6940814	ENSG00000124587	dna	0.791139	0.00335016	0.159854	0.342259	0.473461	0.689423	0.795397	0.895849	1.0926	1.18072	0.342259	2276.75	1.00087	trec-ase	13	9	0.589463	5	0.001	6:42924932:A:G	6:42957194	yes	0.34127
chr6	rs2296805	ENSG00000124587	dna	0.778213	0.0106522	0.186421	0.00243466	0.379596	0.683851	0.791001	0.89713	1.09281	1.18618	0.00243466	306.274	1.00672	trec-ase	13	9	0.588469	5	0.00475	6:42928758:T:G	6:42961020	yes	0.34127
chr6	rs2296804	ENSG00000124587	dna	0.775944	0.0122344	0.191434	0.00223553	0.343798	0.682463	0.789979	0.89853	1.09313	1.19086	0.00223553	244.834	1.01328	trec-ase	13	9	0.588469	5	0.005	6:42931261:C:G	6:42963523	yes	0.34127
chr6	rs2395943	ENSG00000124587	dna	0.863148	0.00185549	0.128442	0.529468	0.608078	0.776716	0.865212	0.950617	1.11074	1.19136	0.529468	4791.76	0.999588	trec-ase	20	16	0.588469	5	0	6:42940673:A:G	6:42972935	yes	0.34127
chr6	rs9456351	ENSG00000175048	dna	-1.19033	0.00445187	0.228664	-1.82182	-1.63151	-1.3411	-1.18749	-1.04063	-0.74014	-0.614865	0.614865	2638.22	1.00009	trec	18		0.280318		0	6:157859002:T:G	6:157437970	yes
chr6	rs9364499	ENSG00000175048	dna	-1.18495	0.00447733	0.234231	-1.7837	-1.63599	-1.3403	-1.18301	-1.03031	-0.723357	-0.587231	0.587231	2736.86	0.999857	trec	18		0.271372		0	6:157861844:C:T	6:157440812	yes
chr6	rs9505861	ENSG00000175048	dna	-1.24158	0.00450064	0.225214	-1.85916	-1.6821	-1.38976	-1.24277	-1.09778	-0.795926	-0.626047	0.626047	2504.04	1.00109	trec	16		0.272366		0	6:157862130:A:G	6:157441098	yes
chr6	rs9457464	ENSG00000175048	dna	-1.24114	0.00405309	0.229791	-1.86009	-1.69689	-1.39396	-1.23829	-1.08434	-0.811377	-0.616742	0.616742	3214.35	0.999997	trec	16		0.270378		0	6:157863550:G:A	6:157442518	yes
chr6	rs35795521	ENSG00000175048	dna	-1.25036	0.00421522	0.233673	-1.88484	-1.72563	-1.40292	-1.24859	-1.09106	-0.793041	-0.649614	0.649614	3073.1	1.00125	trec	16		0.270378		0	6:157863564:C:T	6:157442532	yes
chr6	rs9457470	ENSG00000175048	dna	-1.24452	0.00407688	0.227819	-1.81652	-1.67845	-1.39631	-1.24917	-1.09657	-0.786868	-0.642603	0.642603	3122.66	0.999277	trec	16		0.270378		0	6:157864355:C:T	6:157443323	yes
chr6	rs9457471	ENSG00000175048	dna	-1.24232	0.00420113	0.228891	-1.86499	-1.70902	-1.3915	-1.24342	-1.08897	-0.804839	-0.629224	0.629224	2968.42	0.999753	trec	16		0.270378		0	6:157864530:C:T	6:157443498	yes
chr6	rs9346769	ENSG00000175048	dna	-1.24211	0.00450475	0.241087	-1.83257	-1.71946	-1.40075	-1.24593	-1.08246	-0.757956	-0.618151	0.618151	2864.23	1.00022	trec	16		0.270378		0	6:157864969:C:T	6:157443937	yes
chr7	rs7806458	ENSG00000106565	dna	-1.93145	0.00681339	0.404138	-3.01548	-2.7401	-2.19247	-1.92918	-1.67177	-1.1255	-0.88867	0.88867	3518.31	1.00006	trec-ase	20	10	0.626243	8	0	7:150476888:G:A	7:150779800	yes	0.300287
chr7	rs6464098	ENSG00000106565	dna	-1.65333	0.00793729	0.410685	-2.70828	-2.42828	-1.93477	-1.65918	-1.38401	-0.830769	-0.585017	0.585017	2677.15	1.00059	trec-ase	18	9	0.626243	8	0.00025	7:150477592:T:G	7:150780504	yes	0.300287
chr7	rs6464101	ENSG00000106565	dna	-1.63471	0.00956612	0.429444	-2.68986	-2.44652	-1.92422	-1.63907	-1.34933	-0.805949	-0.416569	0.416569	2015.31	1.00189	trec-ase	18	9	0.626243	8	0.00375	7:150478052:T:G	7:150780964	yes	0.300287
chr7	rs1985881	ENSG00000106565	dna	-1.64329	0.0117897	0.427628	-2.71092	-2.42998	-1.9238	-1.64801	-1.36834	-0.78295	-0.0116528	0.0116528	1315.61	1.00076	trec-ase	18	9	0.626243	8	0.003	7:150480007:T:C	7:150782919	yes	0.300287
chr8	rs7014896	ENSG00000129295	dna	-1.57334	0.00668783	0.357021	-2.42642	-2.24329	-1.81375	-1.58348	-1.34319	-0.83443	-0.624644	0.624644	2849.82	0.999958	trec	16		0.456262		0	8:133713769:A:C	8:132701523	yes
chr8	rs4625013	ENSG00000129295	dna	-1.65691	0.00959875	0.339985	-2.44064	-2.27571	-1.8866	-1.67153	-1.44924	-0.960639	-0.603822	0.603822	1254.56	1.00093	trec	15		0.452286		0.00125	8:133715352:C:T	8:132703106	yes
chr8	rs10092339	ENSG00000129295	dna	-1.66208	0.00621164	0.327359	-2.41226	-2.25105	-1.8887	-1.68351	-1.44917	-0.96042	-0.736606	0.736606	2777.39	0.999936	trec	15		0.45328		0	8:133715804:G:A	8:132703558	yes
chr8	rs4736600	ENSG00000129295	dna	-1.67237	0.0064945	0.321874	-2.46724	-2.28689	-1.89622	-1.67506	-1.4625	-1.01673	-0.753746	0.753746	2456.3	1.00058	trec	15		0.452286		0	8:133716020:A:G	8:132703774	yes
chr8	rs4736601	ENSG00000129295	dna	-1.6775	0.00584037	0.319707	-2.473	-2.26535	-1.89978	-1.69031	-1.47073	-1.01804	-0.812286	0.812286	2996.56	1.00015	trec	15		0.452286		0	8:133716144:C:T	8:132703898	yes
chr8	rs11988034	ENSG00000129295	dna	-1.86984	0.00583047	0.271918	-2.51588	-2.37346	-2.0584	-1.87766	-1.69611	-1.29472	-1.07905	1.07905	2175.04	1.00175	trec	15		0.451292		0	8:133717649:C:T	8:132705403	yes
chr8	rs3892734	ENSG00000129295	dna	-1.65004	0.00613077	0.325979	-2.45974	-2.27043	-1.87157	-1.65414	-1.43421	-0.991537	-0.759815	0.759815	2827.16	1.0006	trec	15		0.452286		0	8:133718548:A:G	8:132706302	yes
chr8	rs12707954	ENSG00000129295	dna	-1.71037	0.00650116	0.32271	-2.46065	-2.31062	-1.94458	-1.71854	-1.49318	-1.05086	-0.822853	0.822853	2464	0.999716	trec	15		0.451292		0	8:133721266:T:C	8:132709020	yes
chr8	rs1895807	ENSG00000129295	rna	-1.86711	0.00554471	0.286174	-2.55732	-2.39187	-2.06118	-1.87949	-1.68273	-1.27154	-1.03509	1.03509	2663.81	1.0008	trec	15		0.451292		0	8:133723166:A:G	8:132710920	yes
chr8	rs10110735	ENSG00000129295	dna	-1.7099	0.00714031	0.331586	-2.50958	-2.34799	-1.93391	-1.71866	-1.49279	-1.02095	-0.828327	0.828327	2156.55	1.00328	trec	15		0.451292		0	8:133725549:G:A	8:132713303	yes
chr8	rs10110952	ENSG00000129295	dna	-1.70793	0.00683833	0.327544	-2.47338	-2.29876	-1.93654	-1.71949	-1.50365	-1.0121	-0.773072	0.773072	2294.24	1.00033	trec	15		0.451292		0	8:133725724:G:T	8:132713478	yes
chr8	rs1425705	ENSG00000129295	dna	-1.70833	0.00676089	0.332074	-2.48501	-2.31127	-1.9376	-1.72912	-1.49367	-1.01677	-0.789379	0.789379	2412.47	1.00198	trec	15		0.452286		0	8:133728465:T:C	8:132716219	yes
chr8	rs7011665	ENSG00000129295	dna	-1.72327	0.00624514	0.327753	-2.48046	-2.34114	-1.94914	-1.73581	-1.51659	-1.04815	-0.729687	0.729687	2754.28	1.00032	trec	15		0.452286		0	8:133728980:T:C	8:132716734	yes
chr8	rs7387843	ENSG00000129295	dna	-1.71519	0.00611435	0.32397	-2.46674	-2.31282	-1.93376	-1.72731	-1.50718	-1.04883	-0.823681	0.823681	2807.43	1.00035	trec	15		0.452286		0	8:133730306:A:C	8:132718060	yes
chr8	rs10216529	ENSG00000129295	dna	-1.73241	0.00606452	0.319965	-2.49401	-2.30582	-1.95346	-1.74885	-1.52507	-1.08189	-0.77191	0.77191	2783.63	1.00073	trec	14		0.452286		0	8:133733145:G:A	8:132720899	yes
chr8	rs7817163	ENSG00000129295	dna	-1.73169	0.00660464	0.324364	-2.45497	-2.32699	-1.94333	-1.74716	-1.53433	-1.04916	-0.754529	0.754529	2411.94	0.999719	trec	14		0.452286		0	8:133733592:G:T	8:132721346	yes
chr8	rs7820613	ENSG00000129295	dna	-1.73629	0.00674543	0.325977	-2.53795	-2.34809	-1.95341	-1.748	-1.53293	-1.04319	-0.810675	0.810675	2335.37	1.00451	trec	14		0.452286		0	8:133733743:C:T	8:132721497	yes
chr8	rs4736604	ENSG00000129295	dna	-1.72507	0.0061308	0.325648	-2.49559	-2.34894	-1.94348	-1.73608	-1.51005	-1.05539	-0.825133	0.825133	2821.39	1.00029	trec	14		0.461233		0	8:133734854:T:C	8:132722608	yes
chr8	rs1834439	ENSG00000129295	dna	-1.6917	0.0374072	0.410401	-2.52045	-2.33068	-1.94404	-1.74422	-1.49752	-0.680082	-0.0110019	0.0110019	120.366	1.02122	trec	14		0.461233		0.0025	8:133736188:T:C	8:132723942	yes
chr8	rs9297855	ENSG00000129295	dna	-1.71865	0.00701881	0.33233	-2.48179	-2.33545	-1.95087	-1.73143	-1.50257	-1.04792	-0.737154	0.737154	2241.88	1.00105	trec	14		0.461233		0	8:133736961:G:C	8:132724715	yes
chr8	rs10216974	ENSG00000129295	dna	-1.71728	0.0064695	0.328923	-2.50601	-2.32682	-1.94289	-1.73169	-1.50528	-1.04123	-0.811123	0.811123	2584.92	0.999817	trec	14		0.461233		0	8:133737085:G:A	8:132724839	yes
chr8	rs1425708	ENSG00000129295	dna	-1.69473	0.00617956	0.330392	-2.50138	-2.31056	-1.92309	-1.69947	-1.48495	-1.00484	-0.750308	0.750308	2858.54	1.0001	trec	15		0.461233		0	8:133738082:A:G	8:132725836	yes
chr8	rs7005191	ENSG00000129295	dna	-1.68947	0.00686463	0.348156	-2.51758	-2.3112	-1.92825	-1.7054	-1.46932	-0.964879	-0.616144	0.616144	2572.25	0.999629	trec	15		0.461233		0	8:133742494:A:G	8:132730248	yes
chr8	rs4736425	ENSG00000129295	dna	-1.70291	0.00679539	0.336052	-2.50915	-2.31709	-1.92809	-1.719	-1.49283	-0.991406	-0.715589	0.715589	2445.6	0.999991	trec	15		0.461233		0	8:133743168:T:C	8:132730922	yes
chr1	rs28719902	ENSG00000162585	dna	-0.0130835	0.000867999	0.0476738	-0.141077	-0.101019	-0.0420951	-0.0118185	0.0178667	0.0730642	0.102891	0.243968	3016.63	1.00029	trec	5		0.222664		0.39575	1:2060058:C:T	1:2128619	no
chr1	rs301805	ENSG00000142599	dna	0.0515582	0.00119911	0.0580505	-0.0626386	-0.0364361	0.0164296	0.0460094	0.0758464	0.218704	0.319034	0.381673	2343.65	1.00186	trec-ase	16	13	0.527833	10	0.1395	1:8481016:T:G	1:8420956	no	0.407839
chr1	rs301806	ENSG00000142599	dna	0.0815247	0.00227282	0.0783471	-0.0471698	-0.0205847	0.033492	0.0649647	0.101283	0.306686	0.380791	0.427961	1188.27	1.00259	trec-ase	17	14	0.526839	10	0.072	1:8482078:C:T	1:8422018	no	0.407839
chr1	rs301807	ENSG00000142599	dna	0.0554461	0.0017299	0.0643624	-0.0644347	-0.0375419	0.0177163	0.0475711	0.0785975	0.245243	0.350155	0.41459	1384.28	1.00063	trec-ase	16	13	0.527833	10	0.14	1:8484823:A:G	1:8424763	no	0.407839
chr1	rs301799	ENSG00000142599	dna	0.068555	0.00207044	0.076565	-0.0552809	-0.0319907	0.0242084	0.0544438	0.0897	0.30306	0.389497	0.444778	1367.52	1.00178	trec-ase	16	13	0.526839	10	0.11275	1:8489302:C:T	1:8429242	no	0.407839
chr1	rs301802	ENSG00000142599	dna	0.0576509	0.00175592	0.0663806	-0.0605284	-0.0334801	0.0193806	0.0484343	0.0797811	0.25986	0.364315	0.424843	1429.14	1.00249	trec-ase	15	12	0.528827	10	0.12675	1:8497307:T:A	1:8437247	no	0.407839
chr1	rs301819	ENSG00000142599	dna	0.0523902	0.00141724	0.0614436	-0.0581351	-0.036802	0.0158108	0.045194	0.0771342	0.230031	0.343895	0.40203	1879.61	1.00299	trec-ase	14	11	0.533797	10	0.146	1:8501786:A:G	1:8441726	no	0.407839
chr1	rs159963	ENSG00000142599	dna	0.0520011	0.00164603	0.0627869	-0.0628491	-0.0388117	0.0152356	0.0447358	0.0750873	0.239241	0.352362	0.415211	1455	1.0027	trec-ase	14	11	0.525845	10	0.1545	1:8504421:C:A	1:8444361	no	0.407839
chr1	rs301816	ENSG00000142599	dna	0.0524535	0.00118686	0.0616445	-0.0583414	-0.0351346	0.0167626	0.0453085	0.0748709	0.241705	0.342264	0.400605	2697.68	1.00421	trec-ase	14	11	0.525845	10	0.139	1:8505058:G:A	1:8444998	no	0.407839
chr1	rs873458	ENSG00000083444	dna	-0.025486	0.00207041	0.0582931	-0.335962	-0.129891	-0.0519162	-0.0219057	0.00828626	0.0651007	0.0905442	0.426506	792.719	1.00541	trec-ase	4	3	0.526839	4	0.3125	1:12046089:G:A	1:11986032	no	0.235948
chr1	rs28718032	ENSG00000083444	dna	-0.0202057	0.00140928	0.0530224	-0.221792	-0.110647	-0.0488056	-0.0181954	0.0116776	0.0684358	0.0974783	0.319271	1415.54	1.00139	trec-ase	4	3	0.527833	4	0.3395	1:12046880:C:T	1:11986823	no	0.235948
chr1	rs2295281	ENSG00000083444	dna	-0.242345	0.00968523	0.179648	-0.622292	-0.547496	-0.396297	-0.270332	-0.0636432	0.0165467	0.0419309	0.664223	344.053	1.00644	trec-ase	15	10	0.530815	4	0.0495	1:12059412:C:T	1:11999355	no	0.235948
chr1	rs59126146	ENSG00000171729	dna	0.00798874	0.00224438	0.0634705	-0.115591	-0.0834982	-0.0269754	0.00460176	0.0360513	0.0974378	0.416585	0.532176	799.744	1.00176	trec	10		0.342942		0.45375	1:15557767:C:T	1:15231271	no
chr1	rs58859241	ENSG00000171729	dna	0.0894214	0.032439	0.262101	-0.13825	-0.0848945	-0.0197024	0.014456	0.0548504	1.03452	1.30695	1.4452	65.2834	1.06387	trec	6		0.114314		0.39225	1:15558045:C:A	1:15231549	no
chr1	rs59694646	ENSG00000171729	dna	0.0902377	0.0241505	0.25985	-0.155473	-0.0819382	-0.0185174	0.0162963	0.0545899	0.95906	1.32633	1.48181	115.769	1.03157	trec	6		0.114314		0.37325	1:15558105:A:T	1:15231609	no
chr1	rs61566649	ENSG00000171729	dna	0.0665498	0.0173895	0.230225	-0.117945	-0.082126	-0.0199507	0.011423	0.0462856	0.929551	1.31885	1.4368	175.28	1.01502	trec	6		0.114314		0.4095	1:15558250:A:T	1:15231754	no
chr1	rs72642363	ENSG00000171729	dna	0.0458738	0.0135791	0.189778	-0.112085	-0.0818766	-0.0227358	0.00856234	0.0411387	0.77214	1.20227	1.31436	195.321	1.02287	trec	6		0.114314		0.4235	1:15559672:G:A	1:15233176	no
chr1	rs77379932	ENSG00000171729	dna	0.0696883	0.0205498	0.240182	-0.12096	-0.0840372	-0.0214163	0.0110886	0.0468998	0.911711	1.40397	1.52493	136.605	1.03333	trec	6		0.114314		0.4065	1:15560025:C:G	1:15233529	no
chr1	rs11260738	ENSG00000055070	dna	-0.00044556	0.000645405	0.042763	-0.107227	-0.0822506	-0.0295592	-0.000357584	0.0295395	0.0810169	0.108989	0.216216	4390.08	1.00001	trec	7		0.532803	NA	0.4955	1:16700793:G:A	1:16374298	no
chr1	rs6603859	ENSG00000055070	dna	0.0051606	0.000542537	0.0409806	-0.100213	-0.0743707	-0.0227669	0.00418828	0.032189	0.0876635	0.116476	0.216689	5705.54	0.999489	trec-ase	15	3	0.531809	2	0.457	1:16706075:G:T	1:16379580	no	0.487889
chr1	rs6678119	ENSG00000055070	dna	0.0048384	0.000692394	0.0427519	-0.107601	-0.07988	-0.0239826	0.00492531	0.0335118	0.0861377	0.119915	0.227517	3812.45	0.999426	trec	9		0.534791	NA	0.4525	1:16729389:T:C	1:16402894	no
chr1	rs6675163	ENSG00000055070	dna	0.00591682	0.000792933	0.0449871	-0.10508	-0.0763236	-0.0235023	0.00565905	0.034408	0.0875499	0.129558	0.234637	3218.87	0.999697	trec	9		0.533797	NA	0.4485	1:16729608:A:G	1:16403113	no
chr1	rs6660924	ENSG00000055070	dna	0.00376636	0.000684898	0.04262	-0.108696	-0.0789656	-0.024606	0.00363661	0.031895	0.0867319	0.114325	0.223021	3872.36	0.999587	trec	9		0.534791	NA	0.46275	1:16729700:G:A	1:16403205	no
chr1	rs513145	ENSG00000055070	dna	-0.00566759	0.000855632	0.0467372	-0.12794	-0.0934993	-0.0350308	-0.00563323	0.0244216	0.0830311	0.111978	0.239918	2983.68	1.00027	trec	8		0.534791	NA	0.44625	1:16731276:T:C	1:16404781	no
chr1	rs526481	ENSG00000055070	dna	-0.0217638	0.00235812	0.0681935	-0.470403	-0.116111	-0.046306	-0.0168814	0.0119507	0.069719	0.0978655	0.568269	836.285	1.0056	trec	8		0.534791	NA	0.34725	1:16731647:G:C	1:16405152	no
chr1	rs526513	ENSG00000055070	dna	-0.0280839	0.00705078	0.0935847	-0.567355	-0.280942	-0.0491162	-0.0173509	0.0134833	0.072676	0.106283	0.673638	176.171	1.02137	trec	8		0.534791	NA	0.35275	1:16731661:T:C	1:16405166	no
chr1	rs673126	ENSG00000055070	dna	-0.00597215	0.000717459	0.0449039	-0.129038	-0.0897915	-0.0352468	-0.00543245	0.023675	0.0814024	0.109918	0.238957	3917.17	1.00028	trec	8		0.533797	NA	0.45175	1:16732518:T:C	1:16406023	no
chr1	rs907796	ENSG00000055070	dna	-0.00694856	0.00178331	0.0492097	-0.227641	-0.0926296	-0.0351881	-0.00558541	0.0232227	0.0812084	0.102776	0.330417	761.458	1.00346	trec	8		0.533797	NA	0.4495	1:16732860:G:A	1:16406365	no
chr1	rs12031735	ENSG00000055070	dna	-0.00215804	0.000961015	0.0483329	-0.150648	-0.0926267	-0.0307122	-0.00161221	0.0288958	0.0864901	0.118421	0.269069	2529.44	1.00018	trec	6		0.298211	NA	0.4875	1:16765566:A:G	1:16439071	no
chr1	rs279025	ENSG00000055070	rna	0.0135813	0.00146953	0.0558168	-0.107129	-0.0791282	-0.018889	0.0115248	0.0408563	0.113469	0.27322	0.380349	1442.69	1.0015	trec	3		0.702783		0.399	1:16788515:T:C	1:16462020	no
chr1	rs2016693	ENSG00000159363	dna	-0.00965189	0.00103745	0.047645	-0.155906	-0.0978291	-0.0387494	-0.00843635	0.0214073	0.0771501	0.104139	0.260044	2109.13	1.00094	trec-ase	8	6	0.65507	8	0.41875	1:17397704:A:C	1:17071209	no	0.28483
chr1	rs3818048	ENSG00000159363	dna	-0.0105568	0.00152609	0.0506848	-0.257415	-0.0998483	-0.0382168	-0.00867835	0.0207113	0.0756445	0.102312	0.359727	1103.05	1.00789	trec-ase	8	6	0.656064	8	0.4235	1:17398307:A:G	1:17071812	no	0.28483
chr1	rs910234	ENSG00000159363	dna	-0.0088466	0.000925044	0.0464269	-0.127759	-0.0957733	-0.0383455	-0.00816438	0.0200201	0.0781517	0.123402	0.251161	2518.92	1.00043	trec-ase	8	6	0.656064	8	0.42275	1:17398427:T:C	1:17071932	no	0.28483
chr1	rs910233	ENSG00000159363	dna	-0.00799795	0.000690653	0.0447959	-0.121837	-0.0928948	-0.0373511	-0.00806044	0.0212687	0.0766066	0.104058	0.225895	4206.85	0.999517	trec-ase	8	6	0.656064	8	0.4295	1:17398429:T:G	1:17071934	no	0.28483
chr1	rs910232	ENSG00000159363	dna	-0.00762236	0.000763021	0.0447199	-0.123691	-0.0937976	-0.036976	-0.00794035	0.0211849	0.0818136	0.107213	0.230904	3435.02	1.00048	trec-ase	8	6	0.656064	8	0.4285	1:17398514:C:A	1:17072019	no	0.28483
chr1	rs2311483	ENSG00000159363	dna	-0.0102536	0.00179126	0.0507522	-0.265986	-0.101328	-0.0366363	-0.00835605	0.0201521	0.0744278	0.0999452	0.365932	802.777	1.00359	trec-ase	8	6	0.656064	8	0.42125	1:17398791:T:C	1:17072296	no	0.28483
chr1	rs742798	ENSG00000159363	dna	-0.00832345	0.000747653	0.0451643	-0.13115	-0.0947152	-0.0363794	-0.00795804	0.0207019	0.0771864	0.10872	0.23987	3649.13	0.999927	trec-ase	8	6	0.656064	8	0.42975	1:17399176:T:C	1:17072681	no	0.28483
chr1	rs742797	ENSG00000159363	dna	-0.0113812	0.0018255	0.0485522	-0.24103	-0.100721	-0.0378216	-0.00985052	0.0174529	0.0743847	0.110843	0.351873	707.382	1.00259	trec-ase	8	6	0.656064	8	0.4015	1:17399256:T:C	1:17072761	no	0.28483
chr1	rs4448563	ENSG00000159363	dna	-0.00867268	0.000610016	0.0438372	-0.132986	-0.0956513	-0.0374313	-0.00866475	0.0203398	0.0756062	0.106546	0.239532	5164.21	1.00036	trec-ase	8	6	0.656064	8	0.414	1:17399543:A:G	1:17073048	no	0.28483
chr1	rs12759261	ENSG00000159363	dna	-0.00850656	0.000743037	0.0456247	-0.129392	-0.0924282	-0.0380166	-0.00826161	0.021399	0.0745267	0.103422	0.232814	3770.32	1.0012	trec-ase	8	6	0.657058	8	0.4285	1:17399804:G:C	1:17073309	no	0.28483
chr1	rs6663485	ENSG00000159363	dna	-0.00872137	0.000776696	0.0452916	-0.156173	-0.0978135	-0.0367747	-0.00817955	0.0204375	0.076141	0.110874	0.267047	3400.43	0.999325	trec-ase	8	6	0.657058	8	0.4225	1:17400061:A:G	1:17073566	no	0.28483
chr1	rs2295055	ENSG00000159363	dna	-0.00860797	0.000600505	0.0440479	-0.117459	-0.0933246	-0.0387023	-0.00861563	0.0205571	0.0765802	0.10389	0.221349	5380.43	1.00094	trec-ase	8	6	0.657058	8	0.42475	1:17400966:G:A	1:17074471	no	0.28483
chr1	rs2295054	ENSG00000159363	dna	-0.00881501	0.00056697	0.043442	-0.125061	-0.0923142	-0.038505	-0.00865418	0.0194611	0.0752752	0.0995951	0.224656	5870.84	0.999252	trec-ase	8	6	0.657058	8	0.416	1:17400975:T:C	1:17074480	no	0.28483
chr1	rs2295053	ENSG00000159363	dna	-0.00877978	0.000623377	0.0446086	-0.126843	-0.0949805	-0.0371106	-0.00848201	0.0212204	0.0772585	0.104901	0.231744	5120.77	0.999721	trec-ase	8	6	0.656064	8	0.42	1:17401094:G:A	1:17074599	no	0.28483
chr1	rs2295052	ENSG00000159363	dna	-0.00904591	0.00129091	0.0521411	-0.229261	-0.0979031	-0.0367643	-0.00829521	0.0217281	0.0798648	0.113885	0.343146	1631.43	1.00268	trec-ase	8	6	0.656064	8	0.42825	1:17401109:A:G	1:17074614	no	0.28483
chr1	rs2295051	ENSG00000159363	dna	-0.00829511	0.000863671	0.0467709	-0.150234	-0.0952177	-0.0370233	-0.00812677	0.0224064	0.0773491	0.105701	0.255935	2932.61	1.00078	trec-ase	8	6	0.656064	8	0.43025	1:17401137:T:C	1:17074642	no	0.28483
chr1	rs3818041	ENSG00000159363	dna	-0.00852142	0.000636266	0.0438727	-0.12118	-0.0934669	-0.0373469	-0.00949427	0.0197162	0.0755062	0.107767	0.228946	4754.57	0.999377	trec-ase	8	6	0.656064	8	0.4165	1:17401283:C:T	1:17074788	no	0.28483
chr1	rs3818040	ENSG00000159363	dna	-0.00884694	0.000905848	0.0473809	-0.123952	-0.10015	-0.0387453	-0.00822749	0.0214965	0.0811313	0.116651	0.240602	2735.87	1.00018	trec-ase	8	6	0.656064	8	0.422	1:17401740:T:C	1:17075245	no	0.28483
chr1	rs3818039	ENSG00000159363	dna	-0.0103902	0.0011492	0.0489373	-0.148547	-0.0973254	-0.040758	-0.0101915	0.0212653	0.0786377	0.110312	0.25886	1813.38	1.00074	trec-ase	8	6	0.656064	8	0.41175	1:17401790:A:C	1:17075295	no	0.28483
chr1	rs3818038	ENSG00000159363	dna	-0.0103378	0.00107782	0.0485037	-0.215528	-0.104918	-0.0377848	-0.0091783	0.0203477	0.0767264	0.107765	0.323293	2025.17	1.00103	trec-ase	8	6	0.656064	8	0.41475	1:17401805:G:A	1:17075310	no	0.28483
chr1	rs3818037	ENSG00000159363	dna	-0.0101286	0.000725959	0.0461574	-0.138969	-0.0990958	-0.0393686	-0.00893321	0.0201104	0.0746769	0.104998	0.243967	4042.58	0.999341	trec-ase	8	6	0.656064	8	0.41225	1:17401815:A:G	1:17075320	no	0.28483
chr1	rs3818036	ENSG00000159363	dna	-0.0107733	0.00186316	0.0521943	-0.264931	-0.104197	-0.0379919	-0.00891301	0.0204456	0.0782951	0.103248	0.368179	784.778	1.00672	trec-ase	8	6	0.656064	8	0.422	1:17401848:T:C	1:17075353	no	0.28483
chr1	rs3818035	ENSG00000159363	dna	-0.00860739	0.000641961	0.044265	-0.129257	-0.0945732	-0.0373303	-0.0082885	0.0207673	0.077441	0.0993061	0.228563	4754.5	1.00028	trec-ase	8	6	0.656064	8	0.42075	1:17402116:G:T	1:17075621	no	0.28483
chr1	rs3818034	ENSG00000159363	dna	-0.0107879	0.00148012	0.0492695	-0.184298	-0.0940211	-0.0378521	-0.00837173	0.0185673	0.0741311	0.102825	0.287123	1108.06	1.00342	trec-ase	8	6	0.656064	8	0.42025	1:17402135:T:C	1:17075640	no	0.28483
chr1	rs3818033	ENSG00000159363	dna	-0.00934596	0.000657115	0.045484	-0.130215	-0.0987069	-0.0388229	-0.0094921	0.0203737	0.0773284	0.104361	0.234576	4791.1	1.00011	trec-ase	8	6	0.656064	8	0.419	1:17402159:G:A	1:17075664	no	0.28483
chr1	rs3818032	ENSG00000159363	rna	-0.0285512	0.00125123	0.0488297	-0.248614	-0.127525	-0.0552329	-0.0257889	0.00191432	0.0554442	0.0803671	0.328982	1522.97	1.00479	trec-ase	16	14	0.656064	8	0.26575	1:17402255:C:T	1:17075760	no	0.28483
chr1	rs3818031	ENSG00000159363	dna	-0.0109569	0.00160943	0.0519216	-0.188395	-0.0998381	-0.0388752	-0.0103414	0.0206539	0.0729099	0.107661	0.296056	1040.77	1.00205	trec-ase	8	6	0.656064	8	0.4105	1:17402418:A:G	1:17075923	no	0.28483
chr1	rs12138566	ENSG00000159363	dna	-0.0102972	0.00162133	0.0518303	-0.215146	-0.0984414	-0.0396938	-0.009367	0.0211075	0.0767103	0.113457	0.328603	1021.94	1.0015	trec-ase	8	6	0.656064	8	0.421	1:17402566:T:C	1:17076071	no	0.28483
chr1	rs12760512	ENSG00000159363	dna	-0.00828691	0.00064421	0.0430791	-0.119488	-0.0896607	-0.0372565	-0.0078909	0.0202386	0.0738838	0.104915	0.224403	4471.75	1.00021	trec-ase	8	6	0.656064	8	0.4325	1:17402627:T:C	1:17076132	no	0.28483
chr1	rs12755767	ENSG00000159363	dna	-0.00840182	0.00075487	0.0445871	-0.128012	-0.0955159	-0.0375381	-0.00852077	0.0202198	0.0787175	0.1099	0.237912	3488.78	1.00052	trec-ase	8	6	0.656064	8	0.427	1:17402643:A:G	1:17076148	no	0.28483
chr1	rs35004594	ENSG00000159363	dna	-0.00694897	0.000805934	0.0458205	-0.140399	-0.0965718	-0.0361986	-0.00571423	0.0231652	0.0786963	0.110393	0.250792	3232.37	1.00023	trec-ase	9	7	0.653082	8	0.446	1:17403485:C:T	1:17076990	no	0.28483
chr1	rs35479817	ENSG00000159363	dna	-0.00735125	0.000711651	0.0445327	-0.129824	-0.0941813	-0.0359828	-0.0071345	0.0221886	0.0767181	0.100093	0.229918	3915.83	1.00084	trec-ase	9	7	0.653082	8	0.4385	1:17403488:C:A	1:17076993	no	0.28483
chr1	rs2647198	ENSG00000159363	dna	-0.00633979	0.000630237	0.0440707	-0.114635	-0.0900476	-0.0345819	-0.00626963	0.0219789	0.0805994	0.10641	0.221045	4889.8	0.99974	trec-ase	9	7	0.653082	8	0.44075	1:17403901:T:C	1:17077406	no	0.28483
chr1	rs2647197	ENSG00000159363	dna	-0.00635	0.000793609	0.046144	-0.142774	-0.0964022	-0.034141	-0.00561118	0.0234656	0.080348	0.102418	0.245192	3380.79	1.00048	trec-ase	9	7	0.653082	8	0.446	1:17403908:A:G	1:17077413	no	0.28483
chr1	rs1980510	ENSG00000159363	dna	-0.005845	0.000819646	0.0448516	-0.128943	-0.0915975	-0.0351505	-0.00505628	0.0242808	0.0787545	0.0999246	0.228868	2994.36	0.999881	trec-ase	9	7	0.653082	8	0.45725	1:17403989:T:C	1:17077494	no	0.28483
chr1	rs1980509	ENSG00000159363	dna	-0.00552025	0.000640249	0.0430735	-0.111301	-0.0869367	-0.0343012	-0.00574353	0.0225949	0.0809173	0.107717	0.219017	4526.08	1.00015	trec-ase	9	7	0.651093	8	0.44525	1:17404006:C:T	1:17077511	no	0.28483
chr1	rs2240336	ENSG00000159339	dna	0.0269756	0.00461715	0.0868422	-0.0916997	-0.0680243	-0.0140585	0.014943	0.0480382	0.270223	0.577349	0.669049	353.764	1.00687	trec	14		0.414513		0.3685	1:17674402:C:T	1:17347907	no
chr1	rs12117356	ENSG00000077549	dna	-0.0145135	0.000874953	0.0466	-0.15691	-0.105211	-0.0416192	-0.0128745	0.0145117	0.07029	0.100756	0.257667	2836.63	1.00035	trec	6		0.223658		0.375	1:19658162:C:G	1:19331668	no
chr1	rs12117357	ENSG00000077549	dna	-0.0144464	0.000696022	0.0434026	-0.138085	-0.0970415	-0.0421491	-0.0141914	0.0132223	0.0698704	0.0961193	0.234204	3888.53	0.999919	trec	6		0.223658		0.37025	1:19658172:C:T	1:19331678	no
chr1	rs3748756	ENSG00000077549	dna	-0.0145499	0.00079364	0.0458838	-0.143321	-0.101195	-0.042669	-0.0132425	0.01449	0.0715852	0.0938518	0.237173	3342.51	1.00047	trec	6		0.223658		0.37425	1:19658506:C:T	1:19332012	no
chr1	rs12118471	ENSG00000077549	dna	-0.0211863	0.00107156	0.0488227	-0.233988	-0.112705	-0.0482819	-0.0192176	0.00832918	0.0645002	0.0909655	0.324953	2075.94	1.0005	trec	5		0.223658		0.31775	1:19659349:C:T	1:19332855	no
chr1	rs35173191	ENSG00000077549	dna	-0.0209796	0.00115414	0.0470502	-0.175903	-0.108223	-0.0505114	-0.019565	0.0101047	0.0683554	0.0890236	0.264927	1661.9	1.00136	trec	5		0.223658		0.32575	1:19664442:C:T	1:19337948	no
chr1	rs2268810	ENSG00000077549	dna	-0.0195816	0.000953145	0.0473465	-0.19277	-0.110158	-0.0479694	-0.0183222	0.0112942	0.066425	0.0950865	0.287856	2467.5	0.999865	trec	5		0.223658		0.341	1:19667481:T:G	1:19340987	no
chr1	rs12124843	ENSG00000077549	dna	-0.0111638	0.00076467	0.0450874	-0.131215	-0.0960679	-0.0400541	-0.0109613	0.0177991	0.0755718	0.104719	0.235934	3476.66	1.00114	trec	5		0.225646		0.399	1:19669235:A:G	1:19342741	no
chr1	rs4912072	ENSG00000077549	dna	-0.010071	0.000596924	0.0420603	-0.116657	-0.0907842	-0.0373737	-0.0102694	0.0175004	0.0721896	0.0973962	0.214053	4964.85	1.00088	trec	5		0.223658		0.40075	1:19672376:G:A	1:19345882	no
chr1	rs56386422	ENSG00000077549	dna	-0.011973	0.000989715	0.045482	-0.174329	-0.0966591	-0.041051	-0.0110959	0.0177804	0.0710188	0.0931034	0.267433	2111.83	1.00026	trec	5		0.223658		0.39825	1:19674266:C:A	1:19347772	no
chr1	rs7540995	ENSG00000077549	dna	-0.0112722	0.000724985	0.044197	-0.134116	-0.0957516	-0.039986	-0.0105132	0.0181295	0.0725783	0.100207	0.234323	3716.44	1.00075	trec	5		0.229622		0.395	1:19675736:C:T	1:19349242	no
chr1	rs1535036	ENSG00000077549	dna	-0.0108133	0.000634022	0.0425705	-0.124232	-0.0956929	-0.0390063	-0.01096	0.0184322	0.0711545	0.0997852	0.224017	4508.25	0.999736	trec	5		0.229622		0.3945	1:19676924:C:A	1:19350430	no
chr1	rs55665119	ENSG00000244038	dna	-0.00688004	0.000545067	0.0440597	-0.125137	-0.0933642	-0.0356797	-0.00661592	0.0225225	0.0779198	0.110158	0.235295	6534.06	0.999154	trec-ase	14	4	0.512922	1	0.43375	1:20949307:C:T	1:20622814	no	0.500443
chr1	rs7542310	ENSG00000244038	dna	-0.00620906	0.000519659	0.0428288	-0.120494	-0.0931865	-0.0341281	-0.00528103	0.0228583	0.0760458	0.104829	0.225323	6792.58	1.00013	trec-ase	13	4	0.512922	1	0.448	1:20949488:G:A	1:20622995	no	0.500443
chr1	rs2298298	ENSG00000158825	dna	-0.588003	0.0172643	0.220462	-1.00987	-0.914074	-0.725974	-0.629415	-0.51189	-0.0128696	0.0334223	1.04329	163.068	1.0397	trec-ase	6	6	0.897614	3	0.0165	1:20964328:A:G	1:20637835	no	0.490823
chr1	rs3121679	ENSG00000158825	dna	-0.588831	0.0195625	0.216534	-0.989962	-0.899489	-0.723551	-0.627916	-0.521097	-0.0112676	0.0308429	1.02081	122.519	1.05949	trec-ase	6	6	0.897614	3	0.01775	1:20965375:T:C	1:20638882	no	0.490823
chr1	rs3121394	ENSG00000158825	dna	-0.623137	0.01038	0.170848	-0.98584	-0.909578	-0.732032	-0.639584	-0.53598	-0.0962008	0.00458876	0.990428	270.908	1.01093	trec-ase	6	6	0.897614	3	0.00575	1:20966880:C:T	1:20640387	no	0.490823
chr1	rs158768	ENSG00000173369	dna	-0.00378684	0.00158131	0.0593593	-0.133978	-0.0894181	-0.0330123	-0.00177337	0.0289705	0.085242	0.115768	0.249746	1409.11	1.00055	trec	5		0.132207		0.486	1:22940488:C:T	1:22613995	no
chr1	rs67056484	ENSG00000004487	dna	-0.0074584	0.000706425	0.046489	-0.131198	-0.0968682	-0.0368169	-0.0076484	0.0227237	0.0802847	0.118219	0.249417	4330.79	0.999878	trec	6		0.158052		0.43825	1:23434819:C:T	1:23108326	no
chr1	rs2274687	ENSG00000004487	dna	-0.00704101	0.000782868	0.0475538	-0.135108	-0.0968734	-0.0369933	-0.00641692	0.0239117	0.0823257	0.106437	0.241545	3689.72	0.999348	trec	6		0.163022		0.4455	1:23435669:T:C	1:23109176	no
chr1	rs12067252	ENSG00000004487	dna	-0.00806449	0.00155412	0.0536685	-0.249841	-0.100703	-0.0369683	-0.00627642	0.0225353	0.0833444	0.117049	0.36689	1192.53	1.00266	trec	6		0.163022		0.44025	1:23441569:T:A	1:23115076	no
chr1	rs7519813	ENSG00000004487	dna	-0.00776038	0.00066681	0.0438642	-0.126281	-0.0903574	-0.0365761	-0.00797857	0.0209321	0.0779694	0.106983	0.233264	4327.29	0.999418	trec	6		0.163022		0.43175	1:23446911:A:G	1:23120418	no
chr1	rs12563566	ENSG00000004487	dna	-0.00802232	0.000915463	0.0474316	-0.170634	-0.0964506	-0.0356062	-0.00671974	0.0220856	0.0774275	0.104314	0.274949	2684.45	1.00003	trec	6		0.163022		0.4325	1:23447610:A:T	1:23121117	no
chr1	rs12087937	ENSG00000004487	dna	-0.0082194	0.00100695	0.0496607	-0.148217	-0.0959746	-0.0366355	-0.00875067	0.0218541	0.0783619	0.111602	0.259819	2432.24	1.00067	trec	6		0.162028		0.42175	1:23451178:C:G	1:23124685	no
chr1	rs12047391	ENSG00000004487	dna	-0.00787961	0.000745444	0.0462545	-0.128555	-0.0970846	-0.0371184	-0.00676352	0.0220756	0.0799854	0.10868	0.237235	3850.15	0.999314	trec	6		0.162028		0.434	1:23455997:C:T	1:23129504	no
chr1	rs66479435	ENSG00000004487	dna	-0.00664018	0.00069136	0.044076	-0.122623	-0.0937457	-0.0354727	-0.00596896	0.0223323	0.0786273	0.108927	0.23155	4064.39	1.00005	trec	6		0.162028		0.4345	1:23461006:T:C	1:23134513	no
chr1	rs12094690	ENSG00000004487	dna	-0.00969325	0.00225585	0.0555855	-0.289495	-0.103324	-0.0377781	-0.0078322	0.0234271	0.0829258	0.111663	0.401158	607.161	1.00881	trec	6		0.162028		0.43	1:23461151:C:G	1:23134658	no
chr1	rs12094793	ENSG00000004487	dna	-0.0100154	0.00131998	0.0534753	-0.258538	-0.10571	-0.0399313	-0.00848672	0.0233992	0.0822127	0.112743	0.371281	1641.23	1.00018	trec	6		0.162028		0.434	1:23461360:C:T	1:23134867	no
chr1	rs12048087	ENSG00000004487	dna	-0.00774675	0.000957864	0.0497252	-0.175407	-0.0978873	-0.0375606	-0.00699376	0.0226315	0.081765	0.11891	0.294317	2694.92	1.00099	trec	6		0.162028		0.43425	1:23462014:C:A	1:23135521	no
chr1	rs12038873	ENSG00000004487	dna	-0.00879381	0.000720397	0.0452607	-0.139782	-0.0956265	-0.0371832	-0.00773907	0.0208232	0.0772478	0.113991	0.253773	3947.29	1.00037	trec	6		0.163022		0.4265	1:23463468:A:G	1:23136975	no
chr1	rs10917351	ENSG00000004487	dna	-0.00707791	0.00087653	0.0472326	-0.156937	-0.09507	-0.0364352	-0.00623236	0.0233254	0.0805509	0.109312	0.266249	2903.69	1.00022	trec	6		0.163022		0.44	1:23464974:G:A	1:23138481	no
chr1	rs12044911	ENSG00000004487	dna	-0.00899717	0.00132685	0.0479472	-0.150111	-0.0970031	-0.03807	-0.00756697	0.0217463	0.0741743	0.104901	0.255012	1305.82	1.0019	trec	6		0.163022		0.4325	1:23466270:G:A	1:23139777	no
chr1	rs10917352	ENSG00000004487	dna	-0.00752543	0.000792642	0.0475207	-0.141652	-0.097077	-0.0364932	-0.00706404	0.0227214	0.0809131	0.111511	0.253163	3594.27	1.00113	trec	6		0.163022		0.43425	1:23466585:A:C	1:23140092	no
chr1	rs6691404	ENSG00000004487	dna	-0.00821634	0.0010833	0.0491447	-0.148595	-0.0959312	-0.0372426	-0.00828927	0.0224935	0.079693	0.107423	0.256018	2058.04	1.00082	trec	6		0.162028		0.433	1:23468800:C:A	1:23142307	no
chr1	rs12044504	ENSG00000004487	dna	-0.00695609	0.000638454	0.0446101	-0.122906	-0.0940676	-0.0357867	-0.00723605	0.0230005	0.0803526	0.10953	0.232436	4882.11	0.999631	trec	6		0.162028		0.4305	1:23471096:G:T	1:23144603	no
chr1	rs55839354	ENSG00000004487	dna	-0.00761131	0.00115732	0.0521217	-0.198504	-0.0972174	-0.0351415	-0.00659365	0.0220249	0.0796398	0.125313	0.323817	2028.28	1.00022	trec	6		0.163022		0.43775	1:23471923:A:G	1:23145430	no
chr1	rs3845521	ENSG00000004487	dna	-0.00842085	0.00130124	0.0499493	-0.241729	-0.0985655	-0.0362701	-0.0070333	0.0229796	0.0782471	0.111457	0.353186	1473.47	1.00232	trec	6		0.163022		0.429	1:23472341:T:C	1:23145848	no
chr1	rs12046218	ENSG00000004487	dna	-0.00766088	0.000814508	0.0466455	-0.12861	-0.0961623	-0.0379256	-0.00646555	0.0229325	0.0802206	0.103768	0.232378	3279.66	0.999773	trec	6		0.164016		0.44075	1:23477807:G:C	1:23151314	no
chr1	rs12028442	ENSG00000004487	dna	-0.00816003	0.000834337	0.0460113	-0.134139	-0.0965543	-0.0362393	-0.00756024	0.0209956	0.0770297	0.117735	0.251874	3041.21	1.00162	trec	6		0.163022		0.4295	1:23481076:C:G	1:23154583	no
chr1	rs66692403	ENSG00000004487	dna	-0.0096051	0.00146487	0.0536898	-0.303395	-0.102172	-0.0371615	-0.00656616	0.0231126	0.0776702	0.1029	0.406295	1343.34	1.00104	trec	6		0.163022		0.44625	1:23482926:A:G	1:23156433	no
chr1	rs35623043	ENSG00000004487	dna	-0.01084	0.00147496	0.0543556	-0.28387	-0.107021	-0.0387589	-0.00784018	0.0203008	0.0785616	0.110102	0.393972	1358.09	1.00302	trec	6		0.162028		0.41875	1:23491591:G:T	1:23165098	no
chr1	rs6689082	ENSG00000004487	dna	-0.00948761	0.00142811	0.0510003	-0.251064	-0.0986982	-0.0376436	-0.00795327	0.0208643	0.0801901	0.121021	0.372085	1275.33	1.00083	trec	6		0.162028		0.42075	1:23492956:C:T	1:23166463	no
chr1	rs676643	ENSG00000004487	dna	-0.00821393	0.00100565	0.0483424	-0.14784	-0.0950813	-0.0367512	-0.00783495	0.0216073	0.0797938	0.104382	0.252222	2310.79	1.00033	trec	6		0.171968		0.43125	1:23521340:G:A	1:23194847	no
chr1	rs586589	ENSG00000004487	dna	-0.00705148	0.000761369	0.0447531	-0.130888	-0.093486	-0.0364818	-0.00656929	0.0229341	0.0786177	0.107014	0.237902	3455.06	1.00024	trec	6		0.171968		0.4415	1:23523291:A:C	1:23196798	no
chr1	rs2746561	ENSG00000004487	dna	-0.00665912	0.000827719	0.0468577	-0.129439	-0.0937272	-0.0364166	-0.00668238	0.0241341	0.080005	0.112015	0.241454	3204.76	1.00076	trec	6		0.171968		0.4395	1:23526552:A:G	1:23200059	no
chr1	rs583511	ENSG00000004487	dna	-0.0071441	0.000867818	0.0447952	-0.126686	-0.0933928	-0.034561	-0.00623787	0.0216878	0.0770144	0.101819	0.228504	2664.43	1.00067	trec	6		0.171968		0.4435	1:23530560:G:T	1:23204067	no
chr1	rs7512349	ENSG00000179163	dna	0.597523	0.0434917	0.384442	-0.0706721	-0.0372573	0.0997412	0.704579	0.888157	1.17725	1.3084	1.37908	78.1356	1.06531	trec-ase	11	10	0.829026	2	0.088	1:24219582:C:T	1:23893092	no	0.491784
chr1	rs28735813	ENSG00000179163	dna	-0.00424891	0.00122234	0.052819	-0.121978	-0.0953402	-0.0332595	-0.00336565	0.0270599	0.0838443	0.111596	0.233574	1867.24	1.0017	trec	3		0.168986	NA	0.4705	1:24221539:A:G	1:23895049	no
chr1	rs9424399	ENSG00000179163	dna	0.649995	0.0412556	0.358184	-0.0552279	-0.0243818	0.490499	0.742638	0.899	1.19161	1.30183	1.35706	75.3785	1.08359	trec-ase	11	10	0.827038	2	0.05625	1:24221935:G:A	1:23895445	no	0.491784
chr1	rs11249163	ENSG00000169504	dna	-0.0158926	0.00468549	0.0841735	-0.624336	-0.121607	-0.0387708	-0.00749225	0.0219665	0.0807283	0.107592	0.731928	322.731	1.0081	trec	3		0.16004	NA	0.43325	1:25022055:G:A	1:24695564	no
chr1	rs12067856	ENSG00000169504	dna	-0.0178514	0.0080715	0.0910624	-0.638398	-0.160169	-0.0393748	-0.00766453	0.0226256	0.0823083	0.111923	0.750321	127.283	1.03891	trec	3		0.161034	NA	0.42575	1:25023923:G:C	1:24697432	no
chr1	rs6668768	ENSG00000169504	dna	0.0354966	0.00697978	0.103177	-0.0938793	-0.0692781	-0.0118583	0.0199719	0.0514361	0.411945	0.639471	0.733351	218.516	1.0168	trec-ase	5	3	0.146123	2	0.33325	1:25136203:C:T	1:24809712	no	0.4963
chr1	rs11249232	ENSG00000020633	dna	-0.00485689	0.0010121	0.0508942	-0.159025	-0.0962517	-0.0333938	-0.00384714	0.025144	0.0851036	0.122011	0.281036	2528.65	1.00129	trec-ase	14	3	0.203777	4	0.4615	1:25331585:A:G	1:25005094	no	0.447986
chr1	rs10751777	ENSG00000020633	dna	-0.00590498	0.00209461	0.0574248	-0.258407	-0.106358	-0.0346863	-0.00418189	0.0255874	0.0893631	0.155419	0.413826	751.612	1.00063	trec-ase	14	3	0.203777	4	0.4665	1:25331848:A:G	1:25005357	no	0.447986
chr1	rs7524750	ENSG00000020633	dna	-0.00276061	0.000538172	0.0461056	-0.119963	-0.0942826	-0.0312233	-0.00259596	0.0272596	0.0863589	0.107929	0.227892	7339.47	0.999619	trec-ase	14	3	0.203777	4	0.48025	1:25331872:C:G	1:25005381	no	0.447986
chr1	rs906293	ENSG00000020633	dna	-0.00648201	0.00149299	0.0545049	-0.290086	-0.0980683	-0.0338644	-0.00413045	0.0254538	0.0810171	0.112788	0.402874	1332.78	1.00122	trec	13		0.197813	NA	0.46125	1:25334113:C:T	1:25007622	no
chr1	rs12118573	ENSG00000020633	dna	-0.00667165	0.00146717	0.055236	-0.241562	-0.102329	-0.0353431	-0.00459646	0.0252344	0.0834873	0.114117	0.355679	1417.37	1.00315	trec	13		0.197813	NA	0.463	1:25335064:A:G	1:25008573	no
chr1	rs10489161	ENSG00000020633	dna	0.000825645	0.000660431	0.0460155	-0.119199	-0.0865061	-0.0290905	0.000625436	0.0301742	0.0877362	0.122726	0.241925	4854.61	0.999619	trec	10		0.193837	NA	0.49475	1:25338799:G:A	1:25012308	no
chr1	rs10794669	ENSG00000020633	dna	0.00375036	0.000904764	0.052175	-0.117301	-0.0861153	-0.0268297	0.00251827	0.0334468	0.0943995	0.197466	0.314767	3325.48	0.999157	trec	11		0.193837	NA	0.476	1:25339220:G:A	1:25012729	no
chr1	rs11249239	ENSG00000020633	dna	-0.000407161	0.00088032	0.0476783	-0.116501	-0.088576	-0.0297426	-0.000519667	0.0287944	0.0878074	0.120536	0.237037	2933.32	1.00018	trec	13		0.196819	NA	0.49325	1:25340330:A:G	1:25013839	no
chr1	rs6675432	ENSG00000158062	dna	-0.0178776	0.000630693	0.0406104	-0.123268	-0.0989553	-0.043976	-0.0179096	0.00916997	0.0612301	0.0910802	0.214348	4146.08	0.999156	trec-ase	14	4	0.624254	2	0.335	1:26665991:C:G	1:26339500	no	0.494838
chr1	rs10902739	ENSG00000158062	dna	-0.0182757	0.000586332	0.0397154	-0.122808	-0.095747	-0.0444422	-0.018493	0.00775199	0.0614368	0.0842992	0.207107	4588.06	0.999628	trec-ase	14	4	0.621272	2	0.313	1:26666183:T:C	1:26339692	no	0.494838
chr1	rs10902740	ENSG00000158062	dna	-0.0168791	0.00052888	0.040206	-0.120767	-0.0963243	-0.0433178	-0.0169097	0.0106492	0.0618064	0.0835108	0.204278	5779.21	0.999303	trec-ase	14	4	0.621272	2	0.34025	1:26666196:A:C	1:26339705	no	0.494838
chr1	rs11587393	ENSG00000130775	dna	-0.00596986	0.00069868	0.0466149	-0.127629	-0.0962715	-0.0361531	-0.00526134	0.0237265	0.0852095	0.11362	0.241249	4451.37	1.00086	trec-ase	3	3	0.128231	5	0.45425	1:28260320:G:A	1:27933809	no	0.490904
chr1	rs61783835	ENSG00000130770	dna	0.00879587	0.00123862	0.0481746	-0.102926	-0.0783008	-0.0224892	0.00755479	0.0380656	0.0991662	0.146311	0.249237	1512.73	1.00061	trec	4		0.470179		0.43275	1:28755753:A:G	1:28429242	no
chr1	rs6697451	ENSG00000168528	dna	-0.0440939	0.00694664	0.135113	-0.782698	-0.550944	-0.0510068	-0.0178424	0.0119844	0.0692699	0.0948882	0.877587	378.31	1.00991	trec	8		0.146123	NA	0.3445	1:31708422:G:A	1:31235575	no
chr1	rs6425724	ENSG00000168528	dna	-0.0401776	0.00851704	0.118318	-0.724957	-0.457036	-0.0527521	-0.0203023	0.0118322	0.0696106	0.103216	0.828172	192.984	1.01823	trec-ase	9	3	0.151093	3	0.33175	1:31728856:G:A	1:31256009	no	0.290217
chr1	rs6685250	ENSG00000168528	dna	-0.0533244	0.0183906	0.149528	-0.813713	-0.591621	-0.0550537	-0.0193518	0.0125141	0.0674309	0.101166	0.914879	66.1076	1.04408	trec-ase	9	3	0.151093	3	0.34325	1:31734748:G:T	1:31261901	no	0.290217
chr1	rs10493047	ENSG00000168528	dna	-0.0434896	0.0106186	0.123405	-0.717137	-0.506721	-0.0522843	-0.0198546	0.0121206	0.0682971	0.0927664	0.809903	135.061	1.04474	trec-ase	9	3	0.151093	3	0.34025	1:31741777:C:T	1:31268930	no	0.290217
chr1	rs6425726	ENSG00000168528	dna	-0.0311243	0.00569971	0.0944691	-0.631968	-0.329964	-0.0507278	-0.017615	0.0133341	0.0702349	0.0998463	0.731815	274.709	1.01522	trec-ase	9	3	0.151093	3	0.35375	1:31742629:T:A	1:31269782	no	0.290217
chr1	rs6425729	ENSG00000168528	dna	-0.0395796	0.00805429	0.116289	-0.703058	-0.479332	-0.053116	-0.0192125	0.0117956	0.070745	0.100993	0.804051	208.462	1.01733	trec-ase	9	3	0.151093	3	0.33875	1:31747333:C:A	1:31274486	no	0.290217
chr1	rs7542403	ENSG00000168528	dna	-0.0254596	0.00472632	0.0807554	-0.567621	-0.144933	-0.0470508	-0.0184137	0.0121935	0.0715998	0.0996117	0.667233	291.942	1.00857	trec-ase	9	3	0.151093	3	0.3515	1:31749534:A:C	1:31276687	no	0.290217
chr1	rs12133730	ENSG00000168528	dna	-0.033904	0.00515236	0.0989963	-0.62141	-0.352741	-0.0515726	-0.0195578	0.0128075	0.0680689	0.0924166	0.713827	369.168	1.00831	trec-ase	9	3	0.151093	3	0.3425	1:31752752:G:A	1:31279905	no	0.290217
chr1	rs7555364	ENSG00000168528	dna	-0.0358175	0.00669007	0.10352	-0.644429	-0.415401	-0.0527385	-0.0199949	0.0106255	0.0656529	0.0929489	0.737378	239.435	1.00909	trec-ase	9	3	0.151093	3	0.326	1:31753884:A:G	1:31281037	no	0.290217
chr1	rs7513215	ENSG00000168528	dna	-0.030157	0.00738751	0.0977935	-0.722101	-0.260481	-0.0499296	-0.018761	0.0118374	0.071637	0.102106	0.824207	175.236	1.03067	trec-ase	9	3	0.151093	3	0.345	1:31754367:T:C	1:31281520	no	0.290217
chr1	rs34556466	ENSG00000168528	dna	-0.0607759	0.0123841	0.158161	-0.850902	-0.635278	-0.059648	-0.0242148	0.00871235	0.0732493	0.0975685	0.948471	163.107	1.00599	trec	7		0.151093	NA	0.315	1:31759991:T:C	1:31287144	no
chr1	rs7517820	ENSG00000168528	dna	-0.0842583	0.0149037	0.192326	-0.941165	-0.719078	-0.0648825	-0.026915	0.0048283	0.0634562	0.0966272	1.03779	166.527	1.01195	trec	6		0.145129	NA	0.28425	1:31760665:T:C	1:31287818	no
chr1	rs61779439	ENSG00000168528	dna	-0.0717643	0.0141998	0.173096	-0.830841	-0.66832	-0.0622694	-0.0253784	0.00698788	0.0691596	0.0964617	0.927303	148.596	1.01033	trec	7		0.151093	NA	0.30225	1:31761056:A:G	1:31288209	no
chr1	rs34353623	ENSG00000168528	dna	-0.0959692	0.0166801	0.205528	-0.915379	-0.747293	-0.0723657	-0.0281407	0.00492002	0.066338	0.0919655	1.00734	151.826	1.01507	trec	7		0.151093	NA	0.2825	1:31765164:G:A	1:31292317	no
chr1	rs34563758	ENSG00000168528	dna	-0.0637233	0.0117071	0.161947	-0.828905	-0.650685	-0.0583103	-0.0239884	0.00800016	0.0622914	0.090374	0.919279	191.359	1.01303	trec	7		0.151093	NA	0.3035	1:31765289:G:C	1:31292442	no
chr1	rs12135033	ENSG00000168528	dna	-0.0748392	0.016097	0.182761	-0.873574	-0.70882	-0.0629181	-0.0252772	0.00927494	0.0663012	0.0917593	0.965333	128.907	1.02704	trec	7		0.152087	NA	0.311	1:31772492:T:C	1:31299645	no
chr1	rs61780094	ENSG00000168528	dna	-0.0953775	0.0204503	0.20397	-0.8876	-0.727191	-0.0697856	-0.0287905	0.00524048	0.0629024	0.0951844	0.982784	99.4797	1.03557	trec	7		0.154076	NA	0.29075	1:31774306:A:G	1:31301459	no
chr1	rs33917597	ENSG00000168528	dna	-0.107126	0.0185878	0.222158	-0.984566	-0.772897	-0.0750134	-0.0300022	0.00444626	0.0601496	0.0859071	1.07047	142.847	1.01219	trec	7		0.154076	NA	0.28075	1:31774503:A:G	1:31301656	no
chr1	rs12118473	ENSG00000168528	dna	-0.112828	0.0172086	0.222823	-0.962876	-0.781088	-0.0798561	-0.0310402	0.00288935	0.0640823	0.0891655	1.05204	167.661	1.02138	trec	7		0.154076	NA	0.27175	1:31774802:C:G	1:31301955	no
chr1	rs7541442	ENSG00000168528	dna	-0.0849788	0.0202437	0.191739	-0.856917	-0.720497	-0.0660281	-0.0274235	0.00487155	0.0656749	0.0945079	0.951425	89.7102	1.07589	trec	7		0.154076	NA	0.28375	1:31778457:T:A	1:31305610	no
chr1	rs12123798	ENSG00000168528	dna	-0.0637592	0.0151735	0.166137	-0.92355	-0.653518	-0.0608027	-0.0243965	0.00731035	0.0643392	0.093152	1.0167	119.884	1.04523	trec	7		0.154076	NA	0.3105	1:31780081:C:T	1:31307234	no
chr1	rs12730052	ENSG00000168528	dna	-0.120234	0.0318743	0.235049	-0.988636	-0.825676	-0.0809085	-0.0311267	0.00168945	0.0611684	0.0929653	1.0816	54.3799	1.06418	trec	7		0.154076	NA	0.25925	1:31783451:A:G	1:31310604	no
chr1	rs57186798	ENSG00000168528	dna	-0.0832508	0.0139158	0.193979	-0.954565	-0.702649	-0.0660775	-0.0248311	0.00980465	0.0688149	0.10237	1.05694	194.311	1.00676	trec	6		0.152087	NA	0.3145	1:31794886:G:A	1:31322039	no
chr1	rs56105061	ENSG00000168528	dna	-0.103143	0.0173693	0.213663	-0.902509	-0.743436	-0.0737854	-0.0283072	0.0072013	0.068513	0.0986298	1.00114	151.319	1.03035	trec	6		0.152087	NA	0.2965	1:31795235:A:G	1:31322388	no
chr1	rs12136523	ENSG00000168528	dna	-0.0618731	0.0120045	0.162638	-0.903926	-0.643973	-0.0577207	-0.0230836	0.00806763	0.0667828	0.0971943	1.00112	183.551	1.02696	trec	6		0.152087	NA	0.313	1:31808253:C:T	1:31335406	no
chr1	rs34746219	ENSG00000168528	dna	-0.0822752	0.0152133	0.190583	-0.931587	-0.704819	-0.0662884	-0.0273128	0.00693031	0.065364	0.0939906	1.02558	156.936	1.01817	trec	6		0.153082	NA	0.295	1:31819407:A:C	1:31346560	no
chr1	rs16834397	ENSG00000168528	dna	-0.0246644	0.00459777	0.0884685	-0.608874	-0.155912	-0.0463384	-0.01418	0.0174866	0.0755036	0.107382	0.716256	370.24	1.01	trec	7		0.153082	NA	0.375	1:31830077:C:G	1:31357230	no
chr1	rs12141835	ENSG00000168528	dna	-0.0338426	0.00727976	0.121925	-0.834919	-0.427278	-0.0478652	-0.0155536	0.0151771	0.0724635	0.105852	0.94077	280.511	1.01571	trec	7		0.153082	NA	0.3635	1:31830879:G:A	1:31358032	no
chr1	rs35282110	ENSG00000168528	dna	-0.0296545	0.00635674	0.102738	-0.669961	-0.357959	-0.0464684	-0.0152641	0.0161549	0.0733553	0.100456	0.770417	261.212	1.01306	trec	7		0.153082	NA	0.37475	1:31831178:T:G	1:31358331	no
chr1	rs12755701	ENSG00000168528	dna	-0.0357566	0.00671922	0.114434	-0.721348	-0.442516	-0.0503693	-0.0161239	0.0153652	0.0755766	0.108884	0.830231	290.049	1.01421	trec	7		0.152087	NA	0.36275	1:31832313:C:T	1:31359466	no
chr1	rs35068862	ENSG00000168528	dna	-0.0354911	0.00761529	0.117868	-0.709198	-0.444536	-0.0482547	-0.0154601	0.0166253	0.0721159	0.100565	0.809762	239.564	1.01671	trec	7		0.152087	NA	0.372	1:31834173:G:A	1:31361326	no
chr1	rs12139997	ENSG00000168528	rna	-0.0843385	0.0141425	0.181535	-0.855178	-0.684856	-0.0686325	-0.0309878	0.00229913	0.0632937	0.0999039	0.955082	164.766	1.01955	trec-ase	11	3	0.153082	3	0.26775	1:31837089:T:C	1:31364242	no	0.290217
chr1	rs17495262	ENSG00000168528	rna	-0.0433862	0.0147796	0.152634	-0.954077	-0.60228	-0.0470753	-0.0132252	0.017183	0.0786553	0.107882	1.06196	106.654	1.03318	trec	7		0.147117	NA	0.38925	1:31837632:C:T	1:31364785	no
chr1	rs61780773	ENSG00000168528	dna	-0.0273741	0.0064916	0.0951483	-0.644429	-0.306475	-0.046235	-0.0145317	0.0151196	0.0718613	0.108859	0.753289	214.832	1.01008	trec	7		0.153082	NA	0.36275	1:31838253:C:T	1:31365406	no
chr1	rs6672651	ENSG00000168528	dna	-0.0386673	0.00986116	0.124296	-0.760774	-0.454159	-0.0489337	-0.0168866	0.0139039	0.0747088	0.124341	0.885116	158.875	1.01725	trec	7		0.152087	NA	0.35575	1:31849209:C:G	1:31376362	no
chr1	rs6694857	ENSG00000168528	dna	-0.0341194	0.00661048	0.105316	-0.641903	-0.437398	-0.0506114	-0.0174488	0.0136383	0.0711692	0.0972234	0.739126	253.819	1.01508	trec	6		0.146123	NA	0.35275	1:31851555:A:G	1:31378708	no
chr1	rs6674406	ENSG00000168528	dna	-0.0463873	0.00949866	0.131627	-0.778915	-0.529122	-0.055215	-0.021106	0.0117283	0.0718593	0.100871	0.879786	192.028	1.03645	trec	6		0.147117	NA	0.3335	1:31856525:G:A	1:31383678	no
chr1	rs7534378	ENSG00000168528	dna	-0.0312198	0.00432061	0.0967753	-0.695847	-0.239842	-0.0510871	-0.0193616	0.0120877	0.0687738	0.0970328	0.79288	501.695	1.00412	trec	7		0.15507	NA	0.34525	1:31863558:G:A	1:31390711	no
chr1	rs6683793	ENSG00000168528	dna	-0.0575229	0.0155255	0.149849	-0.805167	-0.599328	-0.0588382	-0.0221695	0.00825753	0.0681636	0.0957139	0.900881	93.1569	1.03492	trec	7		0.152087	NA	0.3145	1:31864450:G:A	1:31391603	no
chr1	rs1505571	ENSG00000168528	dna	-0.0474746	0.00993343	0.131479	-0.728145	-0.523527	-0.0538188	-0.0207143	0.0108371	0.0690384	0.103672	0.831817	175.191	1.02997	trec	7		0.151093	NA	0.3275	1:31864797:T:C	1:31391950	no
chr1	rs7536471	ENSG00000168528	dna	-0.0560954	0.0113088	0.144853	-0.793812	-0.573534	-0.0566832	-0.0224098	0.00896043	0.0633073	0.0921393	0.885952	164.067	1.01556	trec	7		0.150099	NA	0.31225	1:31873142:A:T	1:31400295	no
chr1	rs556657	ENSG00000004455	dna	0.00505401	0.00077546	0.0478123	-0.108281	-0.0812091	-0.0249896	0.00389816	0.0350555	0.094489	0.131878	0.240159	3801.55	1.00002	trec-ase	5	4	0.259443	1	0.46475	1:33598820:C:G	1:33133219	no	0.491613
chr1	rs6687657	ENSG00000004455	dna	0.00483681	0.000561221	0.0469495	-0.110976	-0.0821496	-0.0257577	0.00341912	0.0350146	0.0950731	0.133346	0.244322	6998.33	0.999654	trec-ase	5	4	0.247515	1	0.4725	1:33599737:C:T	1:33134136	no	0.491613
chr1	rs654947	ENSG00000004455	dna	0.00342136	0.000532891	0.0469791	-0.11752	-0.0875406	-0.0262111	0.00359397	0.0332139	0.0918077	0.122111	0.239631	7771.99	0.99955	trec-ase	5	4	0.256461	1	0.46575	1:33599915:T:C	1:33134314	no	0.491613
chr1	rs12035312	ENSG00000004455	dna	0.00661873	0.00141401	0.0568091	-0.130472	-0.0866698	-0.0256424	0.00531627	0.035577	0.10318	0.268064	0.398536	1614.11	1.00322	trec-ase	5	4	0.247515	1	0.4555	1:33600172:A:G	1:33134571	no	0.491613
chr1	rs12045725	ENSG00000004455	dna	0.00506955	0.0010846	0.053276	-0.127073	-0.0882407	-0.0255082	0.00407697	0.0348119	0.0985418	0.204216	0.331289	2412.82	0.999829	trec-ase	5	4	0.247515	1	0.468	1:33600195:C:T	1:33134594	no	0.491613
chr1	rs12045756	ENSG00000004455	dna	0.00606493	0.00104045	0.0511755	-0.109569	-0.0836701	-0.0252227	0.00494436	0.0347422	0.0962309	0.158725	0.268295	2419.25	1.00083	trec-ase	5	4	0.247515	1	0.45625	1:33600292:C:T	1:33134691	no	0.491613
chr1	rs12046676	ENSG00000004455	dna	0.00669197	0.00196704	0.0568917	-0.121941	-0.0827219	-0.0242437	0.00484306	0.0342332	0.0969549	0.298222	0.420163	836.511	1.00314	trec-ase	5	4	0.247515	1	0.4585	1:33601021:C:A	1:33135420	no	0.491613
chr1	rs12046707	ENSG00000004455	dna	0.00359856	0.000726982	0.0477405	-0.109948	-0.083518	-0.0263931	0.00392964	0.0334375	0.0898771	0.133786	0.243733	4312.47	1.0004	trec-ase	5	4	0.247515	1	0.46625	1:33601117:C:T	1:33135516	no	0.491613
chr1	rs6672829	ENSG00000004455	dna	0.00728051	0.00252027	0.061887	-0.113999	-0.084181	-0.0262583	0.00400293	0.0356013	0.10023	0.364602	0.478601	602.982	1.00359	trec-ase	5	4	0.247515	1	0.46575	1:33602772:G:T	1:33137171	no	0.491613
chr1	rs676628	ENSG00000004455	dna	0.00458197	0.00082117	0.048459	-0.123022	-0.0800536	-0.0245846	0.00476831	0.0344971	0.0893932	0.125907	0.248929	3482.43	0.999477	trec-ase	5	4	0.259443	1	0.45275	1:33605713:A:G	1:33140112	no	0.491613
chr1	rs12041133	ENSG00000004455	dna	0.00457704	0.00075309	0.0462294	-0.106444	-0.0815311	-0.0258972	0.00428649	0.032747	0.0885948	0.116309	0.222753	3768.27	0.999717	trec-ase	5	4	0.250497	1	0.45975	1:33608054:G:A	1:33142453	no	0.491613
chr1	rs12040683	ENSG00000004455	dna	0.00509868	0.00135361	0.0539018	-0.130143	-0.0834711	-0.0258597	0.004669	0.0348609	0.0942222	0.158289	0.288432	1585.69	1.00187	trec-ase	5	4	0.250497	1	0.4525	1:33610037:T:C	1:33144436	no	0.491613
chr1	rs12022301	ENSG00000004455	dna	0.00710156	0.00183054	0.0527103	-0.111798	-0.079013	-0.0246836	0.00469611	0.0349865	0.0972475	0.23692	0.348718	829.151	1.00312	trec-ase	5	4	0.250497	1	0.45425	1:33610220:C:A	1:33144619	no	0.491613
chr1	rs12023094	ENSG00000004455	dna	0.00443045	0.000502425	0.046039	-0.114507	-0.0863184	-0.026198	0.00406206	0.0345299	0.0962917	0.132015	0.246523	8396.7	0.999362	trec-ase	5	4	0.250497	1	0.4635	1:33610759:C:G	1:33145158	no	0.491613
chr1	rs689187	ENSG00000004455	rna	-0.00278405	0.000796644	0.045269	-0.117364	-0.0872679	-0.0319953	-0.00232269	0.0263404	0.0832177	0.111825	0.229189	3229.04	0.999342	trec-ase	10	8	0.737575	1	0.479	1:33611890:C:T	1:33146289	no	0.491613
chr1	rs3766813	ENSG00000004455	rna	0.00238078	0.000463955	0.0433135	-0.106822	-0.0786189	-0.0278894	0.00221101	0.0314283	0.0867298	0.118673	0.225495	8715.57	0.999528	trec-ase	10	8	0.250497	1	0.4795	1:33612508:G:A	1:33146907	no	0.491613
chr1	rs3912145	ENSG00000004455	dna	0.00471214	0.000589611	0.0452813	-0.111006	-0.0825656	-0.0247413	0.00518275	0.0327863	0.0934404	0.122955	0.233962	5898.04	1.00007	trec-ase	5	4	0.252485	1	0.449	1:33614162:T:C	1:33148561	no	0.491613
chr1	rs599167	ENSG00000004455	dna	-0.00318224	0.00107231	0.0488536	-0.212002	-0.0954456	-0.0325161	-0.00157806	0.0276072	0.0842595	0.111818	0.32382	2075.66	0.99971	trec-ase	5	4	0.739563	1	0.487	1:33614665:A:T	1:33149064	no	0.491613
chr1	rs641657	ENSG00000004455	dna	0.000640389	0.00195704	0.0515253	-0.113443	-0.0861904	-0.0299771	-0.00133315	0.0287725	0.0918538	0.166626	0.280069	693.17	1.00413	trec-ase	5	4	0.739563	1	0.508	1:33614800:C:A	1:33149199	no	0.491613
chr1	rs7541761	ENSG00000004455	dna	0.00450976	0.000471426	0.0437022	-0.110358	-0.0806551	-0.0243852	0.00419153	0.0333432	0.08981	0.123371	0.233729	8593.68	0.999398	trec-ase	5	4	0.250497	1	0.46375	1:33615876:A:G	1:33150275	no	0.491613
chr1	rs57784925	ENSG00000004455	dna	0.00526548	0.000849033	0.0500063	-0.12038	-0.0843879	-0.0248834	0.00467303	0.0349843	0.095013	0.150715	0.271095	3468.96	0.999708	trec-ase	5	4	0.252485	1	0.45725	1:33616310:C:G	1:33150709	no	0.491613
chr1	rs35111341	ENSG00000004455	dna	0.00454298	0.000899985	0.0505009	-0.113847	-0.0861961	-0.0291806	0.00270624	0.0370148	0.0998921	0.175178	0.289026	3148.67	1.00029	trec-ase	5	4	0.252485	1	0.47475	1:33616751:G:C	1:33151150	no	0.491613
chr1	rs12734992	ENSG00000004455	dna	0.00379858	0.000758779	0.0477768	-0.110606	-0.0856244	-0.0270438	0.00374382	0.034057	0.0902452	0.140797	0.251403	3964.63	0.999274	trec-ase	5	4	0.250497	1	0.468	1:33617258:G:A	1:33151657	no	0.491613
chr1	rs59983645	ENSG00000004455	dna	0.0053441	0.00110391	0.0500554	-0.106903	-0.0831988	-0.0254223	0.00463492	0.0342808	0.0924771	0.136932	0.243835	2056.07	1.00058	trec-ase	5	4	0.250497	1	0.45475	1:33618413:C:T	1:33152812	no	0.491613
chr1	rs631646	ENSG00000004455	dna	-0.00108486	0.00119472	0.0500668	-0.132863	-0.0901034	-0.0321779	-0.00213932	0.0294798	0.0896649	0.13508	0.267943	1756.16	1.00125	trec-ase	5	4	0.737575	1	0.48425	1:33618639:G:C	1:33153038	no	0.491613
chr1	rs12046456	ENSG00000004455	dna	0.00517488	0.000746727	0.0499646	-0.117684	-0.0847169	-0.0263067	0.00509912	0.0355877	0.0957687	0.153399	0.271083	4477.14	0.999407	trec-ase	5	4	0.250497	1	0.45125	1:33621383:T:C	1:33155782	no	0.491613
chr1	rs3863726	ENSG00000004455	dna	0.00575548	0.00126347	0.0515987	-0.110731	-0.0807316	-0.0252374	0.00332928	0.0337846	0.0952165	0.251271	0.362001	1667.8	1.0022	trec-ase	5	4	0.250497	1	0.46725	1:33621686:C:T	1:33156085	no	0.491613
chr1	rs35164421	ENSG00000004455	dna	0.00407893	0.000494579	0.045436	-0.117232	-0.0830469	-0.0264447	0.00459377	0.0345318	0.0877947	0.117826	0.235058	8439.72	0.999606	trec-ase	5	4	0.250497	1	0.4615	1:33622282:T:C	1:33156681	no	0.491613
chr1	rs4481817	ENSG00000004455	dna	0.00348403	0.00073002	0.0464406	-0.125175	-0.0844066	-0.0267745	0.0038823	0.0337435	0.0917649	0.119774	0.244949	4046.95	1.00007	trec-ase	5	4	0.250497	1	0.462	1:33622706:G:A	1:33157105	no	0.491613
chr1	rs12026515	ENSG00000004455	dna	0.0104583	0.0022517	0.0571689	-0.107319	-0.0823712	-0.0218864	0.00789213	0.0381639	0.105636	0.249656	0.356975	644.611	1.00574	trec-ase	4	3	0.250497	1	0.425	1:33624700:C:T	1:33159099	no	0.491613
chr1	rs784773	ENSG00000004455	dna	0.000194742	0.000641341	0.0470862	-0.113318	-0.0860629	-0.0312339	-0.000336158	0.0301409	0.0893463	0.125112	0.23843	5390.26	0.999852	trec-ase	5	4	0.737575	1	0.50325	1:33624745:A:G	1:33159144	no	0.491613
chr1	rs72885925	ENSG00000004455	dna	0.00812013	0.000752038	0.0482125	-0.111682	-0.0802015	-0.023861	0.00811599	0.0376828	0.0981176	0.150882	0.262564	4109.98	0.99976	trec-ase	4	3	0.251491	1	0.42575	1:33626237:G:C	1:33160636	no	0.491613
chr1	rs621539	ENSG00000004455	dna	-0.00352171	0.00305221	0.0585241	-0.289465	-0.09851	-0.0324721	-0.00132109	0.0290317	0.0866192	0.125796	0.415261	367.656	1.01097	trec-ase	5	4	0.733598	1	0.48775	1:33627249:C:T	1:33161648	no	0.491613
chr1	rs12563712	ENSG00000004455	dna	0.00644189	0.000978013	0.0499156	-0.120008	-0.0822161	-0.023779	0.00552141	0.0349595	0.0944281	0.13353	0.253538	2604.85	1.00127	trec-ase	4	3	0.251491	1	0.4515	1:33627411:C:G	1:33161810	no	0.491613
chr1	rs654336	ENSG00000004455	dna	-0.000610341	0.000687838	0.0471313	-0.123471	-0.0871769	-0.03117	-0.000675106	0.0296839	0.0872538	0.123432	0.246902	4695.11	1.00029	trec-ase	5	4	0.737575	1	0.49375	1:33627424:T:C	1:33161823	no	0.491613
chr1	rs685235	ENSG00000004455	dna	-0.000956885	0.000605266	0.0449913	-0.119066	-0.0888071	-0.0308959	-0.00101329	0.0294613	0.0845571	0.111675	0.230741	5525.4	0.999726	trec-ase	5	4	0.737575	1	0.49175	1:33628341:A:G	1:33162740	no	0.491613
chr1	rs17465232	ENSG00000004455	dna	0.0100258	0.00142551	0.0557143	-0.118026	-0.0818079	-0.0213877	0.0074612	0.0375875	0.110025	0.277053	0.395079	1527.55	1.00222	trec-ase	4	3	0.250497	1	0.4285	1:33629668:T:C	1:33164067	no	0.491613
chr1	rs72656238	ENSG00000004455	dna	0.0100898	0.00155593	0.0545886	-0.107093	-0.0779233	-0.0225188	0.00758448	0.0388098	0.103047	0.299943	0.407036	1230.9	1.00107	trec-ase	4	3	0.250497	1	0.4355	1:33629669:C:A	1:33164068	no	0.491613
chr1	rs2306257	ENSG00000004455	dna	0.00973641	0.00161159	0.0586954	-0.10842	-0.0786682	-0.0227417	0.00747617	0.0379317	0.107223	0.281753	0.390173	1326.47	1.00098	trec-ase	4	3	0.250497	1	0.4335	1:33631069:C:A	1:33165468	no	0.491613
chr1	rs3766815	ENSG00000004455	dna	0.00769482	0.000825769	0.0475953	-0.112221	-0.07752	-0.0220133	0.00761573	0.0362075	0.0911846	0.146024	0.258246	3322.09	1.00003	trec-ase	4	3	0.251491	1	0.43375	1:33638425:C:T	1:33172824	no	0.491613
chr1	rs12730651	ENSG00000160094	dna	-0.0485834	0.00290041	0.0781022	-0.425878	-0.317687	-0.0675022	-0.0361048	-0.0067353	0.050262	0.0734696	0.499348	725.116	1.00432	trec	10		0.265408		0.2055	1:33755533:A:G	1:33289932	no
chr1	rs12748225	ENSG00000160094	dna	-0.0584863	0.00662674	0.0969394	-0.549268	-0.381924	-0.0739032	-0.0394024	-0.00695768	0.0538954	0.0823528	0.631621	213.993	1.01436	trec	10		0.264414		0.1995	1:33755543:G:T	1:33289942	no
chr1	rs11580558	ENSG00000179862	dna	0.00974944	0.000478263	0.0440835	-0.0954918	-0.0731509	-0.0207174	0.00987942	0.0402013	0.0948181	0.120403	0.215894	8496.08	1.00014	trec-ase	11	9	0.234592	6	0.415	1:41421733:G:A	1:40956061	no	0.480036
chr1	rs11578829	ENSG00000179862	dna	0.01028	0.00050241	0.0434291	-0.102708	-0.0749599	-0.0184589	0.00979425	0.0395157	0.0921838	0.123835	0.226543	7472.15	0.999392	trec-ase	11	9	0.235586	6	0.40625	1:41421859:A:G	1:40956187	no	0.480036
chr1	rs28570583	ENSG00000179862	dna	0.0124705	0.00295214	0.0541242	-0.104486	-0.0722011	-0.0193262	0.00911611	0.0385574	0.103345	0.327192	0.431678	336.132	1.01106	trec-ase	11	9	0.234592	6	0.41825	1:41422196:A:G	1:40956524	no	0.480036
chr1	rs28582097	ENSG00000179862	dna	0.0122831	0.0020777	0.0548864	-0.106661	-0.0759371	-0.0198316	0.00945946	0.0387222	0.10349	0.309644	0.416305	697.852	1.00519	trec-ase	11	9	0.235586	6	0.41375	1:41422228:T:A	1:40956556	no	0.480036
chr1	rs28397033	ENSG00000179862	dna	0.0140979	0.00222855	0.060458	-0.103514	-0.0782504	-0.0192888	0.0101573	0.0400498	0.117732	0.345646	0.449159	735.973	1.00563	trec-ase	11	9	0.235586	6	0.413	1:41422259:G:A	1:40956587	no	0.480036
chr1	rs28641158	ENSG00000179862	dna	0.00899617	0.000670907	0.046023	-0.114273	-0.0780365	-0.0208495	0.00926966	0.0384086	0.0968942	0.126459	0.240732	4705.71	0.999361	trec-ase	11	9	0.235586	6	0.413	1:41422311:G:A	1:40956639	no	0.480036
chr1	rs28433989	ENSG00000179862	dna	0.0116014	0.00181822	0.0535961	-0.10625	-0.0806777	-0.0207754	0.00931263	0.0406975	0.104904	0.285176	0.391426	868.904	1.00326	trec-ase	11	9	0.230616	6	0.41475	1:41422504:C:A	1:40956832	no	0.480036
chr1	rs28558724	ENSG00000179862	dna	0.0104721	0.0016059	0.0498582	-0.111339	-0.0780387	-0.0214688	0.00848154	0.0392058	0.0992067	0.238699	0.350037	963.911	1.00281	trec-ase	11	9	0.232604	6	0.4235	1:41422601:C:T	1:40956929	no	0.480036
chr1	rs72948869	ENSG00000179862	dna	0.0145106	0.00206272	0.0578229	-0.103316	-0.07544	-0.0188535	0.0110592	0.0401799	0.120995	0.351823	0.455138	785.813	1.00304	trec-ase	11	9	0.232604	6	0.3995	1:41422646:G:A	1:40956974	no	0.480036
chr1	rs7530304	ENSG00000179862	dna	0.00990138	0.000678352	0.0468443	-0.112223	-0.0804191	-0.0200454	0.00928717	0.0395049	0.101529	0.143978	0.256201	4768.73	0.999697	trec-ase	11	9	0.233598	6	0.41575	1:41422966:A:T	1:40957294	no	0.480036
chr1	rs11578762	ENSG00000179862	dna	0.013029	0.000889215	0.0502974	-0.100465	-0.0746532	-0.0196966	0.0114713	0.0412533	0.104024	0.230597	0.331063	3199.47	0.999833	trec-ase	12	10	0.233598	6	0.394	1:41423677:G:C	1:40958005	no	0.480036
chr1	rs12405668	ENSG00000179862	dna	0.0129271	0.00115571	0.0494896	-0.109028	-0.0783209	-0.0176565	0.0125628	0.0406124	0.106149	0.218211	0.327239	1833.7	1.0007	trec-ase	12	10	0.233598	6	0.3935	1:41424277:C:G	1:40958605	no	0.480036
chr1	rs72663705	ENSG00000179862	dna	0.0124598	0.00143174	0.0511474	-0.101488	-0.0776307	-0.0206524	0.0101831	0.0427272	0.107487	0.203999	0.305486	1276.2	1.00088	trec-ase	12	10	0.234592	6	0.41025	1:41424563:G:A	1:40958891	no	0.480036
chr1	rs67325189	ENSG00000179862	dna	0.0105627	0.000826981	0.0463685	-0.104548	-0.0756594	-0.0191517	0.0107291	0.0403417	0.099111	0.12862	0.233168	3143.79	1.00016	trec-ase	12	10	0.233598	6	0.4005	1:41424606:C:T	1:40958934	no	0.480036
chr1	rs7529969	ENSG00000179862	dna	0.0141851	0.00129275	0.0539864	-0.11096	-0.0746424	-0.0188659	0.0110367	0.0415197	0.111952	0.255397	0.366357	1743.99	1.00028	trec-ase	12	10	0.233598	6	0.39825	1:41424861:G:A	1:40959189	no	0.480036
chr1	rs6670153	ENSG00000179862	dna	0.0147619	0.00171742	0.0567377	-0.102622	-0.075018	-0.0170659	0.0109893	0.0404114	0.10969	0.350173	0.452795	1091.42	1.00236	trec-ase	12	10	0.233598	6	0.38975	1:41425284:T:C	1:40959612	no	0.480036
chr1	rs6668138	ENSG00000179862	dna	0.0162967	0.0032237	0.0595428	-0.104801	-0.0756288	-0.0186872	0.0124554	0.0430569	0.114158	0.351773	0.456574	341.154	1.00934	trec-ase	12	10	0.233598	6	0.39025	1:41425796:A:G	1:40960124	no	0.480036
chr1	rs12062753	ENSG00000179862	dna	0.0164507	0.00219238	0.0611596	-0.110707	-0.0787642	-0.0183636	0.0119712	0.0446723	0.121187	0.356196	0.466903	778.212	1.00105	trec-ase	12	10	0.233598	6	0.4005	1:41425816:A:G	1:40960144	no	0.480036
chr1	rs12067645	ENSG00000179862	dna	0.0156561	0.0016881	0.0526271	-0.105118	-0.0731969	-0.0166865	0.013379	0.0439207	0.108174	0.273511	0.378629	971.907	1.00338	trec-ase	13	11	0.233598	6	0.386	1:41425864:G:A	1:40960192	no	0.480036
chr1	rs12065768	ENSG00000179862	dna	0.0144988	0.00328824	0.0621276	-0.107698	-0.076688	-0.0189939	0.0108756	0.0406216	0.112093	0.383769	0.491466	356.979	1.0105	trec-ase	12	10	0.233598	6	0.4025	1:41427877:A:G	1:40962205	no	0.480036
chr1	rs12066993	ENSG00000179862	dna	0.01053	0.000521545	0.0448463	-0.104906	-0.0756678	-0.0197453	0.0113225	0.0391899	0.0975887	0.137416	0.242323	7393.84	0.999421	trec-ase	12	10	0.233598	6	0.40675	1:41427973:T:A	1:40962301	no	0.480036
chr1	rs6687286	ENSG00000179862	dna	0.0145994	0.00259238	0.0576879	-0.100022	-0.0755892	-0.0183897	0.0106257	0.0422278	0.109161	0.340889	0.440911	495.188	1.0073	trec-ase	12	10	0.233598	6	0.40225	1:41430204:T:C	1:40964532	no	0.480036
chr1	rs4567315	ENSG00000132768	dna	-0.0867129	0.0139835	0.178458	-0.817497	-0.647491	-0.0734004	-0.0309534	0.00279714	0.0645561	0.0894766	0.906973	162.871	1.01339	trec	7		0.736581		0.26875	1:44454839:T:C	1:43989167	no
chr1	rs12738136	ENSG00000132768	dna	-0.117507	0.0174129	0.209977	-0.830765	-0.69209	-0.0871966	-0.0352864	-0.000513276	0.0630014	0.0974752	0.92824	145.412	1.02221	trec	7		0.737575		0.24675	1:44455217:G:A	1:43989545	no
chr1	rs12403025	ENSG00000132768	dna	-0.0435112	0.00817514	0.129871	-0.737922	-0.518023	-0.051793	-0.0187664	0.013963	0.0745381	0.106736	0.844659	252.368	1.01074	trec	7		0.73161		0.35025	1:44457215:G:A	1:43991543	no
chr1	rs12403036	ENSG00000132768	dna	-0.0564355	0.0118559	0.153756	-0.792584	-0.599667	-0.0545416	-0.0178862	0.0127498	0.0712469	0.101936	0.894519	168.188	1.03945	trec	7		0.73161		0.34575	1:44457305:G:A	1:43991633	no
chr1	rs10890286	ENSG00000132768	dna	-0.0674144	0.0142005	0.171142	-0.829583	-0.676828	-0.0574512	-0.0208993	0.0111832	0.068882	0.10508	0.934663	145.248	1.02331	trec	7		0.73161		0.331	1:44458928:T:C	1:43993256	no
chr1	rs6685599	ENSG00000162378	dna	0.0120969	0.000740563	0.046554	-0.102768	-0.075644	-0.017859	0.0115027	0.0413328	0.100548	0.146231	0.248999	3951.76	1.00026	trec-ase	9	8	0.434394	8	0.39975	1:53213172:G:A	1:52747500	no	0.47093
chr1	rs4500255	ENSG00000162378	dna	0.0133424	0.00118461	0.050923	-0.109613	-0.0745387	-0.0167365	0.0110618	0.0404773	0.106538	0.231837	0.34145	1847.9	1.00046	trec-ase	9	8	0.423459	8	0.39325	1:53213279:A:G	1:52747607	no	0.47093
chr1	rs9988539	ENSG00000162378	dna	0.0138858	0.00156568	0.0527575	-0.103802	-0.075399	-0.017864	0.0127465	0.0424002	0.106563	0.181118	0.28492	1135.43	1.00256	trec-ase	9	8	0.434394	8	0.39225	1:53213884:T:C	1:52748212	no	0.47093
chr1	rs7535088	ENSG00000162378	dna	0.0131402	0.00119298	0.0497772	-0.100144	-0.0735627	-0.0172822	0.0113747	0.0415117	0.103379	0.17944	0.279584	1740.99	1.00179	trec-ase	9	8	0.435388	8	0.3995	1:53215042:A:G	1:52749370	no	0.47093
chr1	rs1871735	ENSG00000162378	dna	0.0122549	0.000583013	0.0458557	-0.103883	-0.0793813	-0.0180469	0.0119208	0.0427895	0.101827	0.141613	0.245496	6186.28	0.999708	trec-ase	9	8	0.434394	8	0.39975	1:53215414:A:G	1:52749742	no	0.47093
chr1	rs10788943	ENSG00000162378	dna	0.0127362	0.000771095	0.0452369	-0.109303	-0.0725539	-0.0164522	0.0120732	0.0418641	0.0988748	0.13148	0.240783	3441.67	1.00046	trec-ase	9	8	0.423459	8	0.38325	1:53215868:C:G	1:52750196	no	0.47093
chr1	rs12402415	ENSG00000162378	dna	0.0108371	0.000568594	0.0442344	-0.103376	-0.0760348	-0.0181145	0.0106287	0.0401657	0.0956789	0.129099	0.232474	6052.22	0.999639	trec-ase	10	9	0.417495	8	0.401	1:53218539:G:T	1:52752867	no	0.47093
chr1	rs6695819	ENSG00000162378	dna	0.0161369	0.000937893	0.0473708	-0.0940256	-0.0684536	-0.013992	0.0145254	0.0430431	0.106177	0.190029	0.284055	2551.03	1.00161	trec-ase	11	10	0.428429	8	0.36725	1:53223366:T:C	1:52757694	no	0.47093
chr1	rs6693210	ENSG00000162378	dna	0.0189875	0.00313342	0.0583494	-0.0970619	-0.0708136	-0.0142666	0.0150885	0.0446912	0.113052	0.354977	0.452039	346.766	1.01127	trec-ase	11	10	0.429423	8	0.36025	1:53223398:A:G	1:52757726	no	0.47093
chr1	rs6588441	ENSG00000162378	dna	0.0157473	0.000720154	0.0463154	-0.10117	-0.0699098	-0.014197	0.0156392	0.0442887	0.101875	0.15326	0.254429	4136.19	0.999148	trec-ase	11	10	0.428429	8	0.3655	1:53223494:G:A	1:52757822	no	0.47093
chr1	rs3863643	ENSG00000162378	dna	0.0178861	0.00120653	0.05116	-0.0979975	-0.0704958	-0.0135163	0.0158981	0.0453309	0.111132	0.269514	0.367512	1797.97	1.00243	trec-ase	11	10	0.428429	8	0.36125	1:53224577:C:T	1:52758905	no	0.47093
chr1	rs4926576	ENSG00000162378	dna	0.0158293	0.000924419	0.0458554	-0.0957857	-0.0676789	-0.0133155	0.0151517	0.0432148	0.100896	0.198835	0.294621	2460.61	1.00194	trec-ase	11	10	0.428429	8	0.3575	1:53226775:C:T	1:52761103	no	0.47093
chr1	rs4926577	ENSG00000162378	dna	0.0160734	0.000948364	0.0470415	-0.094252	-0.0711458	-0.013121	0.0148423	0.0432323	0.106397	0.144852	0.239104	2460.44	1.0012	trec-ase	11	10	0.428429	8	0.354	1:53226788:C:A	1:52761116	no	0.47093
chr1	rs11206010	ENSG00000162378	dna	0.0131587	0.00138617	0.0523229	-0.104362	-0.0743599	-0.018695	0.0111307	0.040755	0.106245	0.265571	0.369933	1424.8	1.00175	trec-ase	10	9	0.417495	8	0.39925	1:53228370:A:G	1:52762698	no	0.47093
chr1	rs10888754	ENSG00000162378	dna	0.0116798	0.00097189	0.046884	-0.101491	-0.0736663	-0.0181101	0.0101835	0.0389939	0.103677	0.149158	0.250649	2327.1	1.00097	trec-ase	10	9	0.417495	8	0.404	1:53228751:C:G	1:52763079	no	0.47093
chr1	rs12038438	ENSG00000162378	dna	0.0152135	0.000622221	0.0451201	-0.0978132	-0.0710696	-0.0152212	0.0134459	0.0446931	0.103403	0.133052	0.230865	5258.36	0.999921	trec-ase	11	10	0.428429	8	0.3755	1:53230581:A:T	1:52764909	no	0.47093
chr1	rs7512606	ENSG00000162378	dna	0.0189546	0.00166082	0.0529064	-0.0969215	-0.0693899	-0.0131422	0.0157102	0.0466572	0.11455	0.282148	0.37907	1014.78	1.00049	trec-ase	11	10	0.428429	8	0.35775	1:53231880:T:C	1:52766208	no	0.47093
chr1	rs7518390	ENSG00000162378	dna	0.0371532	0.00154533	0.0538311	-0.0737955	-0.0494905	0.00449825	0.0333325	0.0629135	0.147921	0.307248	0.381043	1213.46	1.00076	trec-ase	19	18	0.428429	8	0.22125	1:53233374:T:C	1:52767702	no	0.47093
chr1	rs6667028	ENSG00000162378	dna	0.0162957	0.00129268	0.0513936	-0.0934522	-0.0690026	-0.0142605	0.0142884	0.0431983	0.106147	0.246112	0.339565	1580.66	1.0016	trec-ase	11	10	0.428429	8	0.369	1:53234541:T:C	1:52768869	no	0.47093
chr1	rs11206011	ENSG00000162378	dna	0.0101646	0.00132965	0.0484514	-0.103565	-0.0755973	-0.0197784	0.00904154	0.036813	0.0973737	0.193096	0.296662	1327.81	1.00093	trec-ase	10	9	0.417495	8	0.41875	1:53235910:T:C	1:52770238	no	0.47093
chr1	rs1571979	ENSG00000162378	dna	0.0137859	0.000546155	0.0446218	-0.102397	-0.0714405	-0.0153923	0.0136762	0.0424628	0.0997589	0.139683	0.24208	6675.19	0.999485	trec-ase	11	10	0.428429	8	0.3765	1:53237526:G:A	1:52771854	no	0.47093
chr1	rs1412706	ENSG00000162378	dna	0.0364103	0.00179427	0.0543147	-0.074192	-0.0501055	0.00371752	0.0329577	0.0613776	0.15145	0.313891	0.388083	916.348	1.00413	trec-ase	19	18	0.428429	8	0.22225	1:53237721:G:A	1:52772049	no	0.47093
chr1	rs11206012	ENSG00000162378	dna	0.0146999	0.00122528	0.0513774	-0.0979959	-0.0743137	-0.0163807	0.0130648	0.0431606	0.108028	0.239077	0.337073	1758.23	1.00127	trec-ase	11	10	0.428429	8	0.386	1:53238474:T:C	1:52772802	no	0.47093
chr1	rs7524476	ENSG00000162378	dna	0.0172513	0.00140323	0.0530928	-0.103882	-0.0705469	-0.0140735	0.0148479	0.043645	0.112478	0.283938	0.387819	1431.58	1.00154	trec-ase	11	10	0.428429	8	0.371	1:53240212:C:T	1:52774540	no	0.47093
chr1	rs10888755	ENSG00000162378	dna	0.0134433	0.000654977	0.0458704	-0.101753	-0.0742612	-0.0168098	0.0120465	0.0423066	0.102654	0.135366	0.237118	4904.7	0.999973	trec-ase	11	10	0.428429	8	0.3895	1:53240829:T:C	1:52775157	no	0.47093
chr1	rs10888756	ENSG00000162378	dna	0.0140493	0.00127116	0.0491552	-0.104212	-0.073595	-0.0168365	0.0130894	0.0423597	0.10664	0.196052	0.300264	1495.34	1.00093	trec-ase	11	10	0.428429	8	0.3865	1:53242155:A:G	1:52776483	no	0.47093
chr1	rs11206015	ENSG00000162378	dna	0.0101634	0.000719513	0.0463763	-0.101675	-0.0745893	-0.0195971	0.00948433	0.0380095	0.0959845	0.144899	0.246575	4154.46	1.00049	trec-ase	10	9	0.417495	8	0.4125	1:53242187:T:C	1:52776515	no	0.47093
chr1	rs9661082	ENSG00000162378	dna	0.0141976	0.000754769	0.0476822	-0.102586	-0.0730125	-0.0160302	0.0126977	0.0429236	0.103555	0.183294	0.28588	3991.02	0.99974	trec-ase	11	10	0.428429	8	0.38075	1:53245472:A:T	1:52779800	no	0.47093
chr1	rs7526275	ENSG00000162378	dna	0.0150278	0.0010399	0.0485794	-0.0980267	-0.0706674	-0.0146314	0.0134125	0.0431234	0.103703	0.201196	0.299222	2182.35	1.00115	trec-ase	11	10	0.428429	8	0.38175	1:53245849:C:T	1:52780177	no	0.47093
chr1	rs4926932	ENSG00000162378	dna	0.0174417	0.00165467	0.0524825	-0.0967478	-0.0697446	-0.0145576	0.0144809	0.0452465	0.112916	0.263469	0.360217	1006.02	1.00405	trec-ase	11	10	0.428429	8	0.36825	1:53247495:C:T	1:52781823	no	0.47093
chr1	rs2065477	ENSG00000162378	dna	-0.0232479	0.00343622	0.063618	-0.356511	-0.165965	-0.0475345	-0.0169515	0.0129532	0.0692009	0.0953364	0.451847	342.767	1.01141	trec-ase	11	10	0.570577	8	0.349	1:53250213:G:A	1:52784541	no	0.47093
chr1	rs6588443	ENSG00000162378	rna	0.0488267	0.00182549	0.0725737	-0.0702529	-0.0474066	0.00871386	0.0376656	0.0708239	0.288119	0.39938	0.469633	1580.52	1.00196	trec-ase	12	12	0.428429	8	0.195	1:53250650:G:A	1:52784978	no	0.47093
chr1	rs7523761	ENSG00000162378	dna	0.00855537	0.000659729	0.0457167	-0.108602	-0.0786815	-0.0209745	0.00884869	0.0375617	0.0990886	0.130524	0.239126	4801.97	0.999068	trec-ase	10	9	0.417495	8	0.418	1:53250915:T:C	1:52785243	no	0.47093
chr1	rs505444	ENSG00000162378	dna	0.017441	0.00183484	0.0570092	-0.0991624	-0.0699691	-0.0147038	0.014147	0.0435152	0.110524	0.329779	0.428941	965.365	1.00361	trec-ase	11	10	0.431412	8	0.37875	1:53251860:T:C	1:52786188	no	0.47093
chr1	rs476683	ENSG00000162378	dna	0.0114887	0.00192751	0.0536228	-0.102369	-0.0737964	-0.0193157	0.00899072	0.0379955	0.0960485	0.300056	0.402425	773.937	1.00382	trec-ase	10	9	0.417495	8	0.41225	1:53252686:C:T	1:52787014	no	0.47093
chr1	rs503015	ENSG00000162378	dna	0.016722	0.00232779	0.0558591	-0.0993686	-0.074678	-0.0160382	0.0132343	0.0436955	0.116419	0.315677	0.415046	575.839	1.00412	trec-ase	11	10	0.428429	8	0.382	1:53254456:T:C	1:52788784	no	0.47093
chr1	rs9436474	ENSG00000162378	dna	0.0162465	0.0018259	0.0527611	-0.0943744	-0.0703158	-0.0151528	0.013087	0.0420461	0.111137	0.269019	0.363394	834.972	1.00296	trec-ase	11	10	0.428429	8	0.376	1:53256271:G:T	1:52790599	no	0.47093
chr1	rs1749907	ENSG00000162378	dna	0.0165195	0.00191494	0.0535384	-0.0963663	-0.0731405	-0.0151936	0.0149374	0.0444784	0.111682	0.285281	0.381648	781.668	1.00423	trec-ase	11	10	0.428429	8	0.37725	1:53259658:C:T	1:52793986	no	0.47093
chr1	rs551435	ENSG00000162378	dna	0.0166565	0.00193156	0.0563696	-0.0970619	-0.0734798	-0.0176024	0.0137785	0.0442292	0.113913	0.325616	0.422677	851.678	1.00763	trec-ase	11	10	0.428429	8	0.38525	1:53260537:G:T	1:52794865	no	0.47093
chr1	rs2477741	ENSG00000162378	dna	0.0154865	0.00100284	0.0481079	-0.0964501	-0.0711262	-0.015034	0.0137046	0.0438322	0.103013	0.17999	0.27644	2301.28	1.00133	trec-ase	11	10	0.427435	8	0.377	1:53265278:A:G	1:52799606	no	0.47093
chr1	rs554760	ENSG00000162378	dna	0.015342	0.00110137	0.0482185	-0.0950986	-0.0691661	-0.01583	0.01363	0.0430926	0.106626	0.219962	0.315061	1916.75	1.00118	trec-ase	11	10	0.428429	8	0.3775	1:53266749:G:A	1:52801077	no	0.47093
chr1	rs2448792	ENSG00000162378	dna	0.0151632	0.00108149	0.0494602	-0.100242	-0.0714753	-0.0155702	0.013645	0.0423578	0.108734	0.177507	0.277749	2091.55	1.00126	trec-ase	11	10	0.428429	8	0.36825	1:53268313:T:C	1:52802641	no	0.47093
chr1	rs562182	ENSG00000162378	dna	0.0131702	0.000566905	0.0431067	-0.0900392	-0.0697724	-0.016135	0.0120273	0.0413068	0.0979456	0.136758	0.226797	5781.88	0.999438	trec-ase	11	10	0.428429	8	0.38775	1:53270010:T:C	1:52804338	no	0.47093
chr1	rs487453	ENSG00000162378	dna	0.00904403	0.000583336	0.044024	-0.106007	-0.0788988	-0.0203538	0.00924609	0.0382451	0.0959947	0.124875	0.230882	5695.62	0.999291	trec-ase	10	9	0.417495	8	0.41525	1:53271225:T:C	1:52805553	no	0.47093
chr1	rs35581164	ENSG00000162378	dna	-0.0137516	0.00106937	0.0484111	-0.158559	-0.101941	-0.0438054	-0.0125354	0.0176166	0.0705532	0.0995289	0.258088	2049.42	1.00043	trec-ase	11	10	0.570577	8	0.392	1:53271373:C:G	1:52805701	no	0.47093
chr1	rs521288	ENSG00000162378	dna	0.00985307	0.000670082	0.0451405	-0.104115	-0.0769293	-0.0193586	0.00859363	0.0383573	0.0989451	0.134419	0.238534	4538.12	0.999678	trec-ase	10	9	0.416501	8	0.4095	1:53273958:C:T	1:52808286	no	0.47093
chr1	rs11206026	ENSG00000162378	dna	-0.0124207	0.000607424	0.0453587	-0.133836	-0.102012	-0.0422461	-0.0123448	0.0195265	0.0726871	0.0978929	0.231729	5576.18	0.999661	trec-ase	11	10	0.571571	8	0.39225	1:53281708:G:A	1:52816036	no	0.47093
chr1	rs503296	ENSG00000162378	dna	0.01308	0.000603008	0.0448535	-0.100914	-0.071971	-0.0163827	0.0118813	0.0415354	0.101999	0.135155	0.23607	5532.82	0.999514	trec-ase	11	10	0.429423	8	0.38275	1:53283088:A:G	1:52817416	no	0.47093
chr1	rs497535	ENSG00000162378	dna	0.0144083	0.000588933	0.0450591	-0.0966952	-0.0729902	-0.0147058	0.0133579	0.0432871	0.101781	0.147688	0.244383	5853.74	1.00021	trec-ase	11	10	0.428429	8	0.369	1:53284677:A:G	1:52819005	no	0.47093
chr1	rs7548519	ENSG00000162378	dna	-0.00376969	0.000754563	0.0473421	-0.12726	-0.0914296	-0.033785	-0.00422519	0.0262453	0.0853677	0.121533	0.248793	3936.44	1.00029	trec-ase	12	11	0.584493	8	0.46675	1:53294473:A:G	1:52828801	no	0.47093
chr1	rs7417821	ENSG00000162378	dna	-0.00183085	0.000532722	0.0435722	-0.111542	-0.0855399	-0.0315091	-0.00152658	0.0264062	0.0834853	0.115349	0.22689	6689.87	0.999878	trec-ase	12	11	0.583499	8	0.4835	1:53295117:A:G	1:52829445	no	0.47093
chr1	rs574853	ENSG00000162378	dna	-0.0071835	0.000554647	0.0445395	-0.119617	-0.0927158	-0.0381563	-0.00639259	0.022222	0.0803536	0.104618	0.224235	6448.49	0.999731	trec-ase	13	12	0.590457	8	0.438	1:53310959:A:T	1:52845287	no	0.47093
chr1	rs473340	ENSG00000162378	dna	-0.0103633	0.00281035	0.0562784	-0.370756	-0.103174	-0.037561	-0.00749926	0.0215653	0.0781785	0.103455	0.47421	401.018	1.00597	trec-ase	13	12	0.590457	8	0.43175	1:53311063:C:T	1:52845391	no	0.47093
chr1	rs483073	ENSG00000162378	dna	-0.0184423	0.00239849	0.0603501	-0.363793	-0.134263	-0.0443286	-0.0138045	0.0153411	0.0781395	0.11061	0.474403	633.114	1.00647	trec-ase	12	11	0.583499	8	0.37875	1:53314084:T:C	1:52848412	no	0.47093
chr1	rs562178	ENSG00000162378	dna	-0.00823577	0.000647198	0.0461675	-0.128773	-0.0917755	-0.0383765	-0.00779658	0.0228566	0.0793635	0.100968	0.22974	5088.59	1.00026	trec-ase	13	12	0.588469	8	0.434	1:53319562:T:C	1:52853890	no	0.47093
chr1	rs475832	ENSG00000162378	dna	-0.00796819	0.000693762	0.0467211	-0.141174	-0.0973007	-0.0384895	-0.00764847	0.0237507	0.0782214	0.103607	0.244781	4535.29	1.00045	trec-ase	13	12	0.588469	8	0.43725	1:53320735:C:G	1:52855063	no	0.47093
chr1	rs554301	ENSG00000162378	dna	-0.0092522	0.00170615	0.0507529	-0.208963	-0.0996825	-0.037888	-0.00719712	0.0229337	0.0751005	0.100236	0.309199	884.889	1.00332	trec-ase	13	12	0.588469	8	0.43975	1:53321948:A:T	1:52856276	no	0.47093
chr1	rs11206035	ENSG00000162378	dna	-0.0238117	0.000694189	0.0433605	-0.14672	-0.108695	-0.0518969	-0.0227648	0.0051171	0.0555717	0.0804388	0.227159	3901.52	1.0014	trec-ase	19	18	0.588469	8	0.2915	1:53323571:T:C	1:52857899	no	0.47093
chr1	rs2607095	ENSG00000162378	dna	-0.0107565	0.00148466	0.0529289	-0.285375	-0.10655	-0.0388226	-0.00904465	0.021161	0.0813736	0.114266	0.399641	1270.96	1.00146	trec-ase	13	12	0.588469	8	0.4195	1:53325639:T:C	1:52859967	no	0.47093
chr1	rs12354395	ENSG00000162378	dna	-0.0105103	0.0018542	0.0515847	-0.265862	-0.104355	-0.0375192	-0.00770954	0.0197812	0.0789952	0.107455	0.373317	773.975	1.00587	trec-ase	13	12	0.588469	8	0.43225	1:53327663:A:G	1:52861991	no	0.47093
chr1	rs564273	ENSG00000162378	dna	-0.0106845	0.003132	0.059525	-0.318391	-0.108099	-0.0395209	-0.00771985	0.0237966	0.0817075	0.110433	0.428825	361.207	1.00651	trec-ase	13	12	0.588469	8	0.4315	1:53332445:G:C	1:52866773	no	0.47093
chr1	rs557847	ENSG00000162378	dna	-0.0253241	0.000850203	0.0448432	-0.197036	-0.111677	-0.0526465	-0.0235076	0.00246872	0.0578788	0.0833303	0.280367	2781.94	1.00038	trec-ase	19	18	0.588469	8	0.2705	1:53333116:A:G	1:52867444	no	0.47093
chr1	rs10888811	ENSG00000058799	dna	-0.0095656	0.00064401	0.0452875	-0.129203	-0.096314	-0.0384376	-0.00875091	0.0197656	0.0778415	0.102396	0.231598	4945.07	0.999449	trec-ase	10	9	0.527833	4	0.419	1:54337886:G:A	1:53872213	no	0.332754
chr1	rs6588512	ENSG00000157216	dna	0.0134614	0.00164555	0.0561473	-0.106048	-0.0790191	-0.0192776	0.0105373	0.0406132	0.111693	0.289372	0.39542	1164.22	1.00372	trec-ase	14	3	0.505964	1	0.40075	1:54839533:A:G	1:54373860	no	0.496973
chr1	rs6698446	ENSG00000157216	dna	0.0119943	0.00254119	0.0570218	-0.104788	-0.0781388	-0.0193822	0.0103786	0.0387062	0.101679	0.3266	0.431388	503.51	1.00877	trec-ase	14	3	0.505964	1	0.40675	1:54841099:T:C	1:54375426	no	0.496973
chr1	rs6699195	ENSG00000157216	dna	0.00912551	0.00109422	0.0494063	-0.108595	-0.0784348	-0.0208025	0.00882673	0.0381357	0.0969202	0.151306	0.259901	2038.71	1.00052	trec-ase	14	3	0.505964	1	0.42475	1:54841838:T:C	1:54376165	no	0.496973
chr1	rs10888849	ENSG00000157216	dna	0.0113876	0.00175938	0.0553757	-0.107583	-0.0783421	-0.020431	0.00943322	0.0379907	0.102991	0.319851	0.427434	990.649	1.0031	trec-ase	14	3	0.501988	1	0.42375	1:54844913:G:A	1:54379240	no	0.496973
chr1	rs6664992	ENSG00000157216	dna	0.011086	0.00212264	0.0538964	-0.109767	-0.0764847	-0.0216889	0.00992439	0.0392265	0.100154	0.199433	0.3092	644.715	1.00541	trec-ase	13	3	0.513917	1	0.4125	1:54846586:A:G	1:54380913	no	0.496973
chr1	rs11206344	ENSG00000157216	dna	0.0147407	0.00137634	0.0534354	-0.0992037	-0.0741142	-0.0180699	0.0123375	0.0420164	0.111989	0.294077	0.393281	1507.33	1.0013	trec-ase	12	3	0.497018	1	0.39625	1:54852994:C:A	1:54387321	no	0.496973
chr1	rs6690450	ENSG00000157216	dna	0.014404	0.00149875	0.0548316	-0.10744	-0.074692	-0.0183119	0.0118194	0.0414743	0.10645	0.300702	0.408142	1338.45	1.00093	trec-ase	17	6	0.507952	1	0.3975	1:54854079:C:A	1:54388406	no	0.496973
chr1	rs213490	ENSG00000157216	dna	0.0166584	0.00172891	0.0550966	-0.105217	-0.0729564	-0.0143784	0.0149799	0.0439678	0.108311	0.313337	0.418554	1015.56	1.00154	trec-ase	12	3	0.496024	1	0.36325	1:54854984:G:A	1:54389311	no	0.496973
chr1	rs4927103	ENSG00000157216	dna	-0.0239582	0.00209522	0.0650519	-0.44604	-0.128248	-0.0489165	-0.0188408	0.0103756	0.0678949	0.0971613	0.543201	963.969	1.00284	trec-ase	10	6	0.407555	1	0.33525	1:54887250:C:T	1:54421577	no	0.496973
chr1	rs4927104	ENSG00000157216	dna	-0.0218084	0.00298701	0.0626011	-0.39165	-0.131655	-0.0459255	-0.0172155	0.0135091	0.0691561	0.0985182	0.490168	439.228	1.00773	trec-ase	17	9	0.406561	1	0.35925	1:54887297:G:A	1:54421624	no	0.496973
chr1	rs6678722	ENSG00000157216	dna	-0.0296761	0.00395292	0.0817192	-0.482822	-0.296651	-0.0514736	-0.0185487	0.0115683	0.0722984	0.1015	0.584321	427.379	1.01127	trec-ase	10	6	0.405567	1	0.34625	1:54887590:G:T	1:54421917	no	0.496973
chr1	rs6679166	ENSG00000157216	dna	-0.0268135	0.00355753	0.0739794	-0.489992	-0.188406	-0.0488394	-0.0184229	0.0102136	0.0658823	0.0924727	0.582465	432.438	1.00661	trec-ase	10	6	0.407555	1	0.3335	1:54887991:G:A	1:54422318	no	0.496973
chr1	rs12746286	ENSG00000157216	dna	-0.0389889	0.00897477	0.107486	-0.62941	-0.414277	-0.0538125	-0.020049	0.0122973	0.067358	0.100557	0.729968	143.435	1.01364	trec-ase	10	6	0.408549	1	0.34125	1:54888528:C:T	1:54422855	no	0.496973
chr1	rs12751351	ENSG00000157216	dna	-0.0297573	0.00382014	0.0822828	-0.516585	-0.279632	-0.049998	-0.0192419	0.0106167	0.0686606	0.0956615	0.612246	463.937	1.00388	trec-ase	10	6	0.408549	1	0.33025	1:54889054:G:C	1:54423381	no	0.496973
chr1	rs11583901	ENSG00000157216	dna	-0.0238505	0.00338305	0.0706639	-0.465929	-0.13821	-0.0497309	-0.0180254	0.0144111	0.0712971	0.0970574	0.562986	436.293	1.02417	trec-ase	10	6	0.408549	1	0.356	1:54891028:G:C	1:54425355	no	0.496973
chr1	rs7551385	ENSG00000116678	dna	-0.0149765	0.00344257	0.0722122	-0.519281	-0.107199	-0.0395218	-0.0101397	0.0194192	0.0787414	0.11457	0.633852	440.003	1.00702	trec	14		0.432406		0.39975	1:65894069:C:G	1:65428386	no
chr1	rs1045895	ENSG00000116678	rna	-0.0853579	0.0142709	0.181591	-0.829966	-0.686842	-0.0704261	-0.030089	0.0025002	0.0643671	0.0908296	0.920795	161.914	1.03195	trec	17		0.400596		0.27175	1:65897981:G:A	1:65432298	no
chr1	rs17750	ENSG00000116678	rna	-0.0577294	0.0107667	0.143282	-0.795943	-0.587373	-0.0602667	-0.0258437	0.00460131	0.0613749	0.082869	0.878812	177.1	1.01721	trec	17		0.409543		0.28425	1:65898873:G:C	1:65433190	no
chr1	rs55889533	ENSG00000116678	rna	-0.129775	0.0189744	0.225492	-0.879604	-0.73549	-0.0990864	-0.0362463	-0.00160533	0.0623603	0.0918976	0.971502	141.23	1.02669	trec	17		0.402584		0.24275	1:65900357:G:T	1:65434674	no
chr1	rs3934256	ENSG00000116678	dna	-0.0510013	0.0142198	0.147076	-0.842705	-0.569588	-0.0554882	-0.0185216	0.012845	0.073191	0.101062	0.943767	106.979	1.03099	trec	16		0.431412		0.34725	1:65904455:C:G	1:65438772	no
chr1	rs61779772	ENSG00000116678	dna	-0.0432385	0.00953106	0.136445	-0.842305	-0.498139	-0.0512063	-0.0162859	0.0140966	0.072718	0.100839	0.943144	204.942	1.00509	trec	14		0.408549		0.363	1:65909107:T:A	1:65443424	no
chr1	rs190861	ENSG00000184005	dna	-0.0144129	0.0029778	0.0753952	-0.409566	-0.110542	-0.0401558	-0.00951073	0.0212569	0.0790649	0.110424	0.51999	641.057	1.0032	trec	13		0.193837		0.41375	1:76556950:A:T	1:76091265	no
chr1	rs491409	ENSG00000184005	dna	-0.0384858	0.00928543	0.143637	-0.940297	-0.565292	-0.0461193	-0.0136651	0.0183087	0.0726604	0.0967788	1.03708	239.291	1.01126	trec	14		0.194831		0.38025	1:76572360:G:A	1:76106675	no
chr1	rs588073	ENSG00000184005	dna	-0.0282127	0.00721559	0.114819	-0.790509	-0.37296	-0.0437321	-0.0139689	0.0188648	0.074778	0.100551	0.89106	253.21	1.02699	trec	14		0.193837		0.388	1:76572450:C:G	1:76106765	no
chr1	rs72681639	ENSG00000142892	dna	-0.00593161	0.000781928	0.0470049	-0.130914	-0.0955447	-0.0359538	-0.00545181	0.023591	0.0854024	0.132489	0.263403	3613.7	1.00176	trec	7		0.126243		0.4475	1:77897238:G:T	1:77431553	no
chr1	rs11162341	ENSG00000142892	dna	-0.0069178	0.000807512	0.0457661	-0.138076	-0.0964456	-0.0339285	-0.00524601	0.0211099	0.0789439	0.107928	0.246004	3212.1	1.00011	trec	7		0.126243		0.4475	1:77897713:T:C	1:77432028	no
chr1	rs11162342	ENSG00000142892	dna	-0.00655708	0.000668543	0.0441055	-0.122154	-0.0919016	-0.0344751	-0.00682422	0.0223323	0.0796253	0.107568	0.229722	4352.37	1.00019	trec	7		0.126243		0.436	1:77897845:C:A	1:77432160	no
chr1	rs12037071	ENSG00000142892	dna	-0.00524159	0.000940438	0.0508937	-0.148478	-0.094993	-0.0345279	-0.00542187	0.0251299	0.0834376	0.11478	0.263258	2928.65	0.999711	trec	7		0.126243		0.457	1:77899794:T:C	1:77434109	no
chr1	rs72681644	ENSG00000142892	dna	-0.00801323	0.00108808	0.0485075	-0.14642	-0.0963423	-0.0362772	-0.0071271	0.0220237	0.0760195	0.106681	0.253101	1987.47	1.00032	trec	7		0.126243		0.442	1:77900488:A:G	1:77434803	no
chr1	rs112343064	ENSG00000142892	dna	-0.00585863	0.00160566	0.0519888	-0.156648	-0.0936744	-0.0366547	-0.00649301	0.0243106	0.0809135	0.12465	0.281298	1048.37	1.00258	trec	7		0.126243		0.4435	1:77901104:G:A	1:77435419	no
chr1	rs111511851	ENSG00000142892	dna	-0.00817456	0.00101882	0.0476694	-0.147928	-0.0968223	-0.0359016	-0.00732769	0.0216358	0.0784956	0.108249	0.256177	2189.19	0.999924	trec	7		0.126243		0.427	1:77901202:G:A	1:77435517	no
chr1	rs72681655	ENSG00000142892	dna	-0.00710452	0.00103981	0.0467186	-0.184444	-0.0941148	-0.0349451	-0.00590876	0.0217788	0.0793742	0.104795	0.289239	2018.7	0.999686	trec	7		0.126243		0.44325	1:77904625:T:A	1:77438940	no
chr1	rs12037848	ENSG00000142892	dna	-0.00670439	0.000882641	0.0476432	-0.165822	-0.0964519	-0.0364922	-0.0048863	0.0234183	0.0820373	0.110647	0.276469	2913.62	1.00037	trec	7		0.127237		0.452	1:77906233:A:G	1:77440548	no
chr1	rs2647524	ENSG00000142892	dna	0.0115922	0.00196105	0.0550443	-0.10109	-0.0783461	-0.0214588	0.00890176	0.0395083	0.107601	0.296165	0.397255	787.859	1.00593	trec	7		0.863817		0.41975	1:77906437:T:G	1:77440752	no
chr1	rs72681659	ENSG00000142892	dna	-0.00742376	0.0012495	0.0509927	-0.206762	-0.0981981	-0.0360503	-0.0057512	0.0240984	0.0797848	0.108529	0.315291	1665.51	1.00104	trec	7		0.127237		0.44675	1:77907614:G:C	1:77441929	no
chr1	rs12742176	ENSG00000117151	dna	0.0215106	0.00107028	0.0455651	-0.0832196	-0.0616785	-0.00807233	0.0199799	0.0494323	0.11089	0.215122	0.298341	1812.48	1.00131	trec-ase	4	4	0.689861	5	0.31775	1:85086731:A:G	1:84621048	no	0.399617
chr1	rs34430554	ENSG00000153898	dna	0.0101629	0.00348865	0.0866988	-0.129049	-0.0872728	-0.0282441	0.00365423	0.0363835	0.111775	0.600499	0.729548	617.606	1.00692	trec	4		0.520875		0.468	1:85417546:A:T	1:84951863	no
chr1	rs1537758	ENSG00000117500	dna	0.00174762	0.000822439	0.0456615	-0.119038	-0.0851969	-0.0269258	0.00157435	0.0311273	0.0877862	0.11834	0.237378	3082.42	0.999899	trec-ase	9	9	0.153082	7	0.484	1:93665151:G:A	1:93199594	no	0.479107
chr1	rs2783499	ENSG00000117500	dna	0.00279767	0.000557992	0.0431252	-0.10984	-0.0823964	-0.0251061	0.00258328	0.0312341	0.0892489	0.119653	0.229492	5973.18	0.999695	trec-ase	9	9	0.151093	7	0.4755	1:93672688:C:T	1:93207131	no	0.479107
chr1	rs2783500	ENSG00000117500	dna	0.00238029	0.000531124	0.0437024	-0.112491	-0.0841591	-0.0273691	0.00228237	0.031844	0.0879065	0.118581	0.231072	6770.48	1.00013	trec-ase	9	9	0.151093	7	0.47775	1:93673607:T:A	1:93208050	no	0.479107
chr1	rs2783501	ENSG00000117500	dna	0.00309452	0.000502231	0.0433691	-0.107502	-0.0816974	-0.0261619	0.00313115	0.0314739	0.0884547	0.112733	0.220235	7456.81	0.999521	trec-ase	9	9	0.151093	7	0.4705	1:93673636:C:T	1:93208079	no	0.479107
chr1	rs2783504	ENSG00000117500	dna	0.00406801	0.00136019	0.0506538	-0.119985	-0.0832767	-0.0276231	0.00204671	0.0324954	0.0948376	0.253899	0.373884	1386.84	1.00587	trec-ase	9	9	0.151093	7	0.48125	1:93675413:G:A	1:93209856	no	0.479107
chr1	rs2815415	ENSG00000117500	dna	0.00191072	0.00054504	0.0434867	-0.109897	-0.0826688	-0.027039	0.00125363	0.0309837	0.0868789	0.111143	0.22104	6365.83	0.999624	trec-ase	9	9	0.151093	7	0.48875	1:93679840:G:A	1:93214283	no	0.479107
chr1	rs61799496	ENSG00000117500	dna	0.00216448	0.00118249	0.0477457	-0.120443	-0.0831231	-0.0277164	0.00159216	0.0287094	0.0882497	0.192211	0.312654	1630.33	1.00201	trec-ase	8	8	0.151093	7	0.48525	1:93691734:A:G	1:93226177	no	0.479107
chr1	rs4484937	ENSG00000117500	dna	0.00194961	0.000563311	0.0451706	-0.117144	-0.0845973	-0.0277899	0.00149878	0.0316117	0.087747	0.125206	0.24235	6430.06	0.999405	trec-ase	8	8	0.152087	7	0.4875	1:93699525:C:T	1:93233968	no	0.479107
chr1	rs12048219	ENSG00000117500	dna	0.00083383	0.000604576	0.0442306	-0.113748	-0.0844731	-0.0283104	0.00128244	0.0296868	0.0836478	0.112406	0.226154	5352.34	0.999563	trec-ase	8	8	0.151093	7	0.4885	1:93703919:C:T	1:93238362	no	0.479107
chr1	rs72959220	ENSG00000117500	dna	-0.00228643	0.000636236	0.0459977	-0.129309	-0.0940655	-0.0315905	-0.00176628	0.0281579	0.0850812	0.107728	0.237036	5226.79	1.00001	trec-ase	8	8	0.151093	7	0.483	1:93713682:C:G	1:93248125	no	0.479107
chr1	rs58354545	ENSG00000117500	dna	-0.00260638	0.00188377	0.0506878	-0.142719	-0.08803	-0.0306336	-0.00115043	0.0285695	0.085087	0.113473	0.256192	724.02	1.00508	trec-ase	8	8	0.151093	7	0.4905	1:93713862:C:T	1:93248305	no	0.479107
chr1	rs3904665	ENSG00000117500	dna	-0.00178283	0.000758493	0.0496943	-0.134223	-0.0938839	-0.0314661	-0.00100132	0.0297552	0.087857	0.120254	0.254477	4292.48	0.999506	trec-ase	8	8	0.151093	7	0.49175	1:93714103:G:A	1:93248546	no	0.479107
chr1	rs11164885	ENSG00000117500	dna	-0.00190649	0.000621468	0.0458145	-0.13099	-0.0899543	-0.0308729	-0.000797097	0.0275515	0.0846385	0.118196	0.249185	5434.62	1.00006	trec-ase	8	8	0.151093	7	0.49	1:93714695:C:T	1:93249138	no	0.479107
chr1	rs61799500	ENSG00000117500	dna	-0.0015755	0.000673669	0.0447484	-0.120844	-0.0894881	-0.0304313	-0.000835641	0.027798	0.0861652	0.116084	0.236929	4412.27	0.999703	trec-ase	9	9	0.151093	7	0.49275	1:93719130:G:T	1:93253573	no	0.479107
chr1	rs12030843	ENSG00000117500	dna	-0.00224661	0.000660238	0.0440071	-0.125748	-0.0881532	-0.0307245	-0.0013164	0.0260542	0.0814935	0.106123	0.231871	4442.68	1.00041	trec-ase	13	13	0.151093	7	0.4875	1:93720070:C:G	1:93254513	no	0.479107
chr1	rs12031765	ENSG00000117500	dna	-0.000994271	0.000547025	0.0441721	-0.11575	-0.0849053	-0.0303505	-0.00147308	0.0274332	0.087871	0.113982	0.229733	6520.51	0.999996	trec-ase	9	9	0.151093	7	0.48425	1:93720597:C:T	1:93255040	no	0.479107
chr1	rs12405487	ENSG00000117500	dna	-0.00397083	0.000643034	0.0447085	-0.119586	-0.0883166	-0.03279	-0.00303102	0.0258346	0.0819543	0.105248	0.224834	4834.06	0.999527	trec-ase	8	8	0.151093	7	0.47275	1:93749072:A:G	1:93283515	no	0.479107
chr1	rs2391251	ENSG00000117500	dna	-0.00359867	0.000586137	0.0456138	-0.126665	-0.09095	-0.0329931	-0.00334309	0.0246434	0.0842419	0.115463	0.242129	6056.11	0.999305	trec-ase	8	8	0.151093	7	0.46575	1:93750571:C:T	1:93285014	no	0.479107
chr1	rs61799516	ENSG00000117500	dna	-0.00583954	0.0019641	0.0564937	-0.281125	-0.0980218	-0.0350958	-0.00467926	0.0266598	0.0837237	0.122753	0.403879	827.322	1.004	trec-ase	8	8	0.151093	7	0.45925	1:93752982:C:T	1:93287425	no	0.479107
chr1	rs6684908	ENSG00000117500	dna	-0.0042788	0.00095845	0.0462504	-0.125099	-0.0898397	-0.0325491	-0.00388718	0.0257805	0.0790423	0.110685	0.235784	2328.58	1.0013	trec-ase	8	8	0.151093	7	0.4655	1:93753932:C:T	1:93288375	no	0.479107
chr1	rs6676902	ENSG00000117500	dna	-0.00482114	0.000536185	0.0435701	-0.123728	-0.087831	-0.0337264	-0.00473531	0.0249918	0.0782543	0.106386	0.230114	6603.09	0.999388	trec-ase	8	8	0.151093	7	0.45925	1:93756886:C:T	1:93291329	no	0.479107
chr1	rs11164897	ENSG00000117500	dna	-0.00413585	0.000579821	0.0447476	-0.117264	-0.0896339	-0.0339609	-0.00380088	0.025515	0.0846715	0.112396	0.22966	5955.96	0.999432	trec-ase	8	8	0.151093	7	0.46375	1:93770372:C:G	1:93304815	no	0.479107
chr1	rs12031709	ENSG00000117500	dna	-0.00701025	0.00210258	0.0549512	-0.300768	-0.106331	-0.0324432	-0.0045276	0.0242113	0.0808182	0.120855	0.421623	683.045	1.00329	trec-ase	8	8	0.151093	7	0.45575	1:93780618:C:T	1:93315061	no	0.479107
chr1	rs6541349	ENSG00000117500	dna	-0.000658701	0.0011584	0.049463	-0.120496	-0.0875388	-0.0316165	-0.000881379	0.029592	0.0873225	0.131677	0.252172	1823.25	1.0009	trec-ase	8	8	0.153082	7	0.4895	1:93787867:T:C	1:93322310	no	0.479107
chr1	rs12563120	ENSG00000117500	dna	-0.000379153	0.000627515	0.04535	-0.119526	-0.085396	-0.0300652	-0.000580319	0.0277749	0.0853222	0.124455	0.243981	5222.84	0.999364	trec-ase	8	8	0.151093	7	0.49325	1:93790645:T:C	1:93325088	no	0.479107
chr1	rs12566752	ENSG00000117500	dna	-0.00502382	0.000570189	0.0453006	-0.126291	-0.0943789	-0.0343289	-0.00409201	0.024914	0.0795986	0.115134	0.241425	6312.06	0.999535	trec-ase	7	7	0.151093	7	0.45925	1:93799644:C:T	1:93334087	no	0.479107
chr1	rs61266405	ENSG00000117500	dna	-0.00346646	0.000643456	0.0456917	-0.122266	-0.0899384	-0.0319397	-0.00257494	0.0267436	0.0800881	0.109823	0.232089	5042.41	0.999765	trec-ase	7	7	0.151093	7	0.47875	1:93809710:C:T	1:93344153	no	0.479107
chr1	rs55824522	ENSG00000188641	dna	-0.0216309	0.00421823	0.0696	-0.497179	-0.123905	-0.0461883	-0.015782	0.0126144	0.0740282	0.0974868	0.594666	272.244	1.01073	trec-ase	5	5	0.196819	10	0.355	1:97861328:C:A	1:97395772	no	0.323995
chr1	rs72728467	ENSG00000188641	dna	-0.0252158	0.00415802	0.0740057	-0.452245	-0.247253	-0.0459077	-0.0178278	0.0121796	0.0688561	0.103257	0.555503	316.779	1.01333	trec-ase	5	5	0.196819	10	0.34925	1:97861820:T:C	1:97396264	no	0.323995
chr1	rs1361829	ENSG00000134215	dna	0.0248012	0.00166728	0.0575373	-0.0881002	-0.0632694	-0.0076646	0.0203652	0.0505121	0.124276	0.345523	0.433623	1190.92	1.001	trec-ase	12	5	0.587475	4	0.3165	1:108593895:A:G	1:108051273	no	0.440945
chr1	rs12023950	ENSG00000065135	dna	-0.00863802	0.000773619	0.04501	-0.149514	-0.0954753	-0.0372485	-0.00742581	0.0211684	0.0749469	0.104205	0.253719	3385.04	0.999687	trec-ase	6	6	0.178926	7	0.429	1:110099858:T:C	1:109557236	no	0.438212
chr1	rs12046010	ENSG00000065135	dna	-0.00898933	0.00148232	0.0509022	-0.221917	-0.0975213	-0.0355977	-0.00749343	0.0223559	0.0791649	0.106821	0.328738	1179.2	1.00163	trec-ase	6	6	0.178926	7	0.43225	1:110104189:A:C	1:109561567	no	0.438212
chr1	rs6537830	ENSG00000065135	dna	-0.0101396	0.00192751	0.052142	-0.271405	-0.102166	-0.0376182	-0.0077631	0.02151	0.0774624	0.106443	0.377849	731.783	1.00464	trec-ase	6	6	0.182903	7	0.427	1:110107044:T:C	1:109564422	no	0.438212
chr1	rs71657105	ENSG00000065135	dna	-0.00820761	0.000625838	0.0452382	-0.141309	-0.0937884	-0.0368331	-0.00799703	0.0207269	0.0778242	0.107421	0.24873	5225.02	0.999777	trec-ase	6	6	0.176938	7	0.427	1:110114122:G:A	1:109571500	no	0.438212
chr1	rs6663547	ENSG00000065135	dna	-0.00937513	0.00138429	0.0472583	-0.199574	-0.0954962	-0.0361247	-0.00864823	0.0198235	0.0749128	0.0949575	0.294532	1165.47	1.00492	trec-ase	6	6	0.178926	7	0.41925	1:110114229:T:G	1:109571607	no	0.438212
chr1	rs6660640	ENSG00000065135	dna	-0.0082946	0.000508586	0.04359	-0.12558	-0.0916713	-0.0377846	-0.00765188	0.020781	0.0774597	0.102053	0.227633	7345.93	0.999468	trec-ase	6	6	0.183897	7	0.424	1:110114352:A:G	1:109571730	no	0.438212
chr1	rs6537837	ENSG00000065135	dna	-0.0158204	0.000586972	0.0419289	-0.131609	-0.0966033	-0.0425645	-0.0151722	0.0115589	0.0684482	0.0968839	0.228493	5102.59	0.999307	trec-ase	9	9	0.170974	7	0.3445	1:110119732:C:T	1:109577110	no	0.438212
chr1	rs6658855	ENSG00000065135	dna	-0.00944025	0.00117291	0.0489561	-0.168828	-0.0967632	-0.0371268	-0.00826664	0.0220288	0.0744234	0.106756	0.275583	1742.14	1.00387	trec-ase	6	6	0.175944	7	0.4305	1:110123334:G:A	1:109580712	no	0.438212
chr1	rs3768486	ENSG00000065135	dna	-0.00753813	0.000717809	0.0453833	-0.131283	-0.0922994	-0.0367676	-0.00714932	0.0218052	0.0804035	0.102703	0.233986	3997.37	1.00036	trec-ase	6	6	0.170974	7	0.4285	1:110123971:A:G	1:109581349	no	0.438212
chr1	rs12037970	ENSG00000065135	dna	-0.00839355	0.000583074	0.044445	-0.133914	-0.0946954	-0.037515	-0.00760082	0.0213902	0.0757718	0.10215	0.236064	5810.29	0.999735	trec-ase	6	6	0.16998	7	0.42675	1:110124888:C:T	1:109582266	no	0.438212
chr1	rs7355073	ENSG00000065135	dna	-0.00758821	0.000562983	0.0434734	-0.125009	-0.0922263	-0.0360336	-0.00755376	0.0218293	0.0754299	0.102666	0.227675	5962.88	0.99981	trec-ase	6	6	0.17495	7	0.43025	1:110129740:C:T	1:109587118	no	0.438212
chr1	rs6682956	ENSG00000065135	dna	-0.00910264	0.000821455	0.0466416	-0.163228	-0.0968661	-0.0357555	-0.00857802	0.0203973	0.0764462	0.102704	0.265932	3223.88	0.999929	trec-ase	6	6	0.170974	7	0.42175	1:110130264:G:A	1:109587642	no	0.438212
chr1	rs12033376	ENSG00000065135	dna	-0.00952954	0.000670915	0.0447909	-0.138546	-0.0948937	-0.0387559	-0.00880197	0.0204476	0.0741707	0.103011	0.241557	4457.02	0.99957	trec-ase	6	6	0.17495	7	0.41375	1:110130641:A:T	1:109588019	no	0.438212
chr1	rs7537507	ENSG00000065135	dna	-0.00733679	0.000731726	0.0455124	-0.131363	-0.0933687	-0.0369046	-0.00595222	0.0222205	0.0781	0.105064	0.236427	3868.68	1.00042	trec-ase	6	6	0.167992	7	0.445	1:110131105:G:A	1:109588483	no	0.438212
chr1	rs2301229	ENSG00000065135	rna	0.00224245	0.000577648	0.0441273	-0.116641	-0.0818723	-0.0272291	0.0025596	0.031662	0.0886183	0.118436	0.235076	5835.63	0.999424	trec-ase	6	6	0.16998	7	0.47525	1:110136678:C:T	1:109594056	no	0.438212
chr1	rs3525	ENSG00000065135	rna	-0.0107099	0.00140946	0.0535578	-0.298296	-0.103106	-0.0373961	-0.00810828	0.0200255	0.0792351	0.113029	0.411325	1443.9	1.00165	trec-ase	4	4	0.16998	7	0.4245	1:110136846:T:A	1:109594224	no	0.438212
chr1	rs11810577	ENSG00000065135	dna	-0.0042629	0.000556037	0.0436776	-0.120641	-0.0912408	-0.0327984	-0.00345497	0.0248811	0.0817526	0.105019	0.22566	6170.37	0.999613	trec-ase	5	5	0.175944	7	0.46675	1:110138109:C:T	1:109595487	no	0.438212
chr1	rs11101981	ENSG00000134184	dna	-0.00870387	0.00837455	0.102712	-0.774183	-0.108693	-0.0332766	-0.00154371	0.0300869	0.0911741	0.198711	0.972894	150.424	1.02618	trec	9		0.355865		0.48725	1:110204650:T:C	1:109662028	no
chr1	rs652295	ENSG00000134248	dna	-0.0191658	0.000752377	0.0430608	-0.14249	-0.102149	-0.047268	-0.0183435	0.0101261	0.062308	0.0868433	0.229334	3275.63	1.00129	trec	4		0.686879		0.33425	1:110846986:A:G	1:110304364	no
chr1	rs571476	ENSG00000134248	dna	-0.0228591	0.000755709	0.0444198	-0.14398	-0.106984	-0.0516227	-0.0236096	0.00644803	0.0608527	0.0881592	0.232139	3454.97	0.99996	trec	4		0.687873		0.294	1:110850814:T:C	1:110308192	no
chr1	rs648111	ENSG00000134248	dna	-0.0234487	0.00108365	0.0453716	-0.190177	-0.109917	-0.0497761	-0.0217481	0.00513091	0.0575508	0.0882146	0.278392	1753.03	1.00348	trec	4		0.687873		0.29525	1:110852644:A:G	1:110310022	no
chr1	rs614255	ENSG00000134248	dna	-0.0252165	0.00121223	0.0480951	-0.247017	-0.116145	-0.0532493	-0.0235371	0.00464388	0.0610382	0.0874269	0.334444	1574.11	1.00096	trec	4		0.687873		0.29125	1:110857607:T:C	1:110314985	no
chr1	rs1715221	ENSG00000134248	dna	-0.0250319	0.00100542	0.045728	-0.192882	-0.113807	-0.0516022	-0.0243641	0.0036825	0.0604704	0.0834448	0.276327	2068.58	1.00029	trec	4		0.688867		0.27375	1:110862750:T:C	1:110320128	no
chr1	rs2646798	ENSG00000134248	dna	-0.0341264	0.0016673	0.0545811	-0.296168	-0.152338	-0.0604663	-0.0310692	-0.000690837	0.0552162	0.0804939	0.376662	1071.66	1.00071	trec	4		0.686879		0.2455	1:110869269:T:C	1:110326647	no
chr1	rs814771	ENSG00000134248	rna	-0.0244112	0.000883589	0.0396519	-0.126063	-0.102159	-0.0499024	-0.0244085	0.0019509	0.0536534	0.0788657	0.204929	2013.85	1.00123	trec	8		0.687873		0.26625	1:110882444:A:G	1:110339822	no
chr1	rs1572263	ENSG00000134248	dna	-0.0247696	0.000820019	0.0407762	-0.136375	-0.106242	-0.051273	-0.0245734	0.00235428	0.0558238	0.0802444	0.21662	2472.66	0.999588	trec	8		0.678926		0.269	1:110885736:G:A	1:110343114	no
chr1	rs4501839	ENSG00000134248	dna	-0.0315588	0.00103162	0.050296	-0.228693	-0.126069	-0.0588407	-0.0296897	-0.000339335	0.0561694	0.0784234	0.307116	2377.01	1.00081	trec	4		0.676938		0.24875	1:110895987:T:G	1:110353365	no
chr1	rs6669004	ENSG00000134248	dna	-0.024519	0.000996755	0.0456039	-0.201423	-0.111538	-0.052066	-0.0239587	0.0046374	0.0610332	0.0914755	0.292899	2093.28	1.00132	trec	4		0.678926		0.28425	1:110906780:G:A	1:110364158	no
chr1	rs12028977	ENSG00000134248	dna	-0.0244114	0.00120916	0.0477761	-0.177248	-0.112554	-0.0529322	-0.0231562	0.00606627	0.0631578	0.0864577	0.263705	1561.2	1.00087	trec	4		0.67992		0.2965	1:110907716:C:T	1:110365094	no
chr1	rs6673423	ENSG00000134248	dna	-0.0251448	0.00127919	0.0484716	-0.26642	-0.113079	-0.0519015	-0.023965	0.00509937	0.0602379	0.089351	0.355771	1435.83	1.00104	trec	4		0.67992		0.287	1:110916018:T:C	1:110373396	no
chr1	rs4084434	ENSG00000134248	dna	-0.0246841	0.000959055	0.045823	-0.17903	-0.114839	-0.0525869	-0.0229354	0.00594313	0.0589195	0.0800825	0.259112	2282.86	1.00254	trec	4		0.678926		0.297	1:110926210:C:T	1:110383588	no
chr1	rs2494015	ENSG00000156171	dna	0.0165403	0.00208648	0.0610571	-0.0959112	-0.0722992	-0.0173239	0.0127637	0.042337	0.111946	0.421911	0.517822	856.336	1.00156	trec-ase	24	6	0.664016	1	0.3925	1:111734122:C:T	1:111191500	no	0.490811
chr1	rs2494015	ENSG00000134255	dna	0.0122504	0.00214402	0.0515216	-0.10125	-0.0720794	-0.018456	0.0113748	0.0389316	0.0977403	0.253838	0.355089	577.458	1.00537	trec-ase	24	11	0.664016	1	0.40175	1:111734122:C:T	1:111191500	no	0.451533
chr1	rs657801	ENSG00000156171	dna	0.0286721	0.00686724	0.106494	-0.10566	-0.0738488	-0.0165599	0.0148509	0.0464207	0.318662	0.775841	0.8815	240.484	1.01163	trec-ase	13	3	0.667992	1	0.3735	1:111736389:C:T	1:111193767	no	0.490811
chr1	rs657801	ENSG00000134255	dna	0.0139136	0.00215779	0.0596235	-0.0999937	-0.074295	-0.0190387	0.0106327	0.0413247	0.103933	0.301921	0.401914	763.513	1.0043	trec-ase	13	4	0.667992	1	0.40125	1:111736389:C:T	1:111193767	no	0.451533
chr1	rs660173	ENSG00000156171	dna	0.0369223	0.00863328	0.129373	-0.107248	-0.0755975	-0.0170921	0.0149973	0.047867	0.514633	0.848089	0.955337	224.563	1.02259	trec-ase	13	3	0.667992	1	0.376	1:111737183:C:T	1:111194561	no	0.490811
chr1	rs660173	ENSG00000134255	dna	0.0251724	0.00972734	0.0974157	-0.0966699	-0.0757647	-0.0184665	0.0117526	0.0427694	0.326265	0.666517	0.763187	100.293	1.0393	trec-ase	13	4	0.667992	1	0.39575	1:111737183:C:T	1:111194561	no	0.451533
chr1	rs6674384	ENSG00000118655	dna	-0.000848277	0.00111709	0.0491117	-0.127913	-0.0896795	-0.0312399	-0.00105728	0.0284929	0.089316	0.12666	0.254572	1932.83	1.00031	trec	16		0.254473		0.49075	1:114455907:G:A	1:113913285	no
chr1	rs1217444	ENSG00000118655	dna	-0.0069649	0.00113589	0.0506512	-0.221229	-0.100745	-0.0348411	-0.00571	0.0248107	0.0812677	0.115692	0.33692	1988.41	1.00054	trec	11		0.237575		0.446	1:114458958:A:G	1:113916336	no
chr1	rs878129	ENSG00000118655	dna	0.00274061	0.00318724	0.0662704	-0.13262	-0.0884369	-0.02959	-0.00103985	0.0293607	0.0939936	0.469189	0.601809	432.324	1.00863	trec	11		0.236581		0.50875	1:114459195:C:T	1:113916573	no
chr1	rs12125546	ENSG00000118655	dna	-0.00404776	0.00157847	0.0510994	-0.14974	-0.0923837	-0.0307422	-0.00215036	0.0254911	0.0807331	0.106085	0.255825	1047.99	1.00382	trec	11		0.236581		0.47825	1:114461639:C:T	1:113919017	no
chr1	rs6537800	ENSG00000118655	dna	-0.00139041	0.000703182	0.0455434	-0.119885	-0.092126	-0.0315172	-0.000942439	0.0287391	0.0888741	0.116322	0.236207	4194.85	1.00005	trec	12		0.253479		0.4935	1:114461888:G:A	1:113919266	no
chr1	rs12060750	ENSG00000118655	dna	-0.00257485	0.00137452	0.0530069	-0.21501	-0.0933573	-0.0311502	-0.000970261	0.029093	0.0866044	0.119941	0.334951	1487.19	1.00413	trec	11		0.236581		0.49325	1:114462810:G:A	1:113920188	no
chr1	rs11102703	ENSG00000118655	dna	-0.00309458	0.00139373	0.0496692	-0.201582	-0.0929732	-0.0296953	-0.00174325	0.027129	0.0843374	0.117853	0.319435	1270.04	1.00271	trec	12		0.253479		0.4825	1:114466110:C:A	1:113923488	no
chr1	rs1985435	ENSG00000118655	dna	-0.000236999	0.00071373	0.0456969	-0.11758	-0.0852673	-0.0292485	-0.000352121	0.0289029	0.0837981	0.115833	0.233412	4099.26	1.00009	trec	11		0.252485		0.49675	1:114469583:C:T	1:113926961	no
chr1	rs1985436	ENSG00000118655	dna	-0.00106387	0.0012788	0.0548705	-0.24632	-0.089235	-0.0305629	-0.000741448	0.0295734	0.0885204	0.13649	0.38281	1841.08	1.00022	trec	11		0.236581		0.49575	1:114469597:C:T	1:113926975	no
chr1	rs1553449	ENSG00000118655	dna	-0.000760767	0.000707931	0.0452211	-0.114984	-0.0894542	-0.0305988	2.78842e-05	0.029793	0.0866165	0.114216	0.2292	4080.37	0.999652	trec	12		0.237575		0.50025	1:114469942:A:C	1:113927320	no
chr1	rs10494162	ENSG00000118655	dna	-0.00291484	0.00108668	0.0497511	-0.194577	-0.094387	-0.0314572	-0.00136996	0.0280312	0.0851495	0.11006	0.304637	2096.05	1.00106	trec	11		0.235586		0.4865	1:114473083:G:A	1:113930461	no
chr1	rs7546851	ENSG00000118655	dna	-0.00295856	0.000743483	0.0460908	-0.121093	-0.0881023	-0.0325057	-0.00277448	0.0266088	0.0813477	0.112739	0.233832	3843.13	1.0007	trec	11		0.222664		0.473	1:114484796:T:A	1:113942174	no
chr1	rs12127377	ENSG00000118655	dna	-0.00275646	0.00177205	0.0571129	-0.301202	-0.0966339	-0.0334942	-0.00131305	0.029998	0.0897731	0.139013	0.440215	1038.77	1.00304	trec	11		0.222664		0.488	1:114489973:A:G	1:113947351	no
chr1	rs1553450	ENSG00000118655	dna	-0.00430172	0.00128056	0.0508416	-0.178967	-0.0909101	-0.0314285	-0.00228272	0.025359	0.0825854	0.107253	0.28622	1576.31	1.00375	trec	11		0.222664		0.47625	1:114490780:A:G	1:113948158	no
chr1	rs11102707	ENSG00000118655	dna	-0.00338681	0.000840542	0.047367	-0.134773	-0.0933451	-0.0337591	-0.00319124	0.027893	0.087605	0.122686	0.257459	3175.65	0.999632	trec	16		0.222664		0.47325	1:114493583:G:A	1:113950961	no
chr1	rs12129050	ENSG00000118655	dna	-0.00338374	0.000708708	0.0450056	-0.12287	-0.0919996	-0.0324487	-0.00255828	0.0268042	0.0836729	0.105039	0.227909	4032.72	0.999776	trec	16		0.222664		0.47775	1:114496607:A:G	1:113953985	no
chr1	rs11102709	ENSG00000118655	dna	-0.00591483	0.00147449	0.0534774	-0.21627	-0.100889	-0.034009	-0.00412107	0.026103	0.0846372	0.121277	0.337547	1315.4	1.00343	trec	10		0.222664		0.462	1:114512083:G:C	1:113969461	no
chr1	rs6698546	ENSG00000163393	dna	-0.0144298	0.00407786	0.0653221	-0.423561	-0.107502	-0.040563	-0.00951367	0.0212087	0.0763423	0.104409	0.52797	256.6	1.0168	trec	8		0.691849		0.4115	1:116461106:C:T	1:115918485	no
chr1	rs1045757	ENSG00000163393	rna	0.00287613	0.00190047	0.058988	-0.19172	-0.0909307	-0.0280235	0.00225839	0.0318127	0.0970256	0.227806	0.419526	963.399	1.00168	trec	6		0.805169		0.47725	1:116611705:T:C	1:116069084	no
chr1	rs6665912	ENSG00000143384	dna	-0.0531336	0.00473609	0.0993226	-0.55603	-0.384846	-0.0656953	-0.0336214	-0.00429141	0.0533085	0.0786236	0.634654	439.801	1.00306	trec-ase	7	5	0.248509	3	0.22425	1:150544093:T:C	1:150571617	no	0.115383
chr1	rs12131809	ENSG00000143384	dna	-0.0483163	0.00458597	0.0895627	-0.481493	-0.362353	-0.0664558	-0.0331391	-0.00257429	0.0554146	0.0789058	0.560398	381.409	1.00757	trec-ase	7	5	0.248509	3	0.2315	1:150544640:C:T	1:150572164	no	0.115383
chr1	rs4970966	ENSG00000143384	dna	-0.133892	0.00789483	0.16188	-0.609292	-0.520761	-0.22281	-0.0647664	-0.0267089	0.035677	0.0589296	0.668222	420.438	1.00651	trec-ase	8	6	0.241551	3	0.11375	1:150584103:G:T	1:150611627	no	0.115383
chr1	rs11204682	ENSG00000143384	dna	-0.0585466	0.00398804	0.0817582	-0.420956	-0.330837	-0.0777603	-0.044294	-0.0131803	0.0408722	0.0712604	0.492216	420.284	1.00606	trec-ase	19	12	0.236581	3	0.1675	1:150595537:G:T	1:150623061	no	0.115383
chr1	rs7524620	ENSG00000163131	dna	-0.00534157	0.000590541	0.039876	-0.107291	-0.0833558	-0.0316156	-0.00575543	0.0210563	0.0703045	0.100386	0.207677	4559.56	1.00011	trec-ase	11	11	0.4334	2	0.44225	1:150616699:A:G	1:150644223	no	0.407179
chr1	rs56868972	ENSG00000163131	dna	-0.00629835	0.000571018	0.0394803	-0.107321	-0.0840129	-0.0325141	-0.00605697	0.0198998	0.0696557	0.0988178	0.206139	4780.38	0.99954	trec-ase	11	11	0.432406	2	0.43775	1:150617154:T:C	1:150644678	no	0.407179
chr1	rs7529194	ENSG00000163131	dna	-0.00555253	0.000511617	0.0395553	-0.105924	-0.0821966	-0.0325088	-0.00548653	0.0218759	0.0705589	0.0901344	0.196058	5977.5	0.999898	trec-ase	11	11	0.410537	2	0.453	1:150622620:T:A	1:150650144	no	0.407179
chr1	rs6587516	ENSG00000163131	dna	-0.00549777	0.000484846	0.0391093	-0.111184	-0.0817256	-0.0315988	-0.00585047	0.020269	0.0723512	0.0962187	0.207403	6506.55	0.999377	trec-ase	11	11	0.431412	2	0.4415	1:150623221:C:T	1:150650745	no	0.407179
chr1	rs6678013	ENSG00000163131	dna	-0.00646083	0.000537402	0.0398885	-0.115867	-0.0827924	-0.0325967	-0.0061888	0.0208424	0.0686303	0.0943591	0.210226	5509.29	0.999384	trec-ase	11	11	0.431412	2	0.4325	1:150623285:T:G	1:150650809	no	0.407179
chr1	rs72700895	ENSG00000163131	dna	-0.00588144	0.000510346	0.0391244	-0.109881	-0.0814416	-0.0311378	-0.00626717	0.0203964	0.0731048	0.0972047	0.207086	5877.15	1.00006	trec-ase	11	11	0.431412	2	0.4405	1:150626029:C:T	1:150653553	no	0.407179
chr1	rs72700897	ENSG00000163131	dna	-0.00559409	0.000525298	0.0396529	-0.103536	-0.0845027	-0.0321753	-0.00528399	0.021306	0.0703305	0.0947397	0.198276	5698.21	1.00058	trec-ase	11	11	0.431412	2	0.44725	1:150626038:C:G	1:150653562	no	0.407179
chr1	rs111609078	ENSG00000163131	dna	-0.00685516	0.000527297	0.0400289	-0.104692	-0.0850437	-0.034006	-0.00673415	0.0204387	0.0706052	0.0934476	0.198139	5762.85	1.00014	trec-ase	11	11	0.410537	2	0.42875	1:150626440:T:C	1:150653964	no	0.407179
chr1	rs6661872	ENSG00000163131	dna	-0.0062372	0.000503565	0.0393193	-0.110875	-0.0846495	-0.0318714	-0.00572463	0.0196381	0.0714444	0.0930109	0.203886	6096.77	0.999208	trec-ase	11	11	0.431412	2	0.43725	1:150628357:C:G	1:150655881	no	0.407179
chr1	rs6661986	ENSG00000163131	dna	-0.00653937	0.000547369	0.0392389	-0.112779	-0.085015	-0.0324307	-0.00546414	0.0196092	0.0691314	0.0942556	0.207034	5138.94	0.999506	trec-ase	11	11	0.410537	2	0.435	1:150628473:C:T	1:150655997	no	0.407179
chr1	rs11204687	ENSG00000163131	dna	-0.00689158	0.000584568	0.0399146	-0.11233	-0.084715	-0.0335749	-0.00659998	0.0197223	0.0686664	0.0905557	0.202885	4662.22	1.00022	trec-ase	11	11	0.431412	2	0.43225	1:150629880:C:A	1:150657404	no	0.407179
chr1	rs2867304	ENSG00000163131	dna	-0.00583272	0.000529265	0.0396022	-0.113584	-0.0826955	-0.0308619	-0.0062312	0.0193911	0.0734364	0.0999614	0.213546	5598.77	0.999691	trec-ase	11	11	0.431412	2	0.434	1:150630995:G:A	1:150658519	no	0.407179
chr1	rs2175616	ENSG00000163131	dna	-0.00632199	0.000534467	0.0399411	-0.120945	-0.0842902	-0.0324725	-0.00527358	0.0194529	0.0713841	0.100592	0.221536	5584.68	0.999586	trec-ase	11	11	0.410537	2	0.4425	1:150631057:A:G	1:150658581	no	0.407179
chr1	rs6672754	ENSG00000163131	dna	-0.00680661	0.000568693	0.040048	-0.109058	-0.0823706	-0.0344552	-0.0067086	0.0200192	0.0734533	0.096007	0.205065	4959.13	0.99945	trec-ase	11	11	0.410537	2	0.4275	1:150631917:C:T	1:150659441	no	0.407179
chr1	rs6690725	ENSG00000163131	dna	-0.00634376	0.00052988	0.0412449	-0.114675	-0.0847864	-0.0347347	-0.00637775	0.0214661	0.0729515	0.0999613	0.214636	6058.81	0.999367	trec-ase	11	11	0.431412	2	0.43725	1:150632322:T:C	1:150659846	no	0.407179
chr1	rs72700902	ENSG00000163131	dna	-0.00665431	0.000535779	0.0399445	-0.114083	-0.0840386	-0.0330622	-0.00708085	0.0196069	0.0720177	0.0991045	0.213187	5558.29	0.999281	trec-ase	11	11	0.410537	2	0.42575	1:150633347:C:T	1:150660871	no	0.407179
chr1	rs56058687	ENSG00000163131	dna	-0.00620652	0.000534633	0.0401199	-0.109846	-0.0840574	-0.0332963	-0.00611345	0.0213336	0.0724738	0.0970286	0.206874	5631.29	0.999797	trec-ase	11	11	0.431412	2	0.44475	1:150635066:C:T	1:150662590	no	0.407179
chr1	rs72702504	ENSG00000163131	dna	-0.0077593	0.000542225	0.0392233	-0.109009	-0.0846365	-0.0337698	-0.00872086	0.0186061	0.0697791	0.0929537	0.201963	5232.74	0.999603	trec-ase	11	11	0.431412	2	0.4135	1:150635374:G:C	1:150662898	no	0.407179
chr1	rs6661114	ENSG00000163131	dna	-0.00630665	0.00064337	0.0392293	-0.10746	-0.082118	-0.0320697	-0.00635469	0.0203067	0.0713136	0.094428	0.201888	3717.91	0.999149	trec-ase	11	11	0.432406	2	0.4345	1:150635573:G:C	1:150663097	no	0.407179
chr1	rs6686525	ENSG00000163131	dna	-0.00603104	0.000570693	0.04099	-0.119354	-0.0858371	-0.0325207	-0.00573748	0.0214352	0.071489	0.103619	0.222973	5158.82	1.00012	trec-ase	11	11	0.431412	2	0.44125	1:150635811:C:T	1:150663335	no	0.407179
chr1	rs6661415	ENSG00000163131	dna	-0.00622961	0.000598121	0.0391141	-0.111172	-0.0834539	-0.0322225	-0.00557254	0.0202127	0.067776	0.093313	0.204485	4276.5	1.0001	trec-ase	11	11	0.431412	2	0.443	1:150635869:G:A	1:150663393	no	0.407179
chr1	rs10788792	ENSG00000163131	dna	-0.00500773	0.00050431	0.040359	-0.113447	-0.0829676	-0.0324837	-0.00523824	0.0219394	0.0738232	0.104222	0.217669	6404.51	0.999726	trec-ase	12	12	0.410537	2	0.4505	1:150638572:T:G	1:150666096	no	0.407179
chr1	rs11807058	ENSG00000163131	dna	-0.00499548	0.000586631	0.0400483	-0.112677	-0.0817497	-0.0316724	-0.0049172	0.0217175	0.0709738	0.096176	0.208853	4660.57	0.999536	trec-ase	12	12	0.431412	2	0.4505	1:150640475:G:A	1:150667999	no	0.407179
chr1	rs34140753	ENSG00000163131	dna	-0.00460199	0.000541353	0.0393965	-0.102763	-0.0796539	-0.0311123	-0.00467247	0.0225148	0.0710522	0.0944667	0.197229	5296.07	0.999744	trec-ase	12	12	0.431412	2	0.4515	1:150642583:T:C	1:150670107	no	0.407179
chr1	rs11807238	ENSG00000163131	dna	-0.00518952	0.000554864	0.0392689	-0.107414	-0.0798823	-0.029937	-0.00490624	0.0218212	0.0708067	0.098938	0.206352	5008.7	0.999691	trec-ase	12	12	0.431412	2	0.4465	1:150643029:T:C	1:150670553	no	0.407179
chr1	rs1828619	ENSG00000163131	dna	-0.00465737	0.000546798	0.0391126	-0.105793	-0.0823172	-0.0306902	-0.00466459	0.0209318	0.0739783	0.0992797	0.205072	5116.57	0.999566	trec-ase	12	12	0.431412	2	0.452	1:150643682:C:T	1:150671206	no	0.407179
chr1	rs11204691	ENSG00000163131	dna	-0.00460885	0.000540678	0.0385304	-0.103326	-0.0808879	-0.0312251	-0.00481507	0.021979	0.0697985	0.0952227	0.198549	5078.42	0.99943	trec-ase	12	12	0.431412	2	0.448	1:150644339:A:T	1:150671863	no	0.407179
chr1	rs12085597	ENSG00000163131	dna	-0.00432293	0.000496803	0.0376986	-0.0984458	-0.0770098	-0.0297444	-0.0043987	0.0206192	0.0711314	0.0910049	0.189451	5758.15	0.999281	trec-ase	12	12	0.431412	2	0.45375	1:150645028:T:A	1:150672552	no	0.407179
chr1	rs11204692	ENSG00000163131	dna	-0.00506871	0.000506966	0.0395034	-0.109275	-0.0818696	-0.0311419	-0.00494239	0.021025	0.0722427	0.0950869	0.204362	6071.72	0.999808	trec-ase	12	12	0.431412	2	0.45375	1:150645845:G:C	1:150673369	no	0.407179
chr1	rs112294024	ENSG00000163131	dna	-0.00500172	0.000492052	0.0393736	-0.105934	-0.0815838	-0.0310506	-0.00571847	0.0219448	0.0728215	0.0973447	0.203279	6403.06	0.999767	trec-ase	12	12	0.410537	2	0.4465	1:150646356:G:A	1:150673880	no	0.407179
chr1	rs12089731	ENSG00000163131	dna	-0.00479561	0.000516909	0.0382637	-0.101525	-0.0785268	-0.0308114	-0.00472407	0.0201905	0.0709275	0.0934688	0.194994	5479.56	0.999567	trec-ase	12	12	0.431412	2	0.452	1:150647798:T:C	1:150675322	no	0.407179
chr1	rs12064548	ENSG00000163131	dna	-0.00544731	0.000630716	0.0392067	-0.102917	-0.0833721	-0.0311022	-0.00522371	0.0207451	0.069419	0.0995833	0.2025	3864.13	1.00025	trec-ase	12	12	0.410537	2	0.45	1:150649180:C:G	1:150676704	no	0.407179
chr1	rs12095002	ENSG00000163131	dna	-0.00623348	0.000522073	0.0383618	-0.10889	-0.0808139	-0.0309429	-0.00648384	0.0192281	0.0670451	0.0938711	0.202761	5399.28	1.00003	trec-ase	12	12	0.431412	2	0.432	1:150649249:G:A	1:150676773	no	0.407179
chr1	rs12064701	ENSG00000163131	dna	-0.00539496	0.00052576	0.0392463	-0.111714	-0.081466	-0.0317068	-0.00555484	0.0214239	0.0715972	0.0923224	0.204036	5572.14	0.999426	trec-ase	12	12	0.431412	2	0.4405	1:150649514:C:T	1:150677038	no	0.407179
chr1	rs111520413	ENSG00000163131	dna	-0.00536419	0.000520689	0.0397182	-0.107604	-0.0826703	-0.0310782	-0.00491321	0.0207634	0.0712997	0.0960046	0.203609	5818.66	1.00026	trec-ase	12	12	0.432406	2	0.44375	1:150650005:A:G	1:150677529	no	0.407179
chr1	rs12085275	ENSG00000163131	dna	-0.00509763	0.000558808	0.0390965	-0.102517	-0.0814257	-0.0318349	-0.00557675	0.0212746	0.0702923	0.0948498	0.197367	4894.97	0.999304	trec-ase	12	12	0.431412	2	0.44575	1:150650265:T:C	1:150677789	no	0.407179
chr1	rs72702523	ENSG00000163131	dna	-0.00414517	0.000500038	0.0383826	-0.106891	-0.0807536	-0.0302657	-0.00371051	0.0220064	0.0695777	0.0906123	0.197503	5892	0.999493	trec-ase	12	12	0.432406	2	0.46475	1:150650425:G:T	1:150677949	no	0.407179
chr1	rs12086630	ENSG00000163131	dna	-0.00484653	0.000513519	0.0394439	-0.111774	-0.0848003	-0.0304126	-0.00528878	0.0217225	0.0722804	0.0993252	0.211099	5899.93	0.999223	trec-ase	12	12	0.431412	2	0.44525	1:150650955:T:C	1:150678479	no	0.407179
chr1	rs2065900	ENSG00000163131	dna	-0.00526497	0.000513477	0.0396204	-0.111729	-0.0826618	-0.0315013	-0.00498191	0.0216956	0.0726673	0.0986648	0.210394	5953.82	0.999256	trec-ase	12	12	0.431412	2	0.44675	1:150652202:A:G	1:150679726	no	0.407179
chr1	rs2065901	ENSG00000163131	dna	-0.00556913	0.00050816	0.0398426	-0.107116	-0.0848094	-0.0316088	-0.00603257	0.0205196	0.0714649	0.0984916	0.205608	6147.46	0.99919	trec-ase	12	12	0.427435	2	0.44325	1:150652420:T:A	1:150679944	no	0.407179
chr1	rs11204694	ENSG00000163131	dna	-0.00528391	0.000505444	0.0391973	-0.106657	-0.0815055	-0.0323105	-0.00482635	0.0213851	0.0708561	0.0944762	0.201133	6014.06	1.00041	trec-ase	12	12	0.410537	2	0.45025	1:150653391:G:A	1:150680915	no	0.407179
chr1	rs2867302	ENSG00000163131	dna	-0.0050752	0.000464277	0.0382689	-0.103537	-0.0800006	-0.031647	-0.00546215	0.020759	0.069667	0.0933072	0.196844	6794.18	0.999395	trec-ase	12	12	0.431412	2	0.4485	1:150653650:T:C	1:150681174	no	0.407179
chr1	rs2867301	ENSG00000163131	dna	-0.00532283	0.000500885	0.0389413	-0.105782	-0.0804714	-0.0312901	-0.00526615	0.0193674	0.0724156	0.100862	0.206644	6044.27	0.999633	trec-ase	12	12	0.431412	2	0.442	1:150653795:C:T	1:150681319	no	0.407179
chr1	rs7538493	ENSG00000163131	dna	-0.00517067	0.000518879	0.0401786	-0.110754	-0.0839381	-0.0326755	-0.00492032	0.0230167	0.072446	0.0971062	0.20786	5995.94	0.999066	trec-ase	12	12	0.431412	2	0.4565	1:150655421:T:C	1:150682945	no	0.407179
chr1	rs6685702	ENSG00000163131	dna	-0.00508789	0.0006533	0.0403574	-0.112149	-0.0840445	-0.0317474	-0.00471613	0.0213803	0.0716122	0.100607	0.212756	3816.11	1.00021	trec-ase	12	12	0.431412	2	0.4515	1:150656307:A:G	1:150683831	no	0.407179
chr1	rs7549795	ENSG00000163131	dna	-0.00534929	0.000565148	0.0384273	-0.105404	-0.0798703	-0.0315705	-0.00505277	0.0213311	0.0683016	0.0932021	0.198606	4623.35	0.999977	trec-ase	12	12	0.432406	2	0.44925	1:150656873:G:A	1:150684397	no	0.407179
chr1	rs7544631	ENSG00000163131	dna	-0.0043309	0.000541293	0.039326	-0.104194	-0.0792849	-0.0312036	-0.00459459	0.0221343	0.0722306	0.103591	0.207785	5278.29	0.999581	trec-ase	12	12	0.431412	2	0.451	1:150657281:T:C	1:150684805	no	0.407179
chr1	rs11204697	ENSG00000163131	dna	-0.00128824	0.000562159	0.0366743	-0.0978501	-0.0733877	-0.0252695	-0.00107194	0.0226785	0.0709006	0.0940456	0.191896	4256.02	1.00007	trec-ase	15	14	0.431412	2	0.4885	1:150658971:C:T	1:150686495	no	0.407179
chr1	rs11204698	ENSG00000163131	dna	-0.0058676	0.00053142	0.0392322	-0.108037	-0.0846339	-0.0323837	-0.0052655	0.0209307	0.0710431	0.0965577	0.204595	5450.16	0.99952	trec-ase	12	12	0.410537	2	0.44225	1:150659545:G:A	1:150687069	no	0.407179
chr1	rs11204699	ENSG00000163131	dna	-0.0046399	0.000493065	0.0390345	-0.108158	-0.082212	-0.0307789	-0.0053392	0.0220453	0.072044	0.0974316	0.20559	6267.42	0.99975	trec-ase	12	12	0.410537	2	0.4505	1:150659829:G:A	1:150687353	no	0.407179
chr1	rs12403255	ENSG00000163131	dna	-0.00469413	0.000514282	0.0394918	-0.104933	-0.0809284	-0.03161	-0.00528663	0.0225273	0.073019	0.101245	0.206178	5896.75	1.00026	trec-ase	12	12	0.431412	2	0.44475	1:150660412:C:T	1:150687936	no	0.407179
chr1	rs113446947	ENSG00000163131	dna	-0.00543384	0.000543102	0.0402358	-0.108252	-0.082791	-0.0325661	-0.00557548	0.0222849	0.0725525	0.0941961	0.202448	5488.6	0.999388	trec-ase	12	12	0.431412	2	0.447	1:150660992:C:T	1:150688516	no	0.407179
chr1	rs6587518	ENSG00000163131	dna	-0.00528257	0.000452892	0.0392059	-0.104793	-0.0825463	-0.0312992	-0.00600235	0.0205853	0.0723171	0.0956936	0.200487	7493.99	0.999648	trec-ase	12	12	0.431412	2	0.4405	1:150661787:T:C	1:150689311	no	0.407179
chr1	rs11204701	ENSG00000143384	dna	-0.073609	0.00814891	0.121745	-0.590936	-0.45593	-0.0787974	-0.0406104	-0.00940133	0.0489274	0.0767337	0.66767	223.204	1.00454	trec-ase	6	5	0.232604	3	0.18275	1:150662179:A:T	1:150689703	no	0.115383
chr1	rs7529998	ENSG00000163131	dna	-0.00482815	0.000539011	0.039434	-0.105139	-0.0839489	-0.0310075	-0.00429291	0.0213106	0.0728796	0.0990373	0.204176	5352.38	0.999808	trec-ase	12	12	0.431412	2	0.45775	1:150662531:C:T	1:150690055	no	0.407179
chr1	rs72702536	ENSG00000163131	dna	-0.00472979	0.000544956	0.0383958	-0.102099	-0.0817959	-0.03044	-0.00448203	0.0218807	0.0683995	0.0940064	0.196105	4964.15	0.99995	trec-ase	12	12	0.432406	2	0.4575	1:150662574:C:T	1:150690098	no	0.407179
chr1	rs11803569	ENSG00000163131	dna	-0.00665885	0.000550231	0.0405855	-0.107323	-0.0873292	-0.0339005	-0.00648474	0.0210289	0.0708161	0.092669	0.199992	5440.66	0.999481	trec-ase	12	12	0.431412	2	0.431	1:150664077:C:T	1:150691601	no	0.407179
chr1	rs1336898	ENSG00000163131	dna	-0.00521103	0.000539935	0.0389484	-0.105879	-0.0837077	-0.0309827	-0.00525936	0.0213776	0.0701374	0.0933464	0.199225	5203.52	1	trec-ase	12	12	0.431412	2	0.45175	1:150665050:G:A	1:150692574	no	0.407179
chr1	rs7412396	ENSG00000163131	dna	-0.00500102	0.000514152	0.0398957	-0.108365	-0.0862415	-0.0318763	-0.00479708	0.0224149	0.0704543	0.0970159	0.205381	6020.99	0.999273	trec-ase	12	12	0.431412	2	0.45325	1:150666797:G:A	1:150694321	no	0.407179
chr1	rs2867300	ENSG00000163131	dna	-0.00591068	0.000528016	0.0395206	-0.109327	-0.0848724	-0.0323702	-0.00584694	0.0203358	0.0708814	0.0989978	0.208325	5602.14	1.00045	trec-ase	12	12	0.431412	2	0.44425	1:150666990:G:C	1:150694514	no	0.407179
chr1	rs868751	ENSG00000163131	dna	-0.0040617	0.000480042	0.0391588	-0.10873	-0.0813601	-0.0304803	-0.00397316	0.0215936	0.0734318	0.0991667	0.207896	6654.27	0.999711	trec-ase	12	12	0.410537	2	0.45975	1:150669414:T:G	1:150696938	no	0.407179
chr1	rs2275236	ENSG00000163131	dna	-0.00491557	0.000550581	0.0394385	-0.107834	-0.0820669	-0.0322088	-0.0051621	0.0214675	0.0715996	0.0981777	0.206011	5130.95	0.999707	trec-ase	12	12	0.431412	2	0.45375	1:150669952:C:T	1:150697476	no	0.407179
chr1	rs6700022	ENSG00000163131	dna	-0.00468117	0.00055485	0.0396606	-0.111012	-0.0840854	-0.0318359	-0.00415654	0.0222335	0.0733001	0.0991337	0.210146	5109.36	1.00058	trec-ase	12	12	0.410537	2	0.4585	1:150670484:T:G	1:150698008	no	0.407179
chr1	rs11204704	ENSG00000163131	dna	-0.00441716	0.000534275	0.0405746	-0.108293	-0.0841645	-0.030709	-0.00413834	0.0219537	0.0730557	0.100111	0.208404	5767.38	0.999738	trec-ase	11	11	0.431412	2	0.45875	1:150671630:T:C	1:150699154	no	0.407179
chr1	rs12063547	ENSG00000163131	dna	-0.00454842	0.000527927	0.0409494	-0.108465	-0.0858959	-0.0312156	-0.00468341	0.0225039	0.0762925	0.111636	0.220101	6016.54	0.999237	trec-ase	11	11	0.431412	2	0.457	1:150674053:T:G	1:150701577	no	0.407179
chr1	rs12077833	ENSG00000163131	dna	-0.00408895	0.000514243	0.042392	-0.120621	-0.0857748	-0.0318396	-0.00412709	0.0231536	0.0816766	0.104336	0.224956	6795.66	0.999356	trec-ase	11	11	0.431412	2	0.464	1:150674333:C:T	1:150701857	no	0.407179
chr1	rs1977714	ENSG00000163131	dna	-0.00386354	0.000480731	0.0408562	-0.110908	-0.085375	-0.0300098	-0.00395779	0.0233334	0.0765901	0.100176	0.211084	7222.91	0.99916	trec-ase	11	11	0.431412	2	0.4575	1:150674938:T:C	1:150702462	no	0.407179
chr1	rs1977715	ENSG00000163131	dna	-0.00375006	0.000497935	0.0408673	-0.111633	-0.0840623	-0.0307448	-0.00305246	0.0238883	0.0754792	0.0960838	0.207716	6736.05	0.999542	trec-ase	11	11	0.431412	2	0.467	1:150675147:A:G	1:150702671	no	0.407179
chr1	rs1977716	ENSG00000163131	dna	-0.00499236	0.000675953	0.0421346	-0.116071	-0.0886555	-0.0320033	-0.00445305	0.0218489	0.0755489	0.103779	0.21985	3885.49	0.999951	trec-ase	11	11	0.431412	2	0.45575	1:150675253:T:C	1:150702777	no	0.407179
chr1	rs2184833	ENSG00000163131	dna	-0.00445692	0.000540365	0.0421386	-0.112487	-0.084784	-0.0322564	-0.00414611	0.0229569	0.0799006	0.103719	0.216206	6081.17	0.999506	trec-ase	11	11	0.410537	2	0.45825	1:150675483:C:T	1:150703007	no	0.407179
chr1	rs112967224	ENSG00000163131	dna	-0.00410253	0.000529727	0.0405028	-0.108951	-0.0826276	-0.0305161	-0.00477435	0.0236476	0.0766695	0.0989573	0.207908	5846.1	0.999539	trec-ase	11	11	0.431412	2	0.45225	1:150677263:G:A	1:150704787	no	0.407179
chr1	rs112718432	ENSG00000163131	dna	-0.00498393	0.000553037	0.0403552	-0.109481	-0.0826617	-0.0323805	-0.00459801	0.0221157	0.077108	0.0956936	0.205175	5324.64	0.999675	trec-ase	11	11	0.411531	2	0.4545	1:150677348:G:A	1:150704872	no	0.407179
chr1	rs72702552	ENSG00000163131	dna	-0.00378042	0.00049898	0.0407245	-0.107332	-0.0828381	-0.0314464	-0.0040945	0.0239471	0.0752608	0.10022	0.207552	6661.1	0.999271	trec-ase	11	11	0.431412	2	0.4595	1:150677462:G:A	1:150704986	no	0.407179
chr1	rs11807450	ENSG00000163131	dna	-0.00414474	0.000508582	0.0425117	-0.114594	-0.0872763	-0.0331864	-0.00402614	0.0241793	0.0802549	0.103126	0.21772	6987.06	0.999896	trec-ase	11	11	0.410537	2	0.46125	1:150677719:C:T	1:150705243	no	0.407179
chr1	rs17658705	ENSG00000163131	dna	-0.00429951	0.000527317	0.0416262	-0.113063	-0.0882183	-0.0319775	-0.00324034	0.0226535	0.0760523	0.10667	0.219733	6231.46	0.999564	trec-ase	11	11	0.431412	2	0.465	1:150678071:G:T	1:150705595	no	0.407179
chr1	rs72702554	ENSG00000163131	dna	-0.00375786	0.000495259	0.0395679	-0.102758	-0.0820981	-0.0303772	-0.00362044	0.0225876	0.0763578	0.0986729	0.201431	6382.97	0.999943	trec-ase	11	11	0.431412	2	0.46075	1:150678234:A:G	1:150705758	no	0.407179
chr1	rs1336899	ENSG00000163131	dna	-0.0053267	0.000576705	0.0398456	-0.102943	-0.08292	-0.0328634	-0.00609681	0.0219333	0.0723446	0.0942206	0.197164	4773.67	0.999578	trec-ase	11	11	0.410537	2	0.443	1:150678910:T:C	1:150706434	no	0.407179
chr1	rs1336900	ENSG00000163131	dna	-0.00473708	0.000537691	0.0406579	-0.107361	-0.0825223	-0.0322093	-0.00498669	0.0234091	0.0759811	0.0981415	0.205502	5717.74	0.999395	trec-ase	11	11	0.409543	2	0.45175	1:150679033:G:A	1:150706557	no	0.407179
chr1	rs11586422	ENSG00000163131	dna	-0.00446669	0.000527473	0.0404788	-0.113095	-0.0823521	-0.0319304	-0.00447176	0.0219546	0.0757265	0.0995401	0.212635	5889.18	0.999672	trec-ase	11	11	0.431412	2	0.454	1:150679358:C:T	1:150706882	no	0.407179
chr1	rs72702556	ENSG00000163131	dna	-0.00377143	0.000512457	0.0414276	-0.114208	-0.0848999	-0.0308481	-0.00355465	0.0248157	0.0762116	0.102485	0.216693	6535.29	0.999784	trec-ase	11	11	0.430417	2	0.46375	1:150680115:C:T	1:150707639	no	0.407179
chr1	rs72702557	ENSG00000163131	dna	-0.00367764	0.000517668	0.0402404	-0.112585	-0.0847512	-0.0302081	-0.00307218	0.0236749	0.0740894	0.0962877	0.208873	6042.57	0.999182	trec-ase	11	11	0.431412	2	0.47325	1:150680130:A:G	1:150707654	no	0.407179
chr1	rs3768005	ENSG00000163131	dna	-0.00480808	0.000834639	0.0429931	-0.109131	-0.0872839	-0.0323255	-0.00535983	0.0228523	0.0781243	0.110468	0.219599	2653.39	1.00028	trec-ase	11	11	0.410537	2	0.44825	1:150680988:A:T	1:150708512	no	0.407179
chr1	rs17606613	ENSG00000163131	dna	-0.00394731	0.00053612	0.0411626	-0.107631	-0.0823957	-0.032097	-0.00423554	0.024017	0.0750711	0.101466	0.209098	5894.96	1.00012	trec-ase	11	11	0.431412	2	0.46125	1:150683015:C:T	1:150710539	no	0.407179
chr1	rs72702558	ENSG00000163131	dna	-0.00418465	0.000524762	0.0422276	-0.110833	-0.086356	-0.0325864	-0.00434282	0.024524	0.0791542	0.105423	0.216256	6475.42	0.99927	trec-ase	11	11	0.431412	2	0.45775	1:150683251:G:A	1:150710775	no	0.407179
chr1	rs11807409	ENSG00000163131	dna	-0.00418281	0.000570681	0.0412014	-0.107364	-0.0844808	-0.0314926	-0.00350095	0.0238417	0.0748386	0.102443	0.209807	5212.4	1.00024	trec-ase	11	11	0.430417	2	0.462	1:150683423:C:T	1:150710947	no	0.407179
chr1	rs112443540	ENSG00000163131	dna	-0.00297826	0.000537921	0.0421999	-0.109849	-0.0832054	-0.0312486	-0.00351028	0.024842	0.079435	0.108847	0.218697	6154.39	0.999407	trec-ase	11	11	0.431412	2	0.46625	1:150685155:A:G	1:150712679	no	0.407179
chr1	rs11804276	ENSG00000163131	dna	-0.00433484	0.000549507	0.0419232	-0.109278	-0.0862767	-0.0320561	-0.00452194	0.0232361	0.0773171	0.103197	0.212475	5820.52	0.999145	trec-ase	11	11	0.431412	2	0.46175	1:150685761:T:A	1:150713285	no	0.407179
chr1	rs11803940	ENSG00000163131	dna	-0.00467853	0.00048826	0.041103	-0.113203	-0.0849905	-0.031526	-0.00406846	0.0224567	0.0774849	0.100729	0.213932	7086.72	0.99941	trec-ase	11	11	0.410537	2	0.456	1:150685835:A:G	1:150713359	no	0.407179
chr1	rs12072339	ENSG00000163131	dna	-0.00422391	0.000533661	0.0403696	-0.107416	-0.0849534	-0.0298051	-0.00454472	0.0227385	0.0741642	0.0990035	0.206419	5722.41	1.00041	trec-ase	11	11	0.431412	2	0.45575	1:150686099:A:G	1:150713623	no	0.407179
chr1	rs34600506	ENSG00000163131	dna	-0.00375787	0.000429091	0.0408244	-0.11272	-0.0854492	-0.0294878	-0.00374749	0.0226865	0.0749165	0.10599	0.218711	9051.92	0.999385	trec-ase	11	11	0.431412	2	0.4605	1:150687808:C:G	1:150715332	no	0.407179
chr1	rs72702570	ENSG00000163131	dna	-0.00343157	0.00057734	0.041027	-0.116628	-0.0832936	-0.0316194	-0.00262303	0.0235374	0.0768146	0.105438	0.222066	5049.82	1.00028	trec-ase	11	11	0.431412	2	0.47425	1:150688196:C:T	1:150715720	no	0.407179
chr1	rs11582840	ENSG00000163131	dna	-0.00450693	0.000663472	0.0417468	-0.11186	-0.0857413	-0.0311095	-0.00453526	0.023617	0.0745832	0.101267	0.213127	3959.14	1.00024	trec-ase	11	11	0.431412	2	0.45475	1:150688487:A:G	1:150716011	no	0.407179
chr1	rs11588404	ENSG00000163131	dna	-0.00344498	0.000466978	0.0398162	-0.103954	-0.0809194	-0.030731	-0.00367692	0.0237504	0.0764676	0.100835	0.204789	7269.89	0.999251	trec-ase	11	11	0.431412	2	0.46925	1:150688529:C:A	1:150716053	no	0.407179
chr1	rs72702573	ENSG00000163131	dna	-0.00303054	0.000554382	0.0405917	-0.108336	-0.0838422	-0.0301387	-0.00259342	0.024145	0.076406	0.0992147	0.207551	5361.13	1.00042	trec-ase	11	11	0.431412	2	0.4765	1:150689050:C:T	1:150716574	no	0.407179
chr1	rs951281	ENSG00000163131	dna	-0.0034761	0.00057537	0.041524	-0.108471	-0.0852174	-0.0320309	-0.00336582	0.0246458	0.0767738	0.0957902	0.204261	5208.38	0.999214	trec-ase	11	11	0.431412	2	0.4665	1:150691122:A:C	1:150718646	no	0.407179
chr1	rs72702580	ENSG00000163131	dna	-0.00260896	0.000548806	0.0410366	-0.11127	-0.0810327	-0.0307244	-0.00302672	0.0250216	0.0785719	0.111459	0.222728	5591.21	0.999787	trec-ase	11	11	0.431412	2	0.47275	1:150691285:A:T	1:150718809	no	0.407179
chr1	rs11204713	ENSG00000163131	dna	-0.000887188	0.000588367	0.0409633	-0.106265	-0.0798502	-0.0289004	-0.00110863	0.0267765	0.0820905	0.105095	0.211359	4847.21	0.999833	trec-ase	10	10	0.431412	2	0.4865	1:150694623:T:A	1:150722147	no	0.407179
chr1	rs11584575	ENSG00000163131	dna	-0.00337156	0.000567395	0.0408014	-0.114873	-0.0835604	-0.0300623	-0.00341873	0.0243675	0.0770475	0.0988253	0.213698	5171.06	0.999573	trec-ase	11	11	0.429423	2	0.46825	1:150695657:T:C	1:150723181	no	0.407179
chr1	rs11584184	ENSG00000163131	dna	-0.00034222	0.00051678	0.0413509	-0.109818	-0.0814252	-0.0279747	-0.00146609	0.027092	0.080964	0.11018	0.219998	6402.63	0.999477	trec-ase	10	10	0.429423	2	0.48825	1:150695689:A:T	1:150723213	no	0.407179
chr1	rs6669369	ENSG00000163131	dna	-0.000148279	0.00050205	0.0402544	-0.10823	-0.076635	-0.0274581	-0.000119939	0.0269409	0.0779116	0.108825	0.217056	6428.86	0.999657	trec-ase	10	10	0.429423	2	0.4985	1:150695892:C:T	1:150723416	no	0.407179
chr1	rs6681990	ENSG00000163131	dna	-0.000265539	0.00048767	0.0408282	-0.104661	-0.0793887	-0.0276811	0.0003038	0.0277161	0.0792159	0.106047	0.210708	7009.2	0.999269	trec-ase	10	10	0.429423	2	0.50225	1:150695929:A:G	1:150723453	no	0.407179
chr1	rs6692960	ENSG00000163131	dna	-0.000659467	0.000500861	0.0416918	-0.115493	-0.0851816	-0.0277025	-0.000505374	0.0269292	0.0797601	0.108502	0.223995	6928.95	0.999987	trec-ase	10	10	0.429423	2	0.493	1:150695965:G:A	1:150723489	no	0.407179
chr1	rs72702585	ENSG00000163131	dna	0.000171613	0.000480989	0.041862	-0.103883	-0.0810864	-0.0283896	-0.000401024	0.0288834	0.0819184	0.102904	0.206788	7574.78	0.999498	trec-ase	10	10	0.429423	2	0.50375	1:150696427:G:A	1:150723951	no	0.407179
chr1	rs12086472	ENSG00000163131	dna	2.53827e-05	0.000696751	0.0422891	-0.10186	-0.0804698	-0.0290543	-2.87555e-05	0.0278208	0.0803276	0.11091	0.21277	3683.85	1.00031	trec-ase	10	10	0.429423	2	0.50025	1:150697710:G:A	1:150725234	no	0.407179
chr1	rs7533678	ENSG00000163131	dna	-0.00112073	0.000496591	0.0410356	-0.103777	-0.0821572	-0.028653	-0.00127928	0.0270908	0.0775002	0.105092	0.20887	6828.46	0.999277	trec-ase	10	10	0.429423	2	0.49025	1:150699586:T:C	1:150727110	no	0.407179
chr1	rs7540874	ENSG00000163131	dna	1.85864e-05	0.000540631	0.0408565	-0.106635	-0.0803355	-0.0264864	-6.18814e-05	0.0277843	0.0798648	0.106228	0.212863	5711.09	0.999205	trec-ase	10	10	0.429423	2	0.5005	1:150702663:A:C	1:150730187	no	0.407179
chr1	rs1136808	ENSG00000163131	dna	-0.000240606	0.000541937	0.0413741	-0.103993	-0.081683	-0.0283697	-0.000504619	0.0287763	0.0797522	0.105442	0.209435	5828.54	0.999344	trec-ase	10	10	0.429423	2	0.49625	1:150702717:G:C	1:150730241	no	0.407179
chr1	rs1415148	ENSG00000163131	dna	0.00256778	0.000496524	0.040509	-0.0980978	-0.0766835	-0.0245306	0.00318804	0.0293616	0.082483	0.113772	0.21187	6656.12	0.999482	trec-ase	10	10	0.428429	2	0.47	1:150705755:G:A	1:150733279	no	0.407179
chr1	rs7521898	ENSG00000163131	dna	0.00218421	0.000621535	0.0409873	-0.101099	-0.0771387	-0.0253403	0.00227064	0.0306341	0.0828204	0.105978	0.207078	4348.79	0.99978	trec-ase	10	10	0.407555	2	0.47975	1:150707596:G:A	1:150735120	no	0.407179
chr1	rs7511673	ENSG00000163131	dna	0.00314964	0.000612074	0.0416207	-0.105266	-0.0782448	-0.0245273	0.00223324	0.0315941	0.0841087	0.110793	0.216059	4623.93	0.999433	trec-ase	10	10	0.407555	2	0.47875	1:150707636:A:T	1:150735160	no	0.407179
chr1	rs72704603	ENSG00000163131	dna	0.00173811	0.000527641	0.0423147	-0.106553	-0.0783558	-0.0265811	0.00220522	0.0305942	0.0807968	0.108573	0.215126	6431.4	0.99953	trec-ase	10	10	0.407555	2	0.47775	1:150707992:C:T	1:150735516	no	0.407179
chr1	rs11204717	ENSG00000163131	dna	0.00360056	0.000601898	0.0424698	-0.108752	-0.080712	-0.0246661	0.00335739	0.0327327	0.0851024	0.107363	0.216116	4978.69	0.99986	trec-ase	10	10	0.407555	2	0.47025	1:150709129:T:A	1:150736653	no	0.407179
chr1	rs11204718	ENSG00000163131	dna	0.00238424	0.000660776	0.0443205	-0.109567	-0.0827314	-0.025971	0.00199249	0.0307586	0.0863398	0.121422	0.230989	4498.84	0.999529	trec-ase	10	10	0.407555	2	0.48425	1:150709785:C:G	1:150737309	no	0.407179
chr1	rs7418501	ENSG00000163131	dna	-0.000687413	0.000603545	0.0418643	-0.109965	-0.0806672	-0.0280098	-0.00057427	0.0270502	0.0782407	0.103214	0.213178	4811.35	1.0001	trec-ase	11	11	0.428429	2	0.494	1:150711896:A:T	1:150739420	no	0.407179
chr1	rs111842513	ENSG00000163131	dna	0.00330895	0.000607359	0.0426342	-0.100717	-0.078771	-0.0247319	0.00220751	0.0309677	0.0878722	0.120536	0.221253	4927.48	0.999336	trec-ase	10	10	0.407555	2	0.47925	1:150712926:G:A	1:150740450	no	0.407179
chr1	rs12089989	ENSG00000163131	dna	0.00310443	0.00060246	0.0424694	-0.101933	-0.0813492	-0.0245913	0.00392726	0.0313681	0.0851796	0.114399	0.216332	4969.32	0.999472	trec-ase	10	10	0.428429	2	0.46925	1:150715782:G:A	1:150743306	no	0.407179
chr1	rs35782301	ENSG00000143382	dna	-0.00607487	0.000992634	0.0502025	-0.156221	-0.0945368	-0.0349293	-0.00503013	0.0244023	0.0818917	0.111957	0.268179	2557.83	1.00081	trec-ase	6	5	0.250497	7	0.4585	1:150861859:C:T	1:150889383	no	0.413913
chr1	rs6690619	ENSG00000143614	dna	-0.00206854	0.000584376	0.0421484	-0.115426	-0.0838403	-0.0307369	-0.00154579	0.0259816	0.081117	0.108034	0.22346	5202.08	0.999697	trec-ase	13	13	0.512922	7	0.487	1:153765399:C:T	1:153792923	no	0.467179
chr1	rs12738361	ENSG00000143614	dna	-0.000757966	0.000547223	0.0410868	-0.112334	-0.0811442	-0.0284524	-0.000341721	0.0269183	0.0787291	0.104152	0.216486	5637.35	1.00037	trec-ase	13	13	0.514911	7	0.49675	1:153768740:C:T	1:153796264	no	0.467179
chr1	rs61803655	ENSG00000143614	dna	-0.00121999	0.000584703	0.0426086	-0.114491	-0.0871556	-0.0293859	-0.00115767	0.0260947	0.0829401	0.106681	0.221172	5310.35	0.999459	trec-ase	13	13	0.514911	7	0.4895	1:153769332:G:A	1:153796856	no	0.467179
chr1	rs9426935	ENSG00000143614	dna	-0.0047313	0.0005709	0.0381132	-0.105224	-0.0812242	-0.0293367	-0.00438498	0.0205504	0.0699673	0.0885579	0.193782	4456.87	1.00031	trec-ase	20	20	0.514911	7	0.45575	1:153769400:C:T	1:153796924	no	0.467179
chr1	rs12133923	ENSG00000143614	dna	-0.00272961	0.00059819	0.0429099	-0.116703	-0.0841435	-0.0307186	-0.0025262	0.0261774	0.0799418	0.100582	0.217285	5145.59	1.0001	trec-ase	13	13	0.514911	7	0.47725	1:153773240:C:A	1:153800764	no	0.467179
chr1	rs4341393	ENSG00000143614	dna	-0.00212718	0.000603738	0.0421901	-0.114018	-0.0833028	-0.0311383	-0.00170662	0.0258923	0.0797551	0.107742	0.22176	4883.41	1.00009	trec-ase	13	13	0.514911	7	0.48425	1:153776666:C:T	1:153804190	no	0.467179
chr1	rs1139620	ENSG00000143614	rna	0.00134417	0.000716273	0.0447536	-0.118179	-0.0859169	-0.0266374	0.00236506	0.0308466	0.0851307	0.116361	0.23454	3903.91	0.999912	trec-ase	9	9	0.510934	7	0.481	1:153777848:C:T	1:153805372	no	0.467179
chr1	rs1127091	ENSG00000143614	rna	-0.00603268	0.000616279	0.0396269	-0.114585	-0.0833851	-0.0316855	-0.00653482	0.0200402	0.0744246	0.0991712	0.213756	4134.51	0.999725	trec-ase	20	20	0.515905	7	0.431	1:153779412:A:G	1:153806936	no	0.467179
chr1	rs9426938	ENSG00000143614	rna	-0.00667015	0.000638967	0.0408518	-0.112586	-0.0867603	-0.0331566	-0.00635961	0.0201373	0.0719188	0.0978631	0.210449	4087.58	0.999964	trec-ase	20	20	0.514911	7	0.43275	1:153780298:C:T	1:153807822	no	0.467179
chr1	rs6700115	ENSG00000143614	rna	-0.00643279	0.00063822	0.0391059	-0.115154	-0.0850511	-0.0321624	-0.00616609	0.0198529	0.0706635	0.0916322	0.206786	3754.43	1.00007	trec-ase	20	20	0.516899	7	0.4375	1:153781888:G:A	1:153809412	no	0.467179
chr1	rs6668066	ENSG00000143614	dna	-0.0012644	0.000641391	0.0427458	-0.111933	-0.0873592	-0.0286652	-0.00127311	0.0271996	0.0828015	0.115572	0.227505	4441.61	1.00011	trec-ase	13	13	0.514911	7	0.4885	1:153786182:G:A	1:153813706	no	0.467179
chr1	rs6677794	ENSG00000143614	dna	-0.00200971	0.000542596	0.0420645	-0.111902	-0.0839301	-0.0297493	-0.0019833	0.0267216	0.0790193	0.103534	0.215437	6010.05	0.999412	trec-ase	13	13	0.516899	7	0.4795	1:153786314:C:T	1:153813838	no	0.467179
chr1	rs9427232	ENSG00000143614	dna	-0.00224594	0.000722639	0.0435068	-0.115584	-0.0867941	-0.0309939	-0.00155898	0.0257233	0.083905	0.11367	0.229254	3624.7	0.999941	trec-ase	13	13	0.516899	7	0.483	1:153792958:G:A	1:153820482	no	0.467179
chr1	rs9427233	ENSG00000143614	dna	-0.00112409	0.000581388	0.042124	-0.115472	-0.0844067	-0.0278959	-0.000408036	0.0263094	0.078885	0.105452	0.220925	5249.62	1.00074	trec-ase	13	13	0.516899	7	0.49625	1:153793192:A:C	1:153820716	no	0.467179
chr1	rs4596938	ENSG00000143614	dna	-0.00200587	0.000584637	0.0428431	-0.106466	-0.083679	-0.0306945	-0.0022485	0.0264518	0.0797598	0.107735	0.2142	5370.18	0.999555	trec-ase	13	13	0.516899	7	0.47825	1:153794697:T:C	1:153822221	no	0.467179
chr1	rs6427300	ENSG00000143614	dna	-0.00273553	0.000582799	0.0426362	-0.109819	-0.0846766	-0.0312659	-0.00290501	0.0256602	0.0804301	0.110301	0.220119	5352.04	0.999851	trec-ase	13	13	0.516899	7	0.475	1:153805677:T:G	1:153833201	no	0.467179
chr1	rs6427306	ENSG00000143614	dna	0.000959881	0.000601051	0.0414358	-0.10345	-0.080748	-0.0268481	0.000940035	0.0280274	0.0824679	0.109925	0.213375	4752.57	0.9995	trec-ase	14	14	0.516899	7	0.487	1:153812119:C:T	1:153839643	no	0.467179
chr1	rs12120118	ENSG00000143614	dna	-0.000162898	0.000687022	0.0437189	-0.126441	-0.0822625	-0.0282644	0.000497599	0.0290508	0.0811339	0.114045	0.240486	4049.46	0.99957	trec-ase	14	14	0.516899	7	0.50575	1:153812883:G:A	1:153840407	no	0.467179
chr1	rs4370789	ENSG00000143614	dna	0.000313487	0.000544382	0.041714	-0.103774	-0.0795267	-0.0277733	-0.000154208	0.0279075	0.0826751	0.111385	0.215158	5871.61	0.999471	trec-ase	14	14	0.516899	7	0.50125	1:153813165:A:C	1:153840689	no	0.467179
chr1	rs4581307	ENSG00000143614	dna	0.00170202	0.000589178	0.0419095	-0.100253	-0.0761154	-0.0273555	0.000951519	0.0293347	0.0839992	0.111634	0.211887	5059.77	0.999677	trec-ase	14	14	0.516899	7	0.4885	1:153814543:G:A	1:153842067	no	0.467179
chr1	rs72694233	ENSG00000143614	dna	-0.000552098	0.000577079	0.0416855	-0.110771	-0.0800593	-0.0282121	-2.73159e-05	0.0269898	0.0786595	0.104789	0.215559	5217.93	0.999664	trec-ase	14	14	0.516899	7	0.5	1:153817755:G:A	1:153845279	no	0.467179
chr1	rs4540690	ENSG00000143614	dna	0.00122286	0.000468509	0.0400904	-0.103573	-0.0758564	-0.026059	0.00101212	0.0297534	0.0777696	0.0981044	0.201678	7322.26	0.999748	trec-ase	14	14	0.523857	7	0.49125	1:153825208:A:G	1:153852732	no	0.467179
chr1	rs7554469	ENSG00000143614	dna	0.00173124	0.00057533	0.0420077	-0.108077	-0.0785974	-0.0266418	0.00161802	0.0294219	0.0842637	0.115405	0.223482	5331.18	0.999825	trec-ase	14	14	0.516899	7	0.484	1:153827552:A:G	1:153855076	no	0.467179
chr1	rs4276953	ENSG00000143614	dna	0.000976989	0.000594854	0.0405984	-0.102122	-0.0767982	-0.0264594	0.000573792	0.0275587	0.0810711	0.109931	0.212052	4657.98	0.999375	trec-ase	15	15	0.516899	7	0.49475	1:153836383:G:A	1:153863907	no	0.467179
chr1	rs12142639	ENSG00000143614	dna	-0.000227558	0.000502751	0.0415141	-0.108133	-0.0817276	-0.0285688	-9.10477e-05	0.0288523	0.0794113	0.103567	0.2117	6818.45	1.00021	trec-ase	15	15	0.523857	7	0.4985	1:153846124:A:C	1:153873648	no	0.467179
chr1	rs7414227	ENSG00000143614	dna	-0.000768527	0.000676441	0.042288	-0.113101	-0.083428	-0.0286921	-2.32592e-05	0.0263023	0.0809766	0.111193	0.224294	3908.18	1.00015	trec-ase	15	15	0.516899	7	0.49925	1:153848996:G:A	1:153876520	no	0.467179
chr1	rs7522030	ENSG00000143614	dna	-0.00128663	0.000552258	0.0419715	-0.111697	-0.081662	-0.0298238	-0.00126127	0.0264331	0.0809649	0.107861	0.219558	5775.97	1.00019	trec-ase	15	15	0.518887	7	0.48675	1:153854036:C:T	1:153881560	no	0.467179
chr1	rs35711150	ENSG00000143614	dna	8.61545e-05	0.000582132	0.0406422	-0.0999755	-0.0792455	-0.0272098	0.000344797	0.0263087	0.0803921	0.106504	0.20648	4874.3	0.999321	trec-ase	15	15	0.516899	7	0.49725	1:153859335:G:A	1:153886859	no	0.467179
chr1	rs12142733	ENSG00000143614	dna	0.000924563	0.000581836	0.0412634	-0.107292	-0.0806643	-0.02598	0.000263164	0.0281424	0.0811088	0.111838	0.219129	5029.53	0.999663	trec-ase	15	15	0.523857	7	0.49825	1:153860241:T:C	1:153887765	no	0.467179
chr1	rs7415004	ENSG00000143614	dna	0.000164213	0.000518343	0.0412596	-0.102528	-0.0775432	-0.028067	-0.000853925	0.0272598	0.0819798	0.110325	0.212853	6336.01	0.999366	trec-ase	15	15	0.516899	7	0.51075	1:153865461:G:A	1:153892985	no	0.467179
chr1	rs11800001	ENSG00000143614	dna	0.000680067	0.000753128	0.0429761	-0.117576	-0.0805176	-0.0277769	0.00119182	0.030243	0.0808589	0.10921	0.226785	3256.25	1.0005	trec-ase	14	14	0.523857	7	0.48675	1:153870850:T:C	1:153898374	no	0.467179
chr1	rs11264573	ENSG00000143614	dna	0.00156974	0.000602482	0.0419304	-0.10318	-0.080392	-0.0269852	0.00230855	0.0291268	0.0863963	0.107262	0.210441	4843.63	0.999609	trec-ase	14	14	0.516899	7	0.48025	1:153876975:A:G	1:153904499	no	0.467179
chr1	rs10908525	ENSG00000143614	dna	0.0195769	0.000650998	0.0428751	-0.0912207	-0.064127	-0.00811989	0.0200115	0.0468553	0.10669	0.141613	0.232834	4337.63	0.999375	trec-ase	17	17	0.476143	7	0.3125	1:153882544:A:C	1:153910068	no	0.467179
chr1	rs10908526	ENSG00000143614	dna	0.019515	0.000730147	0.0442445	-0.0946889	-0.0658406	-0.00867145	0.01899	0.0474979	0.106351	0.138561	0.23325	3671.96	1.00023	trec-ase	17	17	0.476143	7	0.31975	1:153883169:C:T	1:153910693	no	0.467179
chr1	rs7549032	ENSG00000143614	dna	0.0208689	0.00100125	0.045918	-0.0891001	-0.0654551	-0.00846707	0.0197269	0.0475041	0.112298	0.185951	0.275051	2103.2	1.00014	trec-ase	17	17	0.486083	7	0.32225	1:153900549:T:C	1:153928073	no	0.467179
chr1	rs10127484	ENSG00000143614	dna	0.0201003	0.000701207	0.043624	-0.0873465	-0.0626309	-0.00893278	0.0196919	0.0485126	0.101936	0.144578	0.231925	3870.43	0.999964	trec-ase	17	17	0.486083	7	0.32825	1:153900980:A:G	1:153928504	no	0.467179
chr1	rs11264621	ENSG00000143614	dna	0.0197553	0.000783271	0.044531	-0.0900557	-0.062844	-0.0100512	0.0185791	0.0473797	0.108469	0.154416	0.244472	3232.21	0.999489	trec-ase	17	17	0.486083	7	0.336	1:153906397:A:G	1:153933921	no	0.467179
chr1	rs821551	ENSG00000163374	dna	0.0267225	0.000626022	0.0430558	-0.0750833	-0.0550328	-0.00194936	0.026241	0.0544301	0.109373	0.145713	0.220796	4730.26	0.999601	trec-ase	6	5	0.361829	3	0.2675	1:155688580:C:A	1:155718789	no	0.4835
chr1	rs10908482	ENSG00000163374	dna	0.026708	0.000885081	0.0462261	-0.0758278	-0.0542253	-0.00339512	0.0252831	0.0532291	0.111993	0.223559	0.299387	2727.77	1.00166	trec-ase	5	5	0.353877	3	0.27375	1:155713873:T:C	1:155744082	no	0.4835
chr1	rs6427286	ENSG00000163374	dna	0.0290733	0.000677143	0.0456398	-0.0842127	-0.0532776	-0.000147003	0.0283239	0.05623	0.117526	0.180349	0.264561	4542.84	0.999528	trec-ase	5	5	0.352883	3	0.2505	1:155723297:T:C	1:155753506	no	0.4835
chr1	rs6427287	ENSG00000163374	dna	0.0283766	0.00078006	0.0463915	-0.0834498	-0.0556994	-0.00183294	0.0271257	0.0566601	0.11688	0.196458	0.279908	3536.88	0.999989	trec-ase	5	5	0.353877	3	0.261	1:155723420:T:C	1:155753629	no	0.4835
chr1	rs7550402	ENSG00000163374	dna	0.0294735	0.000993638	0.0477733	-0.0784592	-0.05628	-0.000132304	0.0278918	0.0563983	0.125797	0.224669	0.303129	2311.61	0.999944	trec-ase	5	5	0.353877	3	0.251	1:155724898:T:C	1:155755107	no	0.4835
chr1	rs7541060	ENSG00000163374	dna	0.0275394	0.000669534	0.043762	-0.076911	-0.0535015	-0.00057318	0.0264799	0.0541978	0.110163	0.184706	0.261617	4272.18	1.0006	trec-ase	5	5	0.352883	3	0.25425	1:155728088:A:T	1:155758297	no	0.4835
chr1	rs822527	ENSG00000163374	dna	-0.0091643	0.000535905	0.0447689	-0.1261	-0.0968038	-0.0396669	-0.00898072	0.0212059	0.0794385	0.10091	0.22701	6978.73	0.999413	trec-ase	6	5	0.647117	3	0.41675	1:155738053:A:G	1:155768262	no	0.4835
chr1	rs708611	ENSG00000163374	dna	-0.0105094	0.000732167	0.0457154	-0.137126	-0.0977912	-0.0386497	-0.00913162	0.0188488	0.073504	0.10846	0.245586	3898.57	0.99979	trec-ase	6	5	0.647117	3	0.4145	1:155743310:A:C	1:155773519	no	0.4835
chr1	rs822025	ENSG00000163374	dna	-0.0113792	0.000946826	0.0475455	-0.187576	-0.100939	-0.0389317	-0.00966997	0.0183376	0.0729399	0.0933092	0.280885	2521.61	0.999694	trec-ase	6	5	0.647117	3	0.41275	1:155748832:C:T	1:155779041	no	0.4835
chr1	rs2985707	ENSG00000163374	dna	-0.00945445	0.000689212	0.044845	-0.125249	-0.0980811	-0.0378065	-0.010057	0.0201302	0.0762608	0.109687	0.234937	4233.72	0.999573	trec-ase	6	5	0.647117	3	0.40075	1:155749870:G:A	1:155780079	no	0.4835
chr1	rs2948072	ENSG00000163374	dna	-0.00902155	0.000838599	0.0462122	-0.126029	-0.0964681	-0.0388015	-0.00861929	0.0221646	0.0767562	0.101885	0.227914	3036.72	0.999313	trec-ase	6	5	0.647117	3	0.42775	1:155750326:G:T	1:155780535	no	0.4835
chr1	rs2948071	ENSG00000163374	dna	-0.0100533	0.000915364	0.0473375	-0.141546	-0.0997153	-0.0394537	-0.00944433	0.0214793	0.0760967	0.101199	0.242745	2674.38	1.0006	trec-ase	6	5	0.647117	3	0.42025	1:155750365:T:C	1:155780574	no	0.4835
chr1	rs28582361	ENSG00000163374	dna	0.0290211	0.000913849	0.0487571	-0.093527	-0.0564551	-0.000442117	0.0269915	0.0548948	0.119677	0.24509	0.338617	2846.6	1.00109	trec-ase	5	5	0.352883	3	0.2525	1:155753289:T:C	1:155783498	no	0.4835
chr1	rs860295	ENSG00000163374	dna	-0.0144636	0.00223286	0.0581501	-0.336532	-0.108381	-0.0421868	-0.0105862	0.0185176	0.075641	0.0999181	0.43645	678.233	1.004	trec-ase	5	4	0.656064	3	0.40375	1:155767708:A:G	1:155797917	no	0.4835
chr1	rs822478	ENSG00000163374	dna	-0.0200301	0.00834623	0.0851121	-0.610667	-0.200162	-0.0402597	-0.0104327	0.020142	0.0775922	0.107878	0.718545	103.993	1.03319	trec-ase	4	3	0.646123	3	0.41275	1:155793969:T:C	1:155824178	no	0.4835
chr1	rs822490	ENSG00000163374	dna	-0.0135775	0.00195093	0.0562238	-0.322677	-0.104481	-0.0401419	-0.0106448	0.0195959	0.074751	0.0973846	0.420062	830.529	1.00205	trec-ase	5	4	0.65507	3	0.402	1:155822971:C:T	1:155853180	no	0.4835
chr1	rs822494	ENSG00000163374	dna	-0.0188581	0.00414551	0.0719045	-0.443137	-0.208987	-0.0426024	-0.0112866	0.0197595	0.0756767	0.11431	0.557447	300.854	1.01474	trec-ase	5	4	0.65507	3	0.40425	1:155825697:C:T	1:155855906	no	0.4835
chr1	rs1804999	ENSG00000196189	rna	-0.025693	0.00073433	0.0412909	-0.150046	-0.106458	-0.0516889	-0.025346	0.00239711	0.0516571	0.073134	0.22318	3161.73	1.00004	trec-ase	15	13	0.464215	6	0.27	1:156219450:A:G	1:156249659	no	0.47933
chr1	rs7542798	ENSG00000196189	dna	-0.0070697	0.000500314	0.0422906	-0.12254	-0.0897068	-0.0341083	-0.00749196	0.020686	0.0753441	0.100985	0.223525	7144.98	0.999495	trec-ase	7	5	0.457256	6	0.42575	1:156224304:T:C	1:156254513	no	0.47933
chr1	rs7542993	ENSG00000196189	dna	-0.00695702	0.000497059	0.0433341	-0.121714	-0.0925369	-0.0351923	-0.00674976	0.0217017	0.0776869	0.107438	0.229152	7600.53	0.999325	trec-ase	7	5	0.463221	6	0.437	1:156224726:A:C	1:156254935	no	0.47933
chr1	rs10908492	ENSG00000196189	dna	-0.00753318	0.000901078	0.0443061	-0.123436	-0.0885854	-0.0357321	-0.00730294	0.0211365	0.0777662	0.103211	0.226647	2417.7	1.00104	trec-ase	7	5	0.457256	6	0.43275	1:156224795:C:T	1:156255004	no	0.47933
chr1	rs759329	ENSG00000196189	dna	-0.00738308	0.000684944	0.0452686	-0.12803	-0.0938223	-0.0362424	-0.00727686	0.0229323	0.0797542	0.107902	0.235932	4368.02	0.999987	trec-ase	7	5	0.457256	6	0.43225	1:156230936:A:G	1:156261145	no	0.47933
chr1	rs7512751	ENSG00000196189	dna	-0.00665616	0.000729326	0.0448911	-0.131568	-0.0927545	-0.0348123	-0.00621258	0.0223221	0.0784062	0.107799	0.239367	3788.57	1.00032	trec-ase	7	5	0.457256	6	0.44075	1:156234439:T:G	1:156264648	no	0.47933
chr1	rs933489	ENSG00000196189	dna	-0.00533227	0.000522019	0.0432199	-0.119112	-0.091136	-0.0345834	-0.00518733	0.0234667	0.0799436	0.107786	0.226898	6854.79	0.999389	trec-ase	8	6	0.464215	6	0.4535	1:156235120:T:C	1:156265329	no	0.47933
chr1	rs12128955	ENSG00000196189	dna	-0.0132015	0.000971604	0.0471075	-0.200507	-0.10335	-0.0398069	-0.0109977	0.0160162	0.0714466	0.0972138	0.29772	2350.72	1.0003	trec-ase	8	6	0.463221	6	0.3945	1:156243821:C:T	1:156274030	no	0.47933
chr1	rs9943105	ENSG00000196189	dna	-0.0117562	0.000616725	0.043808	-0.133842	-0.0974671	-0.0390295	-0.0105087	0.0169518	0.07246	0.0937563	0.227598	5045.72	0.999293	trec-ase	8	6	0.464215	6	0.402	1:156245245:T:C	1:156275454	no	0.47933
chr1	rs7542045	ENSG00000196189	dna	-0.0112334	0.000488722	0.0418982	-0.123887	-0.0922408	-0.0397406	-0.0106605	0.0165511	0.0704333	0.0949551	0.218842	7349.67	0.999552	trec-ase	8	6	0.464215	6	0.3955	1:156246473:G:C	1:156276682	no	0.47933
chr1	rs6701440	ENSG00000196189	dna	-0.011151	0.00059499	0.0438758	-0.127755	-0.0960173	-0.04023	-0.0102022	0.017734	0.0723777	0.0996309	0.227386	5437.9	0.999717	trec-ase	8	6	0.464215	6	0.40075	1:156249505:A:G	1:156279714	no	0.47933
chr1	rs12072638	ENSG00000196189	dna	-0.0103279	0.000750151	0.0451739	-0.121841	-0.093259	-0.038108	-0.0106085	0.0191675	0.074972	0.0988146	0.220656	3626.42	1.00016	trec-ase	7	5	0.464215	6	0.40425	1:156267480:T:G	1:156297689	no	0.47933
chr1	rs949464	ENSG00000196189	dna	-0.00863784	0.0005114	0.04358	-0.125554	-0.0928242	-0.0373906	-0.00904098	0.0209228	0.0760573	0.102614	0.228168	7261.93	0.999424	trec-ase	6	5	0.464215	6	0.422	1:156272271:C:T	1:156302480	no	0.47933
chr1	rs7522860	ENSG00000196189	dna	-0.0105582	0.00105526	0.0479151	-0.159158	-0.0953296	-0.0383978	-0.00926372	0.0195491	0.0726229	0.104116	0.263274	2061.7	1.00153	trec-ase	6	5	0.464215	6	0.41125	1:156275281:G:A	1:156305490	no	0.47933
chr1	rs2296374	ENSG00000196189	dna	-0.00966608	0.00142168	0.0482365	-0.15375	-0.0971178	-0.0357741	-0.00877686	0.0188714	0.0785734	0.105875	0.259625	1151.19	1.00164	trec-ase	6	5	0.464215	6	0.41625	1:156287403:T:C	1:156317612	no	0.47933
chr1	rs11264472	ENSG00000196189	dna	-0.0099784	0.000711135	0.0450049	-0.142728	-0.098537	-0.0377533	-0.00938381	0.0189169	0.0761723	0.101596	0.244324	4005.12	0.999956	trec-ase	6	5	0.464215	6	0.4135	1:156292366:A:G	1:156322575	no	0.47933
chr1	rs3762281	ENSG00000196189	dna	-0.00993991	0.000477002	0.0437238	-0.119115	-0.0954172	-0.0391081	-0.0092207	0.0186164	0.0753258	0.102984	0.2221	8402.23	0.999963	trec-ase	6	5	0.464215	6	0.41125	1:156304782:A:G	1:156334991	no	0.47933
chr1	rs2025577	ENSG00000196189	dna	-0.010688	0.000617945	0.0440887	-0.132568	-0.0948778	-0.0388899	-0.00986977	0.0187075	0.0741966	0.0955368	0.228105	5090.43	0.999251	trec-ase	6	5	0.464215	6	0.4055	1:156314104:T:C	1:156344313	no	0.47933
chr1	rs2274226	ENSG00000196189	dna	-0.0126503	0.00112399	0.0476924	-0.214333	-0.0984741	-0.0406131	-0.0123324	0.0183282	0.071292	0.0989082	0.313242	1800.42	1.00255	trec-ase	6	5	0.464215	6	0.3955	1:156314627:A:G	1:156344836	no	0.47933
chr1	rs1418842	ENSG00000158481	dna	-0.107391	0.0278066	0.215308	-0.948381	-0.73993	-0.077691	-0.0309283	0.00450572	0.0654798	0.104296	1.05268	59.9552	1.0647	trec	16		0.513917		0.28175	1:158432808:T:C	1:158463018	no
chr1	rs12145332	ENSG00000143315	dna	-0.0327995	0.00563572	0.0946617	-0.578545	-0.340479	-0.0517887	-0.0189314	0.0103325	0.0679902	0.0899447	0.66849	282.13	1.00695	trec	4		0.390656		0.332	1:159979071:C:T	1:160009281	no
chr1	rs11265306	ENSG00000143315	dna	-0.0259328	0.0039612	0.0746985	-0.511898	-0.146325	-0.0482826	-0.0191062	0.0111235	0.0662738	0.0917172	0.603615	355.607	1.0085	trec	4		0.390656		0.33675	1:159979164:G:T	1:160009374	no
chr1	rs6659129	ENSG00000143315	dna	-0.0266137	0.00489634	0.094558	-0.624572	-0.286046	-0.046042	-0.0140067	0.0164866	0.0750169	0.108006	0.732578	372.952	1.01346	trec	4		0.392644		0.37825	1:159995633:G:A	1:160025843	no
chr1	rs66994511	ENSG00000117091	dna	-0.00265217	0.000540668	0.0459209	-0.130071	-0.0889997	-0.0326719	-0.00258861	0.0275808	0.0843342	0.110612	0.240683	7213.73	0.999766	trec-ase	3	3	0.190855	2	0.4775	1:160653299:G:A	1:160683509	no	0.0151615
chr1	rs1980606	ENSG00000117091	rna	-0.0638171	0.00388336	0.089656	-0.457306	-0.348687	-0.0792371	-0.0452	-0.0148052	0.0398263	0.068346	0.525652	533.02	1.00053	trec-ase	11	11	0.185885	2	0.15375	1:160654786:G:A	1:160684996	no	0.0151615
chr1	rs3007157	ENSG00000158769	dna	-0.453101	0.0101836	0.163516	-0.790442	-0.71275	-0.5587	-0.476543	-0.383738	-0.031983	0.00485269	0.795295	257.821	1.01483	trec-ase	13	11	0.476143	4	0.0075	1:160957494:A:G	1:160987704	no	0.486154
chr1	rs2483148	ENSG00000158769	dna	-0.441142	0.00923699	0.17382	-0.79046	-0.713736	-0.55355	-0.465598	-0.371814	-0.019711	0.0198308	0.81029	354.108	1.01661	trec-ase	13	11	0.476143	4	0.0115	1:160957886:A:C	1:160988096	no	0.486154
chr1	rs12041364	ENSG00000158869	dna	-0.0529364	0.00378143	0.0817412	-0.473251	-0.321121	-0.0711942	-0.0381393	-0.0102249	0.0447361	0.0745542	0.547806	467.272	1.01415	trec-ase	11	9	0.319085	3	0.1865	1:161110347:G:A	1:161140557	no	0.459908
chr1	rs11591206	ENSG00000158869	dna	-0.0541488	0.00343078	0.0848494	-0.472881	-0.338761	-0.0711073	-0.0394865	-0.00980266	0.0463991	0.073819	0.5467	611.664	1.00295	trec-ase	11	9	0.319085	3	0.18975	1:161111363:C:T	1:161141573	no	0.459908
chr1	rs12741203	ENSG00000158869	dna	-0.0398738	0.00234758	0.0712426	-0.43003	-0.269896	-0.0615865	-0.0307134	-0.00132956	0.0496154	0.0789238	0.508954	920.957	1.003	trec-ase	9	7	0.326044	3	0.23925	1:161139951:C:T	1:161170161	no	0.459908
chr1	rs11579514	ENSG00000158869	dna	-0.0441955	0.00392966	0.0810528	-0.447797	-0.307915	-0.0644564	-0.0317464	-0.00223941	0.0554335	0.086686	0.534483	425.428	1.00719	trec-ase	9	7	0.32008	3	0.23275	1:161143312:T:C	1:161173522	no	0.459908
chr1	rs4503368	ENSG00000158773	rna	0.0117444	0.00056925	0.0404471	-0.0926222	-0.0639615	-0.0159752	0.0111643	0.0382634	0.0914649	0.119913	0.212535	5048.58	0.999681	trec-ase	12	8	0.573559	2	0.3915	1:161190250:T:C	1:161220460	no	0.470485
chr1	rs139529340	ENSG00000143226	dna	-0.0284697	0.00852742	0.113219	-0.749073	-0.375294	-0.042136	-0.0119665	0.0170719	0.0734796	0.111444	0.860517	176.279	1.02732	trec-ase	6	4	0.137177	3	0.39325	1:161563554:A:G	1:161593764	no	0.236236
chr1	rs79316700	ENSG00000143226	dna	-0.00339915	0.00230628	0.0662069	-0.330719	-0.0920032	-0.0321543	-0.000802333	0.0298435	0.0932904	0.124317	0.455036	824.102	1.00187	trec	3		0.136183	NA	0.49125	1:161565314:C:T	1:161595524	no
chr1	rs61802334	ENSG00000162746	dna	0.059083	0.0220733	0.216412	-0.103667	-0.0779796	-0.020732	0.0104871	0.0456621	0.857233	1.29521	1.39888	96.1235	1.03076	trec	8		0.479125		0.4095	1:161590277:G:A	1:161620487	no
chr1	rs34566209	ENSG00000162746	dna	0.0813889	0.0236907	0.26136	-0.116233	-0.0820282	-0.0208828	0.0127015	0.0504013	1.00552	1.42429	1.54052	121.709	1.01193	trec	8		0.479125		0.39675	1:161590349:C:T	1:161620559	no
chr1	rs34160304	ENSG00000162746	dna	0.0331724	0.0162106	0.157448	-0.117279	-0.0822375	-0.022336	0.00849843	0.0392722	0.584384	1.03239	1.14967	94.3354	1.04994	trec	8		0.479125		0.4345	1:161590453:A:G	1:161620663	no
chr1	rs34881159	ENSG00000162746	dna	0.0270651	0.00934895	0.147172	-0.118169	-0.0823159	-0.0231181	0.00837999	0.0407721	0.330803	1.06143	1.1796	247.813	1.014	trec	8		0.479125		0.43575	1:161590503:T:A	1:161620713	no
chr1	rs36117182	ENSG00000162746	dna	0.0341113	0.0114532	0.169764	-0.125331	-0.0885823	-0.0238357	0.00769629	0.0410738	0.542409	1.24514	1.37047	219.704	1.02712	trec	8		0.479125		0.43575	1:161590653:C:A	1:161620863	no
chr1	rs34416533	ENSG00000162746	dna	0.0750846	0.0475963	0.259162	-0.109642	-0.0784732	-0.0212012	0.0118671	0.0478375	1.06563	1.50506	1.6147	29.6481	1.14875	trec	8		0.479125		0.403	1:161590693:T:C	1:161620903	no
chr1	rs36063867	ENSG00000162746	dna	0.0501582	0.0151268	0.203116	-0.1128	-0.0766161	-0.0210073	0.0105238	0.0439842	0.780397	1.37475	1.48755	180.299	1.0239	trec	8		0.479125		0.4125	1:161590980:C:T	1:161621190	no
chr1	rs61802996	ENSG00000162746	dna	0.0330022	0.011909	0.163616	-0.110695	-0.0843943	-0.0222743	0.00908396	0.0416125	0.523811	1.12579	1.23649	188.756	1.02067	trec	8		0.481113		0.42325	1:161591067:T:C	1:161621277	no
chr1	rs61802998	ENSG00000162746	dna	0.0608111	0.0249504	0.217863	-0.109993	-0.0781178	-0.0185982	0.0117513	0.0451238	0.892082	1.29764	1.40763	76.2456	1.0341	trec	8		0.480119		0.3985	1:161591542:G:A	1:161621752	no
chr1	rs2085695	ENSG00000162746	dna	0.0385279	0.0107396	0.178669	-0.128366	-0.0855003	-0.022883	0.00939634	0.0426568	0.643232	1.21641	1.34478	276.775	1.01323	trec	8		0.480119		0.4255	1:161592104:C:T	1:161622314	no
chr1	rs35674644	ENSG00000162746	dna	-0.0161361	0.00614184	0.123082	-0.799792	-0.136504	-0.0353686	-0.00422977	0.0261644	0.09021	0.218977	1.01877	401.6	1.00856	trec	8		0.519881		0.4615	1:161592226:A:T	1:161622436	no
chr1	rs67295569	ENSG00000162746	dna	-0.017434	0.00614954	0.117672	-0.824925	-0.301521	-0.034875	-0.00333898	0.0278142	0.0874058	0.126433	0.951359	366.154	1.00666	trec	7		0.528827		0.4725	1:161597821:T:G	1:161628031	no
chr1	rs7541226	ENSG00000198771	dna	-0.0357201	0.00481748	0.0783883	-0.476734	-0.270131	-0.0575476	-0.0262048	0.00416722	0.0609436	0.0847932	0.561527	264.766	1.01273	trec-ase	10	10	0.304175	2	0.27925	1:167671442:G:A	1:167702205	no	0.493361
chr1	rs1890129	ENSG00000198771	dna	-0.0320416	0.00278739	0.0668738	-0.414859	-0.168672	-0.0573021	-0.0249798	0.00388062	0.060288	0.0861131	0.500972	575.594	1.00641	trec-ase	10	10	0.304175	2	0.27875	1:167672809:C:T	1:167703572	no	0.493361
chr1	rs2862865	ENSG00000198771	dna	-0.0355848	0.00427284	0.0786783	-0.515084	-0.258883	-0.0563888	-0.0258414	0.00323455	0.0586716	0.095848	0.610932	339.06	1.00676	trec-ase	10	10	0.304175	2	0.2745	1:167673555:A:G	1:167704318	no	0.493361
chr1	rs2862866	ENSG00000198771	dna	-0.0373214	0.00547398	0.0801689	-0.484609	-0.304087	-0.0573115	-0.0256564	0.00376969	0.059915	0.0879793	0.572588	214.489	1.01447	trec-ase	10	10	0.304175	2	0.28125	1:167673695:A:C	1:167704458	no	0.493361
chr1	rs2297777	ENSG00000198771	rna	-0.021042	0.000584962	0.0444641	-0.151578	-0.106579	-0.0491759	-0.0201959	0.00850421	0.0622492	0.0870748	0.238652	5777.82	1.00045	trec-ase	12	12	0.304175	2	0.317	1:167674653:C:G	1:167705416	no	0.493361
chr1	rs12116771	ENSG00000198771	dna	-0.0310642	0.00262681	0.0656662	-0.413379	-0.149758	-0.0557319	-0.0244225	0.00463814	0.0608349	0.0854979	0.498877	624.922	1.00488	trec-ase	10	10	0.304175	2	0.28775	1:167675535:A:G	1:167706298	no	0.493361
chr1	rs1953694	ENSG00000198771	dna	-0.0307489	0.00225932	0.0653466	-0.43205	-0.158246	-0.0551665	-0.0247758	0.00535791	0.0583647	0.0850915	0.517142	836.55	1.002	trec-ase	10	10	0.306163	2	0.2935	1:167675649:T:C	1:167706412	no	0.493361
chr1	rs1933075	ENSG00000198771	dna	-0.0231745	0.00112482	0.049696	-0.259044	-0.108833	-0.0507682	-0.0217232	0.00786873	0.0609149	0.0834293	0.342473	1951.98	1.0014	trec-ase	12	12	0.305169	2	0.307	1:167676364:C:A	1:167707127	no	0.493361
chr1	rs1933076	ENSG00000198771	dna	-0.0348435	0.00322104	0.0736097	-0.450644	-0.251456	-0.0577676	-0.0252753	0.00486383	0.0622355	0.0911389	0.541783	522.25	1.01758	trec-ase	10	10	0.305169	2	0.28875	1:167676718:C:T	1:167707481	no	0.493361
chr1	rs4357507	ENSG00000198771	dna	-0.0312913	0.00274257	0.0661202	-0.399016	-0.190518	-0.0550038	-0.0252352	0.00571805	0.0608184	0.0888047	0.487821	581.235	1.00975	trec-ase	10	10	0.306163	2	0.291	1:167676868:T:C	1:167707631	no	0.493361
chr1	rs12119888	ENSG00000198771	dna	-0.0389005	0.00527351	0.0862076	-0.521776	-0.322872	-0.0582041	-0.0254588	0.00470515	0.0620745	0.0930776	0.614854	267.234	1.0078	trec-ase	10	10	0.306163	2	0.28575	1:167678404:T:C	1:167709167	no	0.493361
chr1	rs4657697	ENSG00000198771	dna	-0.0409272	0.00638671	0.0879914	-0.53921	-0.337653	-0.0605837	-0.0268811	0.0039714	0.0611105	0.0900756	0.629286	189.813	1.00644	trec-ase	10	10	0.306163	2	0.28275	1:167678683:A:C	1:167709446	no	0.493361
chr1	rs12131155	ENSG00000198771	dna	-0.0243364	0.00141543	0.0564723	-0.341709	-0.12616	-0.0486795	-0.0199657	0.00721677	0.0635319	0.0902711	0.43198	1591.82	1.00192	trec-ase	9	9	0.304175	2	0.307	1:167679212:C:G	1:167709975	no	0.493361
chr1	rs1933078	ENSG00000198771	dna	-0.0281415	0.00362843	0.0672553	-0.426066	-0.160503	-0.050996	-0.0212789	0.00704403	0.0616716	0.092747	0.518813	343.57	1.01479	trec-ase	9	9	0.305169	2	0.31075	1:167681072:G:A	1:167711835	no	0.493361
chr1	rs3767446	ENSG00000197965	dna	-0.00449686	0.00127567	0.0464194	-0.155006	-0.0912361	-0.032338	-0.00371632	0.0254689	0.0805348	0.112041	0.267047	1324.11	1.00261	trec-ase	6	6	0.469185	8	0.46275	1:167715741:G:A	1:167746504	no	0.465675
chr1	rs1320965	ENSG00000143153	dna	0.0110839	0.00628308	0.112154	-0.137685	-0.0827975	-0.0271462	0.00231664	0.033563	0.105462	0.700809	0.838494	318.63	1.01089	trec	7		0.413519		0.48	1:169114635:T:A	1:169145397	no
chr1	rs2143287	ENSG00000143153	dna	0.00670526	0.00346649	0.0808239	-0.196985	-0.0853904	-0.0270684	0.00423505	0.0341155	0.102793	0.52337	0.720355	543.625	1.00172	trec	7		0.413519		0.45825	1:169115746:T:C	1:169146508	no
chr1	rs12082618	ENSG00000143153	dna	0.00670937	0.0032406	0.0673877	-0.113353	-0.0831829	-0.0260018	0.00319052	0.033937	0.0931645	0.207881	0.321234	432.426	1.00723	trec	7		0.413519		0.4735	1:169116017:T:C	1:169146779	no
chr1	rs4656653	ENSG00000143153	dna	0.0156005	0.00607426	0.116898	-0.191473	-0.0912945	-0.0259534	0.00480573	0.0374696	0.164375	0.827931	1.0194	370.36	1.00609	trec	7		0.413519		0.45525	1:169116109:A:G	1:169146871	no
chr1	rs12082810	ENSG00000143153	dna	0.0134831	0.00705097	0.121754	-0.303177	-0.0946933	-0.0281357	0.00442151	0.0352869	0.124788	0.91237	1.21555	298.172	1.01607	trec	7		0.413519		0.4625	1:169116350:T:C	1:169147112	no
chr1	rs10919076	ENSG00000143153	dna	0.0106217	0.0035686	0.104703	-0.369043	-0.0954703	-0.0278758	0.00352479	0.036166	0.154817	0.624347	0.993389	860.833	1.00171	trec	7		0.411531		0.47325	1:169116446:G:T	1:169147208	no
chr1	rs12145939	ENSG00000143153	dna	0.0113035	0.00402226	0.111176	-0.365396	-0.0956957	-0.0274008	0.00309313	0.0339305	0.12899	0.803255	1.16865	763.979	1.00467	trec	7		0.413519		0.471	1:169116701:C:T	1:169147463	no
chr1	rs12135928	ENSG00000143153	dna	0.0163104	0.00639633	0.122536	-0.135338	-0.0884474	-0.0281376	0.00357425	0.0356731	0.141846	0.894017	1.02935	367.001	1.01109	trec	7		0.413519		0.47325	1:169117482:T:C	1:169148244	no
chr1	rs12089118	ENSG00000143153	dna	0.0144135	0.00441245	0.104274	-0.161393	-0.0868925	-0.0273426	0.00355533	0.0355303	0.129541	0.747005	0.908397	558.464	1.01236	trec	7		0.411531		0.46675	1:169118308:G:A	1:169149070	no
chr1	rs12086983	ENSG00000143153	dna	-0.000497574	0.00210552	0.0770424	-0.25414	-0.0969826	-0.0299404	-0.000139589	0.0302568	0.0952781	0.311458	0.565598	1338.88	1.00057	trec	4		0.413519		0.49825	1:169118954:T:A	1:169149716	no
chr1	rs745922	ENSG00000143153	dna	0.00356822	0.0034566	0.0767983	-0.231218	-0.0958746	-0.0300672	0.000829288	0.034205	0.107152	0.493554	0.724772	493.634	1.00808	trec	4		0.414513		0.493	1:169120431:C:T	1:169151193	no
chr1	rs12140967	ENSG00000143153	dna	-0.000783273	0.00183112	0.0683963	-0.141657	-0.0891312	-0.0303947	-0.000574337	0.0307737	0.0917556	0.145734	0.287391	1395.18	1.00144	trec	4		0.412525		0.495	1:169121731:T:G	1:169152493	no
chr1	rs1320967	ENSG00000143153	dna	0.000255745	0.000824955	0.0508327	-0.127073	-0.0896603	-0.0307795	-0.000841999	0.0301258	0.0909588	0.140572	0.267645	3796.87	1.00066	trec	4		0.412525		0.5055	1:169121811:T:C	1:169152573	no
chr1	rs1320968	ENSG00000143153	dna	-0.00118498	0.00245184	0.0793756	-0.252351	-0.0935764	-0.0296174	-0.00023782	0.0285083	0.0925276	0.266312	0.518663	1048.06	1.00221	trec	4		0.412525		0.4975	1:169121868:G:A	1:169152630	no
chr1	rs1358712	ENSG00000143153	dna	0.00466275	0.00528205	0.117036	-0.388817	-0.0969785	-0.030567	0.00220828	0.0342158	0.108055	0.44353	0.832348	490.943	0.999918	trec	4		0.412525		0.48025	1:169122254:T:G	1:169153016	no
chr1	rs2420010	ENSG00000143153	dna	0.0014015	0.00140061	0.058515	-0.214356	-0.0917098	-0.0299562	0.00139698	0.031669	0.0986899	0.229175	0.443531	1745.41	1.00049	trec	4		0.412525		0.48875	1:169122475:T:G	1:169153237	no
chr1	rs9887916	ENSG00000143153	dna	0.00389372	0.00196521	0.0655322	-0.12295	-0.0894635	-0.0300471	0.000463113	0.0315405	0.0979271	0.409496	0.532445	1111.96	1.00439	trec	4		0.412525		0.4965	1:169122829:T:C	1:169153591	no
chr1	rs9887854	ENSG00000143153	dna	0.00556497	0.00419382	0.0886622	-0.171787	-0.0889955	-0.0296591	0.00057464	0.0326212	0.0977443	0.600026	0.771813	446.949	1.00256	trec	4		0.412525		0.49525	1:169122865:C:T	1:169153627	no
chr1	rs9887857	ENSG00000143153	dna	0.00743922	0.00442611	0.0890254	-0.153618	-0.0899852	-0.0294235	0.000706994	0.03277	0.107071	0.592066	0.745684	404.561	1.00721	trec	4		0.414513		0.4935	1:169122933:C:T	1:169153695	no
chr1	rs9887903	ENSG00000143153	dna	0.000376732	0.00372379	0.098146	-0.527298	-0.0983408	-0.0297472	0.000438574	0.0312559	0.101253	0.49766	1.02496	694.663	1.00525	trec	4		0.415507		0.49525	1:169123046:A:C	1:169153808	no
chr1	rs10800406	ENSG00000143153	dna	0.00222003	0.00206309	0.0742341	-0.185203	-0.0926038	-0.0287397	0.00055975	0.0310458	0.100417	0.367889	0.553092	1294.7	0.999544	trec	4		0.414513		0.49525	1:169123223:G:A	1:169153985	no
chr1	rs10800407	ENSG00000143153	dna	0.00349099	0.00206606	0.0599353	-0.115801	-0.0836162	-0.0291757	0.00154095	0.0320895	0.09008	0.301434	0.417235	841.552	1.00514	trec	4		0.412525		0.48675	1:169123266:T:A	1:169154028	no
chr1	rs12758208	ENSG00000143153	dna	-0.000542713	0.00188446	0.0697651	-0.356024	-0.0997588	-0.0288551	0.00163765	0.0309364	0.0949944	0.177261	0.533285	1370.58	1.00106	trec	4		0.424453		0.51625	1:169123592:G:A	1:169154354	no
chr1	rs12143131	ENSG00000143153	dna	0.00319517	0.00295501	0.076569	-0.242594	-0.0908668	-0.0289541	0.00132573	0.0333455	0.0956288	0.405023	0.647617	671.41	1.00761	trec	4		0.414513		0.48975	1:169123881:T:C	1:169154643	no
chr1	rs12143135	ENSG00000143153	dna	-0.00112794	0.00149322	0.0615464	-0.289332	-0.0922236	-0.0291627	0.00163668	0.0300395	0.0899346	0.144331	0.433662	1698.87	1.00256	trec	4		0.412525		0.509	1:169123906:T:G	1:169154668	no
chr1	rs12354315	ENSG00000143153	dna	0.00272367	0.00326845	0.0778205	-0.313337	-0.0943491	-0.0311775	0.000866264	0.0323076	0.0995442	0.482414	0.795751	566.897	1.00544	trec	4		0.414513		0.49225	1:169124639:G:A	1:169155401	no
chr1	rs1419324	ENSG00000143153	dna	-0.00792067	0.00547728	0.105502	-0.891769	-0.102052	-0.0300947	0.000166948	0.0297908	0.0903084	0.192968	1.08474	371.018	1.0078	trec	4		0.414513		0.5015	1:169125759:A:C	1:169156521	no
chr1	rs1419323	ENSG00000143153	dna	0.00502005	0.00282326	0.0714465	-0.146771	-0.0873137	-0.0280385	0.00176646	0.0321514	0.0961784	0.488732	0.635504	640.411	1.00883	trec	4		0.414513		0.4835	1:169125795:C:T	1:169156557	no
chr1	rs3766053	ENSG00000143153	dna	0.00335213	0.00240995	0.0748787	-0.190739	-0.090496	-0.0287651	0.00106781	0.0324161	0.0968451	0.429364	0.620103	965.384	1.00258	trec	4		0.414513		0.49325	1:169126401:A:C	1:169157163	no
chr1	rs3766054	ENSG00000143153	dna	0.00308231	0.00190528	0.0660334	-0.125745	-0.0875871	-0.0295576	-1.71544e-05	0.0306216	0.0943351	0.357826	0.483571	1201.19	1.00002	trec	4		0.414513		0.50025	1:169126558:T:C	1:169157320	no
chr1	rs3766055	ENSG00000143153	dna	0.00358505	0.00366304	0.101664	-0.476347	-0.0977657	-0.0294923	0.00252959	0.0322452	0.104088	0.692229	1.16858	770.283	1.00543	trec	4		0.414513		0.478	1:169126856:C:G	1:169157618	no
chr1	rs7529937	ENSG00000143153	dna	-0.00238122	0.00204735	0.0691231	-0.417175	-0.0991538	-0.03054	-0.000729544	0.0308277	0.0921306	0.22561	0.642785	1139.89	1.00143	trec	4		0.413519		0.494	1:169127532:A:C	1:169158294	no
chr1	rs7552484	ENSG00000143153	dna	0.00443481	0.00227526	0.0713586	-0.147024	-0.0916942	-0.0297254	0.00187054	0.0349454	0.0973968	0.431168	0.578192	983.63	1.00752	trec	4		0.413519		0.485	1:169127591:C:T	1:169158353	no
chr1	rs958581	ENSG00000143153	dna	0.00164933	0.00190605	0.0770502	-0.239653	-0.0993473	-0.0321019	0.00025116	0.0328199	0.0999158	0.352824	0.592477	1634.1	1.00089	trec	4		0.410537		0.4975	1:169128664:A:G	1:169159426	no
chr1	rs12744184	ENSG00000143153	dna	-0.000797108	0.00167175	0.0726101	-0.322433	-0.0924287	-0.0300148	0.000749835	0.0305408	0.0916305	0.206293	0.528727	1886.48	1.00077	trec	4		0.411531		0.506	1:169129151:T:C	1:169159913	no
chr1	rs12744341	ENSG00000143153	dna	0.00174205	0.00217736	0.0737334	-0.286468	-0.0932845	-0.0291035	0.000814487	0.0299252	0.0944803	0.425974	0.712441	1146.74	1.0029	trec	4		0.411531		0.493	1:169129271:T:G	1:169160033	no
chr1	rs12724802	ENSG00000143153	dna	0.00395129	0.00312066	0.0825689	-0.248476	-0.0878215	-0.0284384	0.00131479	0.0312994	0.0969348	0.384338	0.632813	700.067	1.00543	trec	4		0.411531		0.48625	1:169129556:C:G	1:169160318	no
chr1	rs12724812	ENSG00000143153	dna	-0.0051223	0.00456811	0.0877991	-0.539513	-0.121681	-0.0320889	-0.00100112	0.0320367	0.0958723	0.299202	0.838715	369.408	1.02023	trec	4		0.411531		0.4905	1:169129563:C:T	1:169160325	no
chr1	rs12744655	ENSG00000143153	dna	-0.00163097	0.00187097	0.0699577	-0.169167	-0.0932387	-0.032527	-0.000795162	0.029861	0.0929038	0.246737	0.415904	1398.1	0.999269	trec	4		0.409543		0.493	1:169129682:A:T	1:169160444	no
chr1	rs12143965	ENSG00000143153	dna	0.00233215	0.00203063	0.0681296	-0.148744	-0.0921667	-0.0290452	0.000841264	0.0307253	0.0990404	0.356081	0.504824	1125.67	1.00318	trec	4		0.409543		0.49325	1:169130287:T:C	1:169161049	no
chr1	rs67485965	ENSG00000143153	dna	0.000204669	0.00236473	0.0812967	-0.393816	-0.100828	-0.029466	-0.00011775	0.0315462	0.0966393	0.428356	0.822172	1181.91	1.00177	trec	4		0.410537		0.50075	1:169130733:T:C	1:169161495	no
chr1	rs12755385	ENSG00000143153	dna	0.00226128	0.00175847	0.0755052	-0.26414	-0.0923854	-0.0296684	0.000265615	0.0317614	0.0965539	0.340979	0.605119	1843.67	1.00074	trec	4		0.409543		0.49575	1:169131550:A:C	1:169162312	no
chr1	rs12736110	ENSG00000143153	dna	0.000445065	0.00091787	0.0520443	-0.117651	-0.08694	-0.0290471	6.29247e-05	0.029525	0.0908382	0.13011	0.247761	3215.03	1.00004	trec	4		0.409543		0.5	1:169131899:C:T	1:169162661	no
chr1	rs12562404	ENSG00000143153	dna	0.000174318	0.00198962	0.0736438	-0.384365	-0.0975509	-0.0303363	0.000729031	0.0312595	0.0958599	0.336736	0.721101	1370.04	1.00072	trec	4		0.407555		0.4935	1:169132234:G:A	1:169162996	no
chr1	rs12564596	ENSG00000143153	dna	0.00641146	0.00458258	0.0878815	-0.157452	-0.0905573	-0.0279383	0.00170008	0.0317635	0.10219	0.562784	0.720237	367.769	1.01021	trec	4		0.409543		0.487	1:169132554:C:T	1:169163316	no
chr1	rs12127613	ENSG00000143153	dna	0.00431259	0.00235458	0.0694253	-0.121355	-0.0913026	-0.0303751	0.00112304	0.0316449	0.0985973	0.47664	0.597995	869.376	1.00207	trec	4		0.405567		0.49025	1:169133074:C:T	1:169163836	no
chr1	rs12072953	ENSG00000143153	dna	0.000774692	0.000903584	0.0508028	-0.121088	-0.087519	-0.0274878	0.00125267	0.0297323	0.0898747	0.12	0.241088	3161.09	1.00099	trec	4		0.410537		0.4885	1:169133508:C:T	1:169164270	no
chr1	rs4656654	ENSG00000143153	dna	-0.00236548	0.00587196	0.0999276	-0.636247	-0.106629	-0.031249	0.000507071	0.0323462	0.0976451	0.365867	1.00211	289.604	1.00407	trec	4		0.410537		0.504	1:169133936:G:A	1:169164698	no
chr1	rs12124144	ENSG00000143153	dna	-0.000916022	0.00137133	0.0596195	-0.284424	-0.0919447	-0.0293645	0.000729644	0.0300931	0.0929168	0.135373	0.419796	1890.12	0.999498	trec	4		0.410537		0.5075	1:169135045:C:A	1:169165807	no
chr1	rs12124168	ENSG00000143153	dna	0.00382647	0.00261577	0.0635235	-0.112172	-0.086424	-0.0287042	0.00107916	0.0312967	0.0884257	0.163263	0.275435	589.751	1.005	trec	4		0.410537		0.49125	1:169135195:C:T	1:169165957	no
chr1	rs3820053	ENSG00000143153	dna	0.00481776	0.00303229	0.0690252	-0.132809	-0.0936677	-0.0305886	0.000632676	0.0314238	0.104239	0.407555	0.540365	518.173	1.00325	trec	4		0.410537		0.49525	1:169135862:A:G	1:169166624	no
chr1	rs4656655	ENSG00000143153	dna	-0.000217152	0.00184816	0.0583013	-0.251	-0.0923012	-0.0291913	0.000500254	0.0306954	0.0914859	0.144897	0.395896	995.13	1.00345	trec	4		0.410537		0.50675	1:169135906:A:G	1:169166668	no
chr1	rs12144705	ENSG00000143153	dna	0.00219576	0.00214397	0.0759474	-0.204107	-0.0890054	-0.0281686	0.00158575	0.0315697	0.0965814	0.282436	0.486543	1254.84	1.00072	trec	4		0.410537		0.485	1:169136164:T:C	1:169166926	no
chr1	rs932395	ENSG00000143153	dna	0.00444831	0.00314904	0.0886305	-0.297754	-0.089769	-0.0282373	0.000702489	0.0309972	0.104107	0.57292	0.870673	792.154	1.00136	trec	4		0.410537		0.49325	1:169136774:A:T	1:169167536	no
chr1	rs932394	ENSG00000143153	dna	0.00539751	0.00492316	0.0884235	-0.131227	-0.0878797	-0.0292527	0.00123108	0.0314723	0.0974728	0.468555	0.599781	322.588	1.00996	trec	4		0.408549		0.49	1:169136804:G:C	1:169167566	no
chr1	rs12735503	ENSG00000143153	dna	0.000618326	0.00135074	0.0583802	-0.137537	-0.0906933	-0.0287536	0.000508216	0.0318244	0.0928541	0.124438	0.261975	1868.06	1.00125	trec	4		0.411531		0.49625	1:169137453:C:A	1:169168215	no
chr1	rs12072226	ENSG00000143153	dna	0.000467944	0.000791424	0.0500866	-0.116379	-0.084734	-0.0290245	0.000523615	0.0299242	0.087168	0.11915	0.23553	4005.21	1.0001	trec	4		0.409543		0.496	1:169137689:C:T	1:169168451	no
chr1	rs12057856	ENSG00000143153	dna	0.00607962	0.00476283	0.106775	-0.441804	-0.10279	-0.0300422	0.00132379	0.0328091	0.120625	0.660729	1.10253	502.583	1.00485	trec	4		0.410537		0.48525	1:169137799:T:A	1:169168561	no
chr1	rs10919082	ENSG00000143153	dna	0.00264637	0.00155388	0.0590023	-0.119536	-0.0894668	-0.029508	0.000207008	0.0313674	0.0969155	0.264228	0.383764	1441.8	1.00036	trec	4		0.410537		0.498	1:169138027:A:G	1:169168789	no
chr1	rs4656656	ENSG00000143153	dna	0.000470048	0.00183386	0.0729233	-0.188445	-0.092783	-0.0282323	0.00161018	0.0308036	0.0911654	0.152371	0.340816	1581.24	1.00019	trec	4		0.408549		0.48425	1:169138307:C:A	1:169169069	no
chr1	rs4656657/rs199527228	ENSG00000143153	dna	0.00669176	0.00482849	0.101759	-0.323741	-0.0973418	-0.0304339	0.000942462	0.0332822	0.112887	0.613149	0.93689	444.145	1.00278	trec	4		0.410537		0.49275	1:169138318:T:A	1:169169080	no
chr1	rs3737681	ENSG00000143153	dna	0.000854032	0.00243102	0.0746609	-0.294003	-0.0923921	-0.0286645	-0.000894294	0.0312046	0.0973161	0.352902	0.646904	943.211	1.00185	trec	4		0.410537		0.50575	1:169138868:C:T	1:169169630	no
chr1	rs7518554	ENSG00000143153	dna	-0.00115546	0.0018461	0.0677179	-0.308133	-0.0982386	-0.0310298	5.34754e-05	0.0304336	0.0950969	0.202301	0.510434	1345.54	1.00078	trec	4		0.410537		0.50075	1:169139486:A:C	1:169170248	no
chr1	rs7541564	ENSG00000143153	dna	0.00337732	0.00305545	0.0709036	-0.127109	-0.0896212	-0.0303257	0.000877942	0.0312705	0.0996231	0.325887	0.452996	538.5	1.00776	trec	4		0.408549		0.491	1:169139551:G:A	1:169170313	no
chr1	rs7541675	ENSG00000143153	dna	0.00327996	0.00305153	0.0849973	-0.275321	-0.0933947	-0.0298504	-0.000241446	0.0298852	0.103689	0.564935	0.840256	775.843	1.00542	trec	4		0.410537		0.50075	1:169139711:G:T	1:169170473	no
chr1	rs7541700	ENSG00000143153	dna	-0.00112741	0.0037145	0.0763667	-0.462286	-0.0949026	-0.0299847	0.0010497	0.0317432	0.0943687	0.223123	0.685409	422.675	1.0099	trec	4		0.414513		0.50725	1:169139878:C:T	1:169170640	no
chr1	rs10919083	ENSG00000143153	dna	-0.00173682	0.00338753	0.0858285	-0.602104	-0.0953538	-0.0296251	-0.00053027	0.0313814	0.0932332	0.284772	0.886876	641.944	1.00411	trec	4		0.408549		0.495	1:169140105:C:A	1:169170867	no
chr1	rs35631014	ENSG00000143153	dna	0.000209227	0.00277695	0.0786423	-0.423834	-0.0899712	-0.0277314	0.00245493	0.031627	0.0940352	0.238934	0.662768	802.006	1.004	trec	4		0.410537		0.47825	1:169140279:G:A	1:169171041	no
chr1	rs35774511	ENSG00000143153	dna	0.0015145	0.00139668	0.0666625	-0.203299	-0.0889423	-0.0304107	-0.000266122	0.0324279	0.0947657	0.319047	0.522346	2278.07	1.00071	trec	4		0.410537		0.5015	1:169140314:C:T	1:169171076	no
chr1	rs34250651	ENSG00000143153	dna	0.00701112	0.00394406	0.0874889	-0.133373	-0.0900483	-0.0286259	0.00152448	0.0320749	0.10351	0.636609	0.769982	492.061	1.01109	trec	4		0.410537		0.48525	1:169140415:T:C	1:169171177	no
chr1	rs12065884	ENSG00000143153	dna	-0.000425242	0.00279175	0.0928792	-0.521405	-0.102137	-0.0311329	0.000560569	0.0317454	0.0994172	0.367648	0.889054	1106.84	1.00075	trec	4		0.410537		0.504	1:169140544:G:A	1:169171306	no
chr1	rs12076469	ENSG00000143153	dna	-0.00046864	0.00128769	0.0633565	-0.172382	-0.0923455	-0.029408	-0.00037892	0.0307895	0.0950963	0.154213	0.326595	2420.8	1.00237	trec	4		0.408549		0.497	1:169140683:C:A	1:169171445	no
chr1	rs6695252	ENSG00000143153	dna	0.000729119	0.00229028	0.0824326	-0.274348	-0.0947798	-0.0306633	-0.0013266	0.0298644	0.0963112	0.406707	0.681055	1295.45	1.00125	trec	5		0.410537		0.5095	1:169141800:G:A	1:169172562	no
chr1	rs6695177	ENSG00000143153	dna	0.00150084	0.00213542	0.0735931	-0.125371	-0.0882073	-0.0301936	0.000929382	0.031266	0.0919245	0.160956	0.286328	1187.7	1.002	trec	5		0.410537		0.4935	1:169141844:C:T	1:169172606	no
chr1	rs12120493	ENSG00000143153	dna	-0.00239371	0.00338314	0.0719242	-0.424756	-0.0913886	-0.0296315	0.000290298	0.0312735	0.0879108	0.123846	0.548602	451.97	1.00805	trec	5		0.410537		0.50175	1:169142396:A:G	1:169173158	no
chr1	rs10919084	ENSG00000143153	dna	0.000312612	0.00391121	0.0856826	-0.334996	-0.0917742	-0.0294297	-0.000214623	0.0293619	0.101146	0.287316	0.622312	479.913	1.00675	trec	5		0.410537		0.50125	1:169142857:A:G	1:169173619	no
chr1	rs3766059	ENSG00000143153	dna	-0.00047774	0.00265047	0.0849708	-0.432287	-0.104221	-0.0313617	0.000368992	0.0306285	0.0999585	0.402617	0.834905	1027.77	1.0016	trec	5		0.410537		0.503	1:169143194:T:C	1:169173956	no
chr1	rs12125921	ENSG00000143153	dna	0.00394793	0.0023958	0.0800605	-0.246954	-0.0960452	-0.0307373	0.0014813	0.0313086	0.101822	0.383012	0.629965	1116.7	1.00196	trec	5		0.410537		0.4875	1:169143923:G:A	1:169174685	no
chr1	rs12125985	ENSG00000143153	dna	-0.00330493	0.00199223	0.0659142	-0.309297	-0.0967142	-0.0315644	-0.00211035	0.0301704	0.0908607	0.12716	0.436458	1094.66	1.00233	trec	5		0.410537		0.4815	1:169144120:G:A	1:169174882	no
chr1	rs2050119	ENSG00000143153	dna	0.00152922	0.00238348	0.0840195	-0.349866	-0.094049	-0.0284629	0.000701276	0.0320696	0.09558	0.453465	0.803331	1242.62	1.00144	trec	5		0.410537		0.495	1:169144715:T:G	1:169175477	no
chr1	rs3766060	ENSG00000143153	dna	0.00198943	0.00517443	0.109336	-0.559754	-0.112543	-0.0331649	0.000369452	0.0319141	0.124414	0.602061	1.16181	446.476	1.00097	trec	5		0.410537		0.498	1:169145234:C:T	1:169175996	no
chr1	rs10919086	ENSG00000143153	dna	0.00494471	0.00309943	0.0769815	-0.174655	-0.0930381	-0.0292856	0.00108334	0.0322559	0.0983445	0.483362	0.658017	616.893	1.00636	trec	5		0.408549		0.4895	1:169148383:G:A	1:169179145	no
chr1	rs61806209	ENSG00000143153	dna	0.00253873	0.00181779	0.0675036	-0.206201	-0.0906883	-0.0297611	0.00060514	0.0322699	0.0975115	0.321904	0.528105	1379.01	1.00178	trec	5		0.410537		0.4945	1:169148595:G:A	1:169179357	no
chr1	rs11802117	ENSG00000143153	dna	-0.00156857	0.00481253	0.108544	-0.718875	-0.0984817	-0.0316505	0.00124565	0.0333931	0.103895	0.375035	1.09391	508.703	1.00584	trec	5		0.410537		0.51175	1:169148951:T:C	1:169179713	no
chr1	rs3820055	ENSG00000143153	dna	0.000506833	0.00299445	0.091149	-0.436756	-0.0963444	-0.0302017	-0.000220985	0.0318602	0.102234	0.37844	0.815196	926.551	1.00454	trec	5		0.409543		0.502	1:169149259:C:T	1:169180021	no
chr1	rs3820056	ENSG00000143153	dna	-0.00590114	0.0059848	0.11531	-0.839688	-0.102828	-0.0303247	0.000188528	0.0295418	0.0896423	0.173429	1.01312	371.221	1.01075	trec	5		0.411531		0.501	1:169149278:T:G	1:169180040	no
chr1	rs3766061	ENSG00000143153	dna	0.000291884	0.00202512	0.0815831	-0.420446	-0.101793	-0.03078	0.000886018	0.0349144	0.0993575	0.291203	0.711649	1622.93	1.00157	trec	5		0.411531		0.49275	1:169149302:T:C	1:169180064	no
chr1	rs12067018	ENSG00000143153	dna	0.00573582	0.00221743	0.0675855	-0.121761	-0.0861306	-0.0272244	0.0013297	0.0320465	0.0974777	0.361207	0.482967	928.982	1.00169	trec	5		0.410537		0.4895	1:169150333:A:G	1:169181095	no
chr1	rs12067072	ENSG00000143153	dna	-0.000894763	0.00592276	0.104475	-0.734186	-0.0942524	-0.0289115	0.00143587	0.0309476	0.0915671	0.495572	1.22976	311.153	1.01328	trec	5		0.410537		0.51175	1:169150456:A:T	1:169181218	no
chr1	rs12083287	ENSG00000143153	dna	0.00548823	0.00307729	0.0890656	-0.322387	-0.0946879	-0.0280617	0.00196962	0.0325767	0.108145	0.453092	0.775479	837.691	1.00589	trec	5		0.410537		0.48575	1:169150534:C:T	1:169181296	no
chr1	rs12747242	ENSG00000143153	dna	0.00154646	0.00354568	0.0973747	-0.45098	-0.100623	-0.0319777	0.000242529	0.0318571	0.100313	0.601483	1.05246	754.213	1.00859	trec	5		0.411531		0.4975	1:169151639:G:T	1:169182401	no
chr1	rs2032044	ENSG00000143153	dna	0.00319631	0.00595414	0.121304	-0.535098	-0.0962427	-0.0300363	0.0017833	0.033304	0.118665	0.635759	1.17086	415.062	1.01248	trec	5		0.410537		0.4835	1:169152584:A:T	1:169183346	no
chr1	rs12075832	ENSG00000143153	dna	-0.00068926	0.00531761	0.113456	-0.684189	-0.102916	-0.0315522	-0.000418595	0.0298275	0.0990815	0.669079	1.35327	455.218	1.00622	trec	5		0.410537		0.4975	1:169153141:G:A	1:169183903	no
chr1	rs12071277	ENSG00000143153	dna	0.00516997	0.00309537	0.0749147	-0.133047	-0.0937895	-0.0287861	0.000570642	0.0320176	0.0994397	0.435477	0.568524	585.748	1.00968	trec	5		0.410537		0.49575	1:169153227:A:T	1:169183989	no
chr1	rs3766062	ENSG00000143153	dna	0.00168656	0.00387767	0.0849561	-0.249914	-0.0941602	-0.0297852	0.000740321	0.032138	0.0962043	0.342645	0.592559	480.007	1.00873	trec	5		0.410537		0.4915	1:169154328:T:C	1:169185090	no
chr1	rs4656659	ENSG00000143153	dna	0.00594295	0.00322751	0.0946798	-0.436281	-0.0941701	-0.0285621	0.00196836	0.0322059	0.129937	0.583559	1.01984	860.555	1.00655	trec	5		0.410537		0.483	1:169154856:T:C	1:169185618	no
chr1	rs12127305	ENSG00000143153	dna	0.00154174	0.00097403	0.0542509	-0.118895	-0.0888763	-0.0293132	0.000189621	0.0302298	0.0926373	0.144812	0.263707	3102.19	1.00011	trec	5		0.410537		0.49825	1:169155621:G:A	1:169186383	no
chr1	rs11803007	ENSG00000143153	dna	0.00786344	0.00418842	0.0815506	-0.124114	-0.0867423	-0.0271526	0.00194362	0.03251	0.102385	0.588136	0.71225	379.1	1.00718	trec	5		0.410537		0.48325	1:169156805:A:C	1:169187567	no
chr1	rs12126032	ENSG00000143153	dna	0.00206004	0.00190377	0.0748282	-0.306308	-0.0984457	-0.0310543	0.00142513	0.0324324	0.104386	0.359406	0.665715	1544.9	1.00117	trec	5		0.411531		0.4885	1:169157353:T:C	1:169188115	no
chr1	rs3766065	ENSG00000143153	dna	-0.00183124	0.00212667	0.0645798	-0.225474	-0.092198	-0.0320584	-0.000100519	0.0305801	0.0921476	0.150509	0.375983	922.128	1.0023	trec	5		0.410537		0.499	1:169158580:T:C	1:169189342	no
chr1	rs12129979	ENSG00000143153	dna	-0.00510164	0.00312985	0.0949333	-0.639808	-0.106471	-0.0310407	-0.00155586	0.0302771	0.090128	0.225897	0.865705	920.002	1.00023	trec	5		0.408549		0.48575	1:169160532:T:G	1:169191294	no
chr1	rs3766066	ENSG00000143153	dna	-0.0020381	0.00161106	0.0640769	-0.25267	-0.0965998	-0.0329126	-0.00127833	0.03086	0.0894429	0.19089	0.44356	1581.9	0.99977	trec	5		0.408549		0.4885	1:169160652:G:T	1:169191414	no
chr1	rs3766067	ENSG00000143153	dna	-0.00545366	0.00346063	0.0915611	-0.512131	-0.0959151	-0.0308063	-0.00107723	0.0284954	0.0896673	0.126558	0.638689	700.021	1.00942	trec	5		0.410537		0.4865	1:169160943:T:C	1:169191705	no
chr1	rs3766069	ENSG00000143153	dna	-0.00587157	0.00379157	0.0775306	-0.455858	-0.0977344	-0.0315052	-0.00132225	0.0296122	0.0892441	0.120855	0.576713	418.127	1.0066	trec	5		0.410537		0.48875	1:169161515:C:T	1:169192277	no
chr1	rs3766070	ENSG00000143153	dna	-0.0117999	0.00739713	0.140585	-1.01114	-0.126603	-0.0341044	-0.00284543	0.0279357	0.0996396	0.380251	1.39139	361.203	1.01133	trec	5		0.410537		0.475	1:169161609:A:G	1:169192371	no
chr1	rs3766071	ENSG00000143153	dna	0.00172868	0.00231929	0.0715629	-0.239951	-0.0901562	-0.0294092	0.000723174	0.0316136	0.0994369	0.344034	0.583985	952.064	1.00331	trec	5		0.410537		0.49225	1:169161780:A:G	1:169192542	no
chr1	rs2179492	ENSG00000143153	dna	-0.00579503	0.00221773	0.0773321	-0.492127	-0.103095	-0.0325836	-0.00159907	0.029318	0.0922674	0.126761	0.618888	1215.91	1.00052	trec	5		0.408549		0.4875	1:169162430:C:A	1:169193192	no
chr1	rs909931	ENSG00000143153	dna	-0.00728612	0.00344538	0.0967217	-0.66548	-0.112623	-0.0337712	-0.0025856	0.0289278	0.0931742	0.24141	0.90689	788.087	1.0056	trec	5		0.410537		0.47975	1:169162578:C:G	1:169193340	no
chr1	rs909930	ENSG00000143153	dna	-0.00254548	0.00191078	0.0660919	-0.22587	-0.0965948	-0.0320814	-0.000958728	0.0292565	0.0912483	0.162225	0.388095	1196.4	1.00322	trec	5		0.410537		0.4905	1:169162603:T:C	1:169193365	no
chr1	rs909929	ENSG00000143153	dna	-0.00238457	0.0022627	0.0774074	-0.381413	-0.101573	-0.0319768	-0.00272015	0.0294299	0.0992696	0.282984	0.664397	1170.34	1.00201	trec	5		0.410537		0.47425	1:169162862:A:G	1:169193624	no
chr1	rs4140540	ENSG00000143153	dna	-0.000826158	0.00089442	0.0540149	-0.127565	-0.087698	-0.0302016	-0.000783951	0.0288503	0.089671	0.131919	0.259484	3647.07	1.00047	trec	5		0.408549		0.49275	1:169163243:G:A	1:169194005	no
chr1	rs10800410	ENSG00000143153	dna	-0.00530531	0.00202524	0.0722407	-0.389463	-0.0989418	-0.0331034	-0.00209774	0.0286949	0.0891819	0.139112	0.528574	1272.36	1.0005	trec	5		0.410537		0.48175	1:169164057:T:C	1:169194819	no
chr1	rs10800411	ENSG00000143153	dna	-0.00507888	0.00422901	0.0816756	-0.568933	-0.101734	-0.0305495	-0.000962661	0.0290726	0.0919476	0.21877	0.787703	372.998	1.01026	trec	5		0.410537		0.49	1:169164138:C:T	1:169194900	no
chr1	rs10919090	ENSG00000143153	dna	-0.00531663	0.0022601	0.0818807	-0.445209	-0.101971	-0.033238	-0.00190301	0.0290362	0.0928449	0.259839	0.705049	1312.52	1.00091	trec	5		0.410537		0.48425	1:169164358:A:T	1:169195120	no
chr1	rs12129969	ENSG00000143153	dna	-0.00483626	0.00238574	0.0712452	-0.358766	-0.0955863	-0.0330944	-0.00109181	0.0290944	0.0885619	0.115823	0.474589	891.792	1.00278	trec	5		0.408549		0.491	1:169166631:A:G	1:169197393	no
chr1	rs12130764	ENSG00000143153	dna	-0.00494733	0.00287365	0.0777099	-0.318196	-0.0942796	-0.0320529	-0.00211892	0.0278796	0.0894255	0.128924	0.44712	731.281	1.00381	trec	5		0.410537		0.47675	1:169166727:T:C	1:169197489	no
chr1	rs12734206	ENSG00000143153	dna	-0.00426783	0.00313025	0.0926266	-0.51027	-0.0971237	-0.0328403	-0.00176565	0.0285278	0.0936361	0.404472	0.914742	875.615	1.00289	trec	4		0.410537		0.484	1:169167449:G:C	1:169198211	no
chr1	rs12724863	ENSG00000143153	dna	-0.00785382	0.00826427	0.13815	-0.885726	-0.18928	-0.0333766	-0.00068505	0.031784	0.114513	0.533851	1.41958	279.444	1.01842	trec	4		0.410537		0.496	1:169167591:T:C	1:169198353	no
chr1	rs10919094	ENSG00000143153	dna	0.00180465	0.00157393	0.0668915	-0.128602	-0.092465	-0.0317598	-0.000610333	0.0312787	0.0932313	0.384914	0.513516	1806.21	1.00078	trec	4		0.408549		0.50725	1:169169365:C:G	1:169200127	no
chr1	rs12568636	ENSG00000143153	dna	-0.00153048	0.000755292	0.0475886	-0.117424	-0.0891655	-0.030856	-0.00119905	0.0287359	0.086884	0.116291	0.233715	3969.87	1.00026	trec	4		0.408549		0.49	1:169169485:C:T	1:169200247	no
chr1	rs10800412	ENSG00000143153	dna	-0.00537824	0.00462696	0.114555	-0.634133	-0.125525	-0.0343162	-0.00158471	0.0295822	0.111664	0.493302	1.12744	612.964	1.00596	trec	4		0.410537		0.48725	1:169169635:G:C	1:169200397	no
chr1	rs12736723	ENSG00000143153	dna	-0.00322843	0.00280173	0.0744799	-0.361178	-0.0945023	-0.0316848	-0.0019731	0.0297715	0.0924775	0.145143	0.506321	706.687	1.0039	trec	4		0.408549		0.48525	1:169170252:T:C	1:169201014	no
chr1	rs4656660	ENSG00000143153	dna	-0.00947955	0.00426888	0.0912524	-0.609597	-0.120826	-0.0332302	-0.000871746	0.0299598	0.0886585	0.133635	0.743232	456.942	1.00767	trec	4		0.410537		0.4905	1:169170683:T:G	1:169201445	no
chr1	rs7547686	ENSG00000143153	dna	-0.0032745	0.00390705	0.0967448	-0.598057	-0.102795	-0.0328289	-0.000609916	0.0298419	0.0995783	0.388542	0.986599	613.137	1.00355	trec	4		0.420477		0.494	1:169171481:G:T	1:169202243	no
chr1	rs12084549	ENSG00000143153	dna	-0.00432018	0.00183111	0.0670748	-0.364914	-0.0979869	-0.0316869	-0.001381	0.0290267	0.0890558	0.134181	0.499096	1341.8	1.00099	trec	4		0.414513		0.489	1:169172379:T:C	1:169203141	no
chr1	rs12081283	ENSG00000143153	dna	-0.00249967	0.00324492	0.0934842	-0.199672	-0.098082	-0.0318843	-0.00191721	0.0307531	0.0929092	0.321567	0.52124	829.979	1.00303	trec	4		0.414513		0.486	1:169175481:T:C	1:169206243	no
chr1	rs3753297	ENSG00000143153	dna	-0.00917008	0.00465875	0.1064	-0.694862	-0.112812	-0.0331035	-0.00153934	0.0306981	0.0941414	0.280685	0.975547	521.608	1.00975	trec	4		0.414513		0.4875	1:169176777:A:G	1:169207539	no
chr1	rs3753300	ENSG00000143153	dna	-0.00157496	0.00249002	0.0807333	-0.345081	-0.096039	-0.0316087	0.000517596	0.0315883	0.0986982	0.31514	0.66022	1051.24	1.00572	trec	4		0.414513		0.5045	1:169177056:G:A	1:169207818	no
chr1	rs4656662	ENSG00000143153	dna	-0.0065491	0.00385317	0.0894296	-0.493969	-0.101711	-0.0308822	-0.00165435	0.0289836	0.0886304	0.134078	0.628047	538.673	1.00359	trec	4		0.414513		0.48625	1:169179050:T:C	1:169209812	no
chr1	rs6704482	ENSG00000143153	dna	-0.000320293	0.00321658	0.0843619	-0.40586	-0.100052	-0.0308498	0.000607005	0.0309181	0.094558	0.281647	0.687506	687.867	1.00652	trec	4		0.414513		0.5055	1:169179943:C:T	1:169210705	no
chr1	rs10800415	ENSG00000143153	dna	-0.000305024	0.00132438	0.0517651	-0.121207	-0.091038	-0.0313016	-0.000947587	0.0280642	0.0883962	0.149559	0.270766	1527.73	1.00172	trec	4		0.414513		0.4885	1:169181553:A:T	1:169212315	no
chr1	rs12121395	ENSG00000143153	dna	0.00419992	0.00453513	0.0911025	-0.164278	-0.0937298	-0.0318063	-0.0010269	0.0316087	0.100564	0.621098	0.785376	403.536	1.0101	trec	4		0.414513		0.5075	1:169181912:C:T	1:169212674	no
chr1	rs12141151	ENSG00000143153	dna	0.00132079	0.00297641	0.093026	-0.416622	-0.0984467	-0.0306427	0.000499956	0.0318619	0.0969531	0.489834	0.906457	976.837	1.00253	trec	4		0.414513		0.4965	1:169182469:T:A	1:169213231	no
chr1	rs12141917	ENSG00000143153	dna	-0.00447208	0.00214569	0.0790368	-0.338969	-0.0968485	-0.0312261	-0.000362265	0.0287518	0.0894237	0.142195	0.481164	1356.82	1.00077	trec	4		0.414513		0.49775	1:169182569:T:A	1:169213331	no
chr1	rs12739920	ENSG00000143153	dna	0.000368279	0.00407545	0.107145	-0.613188	-0.109178	-0.0313102	-0.000349434	0.0311445	0.129116	0.567155	1.18034	691.185	1.00022	trec	4		0.414513		0.5015	1:169183045:T:A	1:169213807	no
chr1	rs10800417	ENSG00000143153	dna	-0.0016055	0.00156368	0.0702161	-0.277549	-0.0971363	-0.0318621	-0.00109727	0.0304301	0.095188	0.24574	0.523289	2016.41	0.999953	trec	4		0.414513		0.49375	1:169183090:A:C	1:169213852	no
chr1	rs11808938	ENSG00000143153	dna	0.00552266	0.0029892	0.0741966	-0.133031	-0.0901907	-0.0280453	0.00152487	0.0333319	0.101975	0.354852	0.487883	616.109	1.00271	trec	3		0.414513		0.482	1:169185432:T:G	1:169216194	no
chr1	rs11809256	ENSG00000143153	dna	0.00120976	0.00235259	0.0732147	-0.179917	-0.0891814	-0.0293217	0.000106418	0.0303491	0.0929937	0.325738	0.505655	968.509	1.00162	trec	3		0.414513		0.499	1:169185614:T:C	1:169216376	no
chr1	rs4385775	ENSG00000143153	dna	0.00206493	0.00282599	0.0744889	-0.255323	-0.0917768	-0.029882	0.00044961	0.0321232	0.0982996	0.327367	0.58269	694.769	1.00879	trec	3		0.414513		0.496	1:169188694:G:T	1:169219456	no
chr1	rs4445529	ENSG00000143153	dna	-0.000584094	0.00197301	0.0794934	-0.312645	-0.0961533	-0.0314746	-0.000117336	0.0316933	0.094535	0.231614	0.544258	1623.33	0.999685	trec	3		0.414513		0.49975	1:169189091:G:C	1:169219853	no
chr1	rs10800419	ENSG00000143153	dna	0.00414964	0.00247536	0.0836162	-0.160522	-0.0918406	-0.030755	0.000764157	0.0326374	0.10056	0.467928	0.62845	1141.05	1.00077	trec	3		0.414513		0.494	1:169189386:T:C	1:169220148	no
chr1	rs6688038	ENSG00000143153	dna	-0.00682212	0.00554198	0.106678	-0.801492	-0.103036	-0.0315704	-0.000578371	0.0311155	0.0960083	0.314396	1.11589	370.524	1.00866	trec	3		0.414513		0.4945	1:169190572:T:C	1:169221334	no
chr1	rs6688139	ENSG00000143153	dna	-0.0015715	0.00359227	0.0898554	-0.335036	-0.0942593	-0.030279	-0.000657999	0.0307901	0.0963544	0.191038	0.526075	625.675	1.00513	trec	3		0.414513		0.49475	1:169190655:T:C	1:169221417	no
chr1	rs2420012	ENSG00000143153	dna	-0.00129587	0.00200753	0.0714536	-0.241476	-0.0921106	-0.0308173	-9.15918e-05	0.030379	0.0925317	0.222209	0.463685	1266.84	1.00138	trec	3		0.414513		0.498	1:169191231:C:G	1:169221993	no
chr1	rs12145969	ENSG00000143153	dna	-0.000444021	0.00160487	0.0654474	-0.259168	-0.0913575	-0.0298294	0.00067539	0.0299258	0.0886704	0.193306	0.452474	1663.05	1.00011	trec	3		0.414513		0.50525	1:169192110:T:C	1:169222872	no
chr1	rs4656666	ENSG00000143153	dna	-0.00266554	0.00330326	0.11003	-0.548724	-0.124827	-0.0328395	-0.000299754	0.0324111	0.107185	0.559658	1.10838	1109.52	1.00014	trec	3		0.414513		0.4975	1:169193742:A:G	1:169224504	no
chr1	rs72700019	ENSG00000143153	dna	-0.00362067	0.00399952	0.102533	-0.732767	-0.102479	-0.0312369	-0.000242873	0.0314172	0.0984787	0.321907	1.05467	657.227	1.00176	trec	3		0.414513		0.49875	1:169197433:T:C	1:169228195	no
chr1	rs6679084	ENSG00000143153	dna	0.00282475	0.0032824	0.0935047	-0.432423	-0.101724	-0.0305465	-1.54825e-05	0.0327806	0.107315	0.475866	0.908289	811.489	1.00346	trec	3		0.414513		0.5005	1:169199331:A:G	1:169230093	no
chr1	rs6703463	ENSG00000143153	dna	-0.00047376	0.00209414	0.0714722	-0.278992	-0.0960955	-0.0297658	0.000336422	0.031525	0.0971234	0.240141	0.519133	1164.83	1.00188	trec	3		0.414513		0.5025	1:169199425:C:T	1:169230187	no
chr1	rs10800420	ENSG00000143153	dna	0.00219594	0.00222161	0.0837528	-0.433467	-0.103014	-0.028836	0.00273322	0.0320532	0.110944	0.430056	0.863522	1421.22	1.00225	trec	3		0.414513		0.474	1:169200111:C:T	1:169230873	no
chr1	rs10800421	ENSG00000143153	dna	-0.00308463	0.00710908	0.122325	-0.976524	-0.105655	-0.0307147	0.000204617	0.0302144	0.10202	0.453947	1.43047	296.074	1.01511	trec	3		0.414513		0.501	1:169201738:A:T	1:169232500	no
chr1	rs12126266	ENSG00000143153	dna	-0.00101495	0.00246997	0.0781001	-0.388394	-0.0905904	-0.0288415	0.00125555	0.0307112	0.0876807	0.140174	0.528568	999.819	1.00044	trec	3		0.414513		0.514	1:169201933:C:T	1:169232695	no
chr1	rs36079696	ENSG00000143153	dna	0.00234386	0.00207979	0.0888851	-0.374458	-0.0886984	-0.0303084	0.000944055	0.0327646	0.101699	0.451428	0.825885	1826.5	0.999968	trec	3		0.414513		0.49475	1:169203032:C:T	1:169233794	no
chr1	rs2300159	ENSG00000143153	dna	0.00306473	0.00231899	0.0717785	-0.129289	-0.0900986	-0.0326091	-0.000181758	0.0313115	0.0984531	0.497539	0.626829	958.055	1.00344	trec	3		0.414513		0.502	1:169203693:C:T	1:169234455	no
chr1	rs12741540	ENSG00000143153	dna	-0.00120225	0.00190393	0.063971	-0.333245	-0.0942419	-0.0284187	-0.000739034	0.0301802	0.089384	0.135135	0.468381	1128.92	1.00063	trec	3		0.414513		0.494	1:169204640:A:G	1:169235402	no
chr1	rs12751062	ENSG00000143153	dna	0.00320205	0.00503719	0.106905	-0.467419	-0.0988577	-0.0312828	0.00123277	0.0323153	0.107903	0.558576	1.02599	450.418	1.00816	trec	3		0.414513		0.49275	1:169205702:T:C	1:169236464	no
chr1	rs6427180	ENSG00000143153	dna	0.00123123	0.00424842	0.123054	-0.691085	-0.116145	-0.0321527	0.000470607	0.0331307	0.1278	0.664443	1.35553	838.958	1.00697	trec	3		0.409543		0.4945	1:169207360:C:A	1:169238122	no
chr1	rs12059281	ENSG00000143153	dna	0.00398246	0.0028074	0.100019	-0.41783	-0.100421	-0.0295538	0.000794655	0.0328105	0.109959	0.598691	1.01652	1269.27	1.00137	trec	3		0.414513		0.49175	1:169209504:T:C	1:169240266	no
chr1	rs4656667	ENSG00000143153	dna	0.00628357	0.00309246	0.102771	-0.274831	-0.0916028	-0.0285256	0.00177846	0.033293	0.118222	0.568381	0.843213	1104.42	1.00492	trec	3		0.414513		0.484	1:169210519:G:A	1:169241281	no
chr1	rs4656181	ENSG00000143153	dna	-0.0006716	0.00231403	0.0685377	-0.230168	-0.0927153	-0.0299557	-5.00169e-05	0.031667	0.0906741	0.265794	0.495962	877.249	1.00379	trec	3		0.414513		0.49975	1:169211883:T:C	1:169242645	no
chr1	rs10919106	ENSG00000143153	dna	-0.002039	0.00179479	0.0697646	-0.330609	-0.100237	-0.0334352	-0.000322352	0.0308858	0.0937245	0.185162	0.515772	1510.93	1.00366	trec	3		0.414513		0.4965	1:169213084:G:T	1:169243846	no
chr1	rs10919107	ENSG00000143153	dna	0.000421906	0.00130591	0.0585354	-0.160931	-0.0917647	-0.0309607	0.000778085	0.031449	0.0898177	0.146976	0.307906	2009.14	1.00068	trec	3		0.414513		0.4935	1:169213294:C:T	1:169244056	no
chr1	rs10919108	ENSG00000143153	dna	0.00571541	0.00356488	0.090886	-0.382759	-0.0957852	-0.0275627	0.00218877	0.0339966	0.10743	0.56769	0.950449	649.986	1.00554	trec	3		0.414513		0.482	1:169213593:A:G	1:169244355	no
chr1	rs12066426	ENSG00000143153	dna	0.00151528	0.00236074	0.0779124	-0.265732	-0.094577	-0.030421	-0.00126277	0.0289816	0.09942	0.364259	0.629991	1089.22	1.00021	trec	3		0.414513		0.51225	1:169213860:T:C	1:169244622	no
chr1	rs2012763	ENSG00000143153	dna	0.0020069	0.00130863	0.0616515	-0.174909	-0.0956396	-0.0313104	0.000914903	0.03322	0.100549	0.286635	0.461544	2219.51	1.0006	trec	3		0.414513		0.49375	1:169214228:A:G	1:169244990	no
chr1	rs12123168	ENSG00000143153	dna	0.00682353	0.00420777	0.0983796	-0.318299	-0.0957207	-0.0308268	0.000145352	0.0325281	0.112574	0.667178	0.985477	546.647	1.01658	trec	3		0.414513		0.499	1:169216937:G:A	1:169247699	no
chr1	rs12724093	ENSG00000143153	dna	0.00368439	0.00508837	0.098508	-0.301691	-0.090816	-0.0303271	0.000700158	0.0326718	0.0978178	0.664422	0.966114	374.788	1.00371	trec	3		0.414513		0.49575	1:169217641:G:A	1:169248403	no
chr1	rs11802143	ENSG00000143153	dna	0.000850397	0.00189167	0.0732351	-0.207652	-0.0921872	-0.031886	0.000489475	0.0322354	0.0947519	0.183774	0.391426	1498.81	1.00117	trec	3		0.414513		0.495	1:169220420:A:T	1:169251182	no
chr1	rs12092528	ENSG00000143153	dna	0.00189308	0.00373073	0.0953281	-0.327964	-0.0931105	-0.0308725	-0.000238483	0.0322874	0.102283	0.509022	0.836986	652.909	1.00775	trec	3		0.414513		0.503	1:169253984:A:G	1:169284746	no
chr1	rs12121346	ENSG00000143153	dna	0.00347121	0.00349194	0.0898013	-0.390709	-0.088872	-0.0287786	0.00184167	0.0321467	0.0950175	0.473268	0.863977	661.351	1.0009	trec	3		0.414513		0.4835	1:169270303:G:A	1:169301065	no
chr1	rs12740040	ENSG00000143153	dna	0.00606641	0.0045848	0.077718	-0.135097	-0.0901305	-0.0289623	0.00155908	0.0333558	0.101997	0.574175	0.709272	287.344	1.01586	trec	3		0.414513		0.48675	1:169270993:T:C	1:169301755	no
chr1	rs11801783	ENSG00000120370	dna	-0.321516	0.077741	0.452067	-1.68181	-1.35	-0.697641	-0.0496171	-0.00302368	0.0601811	0.095004	1.77681	33.8147	1.11778	trec	3		0.104374		0.235	1:170526031:G:A	1:170556890	no
chr1	rs12744632	ENSG00000120370	dna	-0.210068	0.0486547	0.382581	-1.54785	-1.23056	-0.117528	-0.0336301	0.00532289	0.0688039	0.0975899	1.64544	61.8295	1.0403	trec	3		0.102386		0.27675	1:170536797:G:A	1:170567656	no
chr1	rs10919432	ENSG00000120370	dna	-0.232271	0.0463537	0.399264	-1.56255	-1.25518	-0.331506	-0.0340576	-0.00011433	0.0575908	0.0913218	1.65387	74.1909	1.06148	trec	3		0.102386		0.2495	1:170539888:C:T	1:170570747	no
chr1	rs6658843	ENSG00000135845	dna	-0.00979763	0.000583641	0.0439334	-0.12858	-0.0950087	-0.0394175	-0.00877103	0.0198624	0.0733729	0.0996745	0.228254	5666.29	0.999349	trec-ase	12	11	0.636183	5	0.412	1:172399082:G:C	1:172429942	no	0.488372
chr1	rs6702667	ENSG00000135845	dna	-0.0100416	0.000847029	0.0445215	-0.13834	-0.0984671	-0.0377802	-0.00900114	0.0194363	0.0754269	0.100803	0.239143	2762.75	0.999858	trec-ase	12	11	0.636183	5	0.41975	1:172400484:A:C	1:172431344	no	0.488372
chr1	rs10797666	ENSG00000153029	dna	0.0598347	0.00357028	0.0953258	-0.0766914	-0.0471824	0.00949223	0.0393842	0.0754367	0.39087	0.48754	0.564231	712.878	1.00383	trec-ase	8	8	0.2833	16	0.1835	1:181018799:A:C	1:181049663	no	0.352142
chr1	rs1052632	ENSG00000153029	dna	0.0582415	0.00341328	0.093636	-0.0726941	-0.0450928	0.0102237	0.0395895	0.0710203	0.372814	0.518812	0.591506	752.56	1.00416	trec-ase	8	8	0.284294	16	0.183	1:181020230:G:A	1:181051094	no	0.352142
chr1	rs3845423	ENSG00000153029	dna	0.0719828	0.00430862	0.108955	-0.0699916	-0.0440881	0.0122135	0.0427489	0.0817699	0.410812	0.518141	0.588133	639.465	1.00213	trec-ase	8	8	0.284294	16	0.1675	1:181021857:C:T	1:181052721	no	0.352142
chr1	rs2275469	ENSG00000153029	dna	0.0757368	0.00414828	0.113689	-0.0693805	-0.0450319	0.0129837	0.0463197	0.0842134	0.427564	0.519552	0.588933	751.112	1.01237	trec-ase	8	8	0.284294	16	0.172	1:181022895:C:A	1:181053759	no	0.352142
chr1	rs2331994	ENSG00000153029	dna	0.03078	0.00199711	0.059093	-0.0889849	-0.0592078	-0.00264596	0.0261081	0.0556545	0.150606	0.347218	0.436203	875.521	1.00306	trec-ase	8	8	0.276342	16	0.27475	1:181023708:C:T	1:181054572	no	0.352142
chr1	rs3747956	ENSG00000153029	rna	0.0177299	0.00072865	0.0452497	-0.0889848	-0.0666718	-0.0123301	0.0159556	0.0464418	0.105933	0.141083	0.230068	3856.49	1.0004	trec-ase	10	10	0.294235	16	0.35025	1:181024404:G:A	1:181055268	no	0.352142
chr1	rs1327144	ENSG00000198860	dna	0.0127407	0.00191563	0.0537238	-0.10198	-0.0746568	-0.0188023	0.0108339	0.0393777	0.100058	0.26482	0.3668	786.522	1.00495	trec-ase	8	5	0.454274	2	0.403	1:184051573:A:C	1:184082439	no	0.417763
chr1	rs861589	ENSG00000135842	dna	-0.00137922	0.000583193	0.0422198	-0.114786	-0.0834338	-0.0287561	-0.00168135	0.0272043	0.0818375	0.111109	0.225895	5240.92	0.999854	trec-ase	14	14	0.429423	13	0.487	1:184739217:A:G	1:184770083	no	0.47403
chr1	rs861590	ENSG00000135842	dna	-0.00132952	0.000520081	0.0424717	-0.107935	-0.0838728	-0.0294674	-0.00160646	0.0272487	0.0805459	0.107478	0.215413	6668.94	0.999589	trec-ase	14	14	0.429423	13	0.48375	1:184739300:A:C	1:184770166	no	0.47403
chr1	rs861591	ENSG00000135842	dna	-0.00146938	0.000623162	0.0424937	-0.111904	-0.0824585	-0.0297903	-0.00153366	0.0263745	0.0802411	0.106807	0.218711	4649.94	0.999345	trec-ase	14	14	0.429423	13	0.486	1:184739490:T:A	1:184770356	no	0.47403
chr1	rs861592	ENSG00000135842	dna	-0.00251262	0.000625689	0.04418	-0.114295	-0.0873352	-0.0322334	-0.00323323	0.0264013	0.0816833	0.120043	0.234338	4985.8	0.999671	trec-ase	14	14	0.429423	13	0.47075	1:184740711:T:C	1:184771577	no	0.47403
chr1	rs861594	ENSG00000135842	dna	-0.00250434	0.000629546	0.0420933	-0.109124	-0.083932	-0.0305137	-0.0033944	0.0250214	0.0816343	0.109287	0.218411	4470.66	0.99932	trec-ase	14	14	0.429423	13	0.47125	1:184742292:A:C	1:184773158	no	0.47403
chr1	rs861595	ENSG00000135842	dna	-0.00203889	0.000601872	0.0425913	-0.111251	-0.0837706	-0.0302668	-0.00258419	0.0266137	0.0828524	0.106555	0.217806	5007.65	1.00004	trec-ase	14	14	0.428429	13	0.4775	1:184743097:C:G	1:184773963	no	0.47403
chr1	rs861596	ENSG00000135842	dna	-0.0013072	0.000516415	0.0418791	-0.114327	-0.0833728	-0.029143	-0.00124348	0.0263696	0.0795461	0.108331	0.222658	6576.53	0.999711	trec-ase	14	14	0.428429	13	0.489	1:184743615:G:A	1:184774481	no	0.47403
chr1	rs861600	ENSG00000135842	dna	0.00149846	0.00055717	0.0420028	-0.107228	-0.0804678	-0.0276275	0.00151581	0.03074	0.0833843	0.110057	0.217284	5683.05	0.999843	trec-ase	14	14	0.427435	13	0.48525	1:184745072:T:C	1:184775938	no	0.47403
chr1	rs861601	ENSG00000135842	dna	0.00251606	0.000579868	0.0415479	-0.106379	-0.0788734	-0.0259235	0.00227442	0.0307302	0.0828626	0.110488	0.216867	5133.79	1.00033	trec-ase	14	14	0.428429	13	0.48	1:184745264:G:A	1:184776130	no	0.47403
chr1	rs861602	ENSG00000135842	dna	0.00233484	0.000548992	0.0414339	-0.101005	-0.0795472	-0.0254172	0.00236452	0.0296822	0.0826717	0.107941	0.208946	5696.13	0.999598	trec-ase	14	14	0.430417	13	0.4785	1:184745568:A:G	1:184776434	no	0.47403
chr1	rs861603	ENSG00000135842	dna	0.00288328	0.00057902	0.0422529	-0.102856	-0.0783027	-0.0265376	0.00193829	0.0323824	0.0847639	0.110824	0.21368	5325.07	0.999734	trec-ase	14	14	0.428429	13	0.48	1:184745864:G:A	1:184776730	no	0.47403
chr1	rs861604	ENSG00000135842	dna	0.00317529	0.000542529	0.0405716	-0.100092	-0.0771354	-0.0249509	0.00284215	0.0304846	0.0823856	0.106485	0.206578	5592.4	0.999256	trec-ase	14	14	0.428429	13	0.47	1:184746649:C:A	1:184777515	no	0.47403
chr1	rs861605	ENSG00000135842	dna	0.0013761	0.0005218	0.0413936	-0.105302	-0.0790356	-0.0271688	0.00166439	0.0294004	0.0816009	0.10666	0.211962	6293.03	0.999658	trec-ase	14	14	0.428429	13	0.484	1:184749160:C:T	1:184780026	no	0.47403
chr1	rs861606	ENSG00000135842	dna	0.00123084	0.000576322	0.041583	-0.111024	-0.0811816	-0.0261317	0.000981493	0.0282297	0.0856592	0.110043	0.221067	5205.96	0.999306	trec-ase	14	14	0.428429	13	0.487	1:184750623:T:C	1:184781489	no	0.47403
chr1	rs861607	ENSG00000135842	dna	0.00230823	0.000622275	0.0417407	-0.105616	-0.0796641	-0.0254707	0.00260573	0.0294519	0.0840062	0.113181	0.218797	4499.42	1	trec-ase	14	14	0.428429	13	0.47375	1:184751035:G:A	1:184781901	no	0.47403
chr1	rs861609	ENSG00000135842	dna	0.00218581	0.000579976	0.0413094	-0.103397	-0.0806478	-0.0248106	0.00159054	0.0304141	0.0831274	0.107748	0.211145	5073.15	0.999294	trec-ase	14	14	0.430417	13	0.48875	1:184752058:G:A	1:184782924	no	0.47403
chr1	rs861610	ENSG00000135842	dna	0.00210841	0.000503102	0.0415192	-0.101622	-0.0791666	-0.0275026	0.00238133	0.0301883	0.0853496	0.109794	0.211416	6810.61	0.999303	trec-ase	14	14	0.428429	13	0.479	1:184752227:A:G	1:184783093	no	0.47403
chr1	rs861611	ENSG00000135842	dna	0.00199695	0.000681632	0.0428655	-0.106741	-0.0805094	-0.0263071	0.00183756	0.0303741	0.0823014	0.106946	0.213687	3954.72	0.999471	trec-ase	14	14	0.428429	13	0.48625	1:184752504:C:A	1:184783370	no	0.47403
chr1	rs861612	ENSG00000135842	dna	0.00202333	0.000618891	0.0424967	-0.105346	-0.0809982	-0.0254778	0.00177322	0.0296055	0.0851975	0.116347	0.221694	4715	0.999635	trec-ase	14	14	0.428429	13	0.48275	1:184752590:A:G	1:184783456	no	0.47403
chr1	rs861614	ENSG00000135842	dna	0.000944055	0.000587756	0.0420497	-0.103622	-0.0804764	-0.027719	0.00149333	0.0297575	0.0810857	0.109934	0.213556	5118.36	1.00018	trec-ase	14	14	0.429423	13	0.4855	1:184754491:C:T	1:184785357	no	0.47403
chr1	rs861616	ENSG00000135842	dna	0.00215521	0.000556909	0.0414338	-0.105912	-0.079278	-0.0254822	0.00264614	0.0303741	0.0790608	0.110822	0.216734	5535.3	0.999621	trec-ase	14	14	0.430417	13	0.475	1:184755863:C:G	1:184786729	no	0.47403
chr1	rs861617	ENSG00000135842	dna	0.00124136	0.00055505	0.0431334	-0.118185	-0.0816799	-0.0265724	0.000891922	0.0290089	0.085923	0.110316	0.2285	6038.96	0.999446	trec-ase	14	14	0.416501	13	0.493	1:184755949:C:A	1:184786815	no	0.47403
chr1	rs861618	ENSG00000135842	dna	0.00118122	0.000611882	0.0419212	-0.110471	-0.0804151	-0.0264774	0.00141603	0.0287341	0.083846	0.110528	0.220998	4693.88	0.99974	trec-ase	14	14	0.428429	13	0.489	1:184756235:A:G	1:184787101	no	0.47403
chr1	rs861619	ENSG00000135842	dna	0.00163319	0.000580522	0.04229	-0.112062	-0.0806161	-0.0261995	0.00127656	0.0298952	0.0817028	0.108999	0.22106	5306.87	0.999741	trec-ase	14	14	0.430417	13	0.48825	1:184756371:T:C	1:184787237	no	0.47403
chr1	rs861621	ENSG00000135842	dna	0.00121	0.000546395	0.0408131	-0.103229	-0.0789403	-0.0267804	0.00243967	0.0281583	0.0794512	0.107252	0.21048	5579.37	0.999576	trec-ase	14	14	0.428429	13	0.474	1:184757396:T:C	1:184788262	no	0.47403
chr1	rs570441	ENSG00000135842	dna	0.002379	0.000678801	0.0436028	-0.105891	-0.0817279	-0.0254439	0.00198919	0.0309236	0.0851651	0.113981	0.219872	4126.15	0.999802	trec-ase	14	14	0.424453	13	0.4795	1:184760001:T:C	1:184790867	no	0.47403
chr1	rs7360	ENSG00000135842	rna	0.0177493	0.000792551	0.0439297	-0.0921046	-0.0638206	-0.011567	0.0169028	0.0455066	0.104601	0.16182	0.253925	3072.29	0.999931	trec-ase	16	16	0.426441	13	0.34575	1:184760433:C:T	1:184791299	no	0.47403
chr1	rs682331	ENSG00000135842	rna	0.0125452	0.000573277	0.0407148	-0.0967069	-0.0672261	-0.014716	0.0131509	0.0402204	0.0913247	0.119313	0.21602	5043.99	0.999668	trec-ase	16	16	0.428429	13	0.37625	1:184761365:A:G	1:184792231	no	0.47403
chr1	rs14426	ENSG00000135842	rna	0.013098	0.000626456	0.0414168	-0.0857769	-0.0664892	-0.0147608	0.0132886	0.0388043	0.0948893	0.123756	0.209533	4370.91	0.999267	trec-ase	16	16	0.428429	13	0.37525	1:184763525:A:G	1:184794391	no	0.47403
chr1	rs636095	ENSG00000135842	dna	-0.00202739	0.000648416	0.0449244	-0.111831	-0.0868077	-0.031757	-0.00212288	0.0265498	0.0838104	0.114749	0.22658	4800.16	0.999721	trec-ase	11	11	0.427435	13	0.479	1:184765898:A:T	1:184796764	no	0.47403
chr1	rs845625	ENSG00000135842	dna	-0.000989885	0.00069625	0.0437991	-0.110355	-0.0828238	-0.0307388	-0.000668043	0.0268584	0.0827248	0.11739	0.227746	3957.31	0.999646	trec-ase	11	11	0.428429	13	0.49425	1:184769817:T:C	1:184800683	no	0.47403
chr1	rs587563	ENSG00000135842	dna	-0.00324462	0.000578491	0.0426106	-0.115664	-0.0826285	-0.0316881	-0.00349228	0.0243338	0.0811114	0.110331	0.225995	5425.51	0.999946	trec-ase	11	11	0.427435	13	0.47	1:184769974:C:T	1:184800840	no	0.47403
chr1	rs619329	ENSG00000135842	dna	-0.00287231	0.000654462	0.0440873	-0.127392	-0.0871429	-0.030384	-0.00240814	0.0255807	0.0796266	0.10809	0.235482	4537.93	1.00105	trec-ase	11	11	0.428429	13	0.4775	1:184771029:G:C	1:184801895	no	0.47403
chr1	rs173080	ENSG00000135842	dna	-0.00237088	0.000651565	0.0425145	-0.122589	-0.0881364	-0.0294444	-0.00243975	0.0251276	0.0793008	0.110327	0.232917	4257.53	1.00085	trec-ase	11	11	0.428429	13	0.47975	1:184772178:T:C	1:184803044	no	0.47403
chr1	rs637743	ENSG00000159176	dna	0.0203684	0.000827301	0.0469206	-0.089	-0.0650424	-0.0096993	0.0201404	0.0481737	0.104318	0.181326	0.270326	3216.63	1.00074	trec-ase	8	3	0.210736	4	0.32125	1:201436826:C:T	1:201467698	no	0.49023
chr1	rs3753993	ENSG00000159176	dna	0.0243131	0.00116587	0.0521411	-0.0902739	-0.0657589	-0.00716216	0.0216896	0.050769	0.122717	0.256978	0.347252	2000.14	1.00005	trec-ase	8	3	0.21173	4	0.3	1:201440012:C:T	1:201470884	no	0.49023
chr1	rs3753992	ENSG00000159176	dna	0.0221721	0.000793379	0.0480136	-0.0907535	-0.0649488	-0.00758745	0.0210179	0.0491877	0.11401	0.227455	0.318208	3662.41	1.00059	trec-ase	8	3	0.21173	4	0.314	1:201440213:C:T	1:201471085	no	0.49023
chr1	rs12026934	ENSG00000159176	dna	0.0223624	0.00077457	0.047096	-0.0892244	-0.0631997	-0.0081681	0.0207493	0.0505717	0.110626	0.203477	0.292702	3696.99	1.00012	trec-ase	8	3	0.21173	4	0.318	1:201441560:T:C	1:201472432	no	0.49023
chr1	rs12030255	ENSG00000159176	dna	0.022743	0.000936869	0.0487896	-0.0902435	-0.0641939	-0.00694738	0.0212538	0.0502132	0.113458	0.246475	0.336718	2712.04	1.00016	trec-ase	8	3	0.214712	4	0.3015	1:201441635:A:C	1:201472507	no	0.49023
chr1	rs10920211	ENSG00000159176	dna	0.0224846	0.00109855	0.0481025	-0.0906076	-0.0627919	-0.00653072	0.0207867	0.0483459	0.111731	0.224415	0.315022	1917.32	1.00052	trec-ase	8	3	0.21173	4	0.31025	1:201442160:G:A	1:201473032	no	0.49023
chr1	rs10047095	ENSG00000159176	dna	0.0222834	0.000992415	0.0493844	-0.0891506	-0.0636359	-0.00764604	0.019895	0.0483099	0.115366	0.250183	0.339334	2476.25	1.00068	trec-ase	8	3	0.210736	4	0.314	1:201443001:C:A	1:201473873	no	0.49023
chr1	rs4915233	ENSG00000159176	dna	0.0227707	0.00171903	0.0495087	-0.0823876	-0.0616399	-0.00789693	0.0207391	0.0496317	0.1077	0.290773	0.373161	829.466	1.00452	trec-ase	8	3	0.210736	4	0.316	1:201443467:A:G	1:201474339	no	0.49023
chr1	rs4915527	ENSG00000159176	dna	0.0230573	0.000979616	0.048856	-0.0900411	-0.0642122	-0.00755155	0.0213131	0.0498659	0.117258	0.245976	0.336017	2487.28	1.00125	trec-ase	8	3	0.210736	4	0.306	1:201443635:C:T	1:201474507	no	0.49023
chr1	rs12117517	ENSG00000159176	dna	0.02123	0.000799863	0.0430566	-0.0873829	-0.0579808	-0.00695295	0.0203047	0.0490641	0.102204	0.133562	0.220945	2897.67	0.99994	trec	6		0.213718	NA	0.307	1:201447061:T:C	1:201477933	no
chr1	rs12075479	ENSG00000159176	dna	0.0218027	0.000806857	0.0418504	-0.078736	-0.0561415	-0.00664878	0.0216375	0.0488073	0.101345	0.134898	0.213634	2690.33	1.00016	trec	6		0.210736	NA	0.299	1:201448351:C:A	1:201479223	no
chr1	rs10429904	ENSG00000159176	dna	0.0209604	0.000617018	0.0405143	-0.0782614	-0.0575578	-0.00598541	0.0212141	0.0476783	0.100586	0.127796	0.206058	4311.44	0.999382	trec	6		0.212724	NA	0.30525	1:201449926:C:G	1:201480798	no
chr1	rs2886116	ENSG00000133055	dna	0.0305311	0.0130681	0.173174	-0.294913	-0.0915554	-0.0257679	0.00556476	0.0394369	0.568782	1.19771	1.49263	175.607	1.01588	trec	6		0.329026		0.45475	1:203060608:T:G	1:203091480	no
chr1	rs10920563	ENSG00000133055	dna	0.0186081	0.00907104	0.117507	-0.121619	-0.0841274	-0.0265309	0.0060449	0.0372933	0.130129	0.881215	1.00283	167.808	1.02151	trec	6		0.337972		0.44875	1:203062966:G:A	1:203093838	no
chr1	rs34713977	ENSG00000133055	dna	0.0109632	0.0037331	0.0889492	-0.14499	-0.0872679	-0.0252627	0.00458747	0.0355949	0.106659	0.667459	0.812449	567.734	1.00416	trec	7		0.337972		0.457	1:203063156:C:A	1:203094028	no
chr1	rs10920564	ENSG00000133055	dna	0.0237901	0.00892507	0.129606	-0.167213	-0.0867756	-0.0242879	0.00608952	0.0400774	0.467248	0.846207	1.01342	210.878	1.01352	trec	7		0.337972		0.4435	1:203064086:T:C	1:203094958	no
chr1	rs6677740	ENSG00000133055	dna	0.034135	0.0132576	0.16487	-0.114969	-0.0840262	-0.0234503	0.0071533	0.0395524	0.567151	1.1363	1.25127	154.652	1.01902	trec	7		0.336978		0.43975	1:203065556:A:C	1:203096428	no
chr1	rs9660662	ENSG00000133055	dna	0.02722	0.0110614	0.1506	-0.130397	-0.0836887	-0.0247644	0.00503418	0.0403894	0.481581	1.11223	1.24263	185.365	1.02246	trec	7		0.337972		0.454	1:203068720:T:C	1:203099592	no
chr1	rs1494490	ENSG00000133055	dna	0.0409454	0.0114903	0.189944	-0.227424	-0.091917	-0.0229186	0.00780251	0.0400939	0.665814	1.23583	1.46325	273.266	1.0194	trec	7		0.336978		0.43475	1:203074630:G:C	1:203105502	no
chr1	rs1494488	ENSG00000133055	dna	0.0415393	0.0153427	0.190593	-0.118797	-0.0842361	-0.0232785	0.00799389	0.0419222	0.794423	1.25378	1.37257	154.316	1.03209	trec	7		0.337972		0.43175	1:203079575:A:G	1:203110447	no
chr1	rs1494487	ENSG00000133055	dna	0.0296734	0.00973064	0.151638	-0.119276	-0.0864412	-0.0250624	0.00541487	0.0381146	0.532088	1.03837	1.15765	242.848	1.01687	trec	7		0.336978		0.4525	1:203079715:G:A	1:203110587	no
chr1	rs11590405	ENSG00000133055	dna	0.0124633	0.00400103	0.10627	-0.115268	-0.0884309	-0.0274355	0.00438905	0.0372229	0.108933	0.776792	0.89206	705.467	1.0031	trec	7		0.335984		0.46075	1:203080264:T:C	1:203111136	no
chr1	rs10800899	ENSG00000133055	dna	0.036856	0.0218265	0.17759	-0.179914	-0.0829452	-0.0242162	0.00656846	0.0396084	0.639919	1.22295	1.40287	66.2017	1.06013	trec	8		0.333002		0.44525	1:203081125:G:A	1:203111997	no
chr1	rs11582098	ENSG00000133055	dna	0.019288	0.00758197	0.134579	-0.148674	-0.087436	-0.0257946	0.00586682	0.0373642	0.167371	0.913488	1.06216	315.06	1.00983	trec	7		0.336978		0.454	1:203082811:C:T	1:203113683	no
chr1	rs17510253	ENSG00000133055	dna	0.0144309	0.00720311	0.109122	-0.134855	-0.087548	-0.025395	0.00506509	0.0370857	0.109874	0.860353	0.995208	229.501	1.0156	trec	8		0.333002		0.455	1:203083151:G:A	1:203114023	no
chr1	rs12047618	ENSG00000133055	dna	0.0204704	0.00843357	0.125995	-0.161632	-0.0874039	-0.024541	0.00596426	0.0380434	0.322378	0.817989	0.979621	223.196	1.0292	trec	8		0.333002		0.44625	1:203084008:G:T	1:203114880	no
chr1	rs10920567	ENSG00000133055	dna	0.0535891	0.0258209	0.221013	-0.452562	-0.0974817	-0.0234984	0.00927551	0.0438028	0.852218	1.31924	1.7718	73.2643	1.04625	trec	8		0.333996		0.41975	1:203085215:G:C	1:203116087	no
chr1	rs722915	ENSG00000133055	dna	0.0198009	0.00786328	0.127539	-0.128382	-0.0860795	-0.026545	0.00601877	0.0373464	0.157671	1.05737	1.18575	263.076	1.01558	trec	8		0.336978		0.45275	1:203087657:C:T	1:203118529	no
chr1	rs6427990	ENSG00000133055	dna	0.0183955	0.00649371	0.121221	-0.126374	-0.0845681	-0.024347	0.00544141	0.0379611	0.129225	0.975555	1.10193	348.473	1.02107	trec	8		0.336978		0.45125	1:203088382:G:T	1:203119254	no
chr1	rs6696205	ENSG00000133055	dna	0.0170421	0.00706687	0.12086	-0.208493	-0.0854842	-0.0251523	0.00545005	0.0375298	0.119141	0.824502	1.03299	292.488	1.01782	trec	8		0.336978		0.452	1:203088614:G:A	1:203119486	no
chr1	rs2201395	ENSG00000133055	dna	-0.0327863	0.0104498	0.149776	-1.03467	-0.520414	-0.0430642	-0.00929567	0.0217769	0.0835172	0.12042	1.15509	205.431	1.01013	trec	9		0.651093		0.417	1:203088775:T:C	1:203119647	no
chr1	rs7555556	ENSG00000133055	dna	0.0414377	0.0180762	0.200354	-0.345845	-0.095409	-0.0239023	0.00805187	0.0413235	0.65746	1.31048	1.65633	122.852	1.02659	trec	8		0.335984		0.43075	1:203090976:C:T	1:203121848	no
chr1	rs903361	ENSG00000133055	dna	-0.182036	0.0470756	0.400041	-1.7076	-1.40107	-0.0729767	-0.0255306	0.00909223	0.070187	0.103131	1.81074	72.2132	1.04787	trec	18		0.656064		0.30975	1:203091274:G:A	1:203122146	no
chr1	rs12023876	ENSG00000133055	dna	0.132611	0.0504375	0.3464	-0.119895	-0.0775246	-0.0180851	0.0168927	0.0578143	1.30066	1.75324	1.87314	47.1681	1.06487	trec	9		0.337972		0.3765	1:203093201:G:T	1:203124073	no
chr1	rs1494486	ENSG00000133055	dna	0.093256	0.0343278	0.303757	-0.125777	-0.0848453	-0.0218383	0.011114	0.0485419	1.16827	1.59173	1.71751	78.2998	1.0439	trec	9		0.336978		0.4085	1:203094204:C:T	1:203125076	no
chr1	rs2228079	ENSG00000133055	dna	0.180577	0.0426273	0.391976	-0.116397	-0.0752667	-0.012422	0.0241615	0.0730531	1.32537	1.62495	1.74135	84.5559	1.03098	trec	18		0.337972		0.32225	1:203098275:T:G	1:203129147	no
chr1	rs10920569	ENSG00000133055	dna	0.0682	0.0225693	0.240258	-0.110562	-0.0833527	-0.0217814	0.0115931	0.0474463	0.926622	1.42726	1.53782	113.323	1.03936	trec	9		0.337972		0.4045	1:203098455:T:C	1:203129327	no
chr1	rs10920570	ENSG00000133055	dna	0.046401	0.0189598	0.196359	-0.122643	-0.0812915	-0.0224768	0.0100672	0.0435026	0.757292	1.26814	1.39078	107.26	1.04889	trec	9		0.337972		0.41075	1:203098818:A:G	1:203129690	no
chr1	rs6683383	ENSG00000133055	dna	0.0575483	0.0174855	0.221399	-0.134559	-0.0845492	-0.0223493	0.0113767	0.0473394	0.848568	1.2863	1.42086	160.322	1.01725	trec	9		0.337972		0.4155	1:203100504:T:A	1:203131376	no
chr1	rs3766568	ENSG00000133055	dna	0.0565539	0.0220252	0.237961	-0.144157	-0.086507	-0.0226393	0.00757266	0.0450671	0.954711	1.47722	1.62138	116.727	1.02797	trec	9		0.337972		0.4335	1:203101029:G:A	1:203131901	no
chr1	rs17464408	ENSG00000133055	dna	0.0518119	0.0183062	0.219881	-0.112486	-0.0820507	-0.0221737	0.00867653	0.0415435	0.926	1.37806	1.49055	144.271	1.0156	trec	9		0.338966		0.42575	1:203101073:T:A	1:203131945	no
chr1	rs12757387	ENSG00000133055	dna	-0.0717124	0.0265875	0.229225	-1.2298	-0.879641	-0.0484289	-0.0144173	0.0189168	0.0803946	0.105665	1.33546	74.3305	1.02793	trec	13		0.649105		0.39525	1:203102989:G:T	1:203133861	no
chr1	rs4950920	ENSG00000133055	dna	-0.0688772	0.0234131	0.228931	-1.27441	-0.901828	-0.0509899	-0.0139559	0.0188944	0.0843711	0.12395	1.39837	95.607	1.05674	trec	13		0.653082		0.39425	1:203103386:G:A	1:203134258	no
chr1	rs2486934	ENSG00000159388	dna	-0.0289157	0.00535732	0.103639	-0.728689	-0.320916	-0.0460919	-0.0153217	0.0159916	0.0751522	0.0981694	0.826859	374.241	1.01272	trec	11		0.552684		0.368	1:203248441:G:T	1:203279313	no
chr1	rs871850	ENSG00000159388	dna	-0.0166985	0.00149379	0.0540703	-0.259804	-0.112666	-0.0450815	-0.0152099	0.0153845	0.0738752	0.0967547	0.356559	1310.2	1.0018	trec	18		0.527833		0.3735	1:203253226:C:T	1:203284098	no
chr1	rs1538784	ENSG00000159388	dna	-0.0265902	0.00723142	0.0868601	-0.544337	-0.305026	-0.0469786	-0.0151591	0.0144086	0.0715245	0.0993433	0.64368	144.276	1.0218	trec	11		0.527833		0.36625	1:203253734:C:T	1:203284606	no
chr1	rs4421643	ENSG00000159388	dna	-0.0440808	0.0105215	0.132539	-0.763878	-0.501974	-0.0504495	-0.0169631	0.014039	0.0706236	0.102319	0.866197	158.683	1.03135	trec	11		0.528827		0.36075	1:203254173:G:A	1:203285045	no
chr1	rs4615902	ENSG00000159388	dna	-0.0340644	0.00821149	0.111299	-0.66485	-0.422951	-0.0480264	-0.0149097	0.0143323	0.0755825	0.0995175	0.764367	183.713	1.02171	trec	11		0.547714		0.37325	1:203258685:G:C	1:203289557	no
chr1	rs4077764	ENSG00000159388	dna	-0.0385681	0.0116946	0.113339	-0.656858	-0.472448	-0.0492472	-0.0184173	0.0122521	0.0667988	0.0958239	0.752682	93.9264	1.03681	trec	11		0.526839		0.343	1:203261221:C:A	1:203292093	no
chr1	rs4483473	ENSG00000159388	dna	-0.0274959	0.00547745	0.0962365	-0.691221	-0.191229	-0.0471618	-0.0159402	0.0142268	0.0725323	0.0987148	0.789936	308.691	1.00974	trec	11		0.527833		0.358	1:203261445:A:C	1:203292317	no
chr1	rs7411310	ENSG00000159388	dna	-0.0294947	0.00476335	0.0962286	-0.646484	-0.279165	-0.0481701	-0.017439	0.0142714	0.0706269	0.0960828	0.742567	408.116	1.00401	trec	11		0.527833		0.35	1:203262113:G:T	1:203292985	no
chr1	rs4246550	ENSG00000159388	dna	0.0304271	0.00367513	0.0808515	-0.0960586	-0.0666335	-0.0107177	0.0217385	0.0521031	0.251491	0.510251	0.60631	483.983	1.01089	trec	9		0.454274		0.33	1:203263044:C:G	1:203293916	no
chr1	rs12118594	ENSG00000159388	dna	-0.0405979	0.0115638	0.123151	-0.725468	-0.508131	-0.0515371	-0.017612	0.0135429	0.0747073	0.100797	0.826265	113.417	1.02529	trec	11		0.527833		0.3495	1:203263946:C:G	1:203294818	no
chr1	rs12138165	ENSG00000159388	dna	-0.0477438	0.0115329	0.133793	-0.750253	-0.53071	-0.0547466	-0.0193918	0.0142714	0.0689468	0.0970604	0.847314	134.582	1.05638	trec	11		0.527833		0.347	1:203264240:T:A	1:203295112	no
chr1	rs7532619	ENSG00000159388	dna	0.0314995	0.00399764	0.085112	-0.100019	-0.0673339	-0.0107482	0.0207351	0.0526577	0.301316	0.532253	0.632272	453.289	1.00946	trec	9		0.472167		0.33525	1:203264242:T:A	1:203295114	no
chr1	rs6690196	ENSG00000159388	dna	0.0357496	0.00554565	0.0964217	-0.0974061	-0.0682004	-0.00903756	0.0210205	0.052172	0.373239	0.578476	0.675882	302.304	1.00775	trec	9		0.472167		0.3235	1:203264601:A:G	1:203295473	no
chr1	rs6663606	ENSG00000159388	dna	-0.0570063	0.00982506	0.153988	-0.859148	-0.578861	-0.0568033	-0.0196118	0.00994363	0.0734543	0.109585	0.968733	245.643	1.01407	trec	11		0.527833		0.32775	1:203265028:T:A	1:203295900	no
chr1	rs4997983	ENSG00000159388	dna	0.0388653	0.00652562	0.103557	-0.0961077	-0.0669385	-0.0103537	0.0210286	0.0545771	0.402249	0.630046	0.726154	251.835	1.00562	trec	9		0.472167		0.324	1:203269052:A:G	1:203299924	no
chr1	rs61823093	ENSG00000163545	dna	0.00975957	0.000634188	0.0447418	-0.102098	-0.0769856	-0.0192532	0.00964274	0.0375112	0.0962482	0.13727	0.239367	4977.27	1.00028	trec-ase	9	9	0.421471	8	0.40225	1:205304806:A:G	1:205335678	no	0.311998
chr1	rs6696573	ENSG00000123836	dna	-0.00784603	0.000787906	0.0475479	-0.14616	-0.097137	-0.0378159	-0.00750082	0.0234756	0.0797417	0.113136	0.259296	3641.77	1.00082	trec	6		0.161034		0.44	1:207200549:A:G	1:207027204	no
chr1	rs12403925	ENSG00000123836	dna	-0.0103536	0.00244872	0.0641822	-0.404217	-0.111431	-0.036465	-0.00583078	0.0234086	0.0815868	0.112789	0.517006	686.988	1.0064	trec	6		0.161034		0.44925	1:207212962:C:A	1:207039617	no
chr1	rs2054780	ENSG00000123836	rna	0.000190092	0.00111641	0.0487204	-0.131149	-0.0893979	-0.027335	0.00135755	0.0295839	0.0889541	0.119479	0.250628	1904.46	1.00089	trec	8		0.16004		0.4865	1:207221612:C:T	1:207048267	no
chr1	rs2243821	ENSG00000123836	dna	-0.00908849	0.00163346	0.0567942	-0.302166	-0.10282	-0.0373439	-0.00598974	0.0252304	0.078614	0.107065	0.409231	1208.91	1.00112	trec	6		0.156064		0.44125	1:207241206:G:A	1:207067861	no
chr1	rs2243816	ENSG00000123836	dna	-0.0111964	0.00198065	0.0654253	-0.409531	-0.113419	-0.0384478	-0.00772146	0.0233008	0.079186	0.115119	0.524651	1091.12	1.00237	trec	6		0.163022		0.4335	1:207241281:G:A	1:207067936	no
chr1	rs1891423	ENSG00000117335	dna	0.00521734	0.000606448	0.0413949	-0.102943	-0.0767159	-0.0226131	0.0047699	0.0325935	0.086934	0.110491	0.213434	4659.15	1.00021	trec-ase	9	9	0.671968	8	0.451	1:207931913:G:A	1:207758568	no	0.345751
chr1	rs2796275	ENSG00000117335	dna	0.00096176	0.000589776	0.0419421	-0.106477	-0.07976	-0.0272441	0.00107657	0.028577	0.0821306	0.112903	0.219381	5057.39	0.999423	trec-ase	10	10	0.668986	8	0.49025	1:207950490:C:T	1:207777145	no	0.345751
chr1	rs7541230	ENSG00000117335	dna	-0.024655	0.000557096	0.0387778	-0.125905	-0.0998673	-0.0511808	-0.0245225	0.00137166	0.0517918	0.0732758	0.199181	4845.12	0.999451	trec-ase	15	13	0.332008	8	0.262	1:207957555:T:C	1:207784210	no	0.345751
chr1	rs1142469	ENSG00000117335	dna	-0.0157433	0.000496085	0.0412061	-0.119197	-0.0944776	-0.0440402	-0.0161458	0.0119438	0.066467	0.0884268	0.207624	6899.39	0.999919	trec-ase	9	9	0.33002	8	0.35025	1:207965427:G:A	1:207792082	no	0.345751
chr1	rs12410786	ENSG00000117335	rna	-0.00389767	0.000651253	0.0431766	-0.114507	-0.0889442	-0.0305495	-0.00367477	0.0234563	0.0788135	0.10627	0.220777	4395.39	0.999729	trec-ase	8	7	0.33002	8	0.46725	1:207976205:T:A	1:207802860	no	0.345751
chr1	rs7523273	ENSG00000117335	rna	-0.0127804	0.000589072	0.041509	-0.122763	-0.0954976	-0.0406245	-0.0125372	0.0150275	0.0664443	0.0906801	0.213443	4965.33	1.00017	trec-ase	11	10	0.33002	8	0.381	1:207977083:A:G	1:207803738	no	0.345751
chr1	rs12184327	ENSG00000117335	rna	-0.00235455	0.000521919	0.0407168	-0.107079	-0.0804944	-0.0292197	-0.0025285	0.0250273	0.08003	0.103509	0.210588	6086.11	1.00085	trec-ase	10	10	0.33002	8	0.47275	1:207978780:A:G	1:207805435	no	0.345751
chr1	rs12123251	ENSG00000117335	dna	-0.016691	0.000587055	0.041166	-0.129307	-0.0990598	-0.0433041	-0.0164656	0.0103477	0.0623805	0.0910111	0.220318	4917.21	0.999809	trec-ase	9	9	0.33002	8	0.34525	1:207992546:G:A	1:207819201	no	0.345751
chr1	rs34385765	ENSG00000117335	dna	-0.0152498	0.000537074	0.0412425	-0.119491	-0.095056	-0.0426052	-0.0152237	0.0127332	0.0648899	0.0922304	0.211721	5896.86	1.00003	trec-ase	9	9	0.33002	8	0.35425	1:207993637:A:G	1:207820292	no	0.345751
chr1	rs12132780	ENSG00000117335	dna	-0.0171802	0.000726787	0.0439029	-0.142772	-0.0975987	-0.0449544	-0.0158881	0.0110616	0.0654466	0.0853744	0.228146	3648.99	0.999721	trec-ase	9	9	0.321074	8	0.35175	1:207999605:C:T	1:207826260	no	0.345751
chr1	rs4844394	ENSG00000117335	dna	-0.0160283	0.000455585	0.0413162	-0.121563	-0.0969761	-0.0441484	-0.0161625	0.0119385	0.0622604	0.0906663	0.212229	8224.36	0.999129	trec-ase	9	9	0.321074	8	0.354	1:208000625:C:T	1:207827280	no	0.345751
chr1	rs6540443	ENSG00000117335	dna	-0.0160726	0.000553134	0.0414957	-0.12493	-0.0960501	-0.0430863	-0.0160703	0.0116973	0.0634595	0.0852944	0.210224	5627.88	0.999692	trec-ase	9	9	0.321074	8	0.34575	1:208002010:T:A	1:207828665	no	0.345751
chr1	rs7537216	ENSG00000117335	dna	-0.0166072	0.000595029	0.0412542	-0.126134	-0.0989046	-0.0425903	-0.0162192	0.010142	0.0635244	0.0894833	0.215618	4806.84	1.00052	trec-ase	9	9	0.322068	8	0.33875	1:208006429:A:T	1:207833084	no	0.345751
chr1	rs12749612	ENSG00000117335	dna	-0.0169259	0.000646714	0.0422413	-0.142819	-0.099697	-0.0429594	-0.0167003	0.0102337	0.064326	0.0877719	0.23059	4266.29	1.00049	trec-ase	9	9	0.321074	8	0.33525	1:208006749:A:G	1:207833404	no	0.345751
chr1	rs2745977	ENSG00000117335	dna	-0.0226788	0.000523073	0.0410067	-0.130759	-0.105132	-0.0495054	-0.0228379	0.00506609	0.0562614	0.0853411	0.2161	6145.9	0.999458	trec-ase	9	9	0.323062	8	0.2875	1:208017360:C:A	1:207844015	no	0.345751
chr1	rs10863593	ENSG00000117335	dna	-0.0231038	0.000654804	0.0404213	-0.136974	-0.101052	-0.048541	-0.0227044	0.00319216	0.0548734	0.077185	0.214159	3810.64	1.00021	trec-ase	9	9	0.321074	8	0.2785	1:208018074:T:C	1:207844729	no	0.345751
chr1	rs598514	ENSG00000009790	dna	-0.00291569	0.000676611	0.0424013	-0.109763	-0.0871192	-0.0313958	-0.00264695	0.0259819	0.0782998	0.104562	0.214325	3927.18	0.999879	trec-ase	12	12	0.550696	7	0.47525	1:209994715:C:T	1:209821370	no	0.133826
chr1	rs10863795	ENSG00000117597	dna	-0.0377391	0.00743064	0.109669	-0.647142	-0.446432	-0.0527593	-0.0192735	0.0117866	0.0705599	0.107254	0.754396	217.83	1.01102	trec	9		0.449304		0.34275	1:210064317:A:C	1:209890972	no
chr1	rs12024665	ENSG00000066027	dna	-0.00908602	0.000505144	0.0409492	-0.126631	-0.0894295	-0.0359454	-0.00884355	0.01812	0.0720548	0.0974172	0.224048	6571.46	0.999795	trec-ase	10	10	0.403579	5	0.41175	1:212499895:C:T	1:212326553	no	0.410856
chr1	rs4951588	ENSG00000066027	dna	-0.00866144	0.000546481	0.0413389	-0.115222	-0.0908765	-0.0358314	-0.00923255	0.0183552	0.071539	0.0980119	0.213234	5722.28	0.999611	trec-ase	10	10	0.403579	5	0.41625	1:212500433:C:T	1:212327091	no	0.410856
chr1	rs6696908	ENSG00000203705	dna	-0.00557928	0.000705278	0.0430191	-0.116701	-0.0900341	-0.033362	-0.00585578	0.0221766	0.0812251	0.113552	0.230252	3720.5	1.00014	trec	6		0.648111		0.43975	1:212907866:T:C	1:212734524	no
chr1	rs4951464	ENSG00000203705	dna	0.00320491	0.000710636	0.0429918	-0.106286	-0.0816479	-0.0252358	0.0032081	0.0317249	0.0836561	0.112941	0.219227	3659.97	0.999654	trec	5		0.647117		0.469	1:212974356:A:G	1:212801014	no
chr1	rs1032962	ENSG00000203705	dna	0.00269107	0.000911254	0.045449	-0.115627	-0.0800959	-0.0267261	0.00190211	0.031657	0.0892738	0.117083	0.23271	2487.54	0.999911	trec	5		0.648111		0.48225	1:212979950:C:T	1:212806608	no
chr1	rs12124669	ENSG00000203705	dna	0.0038299	0.000857263	0.0441366	-0.115283	-0.0828547	-0.023344	0.00468129	0.0321451	0.0837958	0.119924	0.235207	2650.76	0.999486	trec	4		0.648111		0.45375	1:212994767:T:G	1:212821425	no
chr1	rs6660933	ENSG00000117697	dna	0.0118802	0.00335415	0.0681383	-0.11544	-0.0819907	-0.0229933	0.00672174	0.0361082	0.111395	0.424768	0.540209	412.683	1.00797	trec-ase	8	4	0.782306	3	0.43175	1:213082908:A:C	1:212909566	no	0.486905
chr1	rs6663568	ENSG00000117697	dna	0.0110747	0.0028695	0.0646444	-0.112876	-0.0805281	-0.0233681	0.00565023	0.036508	0.11445	0.412947	0.525823	507.514	1.00454	trec-ase	8	4	0.782306	3	0.44975	1:213082921:T:C	1:212909579	no	0.486905
chr1	rs6697099	ENSG00000117697	dna	0.0117901	0.00474928	0.0735522	-0.112833	-0.0820734	-0.0238452	0.00607746	0.0372281	0.109828	0.495384	0.608217	239.847	1.01492	trec-ase	8	4	0.782306	3	0.4475	1:213083036:C:G	1:212909694	no	0.486905
chr1	rs6663574	ENSG00000117697	dna	0.00691065	0.00119986	0.0484486	-0.104641	-0.0795773	-0.0229753	0.00564695	0.0348868	0.0944103	0.197954	0.302595	1630.42	1.00189	trec-ase	8	4	0.781312	3	0.44675	1:213083136:A:G	1:212909794	no	0.486905
chr1	rs12760321	ENSG00000117697	dna	0.00661279	0.00114214	0.0498761	-0.109485	-0.0838958	-0.0245057	0.00633019	0.0362735	0.0954306	0.145665	0.255149	1906.98	1.00174	trec-ase	8	4	0.781312	3	0.445	1:213083261:T:C	1:212909919	no	0.486905
chr1	rs34868056	ENSG00000174606	dna	-0.0145573	0.00134259	0.0504501	-0.246807	-0.105745	-0.0426023	-0.0129184	0.0160086	0.0763094	0.102877	0.349684	1412.01	1.00063	trec	6		0.624254		0.3765	1:213385421:G:A	1:213212078	no
chr1	rs7514450	ENSG00000186205	dna	-0.0144441	0.00139451	0.0530379	-0.275216	-0.108137	-0.0429295	-0.0118519	0.0178482	0.0727017	0.10034	0.375556	1446.54	1.00233	trec-ase	15	4	0.398608	1	0.3935	1:220991171:C:T	1:220817829	no	0.482715
chr1	rs6677832	ENSG00000143507	dna	0.0101801	0.00152448	0.0529594	-0.1038	-0.0782682	-0.0225464	0.00792141	0.0382236	0.105892	0.278778	0.382578	1206.81	1.00405	trec-ase	13	8	0.395626	2	0.432	1:222160949:G:A	1:221987607	no	0.496448
chr1	rs1416896	ENSG00000143507	dna	0.0098282	0.000937507	0.0502491	-0.108779	-0.0771146	-0.0219097	0.00843721	0.0392149	0.104959	0.202786	0.311566	2872.81	1.00018	trec-ase	13	8	0.395626	2	0.42975	1:222163217:G:A	1:221989875	no	0.496448
chr1	rs56120858	ENSG00000143507	dna	0.00801051	0.000553202	0.0443127	-0.103617	-0.0782156	-0.0217184	0.00869734	0.0377387	0.0938028	0.120443	0.22406	6416.37	0.999574	trec-ase	13	8	0.395626	2	0.427	1:222167195:C:A	1:221993853	no	0.496448
chr1	rs1339870	ENSG00000143507	dna	0.0074332	0.000602895	0.0471542	-0.11336	-0.0829607	-0.0226326	0.00783632	0.0377709	0.100559	0.136814	0.250174	6117.27	1.00007	trec-ase	13	8	0.390656	2	0.43075	1:222180129:T:C	1:222006787	no	0.496448
chr1	rs12139468	ENSG00000143507	dna	0.00835157	0.000788362	0.0478968	-0.111212	-0.0806283	-0.0219524	0.00827746	0.0369455	0.0990759	0.150392	0.261604	3691.16	0.999913	trec-ase	13	8	0.389662	2	0.43425	1:222183756:T:C	1:222010414	no	0.496448
chr1	rs2378499	ENSG00000143507	dna	0.00744522	0.000744982	0.0456278	-0.109676	-0.0773067	-0.0202299	0.00749813	0.0353729	0.0923009	0.12722	0.236896	3751.18	0.999505	trec-ase	13	8	0.389662	2	0.413	1:222195631:G:A	1:222022289	no	0.496448
chr1	rs2800867	ENSG00000143507	dna	0.00876605	0.000574023	0.0473002	-0.106709	-0.0783789	-0.0218293	0.00829288	0.0382444	0.0991888	0.135181	0.24189	6789.97	0.999615	trec-ase	13	8	0.405567	2	0.423	1:222202501:G:C	1:222029159	no	0.496448
chr1	rs2584314	ENSG00000143507	dna	0.00788467	0.000791717	0.0461214	-0.104353	-0.07756	-0.0224345	0.00651861	0.0367641	0.0918351	0.140562	0.244914	3393.63	0.999349	trec-ase	13	8	0.404573	2	0.4385	1:222204361:T:C	1:222031019	no	0.496448
chr1	rs12031848	ENSG00000143507	dna	0.00951302	0.00148066	0.0516073	-0.105858	-0.0800939	-0.0229226	0.00837276	0.0378532	0.101515	0.245265	0.351123	1214.82	1.00393	trec-ase	13	8	0.40159	2	0.428	1:222206011:C:A	1:222032669	no	0.496448
chr1	rs2800866	ENSG00000143507	dna	0.0102625	0.00221655	0.0536682	-0.109971	-0.0822885	-0.0217756	0.00723957	0.0373806	0.105695	0.289022	0.398993	586.243	1.00575	trec-ase	13	8	0.405567	2	0.42825	1:222207647:G:A	1:222034305	no	0.496448
chr1	rs2800865	ENSG00000143507	dna	0.00768704	0.0011576	0.0541016	-0.113112	-0.0801525	-0.0234793	0.00643867	0.0371546	0.0989721	0.181539	0.294651	2184.26	0.999616	trec-ase	13	8	0.404573	2	0.44725	1:222209581:G:T	1:222036239	no	0.496448
chr1	rs2790744	ENSG00000143507	dna	0.0115614	0.00297931	0.060101	-0.109622	-0.0817357	-0.0226906	0.00845846	0.0391058	0.108285	0.355764	0.465386	406.942	1.00672	trec-ase	13	8	0.405567	2	0.424	1:222210435:T:G	1:222037093	no	0.496448
chr1	rs2584316	ENSG00000143507	dna	0.00892558	0.000943714	0.0493488	-0.109219	-0.0781706	-0.0218219	0.00779377	0.03763	0.102228	0.175777	0.284996	2734.46	1.00022	trec-ase	13	8	0.404573	2	0.437	1:222211329:A:G	1:222037987	no	0.496448
chr1	rs2790745	ENSG00000143507	dna	0.00603876	0.000740004	0.047875	-0.119024	-0.0830669	-0.0255019	0.00641641	0.0378496	0.0932998	0.127496	0.24652	4185.53	1.00025	trec-ase	13	8	0.406561	2	0.43975	1:222212115:T:C	1:222038773	no	0.496448
chr1	rs6604697	ENSG00000143507	dna	0.00600607	0.000562425	0.0444123	-0.103514	-0.0781409	-0.0242572	0.00628949	0.0348281	0.0920697	0.11778	0.221294	6235.58	0.999387	trec-ase	13	8	0.406561	2	0.44325	1:222215038:C:A	1:222041696	no	0.496448
chr1	rs2790746	ENSG00000143507	dna	0.00548621	0.000723317	0.0477272	-0.13722	-0.081713	-0.0233918	0.00618242	0.0360173	0.0937196	0.128719	0.265939	4353.85	0.999357	trec-ase	13	8	0.405567	2	0.45125	1:222216000:T:C	1:222042658	no	0.496448
chr1	rs2790747	ENSG00000143507	dna	0.00631318	0.000936829	0.0486038	-0.109785	-0.0823359	-0.0244756	0.00514537	0.0343052	0.0979974	0.191177	0.300963	2691.66	0.999551	trec-ase	13	8	0.405567	2	0.45125	1:222216285:T:A	1:222042943	no	0.496448
chr1	rs2800861	ENSG00000143507	dna	0.00500828	0.000876617	0.0470917	-0.119592	-0.0784423	-0.0228337	0.00486295	0.0340166	0.089195	0.12303	0.242622	2885.82	1.0015	trec-ase	13	8	0.406561	2	0.4485	1:222216510:C:A	1:222043168	no	0.496448
chr1	rs11118930	ENSG00000143507	dna	0.00490832	0.000752966	0.0467134	-0.108989	-0.0807923	-0.0253562	0.00491563	0.0348576	0.089378	0.1233	0.232289	3848.87	0.999927	trec-ase	13	8	0.405567	2	0.46	1:222218798:T:C	1:222045456	no	0.496448
chr1	rs2584317	ENSG00000143507	dna	0.00712192	0.000573386	0.0451181	-0.114053	-0.0778188	-0.0210203	0.00650221	0.0341039	0.0910233	0.135896	0.24995	6191.67	0.999392	trec-ase	13	8	0.399602	2	0.43175	1:222221566:T:C	1:222048224	no	0.496448
chr1	rs2584318	ENSG00000143507	dna	0.00892989	0.00207523	0.0521761	-0.105733	-0.0793854	-0.0226969	0.00678107	0.0362414	0.102272	0.253187	0.35892	632.134	1.00636	trec-ase	13	8	0.399602	2	0.4365	1:222222604:C:G	1:222049262	no	0.496448
chr1	rs7538392	ENSG00000143507	dna	0.00785481	0.000687879	0.0467835	-0.111184	-0.0809771	-0.0234323	0.0075322	0.0372581	0.097017	0.129735	0.24092	4625.53	1.00073	trec-ase	13	8	0.399602	2	0.43175	1:222222851:T:G	1:222049509	no	0.496448
chr1	rs11118931	ENSG00000143507	dna	0.00655244	0.000706213	0.0494948	-0.112605	-0.0827421	-0.0254126	0.0053965	0.0372147	0.0966684	0.164564	0.277169	4911.89	0.999701	trec-ase	13	8	0.397614	2	0.455	1:222223013:C:T	1:222049671	no	0.496448
chr1	rs3014719	ENSG00000143507	dna	0.00787336	0.00127627	0.0508166	-0.111225	-0.0823296	-0.0234571	0.00667279	0.0375894	0.0979739	0.161826	0.273052	1585.34	1.00154	trec-ase	13	8	0.399602	2	0.441	1:222223217:A:G	1:222049875	no	0.496448
chr1	rs2584319	ENSG00000143507	dna	0.00544238	0.000847602	0.0473446	-0.110856	-0.0813132	-0.025737	0.00454063	0.0344746	0.0967208	0.177067	0.287923	3120.02	1.00037	trec-ase	13	8	0.399602	2	0.456	1:222223454:T:C	1:222050112	no	0.496448
chr1	rs61823931	ENSG00000143507	dna	0.00230995	0.000768246	0.0457695	-0.123868	-0.0837256	-0.0260536	0.0021199	0.0318185	0.0887926	0.118563	0.242431	3549.37	0.999983	trec-ase	13	8	0.39662	2	0.47825	1:222223750:T:A	1:222050408	no	0.496448
chr1	rs2584320	ENSG00000143507	dna	0.00410227	0.000716831	0.0453167	-0.119257	-0.0831038	-0.0249859	0.00394558	0.0330591	0.0902336	0.120816	0.240073	3996.53	1.00058	trec-ase	13	8	0.399602	2	0.4635	1:222224277:C:T	1:222050935	no	0.496448
chr1	rs2790748	ENSG00000143507	dna	0.00379639	0.000756167	0.0466785	-0.107351	-0.0824402	-0.0268577	0.00285364	0.0330655	0.0945099	0.135035	0.242387	3810.65	1.00087	trec-ase	13	8	0.400596	2	0.476	1:222224342:A:G	1:222051000	no	0.496448
chr1	rs2800849	ENSG00000143507	dna	0.00472085	0.000627196	0.0447545	-0.112542	-0.0776263	-0.0238483	0.00416133	0.0328663	0.090993	0.133358	0.2459	5091.76	0.999738	trec-ase	13	8	0.400596	2	0.4555	1:222224354:G:T	1:222051012	no	0.496448
chr1	rs2584321	ENSG00000143507	dna	0.00554146	0.00101068	0.0480013	-0.113307	-0.0829669	-0.0240211	0.00413819	0.0336608	0.0940621	0.211236	0.324543	2255.67	1.00152	trec-ase	13	8	0.399602	2	0.46325	1:222224449:C:G	1:222051107	no	0.496448
chr1	rs1470233	ENSG00000143507	dna	0.00420837	0.000778773	0.0463108	-0.101416	-0.0839593	-0.0268626	0.0029815	0.0336019	0.0922432	0.132342	0.233757	3536.24	0.999954	trec-ase	13	8	0.399602	2	0.471	1:222224884:T:G	1:222051542	no	0.496448
chr1	rs2053510	ENSG00000143507	dna	0.00359981	0.000569524	0.0453947	-0.114129	-0.0811358	-0.0261981	0.00311735	0.0334784	0.0899932	0.116356	0.230485	6353.1	0.999453	trec-ase	13	8	0.397614	2	0.47725	1:222226113:C:G	1:222052771	no	0.496448
chr1	rs2053511	ENSG00000143507	dna	0.00857546	0.00366579	0.0641429	-0.118542	-0.0833684	-0.0269483	0.00449437	0.0342592	0.113855	0.387719	0.506261	306.17	1.00959	trec-ase	13	8	0.39165	2	0.464	1:222226599:G:A	1:222053257	no	0.496448
chr1	rs2584322	ENSG00000143507	dna	0.00257053	0.000675788	0.0469243	-0.115976	-0.0867002	-0.0281795	0.00321575	0.0322965	0.0904831	0.127374	0.243351	4821.4	0.999588	trec-ase	13	8	0.406561	2	0.4765	1:222227618:T:G	1:222054276	no	0.496448
chr1	rs2584323	ENSG00000143507	dna	0.00570123	0.000818833	0.0469848	-0.113836	-0.083631	-0.0237338	0.00473331	0.0339062	0.0951202	0.151435	0.265271	3292.49	1.00083	trec-ase	13	8	0.390656	2	0.4575	1:222227986:C:A	1:222054644	no	0.496448
chr1	rs2584324	ENSG00000143507	dna	0.00905162	0.00185245	0.0509932	-0.107846	-0.0817889	-0.0217533	0.00698126	0.0368159	0.100462	0.262564	0.37041	757.761	1.00526	trec-ase	13	8	0.389662	2	0.4395	1:222228024:G:A	1:222054682	no	0.496448
chr1	rs2053512	ENSG00000143507	dna	0.00453722	0.00176	0.0526215	-0.12988	-0.0858415	-0.0266078	0.00388916	0.0335962	0.0947868	0.189455	0.319335	893.928	1.00234	trec-ase	11	7	0.388668	2	0.465	1:222228891:G:A	1:222055549	no	0.496448
chr1	rs61837564	ENSG00000187554	dna	0.00901222	0.00319269	0.0713249	-0.136888	-0.086244	-0.0229281	0.00650609	0.0364895	0.108015	0.415644	0.552531	499.077	1.00546	trec-ase	8	3	0.2833	5	0.44375	1:223335115:C:T	1:223161773	no	0.485628
chr1	rs1773756	ENSG00000187554	dna	0.00558086	0.00126597	0.0568744	-0.175461	-0.0864437	-0.0250366	0.00578139	0.036264	0.102957	0.194916	0.370377	2018.31	1.0003	trec-ase	8	3	0.2833	5	0.4525	1:223336436:A:G	1:223163094	no	0.485628
chr1	rs1773757	ENSG00000187554	dna	0.0121182	0.00358302	0.0710674	-0.123081	-0.0826546	-0.0236548	0.00551972	0.0364927	0.136612	0.429111	0.552192	393.406	1.00787	trec-ase	8	3	0.292247	5	0.44875	1:223337508:T:C	1:223164166	no	0.485628
chr1	rs17609948	ENSG00000187554	dna	0.0218722	0.00888009	0.108904	-0.115797	-0.0827799	-0.023713	0.0073711	0.0393468	0.321038	0.779451	0.895248	150.403	1.02335	trec-ase	8	3	0.2833	5	0.4385	1:223338503:C:T	1:223165161	no	0.485628
chr1	rs17661703	ENSG00000187554	dna	0.00551221	0.00100159	0.0493724	-0.11564	-0.0816119	-0.0250758	0.00471566	0.0355629	0.0952794	0.137445	0.253085	2429.91	1.00203	trec-ase	8	3	0.2833	5	0.46	1:223339751:C:G	1:223166409	no	0.485628
chr1	rs72743863	ENSG00000187554	dna	0.00917532	0.00187878	0.0574994	-0.121277	-0.0808967	-0.0226643	0.00627322	0.0370653	0.100688	0.305558	0.426835	936.641	1.00279	trec-ase	8	3	0.2833	5	0.43625	1:223341055:G:A	1:223167713	no	0.485628
chr1	rs72743865	ENSG00000187554	dna	0.0118737	0.0043411	0.0753466	-0.112222	-0.0805147	-0.0214792	0.0063056	0.0354889	0.104215	0.551312	0.663534	301.251	1.01029	trec-ase	8	3	0.284294	5	0.43675	1:223348968:T:C	1:223175626	no	0.485628
chr1	rs851171	ENSG00000187554	dna	-0.00162565	0.000670104	0.0478586	-0.143498	-0.0893594	-0.0319799	-0.000434727	0.0299167	0.0859779	0.120048	0.263545	5100.78	0.999429	trec-ase	10	3	0.293241	5	0.49625	1:223349020:G:A	1:223175678	no	0.485628
chr1	rs61837568	ENSG00000187554	dna	0.00828954	0.00160764	0.0607944	-0.109216	-0.0812742	-0.0256914	0.00558759	0.0360522	0.099225	0.361745	0.470961	1430.04	1.00023	trec-ase	8	3	0.293241	5	0.45875	1:223349053:T:G	1:223175711	no	0.485628
chr1	rs61837569	ENSG00000187554	dna	0.0116561	0.00338136	0.0701426	-0.101534	-0.0782892	-0.0241302	0.00619188	0.0374588	0.105633	0.463188	0.564722	430.309	1.00666	trec-ase	8	3	0.293241	5	0.4485	1:223350601:C:G	1:223177259	no	0.485628
chr1	rs4140967	ENSG00000187554	dna	0.00651987	0.000842675	0.0498736	-0.110188	-0.0796361	-0.0252339	0.00574096	0.0360322	0.0955219	0.140859	0.251046	3502.85	1.00146	trec-ase	8	3	0.284294	5	0.452	1:223351623:C:G	1:223178281	no	0.485628
chr1	rs12122451	ENSG00000187554	dna	0.00515785	0.0005449	0.0458763	-0.112494	-0.0824299	-0.0244929	0.00523904	0.0337709	0.0950811	0.12231	0.234804	7088.34	0.999734	trec-ase	8	3	0.284294	5	0.45825	1:223351786:G:A	1:223178444	no	0.485628
chr1	rs61837574	ENSG00000187554	dna	0.0124071	0.00527326	0.0717534	-0.106314	-0.0798734	-0.0249738	0.00614639	0.0380518	0.113034	0.503771	0.610085	185.151	1.02022	trec-ase	8	3	0.284294	5	0.4495	1:223357341:G:A	1:223183999	no	0.485628
chr1	rs61837575	ENSG00000187554	dna	0.0133074	0.00365143	0.0737666	-0.11607	-0.081677	-0.0235664	0.0069803	0.0384245	0.121172	0.48438	0.60045	408.125	1.00577	trec-ase	8	3	0.293241	5	0.443	1:223358468:C:T	1:223185126	no	0.485628
chr1	rs61837576	ENSG00000187554	dna	0.00696406	0.000841299	0.0485814	-0.11064	-0.0835709	-0.0246673	0.00648287	0.037741	0.0968818	0.138009	0.248649	3334.57	1.00065	trec-ase	8	3	0.2833	5	0.44025	1:223359917:T:C	1:223186575	no	0.485628
chr1	rs975089	ENSG00000187554	dna	0.0124172	0.00635046	0.078836	-0.16181	-0.0880973	-0.0237386	0.00616748	0.0362456	0.143444	0.475319	0.637129	154.113	1.02419	trec-ase	8	3	0.292247	5	0.44925	1:223360161:G:T	1:223186819	no	0.485628
chr1	rs61837577	ENSG00000187554	dna	0.0139235	0.00408704	0.0797231	-0.121592	-0.0845726	-0.0242503	0.00676147	0.0373379	0.136634	0.55146	0.673052	380.496	1.00507	trec-ase	8	3	0.282306	5	0.44425	1:223360885:G:A	1:223187543	no	0.485628
chr1	rs12568108	ENSG00000143742	dna	-0.0018785	0.000841813	0.0461673	-0.124845	-0.0885516	-0.0310439	-0.0015648	0.0277583	0.0844443	0.114279	0.239124	3007.73	0.999525	trec	3		0.126243		0.4835	1:225973777:C:T	1:225786075	no
chr1	rs61837988	ENSG00000143742	dna	0.00101286	0.00102886	0.0495112	-0.130177	-0.0868839	-0.0294684	0.000922316	0.0319994	0.0911389	0.123678	0.253855	2315.75	1.00021	trec	3		0.125249		0.49175	1:225982853:G:A	1:225795151	no
chr1	rs11588197	ENSG00000143742	dna	-0.0001262	0.000834669	0.0466206	-0.125698	-0.0896341	-0.029587	0.000701701	0.0292124	0.0869311	0.111206	0.236904	3119.8	0.999963	trec	3		0.124254		0.5055	1:225989822:G:T	1:225802120	no
chr1	rs11588167	ENSG00000143742	dna	-0.000871424	0.00132295	0.0556907	-0.209497	-0.0933926	-0.0308374	0.00013305	0.0278758	0.0935687	0.189926	0.399422	1772.07	1.00092	trec	3		0.12326		0.50125	1:225995637:G:A	1:225807935	no
chr1	rs61837993	ENSG00000143742	dna	0.000470528	0.00069648	0.045003	-0.116052	-0.0846069	-0.0293104	0.000273715	0.0297972	0.0877984	0.115828	0.23188	4175.09	0.999429	trec	3		0.119284		0.4975	1:225995698:G:A	1:225807996	no
chr1	rs11587295	ENSG00000143742	dna	-0.00128801	0.000820854	0.046316	-0.122096	-0.0912152	-0.0318963	-0.00142497	0.0282649	0.0887057	0.115167	0.237263	3183.69	1.00028	trec	3		0.12326		0.48675	1:225995960:T:C	1:225808258	no
chr1	rs61837996	ENSG00000143742	dna	0.000836563	0.00074488	0.0454329	-0.1126	-0.08545	-0.029911	0.00116253	0.0310235	0.087482	0.118602	0.231202	3720.21	1.00003	trec	3		0.12326		0.492	1:226000766:G:A	1:225813064	no
chr1	rs4653907	ENSG00000162910	dna	-0.00893539	0.0006248	0.0463639	-0.133496	-0.095401	-0.0388608	-0.0089691	0.021414	0.0775858	0.10887	0.242366	5506.54	0.999596	trec-ase	9	7	0.328032	1	0.42125	1:228326374:C:T	1:228138673	no	0.499454
chr1	rs12134624	ENSG00000162910	dna	-0.0098033	0.000705802	0.0469707	-0.134929	-0.0978854	-0.0397897	-0.00896309	0.0221831	0.074282	0.101752	0.236681	4428.82	0.99973	trec-ase	8	6	0.332008	1	0.425	1:228350774:C:T	1:228163073	no	0.499454
chr1	rs6682260	ENSG00000162910	dna	-0.00912697	0.000590371	0.0441659	-0.132126	-0.095534	-0.0386853	-0.00830571	0.0208372	0.0738763	0.100364	0.23249	5596.59	0.999945	trec-ase	8	6	0.333002	1	0.424	1:228351087:A:C	1:228163386	no	0.499454
chr1	rs12130630	ENSG00000162910	dna	-0.0114341	0.00229548	0.0580733	-0.341371	-0.103985	-0.0378334	-0.00850436	0.0214624	0.0765653	0.108859	0.450229	640.041	1.00343	trec-ase	8	6	0.331014	1	0.4265	1:228358933:G:A	1:228171232	no	0.499454
chr1	rs2298014	ENSG00000162910	rna	0.00632748	0.00149635	0.0555661	-0.128949	-0.082846	-0.0240287	0.00581734	0.0351269	0.0965177	0.145424	0.274373	1378.96	1.00324	trec-ase	5	4	0.329026	1	0.44675	1:228362682:G:A	1:228174981	no	0.499454
chr1	rs72757812	ENSG00000162910	dna	-0.00810853	0.000672397	0.0465542	-0.129446	-0.0953597	-0.0378162	-0.00796135	0.0224786	0.0810321	0.10964	0.239086	4793.66	0.999629	trec-ase	8	6	0.329026	1	0.432	1:228370752:C:T	1:228183051	no	0.499454
chr1	rs4653919	ENSG00000162910	dna	-0.0158153	0.00646732	0.0760984	-0.513803	-0.127669	-0.0395754	-0.00844222	0.0219456	0.0797238	0.110765	0.624568	138.453	1.0153	trec-ase	8	6	0.332008	1	0.41825	1:228373962:G:A	1:228186261	no	0.499454
chr1	rs4653920	ENSG00000162910	dna	-0.00913758	0.000966448	0.0485529	-0.208054	-0.09989	-0.036609	-0.00745934	0.0211579	0.0770362	0.102528	0.310582	2523.91	1.00049	trec-ase	8	6	0.332008	1	0.4325	1:228375407:C:A	1:228187706	no	0.499454
chr1	rs7539762	ENSG00000162910	dna	-0.0159875	0.00547296	0.0752688	-0.531854	-0.120487	-0.0397751	-0.00935272	0.020613	0.0800813	0.108413	0.640267	189.141	1.01583	trec-ase	8	6	0.331014	1	0.42375	1:228376627:T:C	1:228188926	no	0.499454
chr1	rs1557026	ENSG00000162910	dna	-0.00704012	0.000615541	0.0465716	-0.136536	-0.0926923	-0.0350342	-0.00604137	0.0223999	0.0773765	0.105556	0.242092	5724.37	0.999806	trec-ase	8	6	0.331014	1	0.4425	1:228383367:G:A	1:228195666	no	0.499454
chr1	rs72757824	ENSG00000162910	dna	-0.00616396	0.000473306	0.04441	-0.127349	-0.0950881	-0.0356187	-0.00616773	0.0232617	0.0797028	0.112412	0.239762	8803.97	0.999831	trec-ase	8	6	0.329026	1	0.44375	1:228384537:T:C	1:228196836	no	0.499454
chr1	rs6657968	ENSG00000162910	dna	-0.00666352	0.000745318	0.0466617	-0.126723	-0.0958312	-0.035929	-0.00507682	0.023381	0.0801919	0.103318	0.230042	3919.55	1.00146	trec-ase	8	6	0.331014	1	0.454	1:228384956:G:A	1:228197255	no	0.499454
chr1	rs10916277	ENSG00000162910	dna	-0.00888581	0.00194126	0.0560652	-0.273722	-0.0983432	-0.0376461	-0.00551593	0.0241708	0.0807506	0.102068	0.37579	834.1	1.00314	trec-ase	8	6	0.338966	1	0.452	1:228386374:C:T	1:228198673	no	0.499454
chr1	rs2313600	ENSG00000162910	dna	-0.00879918	0.000798368	0.0466395	-0.151275	-0.0924912	-0.0381638	-0.00769302	0.0214926	0.0742141	0.101335	0.252609	3412.73	1.00074	trec-ase	8	6	0.333002	1	0.4295	1:228388400:A:T	1:228200699	no	0.499454
chr1	rs12097591	ENSG00000162910	dna	-0.00936806	0.00187224	0.0528028	-0.158815	-0.0994406	-0.0363495	-0.00862397	0.0216483	0.0775601	0.112805	0.27162	795.405	1.00553	trec-ase	8	6	0.33002	1	0.42	1:228389804:G:A	1:228202103	no	0.499454
chr1	rs72757827	ENSG00000162910	dna	-0.00996838	0.00125314	0.0522873	-0.248183	-0.103497	-0.0378633	-0.00817975	0.021112	0.0801787	0.109652	0.357834	1740.98	1.00014	trec-ase	8	6	0.33002	1	0.4255	1:228390991:A:G	1:228203290	no	0.499454
chr1	rs72757829	ENSG00000162910	dna	-0.00737323	0.00211637	0.0564247	-0.183615	-0.100066	-0.0375338	-0.00659793	0.0240339	0.0825742	0.117408	0.301024	710.816	1.00441	trec-ase	7	6	0.327038	1	0.44425	1:228397810:C:A	1:228210109	no	0.499454
chr1	rs9435831	ENSG00000168118	dna	-0.034152	0.00236772	0.0577305	-0.356844	-0.148279	-0.0581407	-0.0299362	-0.000679175	0.0539465	0.0824142	0.439258	594.495	1.00439	trec-ase	9	9	0.451292	2	0.2455	1:229413435:C:G	1:229277688	no	0.343643
chr1	rs10916459	ENSG00000168118	dna	-0.0379891	0.00224742	0.0625465	-0.336532	-0.214417	-0.0627886	-0.0316872	-0.0017959	0.0587921	0.0837184	0.42025	774.53	1.00255	trec-ase	9	9	0.450298	2	0.23875	1:229415062:A:G	1:229279315	no	0.343643
chr1	rs10737440	ENSG00000168118	dna	-0.0313434	0.00135701	0.0529326	-0.281406	-0.13255	-0.0578451	-0.0277507	0.000446785	0.0537699	0.0816242	0.363031	1521.53	1.00026	trec-ase	9	9	0.451292	2	0.25175	1:229415637:G:A	1:229279890	no	0.343643
chr1	rs10799523	ENSG00000168118	dna	-0.0638423	0.00209712	0.0677576	-0.367428	-0.263399	-0.0852511	-0.0526795	-0.0239777	0.0298719	0.0485156	0.415944	1043.92	1.00185	trec-ase	13	13	0.451292	2	0.10925	1:229416068:A:G	1:229280321	no	0.343643
chr1	rs12402770	ENSG00000168118	dna	-0.0319285	0.00131961	0.0519082	-0.262619	-0.137269	-0.0578826	-0.028584	-0.000697308	0.0557759	0.0804647	0.343084	1547.33	1.00206	trec-ase	9	9	0.451292	2	0.245	1:229417742:A:G	1:229281995	no	0.343643
chr1	rs9435833	ENSG00000168118	dna	-0.0337128	0.00232537	0.0572291	-0.334047	-0.149253	-0.0594421	-0.0285762	0.000644073	0.0522472	0.0773809	0.411428	605.687	1.0042	trec-ase	9	9	0.450298	2	0.25525	1:229419779:C:T	1:229284032	no	0.343643
chr1	rs61825326	ENSG00000168118	dna	-0.0236182	0.00102721	0.0475552	-0.206567	-0.115419	-0.050756	-0.0220666	0.00674366	0.0605486	0.0852448	0.291812	2143.27	0.999814	trec-ase	9	9	0.450298	2	0.30275	1:229420623:T:C	1:229284876	no	0.343643
chr1	rs6693714	ENSG00000168118	dna	-0.0223075	0.000619168	0.0441074	-0.165404	-0.107503	-0.0500475	-0.0225423	0.00693974	0.0604063	0.083819	0.249223	5074.64	1.0012	trec-ase	9	9	0.450298	2	0.30375	1:229426360:G:A	1:229290613	no	0.343643
chr1	rs9435802	ENSG00000168118	dna	-0.0241395	0.00108304	0.0481651	-0.225179	-0.113071	-0.0525656	-0.023492	0.00718554	0.0598339	0.0835028	0.308682	1977.77	1.00119	trec-ase	9	9	0.451292	2	0.303	1:229430310:C:T	1:229294563	no	0.343643
chr1	rs9435803	ENSG00000168118	dna	-0.0235624	0.00131331	0.0500673	-0.245232	-0.117804	-0.0501476	-0.0213941	0.00618877	0.0628933	0.0875711	0.332803	1453.36	1.00114	trec-ase	9	9	0.451292	2	0.309	1:229432577:G:A	1:229296830	no	0.343643
chr1	rs12048819	ENSG00000168118	dna	-0.0233715	0.000867875	0.0484367	-0.208819	-0.11402	-0.0508347	-0.021212	0.00726109	0.0601065	0.0878654	0.296685	3114.83	1.00092	trec-ase	9	9	0.452286	2	0.31225	1:229435892:C:T	1:229300145	no	0.343643
chr1	rs15452	ENSG00000168118	rna	-0.0385431	0.000870854	0.0462517	-0.232975	-0.131022	-0.0653425	-0.0381324	-0.00797958	0.043778	0.0669728	0.299948	2820.74	1.00004	trec-ase	13	13	0.451292	2	0.193	1:229439639:T:A	1:229303892	no	0.343643
chr1	rs2069372	ENSG00000168118	rna	-0.014789	0.000598249	0.0457869	-0.151558	-0.105647	-0.0437728	-0.0136162	0.0153734	0.0691472	0.0943063	0.245865	5857.58	0.999289	trec-ase	6	6	0.452286	2	0.37625	1:229440190:C:T	1:229304443	no	0.343643
chr1	rs10799524	ENSG00000168118	dna	-0.0217424	0.000922559	0.0479104	-0.23306	-0.109004	-0.0493827	-0.0204271	0.00861142	0.0628152	0.0906132	0.323673	2696.94	1.00046	trec-ase	9	9	0.451292	2	0.30975	1:229445914:G:A	1:229310167	no	0.343643
chr1	rs9435837	ENSG00000168118	dna	-0.021259	0.00065657	0.0448111	-0.15783	-0.108484	-0.0481903	-0.0203554	0.00766316	0.0644848	0.0902666	0.248096	4658.09	1.00047	trec-ase	9	9	0.450298	2	0.3095	1:229446841:C:T	1:229311094	no	0.343643
chr1	rs9435804	ENSG00000168118	dna	-0.0220356	0.00135656	0.0512795	-0.259755	-0.114291	-0.0496792	-0.0204228	0.00981826	0.0643684	0.091798	0.351553	1428.93	0.999889	trec-ase	9	9	0.450298	2	0.3315	1:229448395:G:A	1:229312648	no	0.343643
chr1	rs9435838	ENSG00000168118	dna	-0.0205787	0.000998064	0.0467699	-0.144779	-0.106145	-0.0481778	-0.0199431	0.00932093	0.061094	0.0842782	0.229058	2195.92	1.00046	trec-ase	9	9	0.450298	2	0.32625	1:229449441:A:T	1:229313694	no	0.343643
chr1	rs9435805	ENSG00000168118	dna	-0.0205173	0.000726748	0.0453617	-0.174357	-0.106294	-0.0481478	-0.0197749	0.0092008	0.0630768	0.0879415	0.262299	3895.92	1.00028	trec-ase	9	9	0.450298	2	0.32175	1:229451462:C:A	1:229315715	no	0.343643
chr1	rs9435839	ENSG00000168118	dna	-0.0233474	0.00127125	0.051672	-0.271889	-0.116137	-0.0496533	-0.0208891	0.00715827	0.0644659	0.0901749	0.362064	1652.14	1.00025	trec-ase	9	9	0.450298	2	0.3075	1:229455286:C:T	1:229319539	no	0.343643
chr1	rs9435806	ENSG00000168118	dna	-0.0223994	0.00153476	0.0508546	-0.272452	-0.112446	-0.049548	-0.0205873	0.00886743	0.0634924	0.0937082	0.36616	1097.94	1.00125	trec-ase	9	9	0.451292	2	0.31925	1:229455876:C:T	1:229320129	no	0.343643
chr1	rs2282081	ENSG00000168118	rna	-0.0395665	0.00106944	0.0481821	-0.247254	-0.137273	-0.0666501	-0.0371738	-0.00818412	0.043513	0.0665513	0.313805	2029.83	0.999453	trec-ase	13	13	0.451292	2	0.1895	1:229460246:A:T	1:229324499	no	0.343643
chr1	rs2282083	ENSG00000168118	rna	-0.0386059	0.000729486	0.0436529	-0.199344	-0.124654	-0.0648074	-0.037553	-0.0100023	0.0451867	0.0653604	0.264705	3580.9	1.00019	trec-ase	13	13	0.449304	2	0.17525	1:229461024:C:T	1:229325277	no	0.343643
chr1	rs238083	ENSG00000168118	dna	-0.0144376	0.000772162	0.0471653	-0.174556	-0.1055	-0.0435366	-0.0123888	0.0163928	0.0739242	0.100176	0.274733	3731.02	0.999366	trec-ase	8	8	0.451292	2	0.387	1:229467399:T:C	1:229331652	no	0.343643
chr1	rs238084	ENSG00000168118	dna	-0.0160538	0.00168683	0.0536997	-0.258532	-0.105151	-0.0439029	-0.0134373	0.0159283	0.0705287	0.097428	0.35596	1013.45	1.00305	trec-ase	8	8	0.450298	2	0.38425	1:229467624:G:A	1:229331877	no	0.343643
chr1	rs238085	ENSG00000168118	dna	-0.0156726	0.00106876	0.0485119	-0.227534	-0.108296	-0.0427839	-0.0138208	0.0138128	0.0718877	0.10256	0.330094	2060.32	1.00008	trec-ase	8	8	0.451292	2	0.36825	1:229468096:T:C	1:229332349	no	0.343643
chr1	rs238086	ENSG00000168118	dna	-0.0153392	0.00178846	0.0506677	-0.260723	-0.107937	-0.0422304	-0.0128304	0.0144226	0.0698366	0.100497	0.36122	802.611	1.0065	trec-ase	8	8	0.451292	2	0.37075	1:229468234:T:C	1:229332487	no	0.343643
chr1	rs151471	ENSG00000168118	dna	-0.0143192	0.000986891	0.0468041	-0.184805	-0.0994691	-0.0419262	-0.0132006	0.0163554	0.0679771	0.0868468	0.271652	2249.21	1.00093	trec-ase	8	8	0.449304	2	0.38325	1:229468605:G:C	1:229332858	no	0.343643
chr1	rs853464	ENSG00000135775	dna	0.00815337	0.000933529	0.0479272	-0.118715	-0.0802764	-0.0218902	0.00844547	0.0357768	0.0967435	0.140676	0.259391	2635.78	1.00065	trec	12		0.131213		0.4215	1:230749646:G:A	1:230613900	no
chr1	rs853465	ENSG00000135775	dna	0.00845502	0.00101754	0.0477463	-0.104495	-0.077311	-0.0213418	0.00649325	0.0366035	0.0934804	0.14848	0.252974	2201.79	1.00265	trec	10		0.132207		0.438	1:230749946:A:T	1:230614200	no
chr1	rs4649393	ENSG00000116991	dna	-0.0305279	0.00496835	0.0943636	-0.631271	-0.314127	-0.0495561	-0.0173965	0.0126216	0.0689031	0.0947577	0.726028	360.732	1.00695	trec-ase	5	3	0.776342	9	0.35125	1:232746866:C:T	1:232611120	no	0.160752
chr1	rs10910467	ENSG00000168264	dna	-0.0206786	0.00254786	0.060718	-0.359949	-0.122767	-0.0466881	-0.0167854	0.0142287	0.0685785	0.0977487	0.457698	567.913	1.00518	trec-ase	11	10	0.728628	5	0.3595	1:234720406:T:C	1:234584660	no	0.232394
chr1	rs10925099	ENSG00000173726	dna	0.00219102	0.00180722	0.0583719	-0.127309	-0.0898601	-0.0295127	0.000839854	0.0310231	0.0940716	0.317947	0.445256	1043.24	1.00246	trec-ase	6	3	0.360835	1	0.492	1:235366902:C:A	1:235203587	no	0.468713
chr1	rs2093406	ENSG00000173726	dna	-0.00216337	0.0019052	0.0518676	-0.132265	-0.0855348	-0.0303523	-0.00105937	0.0299022	0.0830083	0.109657	0.241922	741.155	1.0031	trec-ase	6	3	0.364811	1	0.4905	1:235371545:A:G	1:235208230	no	0.468713
chr1	rs12729988	ENSG00000173726	dna	-0.00175013	0.00133436	0.049992	-0.20901	-0.0918981	-0.0310458	-0.00135357	0.0291764	0.0887201	0.12148	0.33049	1403.65	1.00203	trec-ase	6	3	0.364811	1	0.48675	1:235372580:G:A	1:235209265	no	0.468713
chr1	rs3765795	ENSG00000173726	dna	0.000440114	0.000502634	0.0446384	-0.108225	-0.0831062	-0.0301026	-0.000185245	0.0314839	0.0875057	0.113839	0.222064	7887.03	0.999879	trec-ase	6	3	0.360835	1	0.501	1:235375819:G:A	1:235212504	no	0.468713
chr1	rs10925127	ENSG00000173726	dna	1.69779e-05	0.000528081	0.0453581	-0.124191	-0.0880793	-0.0294192	0.000364032	0.0292003	0.0889265	0.123295	0.247485	7377.49	0.99959	trec-ase	6	3	0.364811	1	0.49725	1:235378659:C:T	1:235215344	no	0.468713
chr1	rs10925128	ENSG00000173726	dna	-0.000617138	0.000497223	0.045455	-0.117813	-0.0892542	-0.0311414	-0.00136999	0.0299078	0.088094	0.117925	0.235738	8357.19	0.999249	trec-ase	6	3	0.360835	1	0.48975	1:235378767:T:G	1:235215452	no	0.468713
chr1	rs12022924	ENSG00000173726	dna	4.70629e-05	0.000625096	0.0455272	-0.119378	-0.0855471	-0.0289214	0.000155449	0.027896	0.0872389	0.119234	0.238612	5304.55	0.99906	trec-ase	6	3	0.360835	1	0.49825	1:235380147:G:T	1:235216832	no	0.468713
chr1	rs12029822	ENSG00000173726	dna	-0.00124892	0.000793602	0.0478442	-0.12062	-0.0862672	-0.0315448	-0.00109761	0.0294877	0.0868056	0.115304	0.235924	3634.57	0.999779	trec-ase	6	3	0.360835	1	0.48975	1:235381342:T:G	1:235218027	no	0.468713
chr1	rs4659653	ENSG00000173726	dna	0.00132505	0.000913333	0.0480276	-0.125878	-0.084461	-0.027461	0.00128167	0.0304848	0.0895859	0.122593	0.248471	2765.18	0.999918	trec-ase	5	3	0.364811	1	0.489	1:235382775:T:C	1:235219460	no	0.468713
chr1	rs3795250	ENSG00000173726	dna	0.00261197	0.000640071	0.0464425	-0.126727	-0.085971	-0.0278756	0.00283387	0.0322006	0.091234	0.139436	0.266162	5264.71	0.999402	trec-ase	5	3	0.364811	1	0.47125	1:235383351:T:C	1:235220036	no	0.468713
chr1	rs4659656	ENSG00000173726	dna	0.00299951	0.000781886	0.0454552	-0.104216	-0.080518	-0.0270133	0.00204987	0.0318814	0.0875216	0.12415	0.228366	3379.71	0.999919	trec-ase	5	3	0.364811	1	0.48525	1:235384114:T:C	1:235220799	no	0.468713
chr1	rs12117563	ENSG00000152904	dna	0.0101089	0.000850229	0.0471694	-0.10139	-0.0730976	-0.0201301	0.00823577	0.0393664	0.0982106	0.183086	0.284476	3077.86	0.999358	trec	5		0.144135		0.42525	1:235384838:G:A	1:235221523	no
chr1	rs9787250	ENSG00000173726	dna	0.0054676	0.00192648	0.0603172	-0.133275	-0.0915406	-0.0268999	0.00257942	0.033759	0.108178	0.314975	0.44825	980.288	1.00223	trec-ase	5	3	0.360835	1	0.47375	1:235387854:T:A	1:235224539	no	0.468713
chr1	rs12743844	ENSG00000173726	dna	0.00224684	0.000527068	0.0457943	-0.121402	-0.0829367	-0.0276887	0.0024968	0.0321166	0.0883096	0.128354	0.249756	7548.99	0.999807	trec-ase	5	3	0.364811	1	0.48025	1:235389233:T:C	1:235225918	no	0.468713
chr1	rs12032572	ENSG00000173726	dna	0.0029281	0.000842062	0.0501585	-0.125724	-0.0877834	-0.0288683	0.00284389	0.0323501	0.0926708	0.161454	0.287178	3548.14	0.999629	trec-ase	5	3	0.364811	1	0.47175	1:235389354:T:C	1:235226039	no	0.468713
chr1	rs10495361	ENSG00000173726	dna	0.00299293	0.000553187	0.0462734	-0.113357	-0.0848318	-0.0279087	0.00240614	0.0328231	0.0926899	0.127397	0.240755	6997.11	1.00019	trec-ase	5	3	0.364811	1	0.4735	1:235389548:C:T	1:235226233	no	0.468713
chr1	rs10925162	ENSG00000173726	dna	0.00439858	0.00188146	0.0560341	-0.13492	-0.0856411	-0.0253498	0.00314421	0.0320648	0.0965896	0.263172	0.398091	886.982	1.00016	trec-ase	5	3	0.364811	1	0.473	1:235391264:C:T	1:235227949	no	0.468713
chr1	rs12403014	ENSG00000173726	dna	0.00267538	0.000763534	0.0484532	-0.119665	-0.0842061	-0.0268877	0.00156515	0.0319357	0.0893636	0.124148	0.243813	4027.06	0.999494	trec-ase	5	3	0.360835	1	0.482	1:235393963:G:A	1:235230648	no	0.468713
chr1	rs12753166	ENSG00000173726	dna	0.00231566	0.000862337	0.0479723	-0.119948	-0.0849391	-0.0277415	0.00231961	0.0309947	0.0905532	0.130081	0.250028	3094.76	1.00029	trec-ase	5	3	0.360835	1	0.47625	1:235394278:G:T	1:235230963	no	0.468713
chr1	rs11581323	ENSG00000173726	dna	0.00214985	0.000568097	0.0451227	-0.122506	-0.0832022	-0.0271199	0.00138595	0.0324483	0.0867223	0.120184	0.24269	6308.78	1.00022	trec-ase	5	3	0.364811	1	0.4855	1:235395923:C:T	1:235232608	no	0.468713
chr1	rs12725756	ENSG00000173726	dna	0.00328545	0.00106566	0.0498698	-0.122259	-0.0873603	-0.0286605	0.00232501	0.0337586	0.0948664	0.133681	0.255939	2189.96	1.00104	trec-ase	5	3	0.364811	1	0.48	1:235396345:G:A	1:235233030	no	0.468713
chr1	rs12036412	ENSG00000173726	dna	0.00229812	0.000902173	0.0500305	-0.111289	-0.0836422	-0.0276699	0.00189245	0.0317737	0.0877853	0.133655	0.244944	3075.31	0.999429	trec-ase	5	3	0.360835	1	0.482	1:235398812:T:C	1:235235497	no	0.468713
chr1	rs12745603	ENSG00000173726	dna	0.0039754	0.00134712	0.0497028	-0.113252	-0.0834128	-0.0279033	0.0028852	0.0334628	0.0969853	0.161554	0.274806	1361.29	1.00212	trec-ase	5	3	0.360835	1	0.4765	1:235405211:G:A	1:235241896	no	0.468713
chr1	rs12760850	ENSG00000173726	dna	0.0028835	0.00077523	0.0483863	-0.118022	-0.0871831	-0.0288537	0.00243895	0.034154	0.0947826	0.135983	0.254006	3895.68	1.00036	trec-ase	5	3	0.364811	1	0.47725	1:235405245:C:G	1:235241930	no	0.468713
chr1	rs2185018	ENSG00000173726	dna	0.00212532	0.000561047	0.0463432	-0.117585	-0.0840502	-0.0277277	0.00143694	0.0322267	0.0874434	0.126876	0.244461	6822.97	1.00019	trec-ase	5	3	0.364811	1	0.4895	1:235408410:T:C	1:235245095	no	0.468713
chr1	rs2297803	ENSG00000173726	dna	0.00263029	0.000570822	0.0455133	-0.12692	-0.0852189	-0.0264198	0.00290355	0.0309351	0.0918611	0.130187	0.257108	6357.36	0.999772	trec-ase	5	3	0.364811	1	0.469	1:235410024:G:A	1:235246709	no	0.468713
chr1	rs6673756	ENSG00000173726	dna	0.00266917	0.000560185	0.0466162	-0.121556	-0.0879166	-0.028081	0.00273362	0.0321215	0.0926173	0.127247	0.248804	6924.85	0.999406	trec-ase	5	3	0.360835	1	0.473	1:235412134:G:A	1:235248819	no	0.468713
chr1	rs12727616	ENSG00000173726	dna	0.00490352	0.000502439	0.0445552	-0.107317	-0.0828129	-0.0242371	0.00497837	0.0343769	0.0901597	0.124326	0.231643	7863.75	0.999436	trec-ase	5	3	0.363817	1	0.44925	1:235421630:G:C	1:235258315	no	0.468713
chr1	rs11590729	ENSG00000173726	dna	0.00339189	0.000874112	0.0475783	-0.123033	-0.0809496	-0.0238036	0.00290563	0.0324704	0.0883599	0.125687	0.24872	2962.68	0.999863	trec-ase	5	3	0.359841	1	0.47025	1:235422177:T:G	1:235258862	no	0.468713
chr1	rs12409696	ENSG00000173726	dna	0.00520656	0.000477935	0.0447715	-0.108514	-0.0800696	-0.0239782	0.00451642	0.0346257	0.0902059	0.132848	0.241363	8775.38	0.999584	trec-ase	5	3	0.359841	1	0.45725	1:235423607:T:C	1:235260292	no	0.468713
chr1	rs12748629	ENSG00000173726	dna	0.00388642	0.000513502	0.0437857	-0.107793	-0.0809516	-0.0252897	0.00365907	0.0344443	0.0881313	0.110026	0.217818	7270.77	0.999525	trec-ase	5	3	0.359841	1	0.4685	1:235425959:T:C	1:235262644	no	0.468713
chr1	rs4659722	ENSG00000173726	dna	0.00549897	0.00115323	0.0475602	-0.108089	-0.0791363	-0.0254213	0.00452712	0.0340432	0.0912688	0.137572	0.245661	1700.79	1.00209	trec-ase	5	3	0.363817	1	0.4585	1:235428204:T:C	1:235264889	no	0.468713
chr1	rs12047352	ENSG00000152904	dna	0.00900553	0.00220887	0.0736241	-0.142183	-0.0846451	-0.0239219	0.00529883	0.0359824	0.10333	0.512826	0.655009	1110.96	1.00067	trec	3		0.141153		0.45575	1:235431112:G:A	1:235267797	no
chr1	rs1933247	ENSG00000173726	dna	0.00387778	0.000580306	0.0467264	-0.118902	-0.0831611	-0.0255416	0.00454594	0.0328928	0.0919177	0.120335	0.239238	6483.52	0.99943	trec-ase	5	3	0.359841	1	0.45875	1:235432767:A:G	1:235269452	no	0.468713
chr1	rs11799507	ENSG00000173726	dna	0.00396643	0.000507275	0.0436405	-0.109087	-0.0810313	-0.02543	0.00404754	0.0332944	0.0912019	0.115763	0.22485	7401.01	0.999387	trec-ase	5	3	0.364811	1	0.459	1:235434099:T:G	1:235270784	no	0.468713
chr1	rs10925287	ENSG00000173726	dna	0.00442345	0.000547046	0.0456854	-0.111578	-0.0832518	-0.026063	0.00502938	0.0339088	0.0917528	0.129574	0.241152	6974.41	0.999164	trec-ase	5	3	0.363817	1	0.4565	1:235434470:C:T	1:235271155	no	0.468713
chr1	rs12021964	ENSG00000173726	dna	0.00568478	0.000727138	0.0477915	-0.114974	-0.0831749	-0.0243822	0.00578641	0.035271	0.0927462	0.126236	0.24121	4319.84	0.999905	trec-ase	5	3	0.359841	1	0.4495	1:235434543:A:G	1:235271228	no	0.468713
chr1	rs12048686	ENSG00000173726	dna	0.00507879	0.000891197	0.0447532	-0.103436	-0.0760271	-0.0246647	0.00466439	0.0334185	0.0886063	0.134866	0.238301	2521.75	1.0012	trec-ase	5	3	0.359841	1	0.46	1:235434610:C:T	1:235271295	no	0.468713
chr1	rs10802583	ENSG00000173726	dna	0.00456423	0.000481154	0.043925	-0.112842	-0.0827808	-0.0237819	0.00434258	0.0330426	0.0880856	0.11966	0.232502	8334.04	0.999164	trec-ase	5	3	0.363817	1	0.46125	1:235438687:G:A	1:235275372	no	0.468713
chr1	rs1933248	ENSG00000173726	dna	0.00399989	0.000561511	0.046113	-0.116053	-0.0840639	-0.0258584	0.00370928	0.0328386	0.0931421	0.133154	0.249206	6744.19	0.999152	trec-ase	5	3	0.363817	1	0.47	1:235439323:A:G	1:235276008	no	0.468713
chr1	rs12027933	ENSG00000173726	dna	0.00414961	0.000510607	0.0451917	-0.113801	-0.0806662	-0.0255682	0.00408921	0.0332973	0.0915905	0.12716	0.240961	7833.31	0.999672	trec-ase	5	3	0.359841	1	0.46125	1:235440411:A:T	1:235277096	no	0.468713
chr1	rs12402448	ENSG00000173726	dna	0.00469442	0.000877154	0.0479174	-0.107774	-0.083229	-0.026003	0.00306562	0.0347417	0.0939905	0.14448	0.252254	2984.24	1.00021	trec-ase	5	3	0.359841	1	0.47425	1:235448095:A:T	1:235284780	no	0.468713
chr1	rs12751195	ENSG00000173726	dna	0.00421873	0.00105078	0.0490233	-0.118457	-0.0849592	-0.026212	0.00496811	0.0357957	0.0921764	0.124902	0.243359	2176.62	1.00037	trec-ase	5	3	0.363817	1	0.457	1:235449195:T:C	1:235285880	no	0.468713
chr1	rs12733319	ENSG00000173726	dna	0.00406334	0.000440829	0.0439388	-0.103494	-0.0796283	-0.0254396	0.00475569	0.0328238	0.0894105	0.118692	0.222186	9934.73	0.999212	trec-ase	5	3	0.359841	1	0.45875	1:235450506:G:A	1:235287191	no	0.468713
chr1	rs12024609	ENSG00000173726	dna	0.00442268	0.000757607	0.0449252	-0.105736	-0.0827389	-0.0250356	0.00434627	0.0329312	0.0899092	0.120529	0.226266	3516.34	1.00016	trec-ase	5	3	0.359841	1	0.45925	1:235452167:G:A	1:235288852	no	0.468713
chr1	rs1317238	ENSG00000173726	dna	0.00518072	0.000474195	0.0436287	-0.103762	-0.0799388	-0.0233888	0.00552902	0.0334136	0.0911852	0.115559	0.219321	8465.07	0.999682	trec-ase	5	3	0.363817	1	0.44825	1:235457580:G:A	1:235294265	no	0.468713
chr1	rs11802296	ENSG00000173726	dna	0.00472858	0.000486895	0.0436496	-0.107189	-0.0796387	-0.0234336	0.0047055	0.0330394	0.0898139	0.1178	0.224989	8036.93	0.999576	trec-ase	5	3	0.363817	1	0.458	1:235458028:C:G	1:235294713	no	0.468713
chr1	rs11801073	ENSG00000173726	dna	0.00483378	0.000549752	0.0444236	-0.110609	-0.0808178	-0.0238028	0.00487597	0.0335383	0.0899916	0.116958	0.227568	6529.71	0.999186	trec-ase	5	3	0.364811	1	0.4545	1:235458109:G:A	1:235294794	no	0.468713
chr1	rs11805093	ENSG00000173726	dna	0.00454264	0.00066313	0.0453008	-0.108879	-0.0792912	-0.0258964	0.00326149	0.0346087	0.089683	0.124575	0.233453	4666.76	1.0006	trec-ase	5	3	0.359841	1	0.47	1:235461668:T:C	1:235298353	no	0.468713
chr1	rs12736498	ENSG00000173726	dna	0.005243	0.00095285	0.0477795	-0.114613	-0.0815839	-0.0248266	0.00380727	0.0343575	0.0923018	0.158299	0.272912	2514.41	1.00095	trec-ase	5	3	0.363817	1	0.465	1:235464620:A:C	1:235301305	no	0.468713
chr1	rs12755851	ENSG00000173726	dna	0.00455734	0.000719324	0.046496	-0.111022	-0.0829575	-0.0247067	0.004825	0.0330859	0.0935195	0.126411	0.237433	4178.13	0.999475	trec-ase	5	3	0.363817	1	0.4585	1:235477806:G:C	1:235314491	no	0.468713
chr1	rs12040676	ENSG00000173726	dna	0.0049192	0.000628044	0.0445109	-0.108093	-0.0812852	-0.0245885	0.00462521	0.0335229	0.0891151	0.119116	0.227209	5022.88	0.999706	trec-ase	5	3	0.363817	1	0.45225	1:235478808:T:A	1:235315493	no	0.468713
chr1	rs4659492	ENSG00000173726	dna	0.00548196	0.00100679	0.0477532	-0.111155	-0.0813995	-0.025454	0.00471739	0.0366094	0.0912222	0.138049	0.249204	2249.72	1.0014	trec-ase	5	3	0.363817	1	0.46225	1:235482207:T:G	1:235318892	no	0.468713
chr1	rs4659493	ENSG00000173726	dna	0.00583866	0.000522038	0.0445447	-0.102052	-0.0783464	-0.0236899	0.00527531	0.0344348	0.0884935	0.115016	0.217068	7280.95	0.999849	trec-ase	5	3	0.363817	1	0.449	1:235482272:T:C	1:235318957	no	0.468713
chr1	rs3806394	ENSG00000173726	dna	0.00533604	0.000683199	0.0465515	-0.114248	-0.0820741	-0.0252718	0.00543391	0.0354357	0.0915757	0.13183	0.246078	4642.72	1.00045	trec-ase	5	3	0.362823	1	0.45725	1:235489850:C:T	1:235326535	no	0.468713
chr1	rs10802624	ENSG00000173726	dna	0.00796068	0.000481129	0.0435428	-0.101843	-0.0773403	-0.020713	0.00738229	0.0363639	0.0940316	0.123176	0.225019	8190.47	0.999413	trec-ase	6	4	0.349901	1	0.424	1:235494971:A:G	1:235331656	no	0.468713
chr1	rs12757645	ENSG00000173726	dna	0.00840598	0.000499148	0.0433368	-0.0957875	-0.0746913	-0.0200842	0.00776285	0.036419	0.0944754	0.127604	0.223392	7538	0.999593	trec-ase	6	4	0.354871	1	0.425	1:235497804:T:C	1:235334489	no	0.468713
chr1	rs12730441	ENSG00000173726	dna	0.00836972	0.000871663	0.0462885	-0.103845	-0.0755166	-0.0212665	0.00722335	0.0360517	0.0934145	0.162569	0.266414	2820	1.00086	trec-ase	6	4	0.354871	1	0.43575	1:235498059:G:T	1:235334744	no	0.468713
chr1	rs2803847	ENSG00000173726	dna	0.00731414	0.000928006	0.0474582	-0.108461	-0.0769801	-0.0222223	0.00720951	0.0368832	0.0915648	0.129126	0.237587	2615.29	0.999805	trec-ase	6	4	0.353877	1	0.4355	1:235503611:C:G	1:235340296	no	0.468713
chr1	rs2803841	ENSG00000173726	dna	0.00926903	0.00167106	0.0503153	-0.110394	-0.0820364	-0.0225784	0.00827155	0.0385586	0.100708	0.224853	0.335246	906.598	1.00318	trec-ase	6	4	0.359841	1	0.43	1:235506853:G:A	1:235343538	no	0.468713
chr1	rs2993738	ENSG00000173726	dna	0.00885763	0.000851533	0.0461158	-0.103536	-0.0791783	-0.020956	0.00804941	0.0370043	0.0987611	0.136912	0.240448	2932.9	1.00062	trec-ase	6	4	0.354871	1	0.43	1:235509710:A:G	1:235346395	no	0.468713
chr1	rs3943093	ENSG00000054282	dna	0.0176214	0.00206819	0.0601982	-0.0987239	-0.0718272	-0.0160132	0.0148863	0.0433601	0.113837	0.354553	0.453277	847.201	1.00486	trec-ase	7	6	0.34493	3	0.3745	1:243458502:C:T	1:243295200	no	0.412979
chr1	rs12084733	ENSG00000054282	dna	0.0179066	0.00299056	0.0593709	-0.103488	-0.0707428	-0.0168182	0.0151413	0.0439104	0.116748	0.352482	0.455969	394.133	1.00711	trec-ase	7	6	0.32505	3	0.37725	1:243467236:G:A	1:243303934	no	0.412979
chr1	rs12085949	ENSG00000054282	dna	0.0166644	0.00173345	0.0546637	-0.0957235	-0.0683251	-0.015608	0.0140258	0.043404	0.110978	0.297017	0.392741	994.428	1.0019	trec-ase	7	6	0.32505	3	0.38	1:243467689:G:T	1:243304387	no	0.412979
chr1	rs10926987	ENSG00000054282	dna	0.0210155	0.00422646	0.0703772	-0.0978823	-0.0749629	-0.0150394	0.0151156	0.0446363	0.140992	0.460044	0.557926	277.276	1.01668	trec-ase	7	6	0.32505	3	0.3615	1:243471949:C:A	1:243308647	no	0.412979
chr1	rs12061451	ENSG00000054282	dna	0.0184918	0.00287972	0.059319	-0.0968372	-0.0691324	-0.0144807	0.0145577	0.044887	0.110841	0.428318	0.525155	424.313	1.00537	trec-ase	7	6	0.32505	3	0.37475	1:243472187:C:A	1:243308885	no	0.412979
chr1	rs11809042	ENSG00000054282	dna	0.0148015	0.00071917	0.0481287	-0.102877	-0.0760955	-0.0158441	0.0140672	0.0437282	0.106615	0.170452	0.273329	4478.62	0.999759	trec-ase	7	6	0.32505	3	0.3795	1:243472664:A:G	1:243309362	no	0.412979
chr1	rs6429422	ENSG00000054282	dna	0.021792	0.00460684	0.0725552	-0.10529	-0.0752873	-0.0149097	0.0156216	0.0462516	0.169875	0.451623	0.556912	248.045	1.01343	trec-ase	7	6	0.33996	3	0.3665	1:243472801:T:G	1:243309499	no	0.412979
chr1	rs10926988	ENSG00000054282	dna	0.0157683	0.00186798	0.0558911	-0.0990943	-0.0717218	-0.017022	0.0119799	0.0439402	0.108359	0.292697	0.391792	895.243	1.00233	trec-ase	7	6	0.323062	3	0.386	1:243483279:A:T	1:243319977	no	0.412979
chr1	rs10926989	ENSG00000054282	dna	0.0220739	0.00170911	0.0537362	-0.0966872	-0.0680536	-0.0095752	0.0193083	0.0496532	0.120604	0.305492	0.402179	988.542	1.00263	trec-ase	15	13	0.323062	3	0.32675	1:243483368:C:T	1:243320066	no	0.412979
chr1	rs68192516	ENSG00000054282	dna	0.0195323	0.00273993	0.0640155	-0.106736	-0.0711903	-0.0158119	0.0134438	0.0443513	0.138137	0.375287	0.482023	545.875	1.00559	trec-ase	7	6	0.324056	3	0.376	1:243485126:T:G	1:243321824	no	0.412979
chr1	rs10158537	ENSG00000054282	dna	0.0152833	0.00197153	0.0532481	-0.103912	-0.0727953	-0.0151425	0.0129647	0.0419041	0.105597	0.265561	0.369472	729.463	1.00344	trec-ase	7	6	0.324056	3	0.384	1:243488186:C:G	1:243324884	no	0.412979
chr1	rs10926991	ENSG00000054282	dna	0.016849	0.0019083	0.0575387	-0.103056	-0.0731558	-0.0149825	0.0129679	0.0432645	0.117519	0.321	0.424056	909.13	1.0052	trec-ase	8	7	0.324056	3	0.3695	1:243492567:A:G	1:243329265	no	0.412979
chr1	rs2275155	ENSG00000054282	rna	0.00350424	0.000558998	0.0431464	-0.109911	-0.0794876	-0.0250471	0.00341728	0.0320018	0.0908188	0.116753	0.226664	5957.57	0.99928	trec-ase	7	7	0.323062	3	0.46825	1:243493907:A:T	1:243330605	no	0.412979
chr1	rs12065580	ENSG00000054282	dna	0.0207314	0.00467852	0.068207	-0.100742	-0.0748698	-0.0144601	0.0148286	0.0450809	0.136484	0.410336	0.511078	212.54	1.01758	trec-ase	8	7	0.313121	3	0.37325	1:243498108:G:A	1:243334806	no	0.412979
chr1	rs10926994	ENSG00000054282	dna	0.0131444	0.00132921	0.0532715	-0.115186	-0.0799671	-0.0198258	0.0115593	0.0424794	0.108954	0.255255	0.370441	1606.21	1.00255	trec-ase	8	7	0.314115	3	0.3975	1:243500994:C:T	1:243337692	no	0.412979
chr1	rs61577594	ENSG00000035687	dna	-0.603011	0.0270368	0.25417	-1.14019	-1.00394	-0.766505	-0.639852	-0.499666	-0.00843033	0.0261121	1.1663	88.3766	1.04605	trec	9		0.156064		0.02025	1:244487737:G:A	1:244324435	no
chr1	rs57203936	ENSG00000035687	dna	-0.359671	0.052895	0.366829	-1.24694	-1.04592	-0.676609	-0.276952	-0.021362	0.0611199	0.0860743	1.33301	48.0947	1.12261	trec	5		0.156064		0.15575	1:244487743:A:G	1:244324441	no
chr1	rs59119547	ENSG00000035687	dna	-0.322145	0.038531	0.359018	-1.22782	-1.03306	-0.646725	-0.0841096	-0.0182989	0.0443264	0.0699441	1.29776	86.8184	1.05549	trec	5		0.156064		0.155	1:244487759:C:T	1:244324457	no
chr1	rs59072704	ENSG00000035687	dna	-0.504063	0.0330489	0.336832	-1.2297	-1.07187	-0.757217	-0.57141	-0.101002	0.0284637	0.0575194	1.28722	103.875	1.03258	trec	5		0.157058		0.06825	1:244487927:T:C	1:244324625	no
chr1	rs61165644	ENSG00000035687	dna	-0.389639	0.0507838	0.359519	-1.19905	-1.04912	-0.69183	-0.420831	-0.0321918	0.0450708	0.0991573	1.29821	50.1179	1.11343	trec	5		0.157058		0.111	1:244487940:A:G	1:244324638	no
chr1	rs57433787	ENSG00000035687	dna	-0.30475	0.0350001	0.353811	-1.22335	-1.02898	-0.628518	-0.0792588	-0.020791	0.0502708	0.0752503	1.2986	102.189	1.03927	trec	5		0.157058		0.1585	1:244487967:C:G	1:244324665	no
chr1	rs59618795	ENSG00000035687	dna	-0.313191	0.0374267	0.32456	-1.14297	-0.943078	-0.600335	-0.108543	-0.0260695	0.0379054	0.0662052	1.20918	75.2016	1.07382	trec	6		0.157058		0.1275	1:244488087:T:C	1:244324785	no
chr1	rs60353024	ENSG00000035687	dna	-0.29237	0.0374373	0.326066	-1.1328	-0.946991	-0.58279	-0.0820921	-0.0220446	0.0465062	0.0660913	1.19889	75.8582	1.04848	trec	6		0.156064		0.152	1:244488280:G:A	1:244324978	no
chr1	rs12026165	ENSG00000035687	dna	-0.302126	0.0421065	0.324197	-1.12116	-0.954265	-0.586821	-0.0973347	-0.0263441	0.0442313	0.0707883	1.19194	59.2816	1.08003	trec	6		0.15507		0.13475	1:244488415:G:A	1:244325113	no
chr1	rs12026166	ENSG00000035687	dna	-0.299168	0.0318061	0.325045	-1.10484	-0.94107	-0.59442	-0.0887361	-0.0243628	0.0425515	0.0674635	1.1723	104.44	1.0139	trec	6		0.156064		0.14325	1:244488432:G:C	1:244325130	no
chr1	rs10927193	ENSG00000035687	dna	-0.305226	0.03563	0.328058	-1.12858	-0.957279	-0.596434	-0.0973582	-0.0268434	0.0440029	0.0702817	1.19886	84.7756	1.03836	trec	6		0.156064		0.138	1:244488580:A:G	1:244325278	no
chr1	rs10927194	ENSG00000035687	dna	-0.484177	0.0402412	0.334838	-1.14991	-1.02419	-0.748446	-0.56453	-0.0765154	0.0141124	0.0516027	1.20152	69.2355	1.04914	trec	7		0.156064		0.05175	1:244488818:T:C	1:244325516	no
chr1	rs10927195	ENSG00000035687	dna	-0.588887	0.0351531	0.294268	-1.20243	-1.05713	-0.78594	-0.636656	-0.461755	0.0107675	0.0346117	1.23704	70.0745	1.05494	trec	7		0.157058		0.03475	1:244488871:G:A	1:244325569	no
chr1	rs10803198	ENSG00000035687	dna	-0.558352	0.0293956	0.30758	-1.19515	-1.05329	-0.772603	-0.617261	-0.409472	0.00827533	0.0324893	1.22764	109.484	1.03767	trec	7		0.157058		0.0415	1:244488931:C:T	1:244325629	no
chr1	rs2787993	ENSG00000185420	dna	-0.00290444	0.00108946	0.0474673	-0.125072	-0.0883462	-0.0314291	-0.0027947	0.0265116	0.0842565	0.115003	0.240075	1898.31	1.0014	trec	6		0.205765		0.47225	1:246231383:A:G	1:246068081	no
chr1	rs2787970	ENSG00000185420	dna	-0.00348313	0.00113811	0.0546019	-0.185747	-0.094767	-0.0327299	-0.00254028	0.0279496	0.0904238	0.121732	0.307479	2301.69	0.999956	trec	6		0.204771		0.479	1:246231670:T:C	1:246068368	no
chr1	rs1933530	ENSG00000185420	dna	-0.0051258	0.00151034	0.0606861	-0.340579	-0.0972454	-0.0333005	-0.00392396	0.0259113	0.0882988	0.13243	0.473009	1614.46	1.00144	trec	6		0.203777		0.46675	1:246231677:T:G	1:246068375	no
chr1	rs2153029	ENSG00000185420	dna	-1.59411e-05	0.000687916	0.0460934	-0.108634	-0.0852945	-0.0287737	0.00012786	0.0289371	0.0853676	0.12198	0.230614	4489.59	1.00014	trec	8		0.21173		0.50175	1:246232500:T:A	1:246069198	no
chr1	rs7514524	ENSG00000185420	dna	0.00294177	0.000709614	0.0449862	-0.108809	-0.0836883	-0.0268625	0.0019519	0.0322236	0.0900642	0.121619	0.230429	4018.96	1.00002	trec	10		0.213718		0.47875	1:246261526:A:G	1:246098224	no
chr1	rs1135644	ENSG00000162852	rna	0.0047562	0.00336292	0.0774518	-0.268557	-0.0901853	-0.0275443	0.00156297	0.0324439	0.101268	0.30509	0.573648	530.432	1.00423	trec-ase	3	3	0.621272	4	0.487	1:246829742:T:C	1:246666440	no	0.328042
chr1	rs9426256	ENSG00000162852	dna	0.0139158	0.00068812	0.0462621	-0.0976986	-0.0718815	-0.0161723	0.0130684	0.0426424	0.0988205	0.150312	0.248011	4519.83	0.999673	trec-ase	13	4	0.374751	4	0.37825	1:246833374:C:T	1:246670072	no	0.328042
chr1	rs7411118	ENSG00000162852	dna	0.0137796	0.00107057	0.0462573	-0.0962106	-0.0670574	-0.015091	0.0128484	0.0413358	0.0991674	0.144526	0.240736	1866.95	1.00121	trec-ase	13	4	0.374751	4	0.37975	1:246833673:C:T	1:246670371	no	0.328042
chr1	rs7411130	ENSG00000162852	dna	0.0144912	0.000726515	0.0465543	-0.0958586	-0.070844	-0.016056	0.0140803	0.0428639	0.100844	0.1687	0.264558	4106.1	0.999535	trec-ase	13	4	0.374751	4	0.38475	1:246833784:C:T	1:246670482	no	0.328042
chr10	rs4097329	ENSG00000107929	dna	0.00656088	0.000598891	0.0431487	-0.0988715	-0.0767005	-0.0229721	0.00589571	0.0352043	0.0920834	0.120513	0.219385	5190.86	0.999744	trec-ase	12	12	0.470179	6	0.44425	10:844839:T:C	10:798899	no	0.41433
chr10	rs4881532	ENSG00000107929	dna	0.00664399	0.000614217	0.0424996	-0.0997098	-0.0743505	-0.0213721	0.00615894	0.0350361	0.0892101	0.114536	0.214245	4787.7	0.999282	trec-ase	12	12	0.456262	6	0.445	10:845449:A:G	10:799509	no	0.41433
chr10	rs7913077	ENSG00000107929	dna	0.00713826	0.000543315	0.0410381	-0.0978521	-0.0714973	-0.0205047	0.00645314	0.0353591	0.0871836	0.115299	0.213151	5705.21	0.999877	trec-ase	12	12	0.470179	6	0.441	10:845969:T:C	10:800029	no	0.41433
chr10	rs12413052	ENSG00000107929	dna	0.00653563	0.000706222	0.0428166	-0.0995751	-0.0747204	-0.0224528	0.0058304	0.0343456	0.091037	0.121908	0.221483	3675.71	1.00019	trec-ase	12	12	0.469185	6	0.44	10:846977:T:C	10:801037	no	0.41433
chr10	rs4881536	ENSG00000107929	dna	0.00883755	0.000765747	0.0438813	-0.106098	-0.0750168	-0.0201847	0.00925677	0.036439	0.092498	0.126506	0.232604	3283.89	1.00069	trec-ase	11	11	0.459245	6	0.41775	10:848058:A:G	10:802118	no	0.41433
chr10	rs4881537	ENSG00000107929	dna	0.00846124	0.000659271	0.0430235	-0.0999124	-0.0755169	-0.0191618	0.00859293	0.0369117	0.0914462	0.120442	0.220354	4258.77	0.999627	trec-ase	11	11	0.459245	6	0.424	10:848059:A:T	10:802119	no	0.41433
chr10	rs7091806	ENSG00000107929	dna	0.00776318	0.000656594	0.0420903	-0.0983854	-0.0727471	-0.0198068	0.00696273	0.0345645	0.0889542	0.123653	0.222039	4109.32	1.00001	trec-ase	12	12	0.477137	6	0.433	10:851378:T:G	10:805438	no	0.41433
chr10	rs7080989	ENSG00000107929	dna	0.010468	0.000607216	0.0411808	-0.093854	-0.0714158	-0.0165931	0.0101174	0.0369253	0.0921117	0.113667	0.207521	4599.42	0.99936	trec-ase	12	12	0.45825	6	0.39575	10:851455:C:G	10:805515	no	0.41433
chr10	rs1000278	ENSG00000107929	dna	0.00704496	0.000634212	0.0411123	-0.0997139	-0.0710431	-0.0205959	0.00654745	0.0353862	0.087841	0.111732	0.211446	4202.18	0.999651	trec-ase	13	13	0.45825	6	0.434	10:852629:C:T	10:806689	no	0.41433
chr10	rs1057304	ENSG00000107929	dna	0.00934541	0.000647642	0.0404498	-0.0995524	-0.0711996	-0.0176076	0.0100505	0.0361445	0.0880253	0.114763	0.214316	3900.89	0.999918	trec-ase	16	16	0.472167	6	0.40625	10:853106:T:C	10:807166	no	0.41433
chr10	rs1057303	ENSG00000107929	dna	0.00705838	0.0006325	0.0409428	-0.095676	-0.073	-0.0206247	0.00568213	0.0346065	0.0878801	0.11335	0.209026	4190.2	1.00098	trec-ase	13	13	0.473161	6	0.4405	10:853155:T:C	10:807215	no	0.41433
chr10	rs4229	ENSG00000107929	rna	0.0111769	0.00070745	0.0400019	-0.0917012	-0.0660426	-0.0155462	0.0108509	0.0379755	0.0890377	0.122294	0.213995	3197.2	1.00007	trec-ase	16	16	0.469185	6	0.38925	10:856918:A:T	10:810978	no	0.41433
chr10	rs12243303	ENSG00000107929	dna	0.00763096	0.000742364	0.0446626	-0.104963	-0.0777584	-0.0219226	0.00790705	0.0369501	0.0897213	0.123006	0.227969	3619.54	0.999816	trec-ase	13	13	0.456262	6	0.4255	10:861390:C:T	10:815450	no	0.41433
chr10	rs749297	ENSG00000107929	dna	0.00740066	0.000663396	0.0430432	-0.103351	-0.0770166	-0.0213872	0.00803926	0.0353269	0.0918244	0.124049	0.2274	4209.82	1.0009	trec-ase	13	13	0.456262	6	0.428	10:861837:A:G	10:815897	no	0.41433
chr10	rs4881538	ENSG00000107929	dna	0.00725176	0.000638742	0.0415921	-0.0981911	-0.073706	-0.0210832	0.00776361	0.0355477	0.0884414	0.111171	0.209362	4240.06	1.00002	trec-ase	13	13	0.471173	6	0.43275	10:862047:T:C	10:816107	no	0.41433
chr10	rs997615	ENSG00000107929	dna	0.00813456	0.000570166	0.04141	-0.0984692	-0.0733331	-0.0182152	0.00746605	0.0361661	0.0868571	0.112097	0.210566	5274.82	0.999584	trec-ase	13	13	0.473161	6	0.4215	10:865214:T:C	10:819274	no	0.41433
chr10	rs11591973	ENSG00000173848	dna	0.00563045	0.001115	0.0523602	-0.114583	-0.0828603	-0.0258539	0.00439606	0.0343527	0.097543	0.147416	0.261999	2205.23	0.999741	trec-ase	9	3	0.220676	2	0.45625	10:5645064:T:C	10:5603101	no	0.491054
chr10	rs11595011	ENSG00000173848	dna	0.00180803	0.00125924	0.0534739	-0.122779	-0.0888235	-0.028903	0.00166355	0.0320094	0.0948709	0.181865	0.304644	1803.29	1.00068	trec	10		0.206759	NA	0.48325	10:5645477:C:T	10:5603514	no
chr10	rs55866101	ENSG00000173848	dna	0.00729439	0.00224363	0.055372	-0.105601	-0.084092	-0.0257557	0.0039022	0.0349322	0.101511	0.324792	0.430393	609.088	1.0029	trec-ase	9	3	0.220676	2	0.46375	10:5645622:G:A	10:5603659	no	0.491054
chr10	rs11592469	ENSG00000173848	dna	0.0057288	0.000987402	0.049882	-0.121349	-0.0862508	-0.0238425	0.00569254	0.0347169	0.0962953	0.160642	0.281992	2552.11	1.00104	trec-ase	9	3	0.220676	2	0.45375	10:5645641:T:G	10:5603678	no	0.491054
chr10	rs11596478	ENSG00000173848	dna	0.00556006	0.00117987	0.0541136	-0.119203	-0.0840331	-0.0262659	0.00368723	0.0346363	0.0979731	0.218833	0.338036	2103.5	1.00026	trec-ase	9	3	0.220676	2	0.46225	10:5645694:G:T	10:5603731	no	0.491054
chr10	rs6602283	ENSG00000134452	dna	0.00917376	0.00125092	0.0507141	-0.110351	-0.0811119	-0.0228503	0.00768106	0.0387937	0.103857	0.218695	0.329046	1643.6	1.00131	trec	14		0.447316		0.43075	10:5885144:C:T	10:5843181	no
chr10	rs7098372	ENSG00000134452	dna	0.00629576	0.000963957	0.046144	-0.110256	-0.0817384	-0.0229391	0.00548642	0.0351518	0.0914105	0.142859	0.253115	2291.48	1.00039	trec	19		0.445328		0.44875	10:5886149:T:C	10:5844186	no
chr10	rs12253826	ENSG00000134452	dna	0.00939251	0.000930749	0.0490329	-0.0989505	-0.0764643	-0.0232762	0.00737505	0.0387761	0.0999528	0.165227	0.264178	2775.3	0.999835	trec	14		0.445328		0.42925	10:5886381:T:C	10:5844418	no
chr10	rs2380205	ENSG00000134452	dna	0.00486113	0.000714638	0.0434999	-0.107046	-0.0789582	-0.024744	0.00489144	0.0325478	0.0908897	0.121893	0.22894	3705.14	0.999924	trec	19		0.44334		0.4545	10:5886734:C:T	10:5844771	no
chr10	rs713588	ENSG00000134452	dna	0.0107043	0.00163515	0.0549092	-0.106545	-0.0773943	-0.0226071	0.00810053	0.0393002	0.102809	0.303643	0.410188	1127.66	1.00298	trec	14		0.444334		0.4255	10:5886962:A:G	10:5844999	no
chr10	rs867053	ENSG00000057608	dna	-0.0210311	0.00272406	0.0600716	-0.330104	-0.136007	-0.0475936	-0.016384	0.0132358	0.0692236	0.0961589	0.426262	486.302	1.00596	trec-ase	13	11	0.394632	4	0.35925	10:5887170:G:A	10:5845207	no	0.308044
chr10	rs867052	ENSG00000134452	dna	0.00987861	0.00125236	0.0504546	-0.106754	-0.0767885	-0.0212808	0.00819061	0.0372867	0.102445	0.204212	0.310965	1623.09	1.00371	trec	14		0.442346		0.42475	10:5887183:A:G	10:5845220	no
chr10	rs4256891	ENSG00000134452	dna	0.0118665	0.00170381	0.0554399	-0.102106	-0.0779315	-0.0216777	0.00840055	0.0400386	0.110176	0.29342	0.395526	1058.77	1.00156	trec	14		0.44334		0.426	10:5888058:T:C	10:5846095	no
chr10	rs3954757	ENSG00000134452	dna	0.010218	0.00155425	0.0558225	-0.111094	-0.0815167	-0.0220114	0.00796245	0.0385819	0.10218	0.204091	0.315185	1289.96	1.00152	trec	14		0.44334		0.43075	10:5888066:G:T	10:5846103	no
chr10	rs7907795	ENSG00000134452	dna	0.0107401	0.00192667	0.0512702	-0.101424	-0.0745685	-0.0201478	0.00887882	0.0388228	0.0979082	0.215954	0.317378	708.133	1.00518	trec	14		0.44334		0.42225	10:5888780:T:C	10:5846817	no
chr10	rs7903875	ENSG00000134452	dna	0.00815412	0.00115739	0.0547636	-0.133252	-0.0837083	-0.0218252	0.00674796	0.0370089	0.102711	0.202555	0.335806	2238.86	1.00254	trec	14		0.44334		0.4355	10:5888785:A:G	10:5846822	no
chr10	rs7907914	ENSG00000134452	dna	0.0099594	0.0010515	0.0496243	-0.10746	-0.0788245	-0.0211079	0.00822351	0.039897	0.101512	0.179557	0.287017	2227.25	1.00031	trec	14		0.44334		0.42525	10:5888876:T:C	10:5846913	no
chr10	rs7908028	ENSG00000134452	dna	0.00917907	0.000815092	0.0457488	-0.106899	-0.0783542	-0.0192765	0.00795079	0.0374736	0.0966798	0.156286	0.263185	3150.25	1.00007	trec	14		0.44334		0.426	10:5888905:T:C	10:5846942	no
chr10	rs11255527	ENSG00000057608	dna	-0.0185855	0.00304502	0.0601605	-0.363901	-0.120083	-0.0454237	-0.0156219	0.0168266	0.0759066	0.0979009	0.461802	390.339	1.00883	trec-ase	13	11	0.394632	4	0.3785	10:5888961:T:A	10:5846998	no	0.308044
chr10	rs7898059	ENSG00000134452	dna	0.0106	0.00136641	0.0511358	-0.105547	-0.0808421	-0.0205766	0.00857219	0.0397666	0.102175	0.215541	0.321088	1400.52	1.00062	trec	14		0.44334		0.4235	10:5889038:C:A	10:5847075	no
chr10	rs10795590	ENSG00000134452	dna	0.00965018	0.000781964	0.0452127	-0.106547	-0.0777797	-0.0194047	0.00901699	0.0373241	0.0963252	0.129137	0.235685	3343.08	1.0011	trec	14		0.44334		0.4085	10:5889086:C:T	10:5847123	no
chr10	rs4282894	ENSG00000134452	dna	0.00946012	0.00105421	0.0491859	-0.105912	-0.0772773	-0.0214045	0.00834146	0.0380979	0.0978146	0.150438	0.25635	2176.83	1.00041	trec	14		0.444334		0.42275	10:5889426:T:C	10:5847463	no
chr10	rs7906635	ENSG00000134452	dna	0.00805703	0.00119228	0.0485378	-0.106465	-0.0783772	-0.023373	0.00661002	0.0362608	0.097787	0.198997	0.305462	1657.31	1.00179	trec	14		0.442346		0.44125	10:5893123:G:A	10:5851160	no
chr10	rs7919044	ENSG00000134452	dna	0.0154639	0.00140188	0.0544405	-0.108627	-0.0739379	-0.0153153	0.0127525	0.0424152	0.109118	0.246951	0.355579	1508.08	1.00098	trec	13		0.44334		0.3795	10:5893177:C:A	10:5851214	no
chr10	rs7894083	ENSG00000134452	dna	0.0103554	0.00103135	0.0489621	-0.107245	-0.0800939	-0.0195922	0.0091418	0.0389713	0.100834	0.163222	0.270467	2253.75	1.00167	trec	14		0.444334		0.42225	10:5893268:A:C	10:5851305	no
chr10	rs7898042	ENSG00000134452	dna	0.00886676	0.00133298	0.0471938	-0.103505	-0.0758676	-0.0217422	0.00671911	0.0369963	0.0992743	0.147619	0.251123	1253.49	1.0016	trec	14		0.444334		0.435	10:5893402:T:C	10:5851439	no
chr10	rs11255548	ENSG00000057608	dna	-0.0146323	0.00113213	0.0525406	-0.285045	-0.108781	-0.0425957	-0.012811	0.0174328	0.0750806	0.102867	0.387912	2153.77	1.0015	trec-ase	13	11	0.394632	4	0.38975	10:5894090:T:C	10:5852127	no	0.308044
chr10	rs11255549	ENSG00000134452	dna	0.00787025	0.00103218	0.048958	-0.110306	-0.0776946	-0.0228681	0.00718903	0.0368473	0.0959775	0.15072	0.261026	2249.76	1.0019	trec	13		0.44334		0.432	10:5894140:G:A	10:5852177	no
chr10	rs10905302	ENSG00000134452	dna	0.00865581	0.000657296	0.0446595	-0.102647	-0.0771045	-0.0204262	0.00825489	0.0378709	0.0939603	0.124075	0.226722	4616.43	0.999929	trec	14		0.44334		0.42275	10:5894162:A:G	10:5852199	no
chr10	rs10905303	ENSG00000134452	dna	0.0106072	0.00239562	0.0533141	-0.0990997	-0.0707953	-0.0209667	0.0088213	0.0365563	0.100081	0.303963	0.403063	495.28	1.00991	trec	14		0.44334		0.42775	10:5894180:C:A	10:5852217	no
chr10	rs10905307	ENSG00000134452	dna	0.00929879	0.000703736	0.0443153	-0.103784	-0.0728938	-0.0198225	0.00841784	0.0365481	0.0970373	0.135835	0.239618	3965.41	1.00024	trec	14		0.44334		0.417	10:5894500:A:G	10:5852537	no
chr10	rs2380201	ENSG00000134452	dna	0.0115318	0.00251593	0.0578744	-0.106939	-0.0763301	-0.0213511	0.00745267	0.0377411	0.104577	0.352355	0.459295	529.148	1.00324	trec	14		0.431412		0.427	10:5894650:C:T	10:5852687	no
chr10	rs2380200	ENSG00000134452	dna	0.00748303	0.000749387	0.0452868	-0.105877	-0.0784772	-0.0227317	0.00681809	0.0374867	0.0956923	0.131929	0.237806	3652.01	1.0007	trec	14		0.44334		0.43975	10:5894939:A:G	10:5852976	no
chr10	rs9732607	ENSG00000134452	dna	0.0095819	0.00162643	0.053463	-0.10975	-0.0787913	-0.0211394	0.0076634	0.0363534	0.0974916	0.291299	0.401049	1080.52	1.00444	trec	14		0.44334		0.42725	10:5895101:T:C	10:5853138	no
chr10	rs12250878	ENSG00000134452	dna	0.0105001	0.00116932	0.0510543	-0.111156	-0.0803901	-0.0222954	0.00924749	0.0399962	0.106608	0.188278	0.299434	1906.32	1.00069	trec	14		0.44334		0.42075	10:5895254:G:A	10:5853291	no
chr10	rs11255555	ENSG00000134452	dna	0.00922678	0.000883407	0.0482636	-0.10453	-0.0791832	-0.0225427	0.00741491	0.0400357	0.100767	0.168564	0.273094	2984.83	1.00043	trec	14		0.44334		0.43125	10:5895361:G:A	10:5853398	no
chr10	rs10795592	ENSG00000134452	dna	0.00993631	0.00122975	0.0491766	-0.105342	-0.0808668	-0.0210621	0.0096001	0.0385506	0.0970805	0.137091	0.242433	1599.13	1.00011	trec	14		0.44334		0.4135	10:5895755:G:T	10:5853792	no
chr10	rs10795595	ENSG00000134452	dna	0.00971891	0.000851916	0.0465832	-0.101442	-0.0771497	-0.0210444	0.00859918	0.0381423	0.0995549	0.177177	0.278618	2989.95	1.00047	trec	14		0.44334		0.4255	10:5895923:A:T	10:5853960	no
chr10	rs10795596	ENSG00000134452	dna	0.0097571	0.00114637	0.0518973	-0.108238	-0.0792897	-0.021702	0.00886755	0.0391019	0.100219	0.258482	0.36672	2049.46	1.00022	trec	14		0.44334		0.42625	10:5896042:T:C	10:5854079	no
chr10	rs11255558	ENSG00000134452	dna	0.00821422	0.000847327	0.0476804	-0.110258	-0.079847	-0.0226983	0.00720309	0.0374596	0.0999284	0.150813	0.261071	3166.49	1.00026	trec	14		0.44334		0.43525	10:5896392:G:A	10:5854429	no
chr10	rs12779398	ENSG00000057608	dna	-0.0138584	0.000611308	0.0448801	-0.13722	-0.0986844	-0.0425313	-0.0141124	0.0152218	0.0736305	0.110766	0.247986	5389.98	1.00007	trec-ase	13	11	0.394632	4	0.37325	10:5896625:G:T	10:5854662	no	0.308044
chr10	rs11255564	ENSG00000134452	dna	0.0108327	0.00237257	0.0586996	-0.102487	-0.0771807	-0.0222019	0.00681411	0.0365853	0.101935	0.398035	0.500522	612.114	1.00511	trec	14		0.44334		0.4365	10:5896726:A:G	10:5854763	no
chr10	rs7901964	ENSG00000134452	dna	0.00862315	0.00129326	0.0512386	-0.110481	-0.0815792	-0.0231801	0.00810714	0.0379935	0.0982585	0.152122	0.262603	1569.73	1.00309	trec	14		0.44334		0.4325	10:5896901:C:T	10:5854938	no
chr10	rs7902205	ENSG00000134452	dna	0.00750978	0.000961943	0.0492163	-0.113168	-0.0793439	-0.0225319	0.00668308	0.0355154	0.0995648	0.157258	0.270427	2617.69	1.00067	trec	14		0.44334		0.43675	10:5897018:C:T	10:5855055	no
chr10	rs7923278	ENSG00000134452	dna	0.011491	0.000970341	0.0495021	-0.104122	-0.0747106	-0.0198715	0.0101308	0.0391037	0.099585	0.206522	0.310644	2602.55	1.00063	trec	14		0.44334		0.41	10:5897118:T:G	10:5855155	no
chr10	rs9663697	ENSG00000134452	dna	0.0105181	0.00138056	0.0520435	-0.117081	-0.0777337	-0.0212903	0.00824589	0.0390692	0.101057	0.171094	0.288176	1421.09	1.00061	trec	14		0.444334		0.4165	10:5897906:C:T	10:5855943	no
chr10	rs9663995	ENSG00000134452	dna	0.00742961	0.000694279	0.0441579	-0.105705	-0.0780158	-0.0228482	0.00790515	0.0364615	0.092899	0.122451	0.228155	4045.28	1.00013	trec	14		0.444334		0.43225	10:5897944:A:G	10:5855981	no
chr10	rs12255077	ENSG00000134452	dna	0.00782953	0.000859116	0.0466268	-0.110135	-0.0782447	-0.0223581	0.00731983	0.0372364	0.0959201	0.136537	0.246672	2945.56	1.00162	trec	14		0.445328		0.43475	10:5897986:T:C	10:5856023	no
chr10	rs12769593	ENSG00000057608	dna	-0.0154701	0.00120293	0.0519804	-0.233176	-0.106863	-0.0438364	-0.0144569	0.0162085	0.0784131	0.105232	0.338408	1867.25	1.00044	trec-ase	13	11	0.39662	4	0.37125	10:5897993:C:G	10:5856030	no	0.308044
chr10	rs12774966	ENSG00000134452	dna	0.0116066	0.0023885	0.0579048	-0.111276	-0.077769	-0.0204935	0.00871548	0.0392666	0.103915	0.354307	0.465583	587.731	1.00424	trec	14		0.444334		0.4265	10:5898098:G:T	10:5856135	no
chr10	rs12784539	ENSG00000134452	dna	0.00931451	0.00087341	0.0475958	-0.102576	-0.0749376	-0.0220578	0.00828025	0.037969	0.102798	0.193655	0.296231	2969.62	1.00103	trec	13		0.444334		0.4225	10:5898121:A:G	10:5856158	no
chr10	rs12780246	ENSG00000057608	dna	-0.0203241	0.00315229	0.0672399	-0.451281	-0.124262	-0.0449188	-0.0148151	0.0147197	0.0725369	0.102485	0.553766	454.99	1.0057	trec-ase	12	10	0.395626	4	0.36825	10:5898205:G:A	10:5856242	no	0.308044
chr10	rs4497300	ENSG00000134452	dna	0.00773235	0.00206373	0.0562926	-0.108163	-0.0816959	-0.0236939	0.00583837	0.0352421	0.0927976	0.238705	0.346868	744.041	1.00329	trec	13		0.444334		0.44675	10:5898241:C:G	10:5856278	no
chr10	rs4294487	ENSG00000134452	dna	0.00932421	0.00132198	0.0485173	-0.107728	-0.07914	-0.0206363	0.00765829	0.0373899	0.0983962	0.21042	0.318148	1346.92	1.00143	trec	13		0.444334		0.421	10:5898405:G:A	10:5856442	no
chr10	rs4421659	ENSG00000134452	dna	0.00812492	0.00141257	0.0544762	-0.116203	-0.0851348	-0.0235259	0.00574253	0.035856	0.104119	0.297026	0.41323	1487.27	1.00135	trec	13		0.444334		0.4475	10:5898406:C:T	10:5856443	no
chr10	rs4468244	ENSG00000134452	dna	0.0098767	0.000919159	0.04859	-0.103622	-0.078689	-0.0206004	0.00888371	0.0388477	0.0997218	0.19087	0.294492	2794.56	0.999569	trec	14		0.444334		0.41725	10:5898543:A:G	10:5856580	no
chr10	rs10905316	ENSG00000134452	dna	0.00978865	0.00148125	0.0500214	-0.109247	-0.0773197	-0.0200053	0.00864104	0.0369207	0.0967649	0.195653	0.3049	1140.39	1.00066	trec	14		0.439364		0.423	10:5898740:C:T	10:5856777	no
chr10	rs7072174	ENSG00000134452	dna	0.00901164	0.000880845	0.0473699	-0.109275	-0.0800478	-0.0220432	0.00806367	0.0380016	0.100122	0.150671	0.259946	2892.05	1.00279	trec	13		0.444334		0.4285	10:5898802:T:C	10:5856839	no
chr10	rs11255581	ENSG00000134452	dna	0.0105066	0.00133504	0.0520278	-0.107639	-0.0790771	-0.0208488	0.00811591	0.0387308	0.103595	0.239175	0.346814	1518.75	1.00221	trec	13		0.4334		0.42275	10:5898882:G:A	10:5856919	no
chr10	rs4301704	ENSG00000134452	dna	0.00863799	0.00121889	0.0504404	-0.115376	-0.0820108	-0.0212835	0.00773938	0.0378811	0.0961698	0.211047	0.326424	1712.49	1.00108	trec	13		0.444334		0.4245	10:5899422:G:A	10:5857459	no
chr10	rs907685	ENSG00000134452	dna	0.00793917	0.000767914	0.0456686	-0.10322	-0.0772373	-0.0220943	0.00778494	0.0374583	0.0945664	0.132026	0.235246	3536.79	1.00059	trec	13		0.445328		0.43	10:5900332:A:G	10:5858369	no
chr10	rs907686	ENSG00000134452	dna	0.00938808	0.000910016	0.0459113	-0.103329	-0.0772441	-0.020692	0.00836135	0.0385187	0.0962181	0.134012	0.237341	2545.31	1.00067	trec	14		0.444334		0.424	10:5900693:G:A	10:5858730	no
chr10	rs907688	ENSG00000134452	dna	0.00690277	0.000849464	0.0472072	-0.107477	-0.078837	-0.0229774	0.00646102	0.037524	0.0941675	0.124027	0.231504	3088.36	1.00048	trec	14		0.444334		0.4415	10:5900822:A:G	10:5858859	no
chr10	rs907689	ENSG00000134452	dna	0.0125266	0.00160786	0.0548158	-0.107589	-0.0785244	-0.0193871	0.00990573	0.039829	0.114796	0.27594	0.383528	1162.29	1.00183	trec	14		0.442346		0.412	10:5900973:T:C	10:5859010	no
chr10	rs11255602	ENSG00000057608	dna	-0.00854722	0.000669272	0.0451035	-0.149093	-0.100047	-0.0362672	-0.00770152	0.0213936	0.0760781	0.104035	0.253128	4541.67	0.999142	trec-ase	13	11	0.393638	4	0.431	10:5903717:T:A	10:5861754	no	0.308044
chr10	rs2203197	ENSG00000134452	dna	0.0109269	0.00163866	0.0540734	-0.109032	-0.0813508	-0.0212715	0.0087715	0.0396755	0.103629	0.240456	0.349488	1088.9	1.00248	trec	14		0.442346		0.418	10:5904918:C:T	10:5862955	no
chr10	rs2104285	ENSG00000134452	dna	0.0110243	0.00136678	0.0519663	-0.105283	-0.076711	-0.0210223	0.00933854	0.0386824	0.103844	0.233035	0.338318	1445.6	1.00267	trec	12		0.434394		0.4165	10:5910505:G:T	10:5868542	no
chr10	rs12777477	ENSG00000057608	dna	-0.0152658	0.000927511	0.0485598	-0.194874	-0.107512	-0.0442489	-0.0143888	0.0159367	0.0747257	0.105036	0.29991	2741.04	0.999427	trec-ase	11	9	0.394632	4	0.37275	10:5912143:T:C	10:5870180	no	0.308044
chr10	rs7073128	ENSG00000134452	dna	0.011533	0.00233982	0.0603924	-0.109152	-0.0799027	-0.0224173	0.00771733	0.0386794	0.10502	0.358751	0.467903	666.19	1.0037	trec	12		0.435388		0.4295	10:5913249:C:G	10:5871286	no
chr10	rs1109861	ENSG00000048740	dna	0.0126	0.000662913	0.0434482	-0.0975962	-0.0717291	-0.0161702	0.0123457	0.0407478	0.0960159	0.131411	0.229007	4295.67	0.999848	trec-ase	10	6	0.538767	5	0.38275	10:11246269:C:A	10:11204306	no	0.433882
chr10	rs9663717	ENSG00000151465	dna	-8.80894e-05	0.000939046	0.0474115	-0.128643	-0.0865023	-0.0296613	0.0013805	0.0303686	0.0867087	0.111731	0.240374	2549.14	1.00045	trec-ase	11	7	0.390656	2	0.51225	10:12176866:C:T	10:12134867	no	0.298108
chr10	rs4747964	ENSG00000151465	dna	-7.76514e-05	0.000462449	0.043318	-0.114934	-0.0840026	-0.0287288	-2.96825e-05	0.0290119	0.0829892	0.111623	0.226557	8774.22	0.999685	trec-ase	11	7	0.390656	2	0.4995	10:12176997:C:T	10:12134998	no	0.298108
chr10	rs11257559	ENSG00000151465	dna	0.000119566	0.000492036	0.0449385	-0.119134	-0.090444	-0.0289933	0.000726818	0.0287537	0.0906626	0.121189	0.240323	8341.5	0.999325	trec-ase	11	7	0.390656	2	0.494	10:12179187:G:A	10:12137188	no	0.298108
chr10	rs35710960	ENSG00000151465	dna	0.00066968	0.000573536	0.0453207	-0.117593	-0.087435	-0.0287742	7.6069e-05	0.0293355	0.0927022	0.123895	0.241488	6244.14	0.999759	trec-ase	11	7	0.393638	2	0.4995	10:12180465:A:G	10:12138466	no	0.298108
chr10	rs34170068	ENSG00000151465	dna	0.000118799	0.000717374	0.0469359	-0.137029	-0.0884609	-0.0290021	0.000943827	0.0294051	0.0866369	0.134819	0.271849	4280.74	0.999518	trec-ase	11	7	0.392644	2	0.49025	10:12180569:C:A	10:12138570	no	0.298108
chr10	rs7080938	ENSG00000151465	dna	-0.00128524	0.000597074	0.0448924	-0.125394	-0.0893349	-0.0296114	-0.0012158	0.0279344	0.0846952	0.109283	0.234677	5653.15	1.00004	trec-ase	11	7	0.39165	2	0.489	10:12182446:T:C	10:12140447	no	0.298108
chr10	rs35693884	ENSG00000151465	dna	0.00045004	0.000585504	0.0438534	-0.112447	-0.0854712	-0.027556	0.00114405	0.0284264	0.0863137	0.114384	0.226831	5609.81	0.999666	trec-ase	11	7	0.390656	2	0.489	10:12183140:G:A	10:12141141	no	0.298108
chr10	rs11257563	ENSG00000151465	dna	0.00349006	0.000626562	0.0472016	-0.119673	-0.0845431	-0.027823	0.00363584	0.0345096	0.0914226	0.127449	0.247122	5675.25	0.999563	trec-ase	12	7	0.390656	2	0.4695	10:12183858:C:T	10:12141859	no	0.298108
chr10	rs12777445	ENSG00000151465	dna	0.00134769	0.000619361	0.0459137	-0.132877	-0.0857193	-0.0290452	0.00203446	0.0319585	0.0879921	0.11967	0.252547	5495.37	0.9997	trec-ase	12	7	0.39165	2	0.4835	10:12187121:T:C	10:12145122	no	0.298108
chr10	rs4750171	ENSG00000151465	dna	0.00215767	0.00100868	0.0481593	-0.126231	-0.0882183	-0.0270545	0.00245108	0.0312225	0.0904497	0.128727	0.254958	2279.59	1.00102	trec-ase	12	7	0.39165	2	0.477	10:12187256:G:A	10:12145257	no	0.298108
chr10	rs11594985	ENSG00000151465	dna	0.0023463	0.000850235	0.0465033	-0.110248	-0.0827617	-0.0276973	0.00206862	0.0311963	0.0897498	0.123347	0.233594	2991.51	1.00004	trec-ase	12	7	0.39165	2	0.4815	10:12188806:C:T	10:12146807	no	0.298108
chr10	rs7897731	ENSG00000165609	dna	-0.000479011	0.000687056	0.044646	-0.121865	-0.0877636	-0.0292212	0.00015718	0.0286008	0.0828991	0.114949	0.236813	4222.62	0.999281	trec	11		0.405567		0.5015	10:12190321:C:T	10:12148322	no
chr10	rs7897731	ENSG00000151465	dna	0.00424814	0.000844264	0.0458972	-0.109163	-0.080442	-0.0247567	0.00357732	0.0308793	0.0925404	0.139126	0.248289	2955.4	1.00026	trec-ase	11	7	0.405567	2	0.46475	10:12190321:C:T	10:12148322	no	0.298108
chr10	rs11257565	ENSG00000165609	dna	-0.00016545	0.000718859	0.0443545	-0.110609	-0.0858426	-0.0303461	-0.00059334	0.0294767	0.0854729	0.117412	0.228021	3807.04	0.999713	trec	11		0.405567		0.495	10:12190525:T:C	10:12148526	no
chr10	rs11257565	ENSG00000151465	dna	0.0056619	0.00151019	0.0489892	-0.111659	-0.082185	-0.025612	0.00443518	0.0337464	0.0959394	0.197593	0.309252	1052.3	1.00187	trec-ase	11	7	0.405567	2	0.459	10:12190525:T:C	10:12148526	no	0.298108
chr10	rs11257566	ENSG00000165609	dna	0.000434091	0.000713462	0.0449564	-0.118208	-0.0874458	-0.0286687	0.00015938	0.0305945	0.0869811	0.118259	0.236467	3970.47	0.999947	trec	11		0.407555		0.49825	10:12190896:C:A	10:12148897	no
chr10	rs11257566	ENSG00000151465	dna	0.0038155	0.000571553	0.043381	-0.105033	-0.0778983	-0.0256468	0.00347936	0.0328976	0.0871304	0.116289	0.221322	5760.83	0.999464	trec-ase	11	7	0.407555	2	0.4715	10:12190896:C:A	10:12148897	no	0.298108
chr10	rs7072486	ENSG00000165609	dna	0.00111321	0.00066447	0.0437627	-0.107863	-0.0835164	-0.0271607	0.00106478	0.0296419	0.0862742	0.121943	0.229806	4337.68	0.999891	trec	11		0.405567		0.491	10:12190911:G:T	10:12148912	no
chr10	rs7072486	ENSG00000151465	dna	0.00339632	0.000560454	0.0441814	-0.110377	-0.0822148	-0.0261944	0.00401354	0.0318636	0.0899702	0.121089	0.231465	6214.41	0.999395	trec-ase	11	7	0.405567	2	0.46625	10:12190911:G:T	10:12148912	no	0.298108
chr10	rs7077306	ENSG00000165609	dna	9.01902e-05	0.000701166	0.0451659	-0.124269	-0.0865192	-0.0290388	0.00050132	0.0285828	0.0862194	0.127185	0.251454	4149.35	0.999431	trec	11		0.405567		0.49425	10:12191237:C:T	10:12149238	no
chr10	rs7077306	ENSG00000151465	dna	0.00368873	0.000513502	0.0433625	-0.10248	-0.0815066	-0.0246773	0.00277465	0.0329324	0.0896269	0.114945	0.217425	7130.89	0.999366	trec-ase	11	7	0.405567	2	0.468	10:12191237:C:T	10:12149238	no	0.298108
chr10	rs7077434	ENSG00000165609	dna	0.00107511	0.000696538	0.0445821	-0.113278	-0.0866124	-0.027612	0.00200619	0.0306246	0.0890967	0.118029	0.231308	4096.68	1.00044	trec	11		0.405567		0.47925	10:12191307:C:T	10:12149308	no
chr10	rs7077434	ENSG00000151465	dna	0.0032368	0.000552721	0.0443971	-0.111804	-0.0822968	-0.0257465	0.00306692	0.0322097	0.090641	0.120681	0.232486	6452.06	1.00005	trec-ase	11	7	0.405567	2	0.46925	10:12191307:C:T	10:12149308	no	0.298108
chr10	rs10466280	ENSG00000165609	dna	-0.00292492	0.000894366	0.0463363	-0.12959	-0.0888172	-0.0324368	-0.00221044	0.0283811	0.0844094	0.110142	0.239732	2684.19	0.999436	trec	10		0.405567		0.47875	10:12191933:C:T	10:12149934	no
chr10	rs10466280	ENSG00000151465	dna	0.0030904	0.000539381	0.0438061	-0.11192	-0.0834809	-0.0258423	0.00343969	0.0319439	0.0892722	0.119887	0.231808	6595.96	1.00006	trec-ase	10	7	0.405567	2	0.47275	10:12191933:C:T	10:12149934	no	0.298108
chr10	rs9329337	ENSG00000165609	dna	-0.00275449	0.000700686	0.0444153	-0.112997	-0.0864296	-0.032092	-0.00273594	0.0278181	0.0824186	0.110289	0.223287	4018.09	1.00088	trec	10		0.387674		0.478	10:12192317:C:T	10:12150318	no
chr10	rs9329337	ENSG00000151465	dna	0.00422627	0.000687234	0.0446255	-0.105282	-0.0824443	-0.025188	0.00351371	0.0340605	0.0898376	0.118469	0.223751	4216.55	1.00026	trec-ase	10	7	0.387674	2	0.468	10:12192317:C:T	10:12150318	no	0.298108
chr10	rs7914422	ENSG00000165609	dna	0.00351284	0.000667792	0.0425267	-0.106281	-0.0794395	-0.0245396	0.00368634	0.0319502	0.0853168	0.114729	0.22101	4055.46	1.00001	trec	12		0.404573		0.4655	10:12194279:G:A	10:12152280	no
chr10	rs7914422	ENSG00000151465	dna	0.000923006	0.000707181	0.0460068	-0.116747	-0.0848067	-0.028249	0.000517425	0.0307692	0.0869448	0.110311	0.227057	4232.37	1.00074	trec-ase	12	8	0.404573	2	0.49625	10:12194279:G:A	10:12152280	no	0.298108
chr10	rs10906088	ENSG00000165609	dna	0.00375658	0.000687564	0.0437061	-0.110847	-0.0819128	-0.0252082	0.00402847	0.0315408	0.0884947	0.123361	0.234208	4040.71	1.00154	trec	12		0.405567		0.46475	10:12194989:C:T	10:12152990	no
chr10	rs10906088	ENSG00000151465	dna	0.000769594	0.000511318	0.0435692	-0.112608	-0.0843122	-0.0280462	0.00122841	0.0293142	0.0845476	0.114706	0.227314	7260.66	0.99964	trec-ase	12	8	0.405567	2	0.49	10:12194989:C:T	10:12152990	no	0.298108
chr10	rs2895501	ENSG00000165609	dna	0.00355818	0.000908084	0.0456673	-0.119443	-0.0856254	-0.0245492	0.00411437	0.0334252	0.0877569	0.123158	0.242601	2529.05	0.999686	trec	12		0.403579		0.46225	10:12195881:G:A	10:12153882	no
chr10	rs2895501	ENSG00000151465	dna	0.000719342	0.000499921	0.0424017	-0.105353	-0.081923	-0.027096	0.000366318	0.0284315	0.0831361	0.110289	0.215642	7193.89	0.999423	trec-ase	12	8	0.403579	2	0.49525	10:12195881:G:A	10:12153882	no	0.298108
chr10	rs3758375	ENSG00000165609	dna	0.00211254	0.000678628	0.044044	-0.11496	-0.0839614	-0.027543	0.00145121	0.0316478	0.0882201	0.118792	0.233752	4212.22	0.999698	trec	12		0.403579		0.48675	10:12196690:A:G	10:12154691	no
chr10	rs3758375	ENSG00000151465	dna	0.000889174	0.000607239	0.0444602	-0.119844	-0.0855983	-0.0273668	0.000882725	0.0297578	0.0854302	0.117818	0.237662	5360.72	0.999452	trec-ase	12	8	0.403579	2	0.494	10:12196690:A:G	10:12154691	no	0.298108
chr10	rs2895502	ENSG00000151465	dna	0.000376819	0.000552593	0.0427577	-0.109478	-0.0838648	-0.0278025	-0.00069086	0.0293721	0.084733	0.113074	0.222552	5987.1	0.999572	trec-ase	13	8	0.389662	2	0.506	10:12196930:G:A	10:12154931	no	0.298108
chr10	rs3758376	ENSG00000165609	dna	0.0034533	0.000834714	0.0450615	-0.113418	-0.0813975	-0.0250706	0.00275694	0.0325423	0.0871297	0.130733	0.244151	2914.32	1.00109	trec	12		0.403579		0.471	10:12198019:G:A	10:12156020	no
chr10	rs3758376	ENSG00000151465	dna	0.00029022	0.000500109	0.0420789	-0.110885	-0.0808843	-0.027881	0.00058847	0.027621	0.0828738	0.107151	0.218036	7079.43	0.999389	trec-ase	12	8	0.403579	2	0.49475	10:12198019:G:A	10:12156020	no	0.298108
chr10	rs4750175	ENSG00000165609	dna	0.00313535	0.00073459	0.0451571	-0.111408	-0.0822987	-0.0270772	0.00269231	0.0324122	0.0901335	0.126095	0.237503	3778.87	0.999861	trec	13		0.403579		0.477	10:12200125:C:T	10:12158126	no
chr10	rs4750175	ENSG00000151465	dna	0.000184275	0.000604472	0.042275	-0.105354	-0.0818541	-0.0286019	0.000320077	0.0280177	0.0819588	0.114946	0.2203	4891.18	0.999397	trec-ase	13	9	0.403579	2	0.49675	10:12200125:C:T	10:12158126	no	0.298108
chr10	rs4589194	ENSG00000165609	dna	0.00287946	0.000768988	0.0440059	-0.109232	-0.0798083	-0.0266119	0.00334138	0.03165	0.0862924	0.112643	0.221875	3274.78	1.00002	trec	13		0.404573		0.4705	10:12200406:A:G	10:12158407	no
chr10	rs4589194	ENSG00000151465	dna	0.0011842	0.000516144	0.0437243	-0.109842	-0.0830597	-0.0279164	0.000511174	0.0306719	0.0873045	0.120635	0.230477	7176.37	0.999497	trec-ase	13	9	0.404573	2	0.49475	10:12200406:A:G	10:12158407	no	0.298108
chr10	rs12267387	ENSG00000165609	dna	0.00410465	0.000679084	0.043465	-0.106963	-0.0790839	-0.0242457	0.00358695	0.0319671	0.0918728	0.122449	0.229412	4096.69	0.999132	trec	13		0.404573		0.46625	10:12200905:C:T	10:12158906	no
chr10	rs12267387	ENSG00000151465	dna	0.000769428	0.000669732	0.0440929	-0.116175	-0.0861531	-0.0269868	0.00137094	0.0303021	0.0849532	0.109063	0.225238	4334.47	0.999906	trec-ase	13	9	0.404573	2	0.4845	10:12200905:C:T	10:12158906	no	0.298108
chr10	rs2399782	ENSG00000165609	dna	0.00476043	0.000685665	0.0440332	-0.103588	-0.0805718	-0.0248318	0.00482476	0.0337115	0.0903111	0.11859	0.222178	4124.18	1.0003	trec	13		0.405567		0.45175	10:12201594:T:G	10:12159595	no
chr10	rs2399782	ENSG00000151465	dna	0.000753388	0.000656224	0.0456287	-0.110251	-0.0870044	-0.0295258	0.000334275	0.0301638	0.0888637	0.119536	0.229787	4834.72	0.999627	trec-ase	13	9	0.405567	2	0.49725	10:12201594:T:G	10:12159595	no	0.298108
chr10	rs2399783	ENSG00000151465	dna	-0.00148977	0.000530273	0.0440972	-0.113227	-0.0889694	-0.0297399	-0.00188662	0.0281933	0.0876726	0.113617	0.226844	6915.47	0.99944	trec-ase	14	9	0.39165	2	0.48175	10:12201632:T:C	10:12159633	no	0.298108
chr10	rs10906090	ENSG00000165609	dna	0.00235167	0.000702419	0.0439018	-0.106752	-0.0806833	-0.0273445	0.00247338	0.0313466	0.0875863	0.120817	0.22757	3906.35	0.999977	trec	13		0.404573		0.4805	10:12202408:T:C	10:12160409	no
chr10	rs10906090	ENSG00000151465	dna	0.00205175	0.000692404	0.0452032	-0.116535	-0.0843156	-0.0277104	0.00222501	0.0320595	0.088314	0.117123	0.233658	4262.05	1.00031	trec-ase	13	9	0.404573	2	0.4795	10:12202408:T:C	10:12160409	no	0.298108
chr10	rs10906091	ENSG00000165609	dna	0.00181385	0.000710505	0.0451763	-0.10732	-0.0809273	-0.0273336	0.00128548	0.031739	0.084746	0.118762	0.226082	4042.85	0.999949	trec	13		0.404573		0.488	10:12202496:G:C	10:12160497	no
chr10	rs10906091	ENSG00000151465	dna	0.000755259	0.000532725	0.0421054	-0.105905	-0.0819216	-0.027862	0.000693265	0.0289602	0.0819321	0.106745	0.21265	6246.98	0.999262	trec-ase	13	9	0.404573	2	0.493	10:12202496:G:C	10:12160497	no	0.298108
chr10	rs10906092	ENSG00000165609	dna	0.00351964	0.000843536	0.0449518	-0.108727	-0.0818051	-0.0260189	0.00332939	0.0324364	0.0901758	0.117074	0.225801	2839.8	0.999802	trec	13		0.404573		0.46775	10:12202866:A:T	10:12160867	no
chr10	rs10906092	ENSG00000151465	dna	0.00134456	0.000539643	0.0416677	-0.104162	-0.0816848	-0.0262562	0.00124362	0.0287068	0.0833116	0.107948	0.21211	5961.92	0.999092	trec-ase	13	9	0.404573	2	0.48825	10:12202866:A:T	10:12160867	no	0.298108
chr10	rs1573986	ENSG00000165609	dna	0.00178285	0.000682381	0.0440597	-0.111545	-0.0842326	-0.0281111	0.00149617	0.029985	0.0879214	0.117449	0.228994	4168.97	0.999645	trec	13		0.404573		0.48725	10:12203321:G:A	10:12161322	no
chr10	rs1573986	ENSG00000151465	dna	-0.000260085	0.00055502	0.044575	-0.112758	-0.084952	-0.0292089	0.000365513	0.0293451	0.0838083	0.115383	0.228141	6450.1	0.999321	trec-ase	13	9	0.404573	2	0.5025	10:12203321:G:A	10:12161322	no	0.298108
chr10	rs1573987	ENSG00000165609	dna	0.00359719	0.000979136	0.0474589	-0.114088	-0.0841937	-0.0257796	0.00329466	0.0307441	0.091345	0.161195	0.275284	2349.36	1.00013	trec	13		0.404573		0.469	10:12203356:G:T	10:12161357	no
chr10	rs1573987	ENSG00000151465	dna	0.00175089	0.000592578	0.0443225	-0.11583	-0.0807076	-0.0270108	0.00111227	0.0309273	0.0872819	0.115139	0.230969	5594.45	0.999496	trec-ase	13	9	0.404573	2	0.48925	10:12203356:G:T	10:12161357	no	0.298108
chr10	rs2002024	ENSG00000151465	dna	0.000568305	0.00070791	0.0445843	-0.124211	-0.083742	-0.0277818	0.00160368	0.0288211	0.0844275	0.114605	0.238815	3966.5	0.999335	trec-ase	14	9	0.394632	2	0.487	10:12205964:T:A	10:12163965	no	0.298108
chr10	rs11972	ENSG00000151465	dna	-0.000792779	0.000552063	0.0442296	-0.115953	-0.0880145	-0.0300976	-0.00133268	0.0287092	0.0871026	0.112339	0.228292	6418.72	0.99974	trec-ase	14	9	0.394632	2	0.48925	10:12207508:A:G	10:12165509	no	0.298108
chr10	rs4750179	ENSG00000165609	dna	0.00267808	0.001207	0.0500285	-0.122756	-0.0899514	-0.0265102	0.00298803	0.0323873	0.0943186	0.135571	0.258327	1717.99	1.00078	trec	13		0.408549		0.46975	10:12207887:A:T	10:12165888	no
chr10	rs4750179	ENSG00000151465	dna	0.00106644	0.000704489	0.0455604	-0.118473	-0.0832631	-0.028019	0.000327752	0.0288653	0.0864216	0.12528	0.243753	4182.4	0.99989	trec-ase	13	9	0.408549	2	0.49525	10:12207887:A:T	10:12165888	no	0.298108
chr10	rs2280619	ENSG00000165609	dna	0.00206389	0.000721562	0.0450541	-0.102117	-0.0826984	-0.0283657	0.00153626	0.0322209	0.0907442	0.124982	0.227099	3898.71	0.999324	trec	13		0.407555		0.48725	10:12209399:C:G	10:12167400	no
chr10	rs2280619	ENSG00000151465	dna	0.000265046	0.000502025	0.0444947	-0.115104	-0.0860948	-0.0290523	-0.000201557	0.028948	0.0871472	0.117926	0.23303	7855.37	0.999432	trec-ase	13	9	0.407555	2	0.5005	10:12209399:C:G	10:12167400	no	0.298108
chr10	rs4747967	ENSG00000165609	dna	0.00316768	0.00135988	0.0500685	-0.11294	-0.0828967	-0.0272239	0.00190884	0.0305736	0.0939968	0.211565	0.324505	1355.58	1.00247	trec	13		0.406561		0.48125	10:12210404:G:A	10:12168405	no
chr10	rs4747967	ENSG00000151465	dna	0.00113061	0.000573559	0.0429202	-0.111479	-0.0825814	-0.028102	0.0012301	0.0298224	0.0838287	0.111726	0.223205	5599.74	0.999728	trec-ase	13	9	0.406561	2	0.48775	10:12210404:G:A	10:12168405	no	0.298108
chr10	rs4750180	ENSG00000151465	dna	-0.00111259	0.000542268	0.0436707	-0.119822	-0.0860461	-0.0298668	-0.000567794	0.028146	0.0824345	0.106422	0.226244	6485.63	1.00064	trec-ase	14	9	0.393638	2	0.4935	10:12210657:G:A	10:12168658	no	0.298108
chr10	rs9633765	ENSG00000165609	dna	0.00727809	0.000727515	0.0454808	-0.104973	-0.0805083	-0.0223258	0.00701488	0.0364112	0.0943316	0.134722	0.239695	3908.16	1.00008	trec	13		0.408549		0.4335	10:12211590:T:C	10:12169591	no
chr10	rs9633765	ENSG00000151465	dna	0.00694906	0.000571195	0.0437046	-0.106585	-0.0760069	-0.0220058	0.00644501	0.035994	0.0921293	0.119427	0.226013	5854.43	0.999576	trec-ase	13	9	0.408549	2	0.44175	10:12211590:T:C	10:12169591	no	0.298108
chr10	rs1054067	ENSG00000165609	dna	0.00717199	0.000755123	0.0449358	-0.108537	-0.0803299	-0.0217674	0.00588026	0.0364611	0.094395	0.132208	0.240745	3541.19	1.00046	trec	13		0.408549		0.43925	10:12211761:A:T	10:12169762	no
chr10	rs1054067	ENSG00000151465	dna	0.00764134	0.000581682	0.0444007	-0.102875	-0.0752225	-0.0220214	0.00753374	0.0359856	0.0940015	0.13611	0.238985	5826.49	0.99911	trec-ase	13	9	0.408549	2	0.43375	10:12211761:A:T	10:12169762	no	0.298108
chr10	rs36042706	ENSG00000183049	dna	-0.00197312	0.000506836	0.0432634	-0.10593	-0.0858506	-0.0303439	-0.0020933	0.0269206	0.0836754	0.105889	0.211819	7286.28	0.999215	trec-ase	12	9	0.55169	29	0.4825	10:12288302:A:G	10:12246303	no	0.457447
chr10	rs58505537	ENSG00000123240	dna	-0.919222	0.117755	0.612099	-2.07074	-1.85298	-1.37881	-1.08904	-0.304622	0.039019	0.0457802	2.11652	27.0202	1.14567	trec	8		0.282306		0.14225	10:13159362:G:A	10:13117362	no
chr10	rs57057378	ENSG00000123240	dna	-0.899766	0.122364	0.612453	-2.05371	-1.85508	-1.36571	-1.06858	-0.073965	0.0396399	0.0684413	2.12215	25.0518	1.18385	trec	7		0.291252		0.10475	10:13160035:G:A	10:13118035	no
chr10	rs57057378	ENSG00000107537	dna	-0.0323162	0.0086559	0.096172	-0.595635	-0.338092	-0.0503199	-0.0176468	0.0121429	0.0716923	0.0955879	0.691223	123.445	1.0308	trec-ase	7	4	0.291252	1	0.346	10:13160035:G:A	10:13118035	no	0.458194
chr10	rs57199113	ENSG00000123240	dna	-0.803058	0.129002	0.645654	-2.1001	-1.87278	-1.33058	-0.953752	-0.0487133	0.0326071	0.0616628	2.16176	25.0499	1.17968	trec	6		0.291252		0.0775	10:13160212:T:C	10:13118212	no
chr10	rs57199113	ENSG00000107537	dna	-0.0217999	0.00364178	0.0735631	-0.496128	-0.139659	-0.0454629	-0.0144265	0.0149945	0.0727422	0.10455	0.600678	408.031	1.0042	trec-ase	6	3	0.291252	1	0.362	10:13160212:T:C	10:13118212	no	0.458194
chr10	rs67295059	ENSG00000123240	dna	-0.822414	0.127568	0.644698	-2.06443	-1.8635	-1.35576	-0.991876	-0.0353535	0.0476335	0.0639349	2.12836	25.5404	1.30336	trec	7		0.269384		0.138	10:13163104:G:A	10:13121104	no
chr10	rs67295059	ENSG00000107537	dna	-0.017702	0.00136565	0.0552214	-0.226316	-0.108221	-0.0456375	-0.0155617	0.0132675	0.0721217	0.097563	0.323879	1635.07	1.00067	trec-ase	7	4	0.269384	1	0.35975	10:13163104:G:A	10:13121104	no	0.458194
chr10	rs10906313	ENSG00000123240	dna	0.00753688	0.0012142	0.0535476	-0.111603	-0.0812329	-0.0243254	0.00461467	0.036459	0.0984358	0.216447	0.328049	1944.92	1.00216	trec	11		0.766402		0.45575	10:13193189:A:G	10:13151189	no
chr10	rs10796031	ENSG00000123240	dna	0.00813991	0.00378422	0.0815376	-0.127844	-0.0875136	-0.0263509	0.00298154	0.0331951	0.106615	0.487545	0.615389	464.261	1.00725	trec	4		0.766402		0.4755	10:13195580:A:T	10:13153580	no
chr10	rs4319406	ENSG00000123240	dna	0.00605364	0.00205901	0.0625328	-0.130431	-0.0892661	-0.0265414	0.00376813	0.0350591	0.10755	0.304643	0.435074	922.352	1.00348	trec	4		0.766402		0.46775	10:13201212:T:C	10:13159212	no
chr10	rs7908515	ENSG00000123240	dna	-0.029098	0.00923059	0.141488	-0.957566	-0.505405	-0.0397464	-0.00752686	0.0247867	0.0855826	0.122449	1.08001	234.954	1.01841	trec	6		0.234592		0.438	10:13201887:C:T	10:13159887	no
chr10	rs1535857	ENSG00000123240	dna	0.00647636	0.00287727	0.0872373	-0.214567	-0.0927767	-0.0280834	0.00364686	0.0336574	0.103868	0.545294	0.75986	919.273	1.00408	trec	4		0.765408		0.46775	10:13203772:A:G	10:13161772	no
chr10	rs7075357	ENSG00000165983	dna	0.0657824	0.009772	0.14959	-0.0911449	-0.0636379	-0.00463813	0.0265719	0.0641817	0.567519	0.752121	0.843266	234.336	1.00653	trec	14		0.542744		0.28275	10:16554254:T:C	10:16512255	no
chr10	rs3087659	ENSG00000165983	dna	0.0622697	0.0116402	0.145332	-0.09047	-0.0634785	-0.00563214	0.0262523	0.0617746	0.572306	0.750769	0.841239	155.885	1.02738	trec	14		0.540755		0.2905	10:16554723:A:T	10:16512724	no
chr10	rs1055337	ENSG00000165983	dna	0.0834515	0.0117913	0.167449	-0.0898823	-0.0613045	-0.00244164	0.031263	0.0736481	0.60205	0.763576	0.853458	201.668	1.01375	trec	17		0.548708		0.268	10:16555431:A:T	10:16513432	no
chr10	rs1055340	ENSG00000165983	dna	0.0620978	0.0100981	0.140167	-0.0866537	-0.0610376	-0.00406876	0.0264951	0.0614605	0.544674	0.722116	0.808769	192.669	1.01022	trec	17		0.548708		0.278	10:16555528:A:T	10:16513529	no
chr10	rs4748302	ENSG00000165983	dna	0.0579957	0.0113463	0.135058	-0.0823704	-0.0617775	-0.00477385	0.0262441	0.0627006	0.52616	0.74152	0.823891	141.687	1.01419	trec	17		0.547714		0.28075	10:16555862:T:A	10:16513863	no
chr10	rs7909832	ENSG00000165983	dna	0.2787	0.0240478	0.272823	-0.0685576	-0.0407721	0.03198	0.165591	0.524741	0.784343	0.901117	0.969674	128.71	1.02355	trec	21		0.548708		0.123	10:16556710:T:C	10:16514711	no
chr10	rs6602130	ENSG00000165983	dna	0.0674928	0.00987876	0.150566	-0.0908519	-0.0620213	-0.0032118	0.0275849	0.0650284	0.565776	0.79564	0.886492	232.301	1.01209	trec	18		0.534791		0.273	10:16558290:C:T	10:16516291	no
chr10	rs7893507	ENSG00000026025	dna	-0.000605964	0.000711325	0.0459192	-0.121682	-0.0884869	-0.0301788	-0.000792455	0.029545	0.0897153	0.118585	0.240267	4167.28	0.999419	trec-ase	14	8	0.61332	3	0.4925	10:16993472:A:C	10:16951473	no	0.424419
chr10	rs4747290	ENSG00000026025	dna	-0.00176951	0.000593749	0.0425476	-0.114915	-0.0831714	-0.0299114	-0.00249837	0.0263302	0.0839628	0.107779	0.222694	5135.04	0.999474	trec-ase	14	8	0.619284	3	0.474	10:16995483:G:A	10:16953484	no	0.424419
chr10	rs2271470	ENSG00000026025	dna	-0.00280957	0.000822955	0.0469669	-0.144319	-0.0922495	-0.0321833	-0.00239009	0.0270912	0.086725	0.114813	0.259133	3257.1	1.00016	trec-ase	14	8	0.620278	3	0.47575	10:16996684:C:T	10:16954685	no	0.424419
chr10	rs10752064	ENSG00000026025	dna	0.000517116	0.000759606	0.0458957	-0.128868	-0.0851839	-0.0277351	0.0002813	0.0294523	0.0907143	0.116952	0.24582	3650.62	1.00022	trec-ase	14	8	0.61829	3	0.498	10:16996953:A:G	10:16954954	no	0.424419
chr10	rs10795434	ENSG00000026025	dna	-0.00129403	0.000841793	0.0458045	-0.114821	-0.0856346	-0.0325571	-0.00128575	0.027871	0.0847527	0.123442	0.238264	2960.77	0.999919	trec-ase	14	8	0.620278	3	0.487	10:16996966:C:T	10:16954967	no	0.424419
chr10	rs7919493	ENSG00000026025	dna	0.000293412	0.00168929	0.0518465	-0.119606	-0.0884014	-0.031001	-0.00118411	0.0288967	0.0901307	0.231631	0.351237	941.955	1.00271	trec-ase	14	8	0.619284	3	0.5075	10:16997581:G:A	10:16955582	no	0.424419
chr10	rs7905189	ENSG00000026025	dna	0.0003629	0.00113221	0.0519678	-0.126383	-0.0906737	-0.0300361	-0.000596419	0.0300223	0.0931397	0.204823	0.331206	2106.77	1.00015	trec-ase	14	8	0.621272	3	0.5045	10:16998056:T:G	10:16956057	no	0.424419
chr10	rs3900015	ENSG00000026025	dna	-0.00360382	0.00128061	0.0518889	-0.170957	-0.0971272	-0.0345558	-0.00294807	0.027876	0.0909173	0.12378	0.294737	1641.78	1.00142	trec-ase	14	8	0.621272	3	0.4675	10:16998859:C:T	10:16956860	no	0.424419
chr10	rs10737015	ENSG00000026025	dna	-0.00186255	0.000623587	0.0456205	-0.129926	-0.0896129	-0.0314002	-0.00166698	0.0281156	0.0845262	0.117929	0.247856	5352.12	1.00061	trec-ase	14	8	0.61829	3	0.48425	10:17000799:T:A	10:16958800	no	0.424419
chr10	rs10795435	ENSG00000026025	dna	-0.00079359	0.000618082	0.0452891	-0.119066	-0.0890753	-0.0299327	-0.000664951	0.0286199	0.0858635	0.117545	0.236611	5369.02	0.999742	trec-ase	14	8	0.620278	3	0.495	10:17001241:G:A	10:16959242	no	0.424419
chr10	rs12221306	ENSG00000026025	dna	-0.000889061	0.00136053	0.0491402	-0.118271	-0.0889646	-0.0320056	-0.00191198	0.0274298	0.0882555	0.137636	0.255907	1304.55	1.00139	trec-ase	14	8	0.61829	3	0.4815	10:17001338:T:A	10:16959339	no	0.424419
chr10	rs2932912	ENSG00000026025	dna	-0.00038595	0.00051695	0.0428491	-0.115218	-0.0857466	-0.0281333	0.000715519	0.0281403	0.082747	0.108174	0.223392	6870.46	0.99925	trec-ase	13	8	0.380716	3	0.50625	10:17002682:G:T	10:16960683	no	0.424419
chr10	rs7895600	ENSG00000026025	dna	-0.000877657	0.000676668	0.0460699	-0.11988	-0.0889583	-0.0315658	-0.00154897	0.0289863	0.0884905	0.12424	0.24412	4635.36	0.999407	trec-ase	14	8	0.620278	3	0.4885	10:17002759:T:C	10:16960760	no	0.424419
chr10	rs1687714	ENSG00000026025	dna	6.05203e-05	0.000597042	0.0434081	-0.10545	-0.0834493	-0.0283597	0.001366	0.02885	0.0821167	0.10886	0.21431	5286.07	0.999688	trec-ase	13	8	0.382704	3	0.48775	10:17004559:G:T	10:16962560	no	0.424419
chr10	rs1687713	ENSG00000026025	dna	0.000357067	0.000568109	0.0441238	-0.113325	-0.0850666	-0.0291983	-5.4886e-05	0.029727	0.0876983	0.114635	0.227959	6032.29	1.00007	trec-ase	13	8	0.382704	3	0.5005	10:17004709:G:A	10:16962710	no	0.424419
chr10	rs1707289	ENSG00000026025	dna	-0.00019556	0.000595903	0.0425488	-0.108761	-0.083795	-0.028515	0.00101486	0.028585	0.0835789	0.110365	0.219126	5098.27	0.999401	trec-ase	13	8	0.382704	3	0.509	10:17004730:A:C	10:16962731	no	0.424419
chr10	rs1687712	ENSG00000026025	dna	-0.000572575	0.000928038	0.0476595	-0.128694	-0.0854686	-0.0296277	-0.000796412	0.0280353	0.0870963	0.12188	0.250574	2637.34	1.00032	trec-ase	13	8	0.382704	3	0.494	10:17005754:C:T	10:16963755	no	0.424419
chr10	rs10904856	ENSG00000026025	dna	-0.000286638	0.000607106	0.0435095	-0.112195	-0.0847579	-0.0297621	-0.000606014	0.029689	0.0843255	0.107659	0.219854	5136.15	0.999874	trec-ase	13	8	0.38171	3	0.49425	10:17006385:A:G	10:16964386	no	0.424419
chr10	rs9423958	ENSG00000026025	dna	-0.000731145	0.000540293	0.0440807	-0.114764	-0.0865356	-0.0297571	-0.000566175	0.0301484	0.0859053	0.108361	0.223125	6656.38	0.99939	trec-ase	13	8	0.382704	3	0.4935	10:17006555:A:T	10:16964556	no	0.424419
chr10	rs12768213	ENSG00000026025	dna	-0.00110832	0.000555768	0.0429479	-0.117012	-0.0829825	-0.0288646	-0.000734532	0.0270386	0.0815442	0.104878	0.22189	5971.67	0.999778	trec-ase	13	8	0.38171	3	0.4945	10:17006863:T:C	10:16964864	no	0.424419
chr10	rs1687711	ENSG00000026025	dna	-0.00112157	0.00072816	0.0454029	-0.127466	-0.0855009	-0.0296524	-0.00097991	0.0286795	0.0863653	0.111467	0.238932	3887.88	0.99981	trec-ase	13	8	0.383698	3	0.48925	10:17007402:G:A	10:16965403	no	0.424419
chr10	rs1687710	ENSG00000026025	dna	-0.000592923	0.000623352	0.0449018	-0.113082	-0.0891411	-0.0294586	-0.000533696	0.0284551	0.0867833	0.114139	0.227221	5188.72	1.00059	trec-ase	13	8	0.38171	3	0.49525	10:17007523:C:A	10:16965524	no	0.424419
chr10	rs1687709	ENSG00000026025	dna	0.00142686	0.00057379	0.0440893	-0.113004	-0.0821757	-0.0279159	0.00142219	0.0304979	0.0876724	0.117522	0.230526	5904.18	0.999625	trec-ase	12	7	0.383698	3	0.48775	10:17007731:C:A	10:16965732	no	0.424419
chr10	rs1687706	ENSG00000026025	dna	0.00064017	0.000579537	0.0448093	-0.118314	-0.0851412	-0.0283133	0.00136814	0.0298037	0.087655	0.118704	0.237018	5978.25	0.999986	trec-ase	12	7	0.383698	3	0.4865	10:17008183:C:T	10:16966184	no	0.424419
chr10	rs2932911	ENSG00000026025	dna	0.000557597	0.000527896	0.0422523	-0.112371	-0.0818637	-0.0273339	0.000253371	0.0287687	0.083772	0.109124	0.221495	6406.25	0.999733	trec-ase	12	7	0.383698	3	0.49725	10:17008284:A:G	10:16966285	no	0.424419
chr10	rs2932910	ENSG00000026025	dna	0.000233448	0.000557934	0.0440631	-0.112219	-0.0824315	-0.0279334	-0.000868259	0.0289683	0.0867314	0.112528	0.224747	6237.12	0.999456	trec-ase	12	7	0.384692	3	0.50975	10:17008313:G:C	10:16966314	no	0.424419
chr10	rs2942358	ENSG00000026025	dna	0.0028649	0.000714875	0.0454825	-0.106918	-0.0835434	-0.0271297	0.00227175	0.0313463	0.0916094	0.12535	0.232267	4047.88	0.999943	trec-ase	12	7	0.383698	3	0.4795	10:17008364:A:G	10:16966365	no	0.424419
chr10	rs2942360	ENSG00000026025	dna	0.000100931	0.000534381	0.0429243	-0.106194	-0.0809264	-0.029021	-0.000133698	0.0290429	0.0838326	0.109117	0.215311	6452.17	0.999436	trec-ase	12	7	0.382704	3	0.502	10:17008620:G:A	10:16966621	no	0.424419
chr10	rs1707278	ENSG00000026025	dna	0.0013454	0.000493638	0.04361	-0.111002	-0.0833291	-0.0271636	0.00111204	0.030102	0.0842896	0.119401	0.230403	7804.67	1.00001	trec-ase	12	7	0.38171	3	0.49175	10:17009642:G:C	10:16967643	no	0.424419
chr10	rs1707279	ENSG00000026025	dna	0.0030614	0.000540873	0.043012	-0.101255	-0.0810759	-0.0255867	0.00262637	0.0315027	0.0874621	0.113661	0.214917	6323.96	0.999555	trec-ase	9	5	0.360835	3	0.47375	10:17009650:G:A	10:16967651	no	0.424419
chr10	rs1707280	ENSG00000026025	dna	0.00210817	0.00103688	0.0493516	-0.116973	-0.0840118	-0.0266847	0.00100043	0.0310277	0.0886523	0.122899	0.239872	2265.38	1.00008	trec-ase	12	7	0.38171	3	0.49	10:17009736:G:A	10:16967737	no	0.424419
chr10	rs359277	ENSG00000026025	dna	0.00885143	0.00166483	0.0538291	-0.113111	-0.0780706	-0.0237506	0.00604951	0.0370403	0.103957	0.289224	0.402336	1045.43	1.00166	trec-ase	7	3	0.289264	3	0.44475	10:17313357:C:T	10:17271358	no	0.424419
chr10	rs10764309	ENSG00000078403	dna	0.00272742	0.00151293	0.0573484	-0.117942	-0.0900497	-0.0307785	0.00156635	0.0328278	0.0963617	0.315343	0.433285	1436.84	1.00222	trec-ase	7	3	0.107356	3	0.48675	10:21496814:A:C	10:21207885	no	0.456814
chr10	rs10828211	ENSG00000078403	dna	0.00142435	0.00126517	0.0538953	-0.119432	-0.0881526	-0.0318653	-3.05729e-05	0.0319968	0.0934581	0.163711	0.283142	1814.71	1.00006	trec-ase	7	3	0.106362	3	0.50075	10:21497694:A:G	10:21208765	no	0.456814
chr10	rs10764310	ENSG00000078403	dna	-0.000114813	0.00110493	0.0492436	-0.125103	-0.0885781	-0.0282729	-0.000331378	0.027865	0.0901691	0.13254	0.257643	1986.22	1.00176	trec-ase	7	3	0.107356	3	0.49475	10:21499877:A:G	10:21210948	no	0.456814
chr10	rs12253488	ENSG00000078403	dna	-0.00117217	0.000731201	0.0451054	-0.118638	-0.0861409	-0.0298256	-0.00105905	0.0287279	0.0841886	0.11129	0.229929	3805.26	0.999692	trec-ase	7	3	0.106362	3	0.49325	10:21501307:C:G	10:21212378	no	0.456814
chr10	rs7922952	ENSG00000078403	dna	-0.0002858	0.00116534	0.0513836	-0.147874	-0.0877071	-0.0315732	-0.000646972	0.0303929	0.0889824	0.154883	0.302756	1944.19	0.999698	trec-ase	7	3	0.106362	3	0.49525	10:21501314:T:C	10:21212385	no	0.456814
chr10	rs7897353	ENSG00000078403	dna	0.0016435	0.00133689	0.0497725	-0.112306	-0.0869736	-0.0285545	0.000947451	0.0304916	0.089675	0.130779	0.243085	1386.07	1.00273	trec-ase	7	3	0.105368	3	0.48925	10:21503412:A:G	10:21214483	no	0.456814
chr10	rs72810095	ENSG00000099246	dna	0.00143571	0.000895987	0.0433561	-0.105649	-0.0796914	-0.027054	0.000735924	0.029911	0.0804377	0.114775	0.220424	2341.51	1.00175	trec	13		0.549702		0.49175	10:27732984:T:G	10:27444055	no
chr10	rs9418630	ENSG00000099246	dna	0.00171445	0.000677397	0.0421548	-0.11076	-0.0781736	-0.0273868	0.00213953	0.028931	0.0851314	0.117614	0.228375	3872.64	0.99962	trec	13		0.549702		0.4765	10:27734215:G:A	10:27445286	no
chr10	rs2484204	ENSG00000099246	dna	-0.00301978	0.000832489	0.0450336	-0.12456	-0.0864366	-0.0316264	-0.00295747	0.0258749	0.0820126	0.117378	0.241938	2926.27	1.0011	trec	12		0.549702		0.473	10:27738002:G:A	10:27449073	no
chr10	rs703019	ENSG00000150054	dna	-0.237189	0.0160573	0.258545	-0.883745	-0.759388	-0.470726	-0.0830311	-0.0282186	0.0409125	0.0704429	0.954188	259.255	1.01453	trec-ase	13	9	0.212724	14	0.12425	10:28622203:T:C	10:28333274	no	0.0835821
chr10	rs703020	ENSG00000150054	dna	-0.111159	0.00984238	0.184095	-0.769511	-0.643385	-0.0943077	-0.0435602	-0.0084411	0.047969	0.0743923	0.843903	349.851	1.01375	trec-ase	12	8	0.201789	14	0.19575	10:28622988:G:A	10:28334059	no	0.0835821
chr10	rs703021	ENSG00000150054	dna	-0.127426	0.0108949	0.198604	-0.771388	-0.65896	-0.116844	-0.0467652	-0.0106075	0.0556422	0.0834551	0.854843	332.301	1.02496	trec-ase	12	8	0.201789	14	0.18925	10:28623231:G:A	10:28334302	no	0.0835821
chr10	rs2607538	ENSG00000150054	dna	-0.269588	0.0185859	0.267193	-0.892769	-0.778678	-0.509027	-0.124424	-0.0329676	0.0389146	0.0727004	0.96547	206.673	1.01685	trec-ase	13	9	0.21173	14	0.109	10:28626192:A:G	10:28337263	no	0.0835821
chr10	rs2797597	ENSG00000150054	dna	-0.103796	0.0103134	0.179134	-0.751554	-0.624048	-0.089732	-0.0406751	-0.00686529	0.0495257	0.0775136	0.829068	301.683	1.01254	trec-ase	12	8	0.200795	14	0.2095	10:28627889:G:A	10:28338960	no	0.0835821
chr10	rs9417594	ENSG00000150054	dna	-0.210742	0.0158661	0.249187	-0.857632	-0.729191	-0.441204	-0.0721797	-0.021935	0.0445533	0.077591	0.935223	246.666	1.00879	trec-ase	13	9	0.21173	14	0.139	10:28631200:G:C	10:28342271	no	0.0835821
chr10	rs2782567	ENSG00000150054	dna	-0.215233	0.0199541	0.253122	-0.857716	-0.749268	-0.442491	-0.0730189	-0.0216764	0.0472442	0.0798975	0.937613	160.914	1.02067	trec-ase	13	9	0.21173	14	0.13875	10:28631241:T:C	10:28342312	no	0.0835821
chr10	rs2782568	ENSG00000150054	dna	-0.263737	0.0262024	0.263177	-0.865292	-0.766379	-0.496342	-0.114573	-0.0323599	0.0419474	0.0704167	0.935708	100.882	1.04349	trec-ase	13	9	0.21173	14	0.11475	10:28631489:A:G	10:28342560	no	0.0835821
chr10	rs2607537	ENSG00000150054	dna	-0.200049	0.014812	0.24845	-0.872821	-0.749436	-0.415608	-0.0635378	-0.0205362	0.0448992	0.0685043	0.941325	281.353	1.00796	trec-ase	13	9	0.21173	14	0.1465	10:28631693:T:C	10:28342764	no	0.0835821
chr10	rs2607536	ENSG00000150054	dna	-0.19379	0.0182502	0.247551	-0.88118	-0.746279	-0.397406	-0.0644063	-0.0184133	0.0474345	0.0689168	0.950097	183.99	1.03297	trec-ase	13	9	0.21173	14	0.161	10:28632033:T:C	10:28343104	no	0.0835821
chr10	rs2797598	ENSG00000150054	dna	-0.190244	0.0166905	0.243508	-0.858214	-0.734299	-0.398743	-0.0607962	-0.0179641	0.0447912	0.0780504	0.936264	212.855	1.03054	trec-ase	13	9	0.21173	14	0.153	10:28632037:G:T	10:28343108	no	0.0835821
chr10	rs1631148	ENSG00000150054	dna	-0.220647	0.017039	0.255768	-0.84844	-0.742667	-0.456412	-0.0733131	-0.020877	0.0461796	0.0848713	0.933311	225.322	1.00676	trec-ase	13	9	0.21173	14	0.14675	10:28632117:C:T	10:28343188	no	0.0835821
chr10	rs1673230	ENSG00000150054	dna	-0.23185	0.0169121	0.265944	-0.914004	-0.780739	-0.471927	-0.0767386	-0.0229172	0.0456997	0.0716182	0.985622	247.278	1.00541	trec-ase	12	8	0.21173	14	0.14075	10:28632257:T:C	10:28343328	no	0.0835821
chr10	rs1776118	ENSG00000150054	dna	-0.125065	0.0138205	0.20001	-0.813421	-0.658245	-0.106121	-0.0446085	-0.00824994	0.0499834	0.0766091	0.89003	209.44	1.01291	trec-ase	11	7	0.200795	14	0.19725	10:28632464:T:C	10:28343535	no	0.0835821
chr10	rs1776119	ENSG00000150054	dna	-0.22981	0.0158366	0.263545	-0.895416	-0.770096	-0.470251	-0.076687	-0.0219619	0.041512	0.0732472	0.968664	276.941	1.00286	trec-ase	12	8	0.21173	14	0.142	10:28632489:G:A	10:28343560	no	0.0835821
chr10	rs1762148	ENSG00000150054	dna	-0.218687	0.0202771	0.260318	-0.870318	-0.755061	-0.459611	-0.0683255	-0.0198248	0.0487919	0.0787494	0.949067	164.815	1.005	trec-ase	12	8	0.21173	14	0.15125	10:28632810:C:A	10:28343881	no	0.0835821
chr10	rs1776120	ENSG00000150054	dna	-0.106846	0.0111283	0.184552	-0.786656	-0.639988	-0.0863971	-0.0411085	-0.00865875	0.0504274	0.0798065	0.866462	275.028	1.00916	trec-ase	11	7	0.200795	14	0.194	10:28632829:T:A	10:28343900	no	0.0835821
chr10	rs1776122	ENSG00000150054	dna	-0.080777	0.00965169	0.155861	-0.721213	-0.555507	-0.0743518	-0.0342683	-7.82182e-05	0.059482	0.0905746	0.811787	260.776	1.0159	trec-ase	9	6	0.210736	14	0.25	10:28633217:C:T	10:28344288	no	0.0835821
chr10	rs1776123	ENSG00000150054	dna	-0.251747	0.0213025	0.267136	-0.890333	-0.78543	-0.496159	-0.0902601	-0.0269308	0.0438918	0.0731002	0.963433	157.254	1.00377	trec-ase	12	8	0.21173	14	0.1265	10:28633224:A:G	10:28344295	no	0.0835821
chr10	rs1628126	ENSG00000150054	dna	-0.180366	0.0153097	0.245512	-0.890213	-0.754034	-0.369057	-0.0563939	-0.0151361	0.0474865	0.0773753	0.967588	257.164	1.02807	trec-ase	12	8	0.21173	14	0.16275	10:28633395:C:A	10:28344466	no	0.0835821
chr10	rs1776127	ENSG00000150054	dna	-0.214636	0.0187092	0.258199	-0.898695	-0.760468	-0.444486	-0.0710086	-0.0203967	0.0481967	0.0730511	0.971746	190.459	1.01456	trec-ase	12	8	0.21173	14	0.15125	10:28633450:G:A	10:28344521	no	0.0835821
chr10	rs1628925	ENSG00000150054	dna	-0.227587	0.0177128	0.262168	-0.905577	-0.765213	-0.462809	-0.075139	-0.0242869	0.0441057	0.0712316	0.976809	219.069	1.01687	trec-ase	12	8	0.21173	14	0.133	10:28633462:G:A	10:28344533	no	0.0835821
chr10	rs1776128	ENSG00000150054	dna	-0.213795	0.0188817	0.257211	-0.898964	-0.766214	-0.440032	-0.067091	-0.0237862	0.0427904	0.070161	0.969125	185.565	1.01009	trec-ase	12	8	0.21173	14	0.137	10:28633498:T:C	10:28344569	no	0.0835821
chr10	rs1630506	ENSG00000150054	dna	-0.221778	0.017518	0.259401	-0.890092	-0.774291	-0.459195	-0.0739582	-0.0247823	0.0420782	0.0721812	0.962273	219.269	1.01848	trec-ase	12	8	0.21173	14	0.138	10:28633627:A:G	10:28344698	no	0.0835821
chr10	rs1762147	ENSG00000150054	dna	-0.200252	0.0180974	0.255586	-0.891867	-0.776616	-0.414043	-0.0627597	-0.0189657	0.0452071	0.0696888	0.961556	199.454	1.00447	trec-ase	12	8	0.21173	14	0.15025	10:28634094:A:G	10:28345165	no	0.0835821
chr10	rs1776089	ENSG00000150054	dna	-0.239168	0.01968	0.2657	-0.915773	-0.777535	-0.479068	-0.0804365	-0.0251192	0.0431723	0.0646812	0.980454	182.276	1.02437	trec-ase	12	8	0.21173	14	0.137	10:28634125:A:G	10:28345196	no	0.0835821
chr10	rs1673229	ENSG00000150054	dna	-0.209322	0.0174958	0.256499	-0.889495	-0.751155	-0.436584	-0.0669535	-0.0190163	0.0445649	0.0732229	0.962718	214.933	1.00991	trec-ase	12	8	0.21173	14	0.15775	10:28634239:T:C	10:28345310	no	0.0835821
chr10	rs1776092	ENSG00000150054	dna	-0.204705	0.0165701	0.25568	-0.882931	-0.762552	-0.43036	-0.0638194	-0.0203337	0.046111	0.0719968	0.954928	238.092	1.00394	trec-ase	12	8	0.21173	14	0.14875	10:28634347:A:G	10:28345418	no	0.0835821
chr10	rs1629123	ENSG00000150054	dna	-0.236681	0.0201684	0.266372	-0.887635	-0.777626	-0.479415	-0.0789656	-0.0233238	0.0443925	0.0765864	0.964221	174.435	1.00847	trec-ase	12	8	0.21173	14	0.13425	10:28634458:A:C	10:28345529	no	0.0835821
chr10	rs1776094	ENSG00000150054	dna	-0.143006	0.0162976	0.211837	-0.807567	-0.676335	-0.217671	-0.0481911	-0.0104472	0.0526201	0.0801871	0.887754	168.949	1.02109	trec-ase	11	7	0.201789	14	0.19275	10:28634745:G:A	10:28345816	no	0.0835821
chr10	rs1626487	ENSG00000150054	dna	-0.221279	0.019574	0.26183	-0.892471	-0.765848	-0.457781	-0.0705827	-0.019973	0.04924	0.0691733	0.961644	178.929	1.02341	trec-ase	12	8	0.21173	14	0.158	10:28634770:A:G	10:28345841	no	0.0835821
chr10	rs1625511	ENSG00000150054	dna	-0.222346	0.0174818	0.263807	-0.903374	-0.782836	-0.455042	-0.0715476	-0.020488	0.0459182	0.0752856	0.97866	227.721	1.00212	trec-ase	12	8	0.21173	14	0.147	10:28634909:T:A	10:28345980	no	0.0835821
chr10	rs1457174	ENSG00000150054	dna	-0.215603	0.0176233	0.259584	-0.919421	-0.772252	-0.444348	-0.0679394	-0.0208812	0.0450666	0.0671893	0.98661	216.959	1.02169	trec-ase	12	8	0.21173	14	0.14475	10:28635245:T:A	10:28346316	no	0.0835821
chr10	rs1457173	ENSG00000150054	dna	-0.25938	0.0173953	0.270931	-0.904595	-0.784957	-0.49997	-0.0947816	-0.0281591	0.0434243	0.0772451	0.98184	242.58	1.02779	trec-ase	12	8	0.21173	14	0.12375	10:28635316:T:C	10:28346387	no	0.0835821
chr10	rs1457172	ENSG00000150054	dna	-0.238542	0.0195839	0.265154	-0.913498	-0.773864	-0.478354	-0.0802714	-0.0252333	0.0454737	0.0701182	0.983616	183.316	1.01634	trec-ase	12	8	0.21173	14	0.132	10:28635384:G:A	10:28346455	no	0.0835821
chr10	rs72805643	ENSG00000150054	dna	-0.21658	0.0202772	0.259298	-0.917156	-0.765225	-0.455723	-0.0693737	-0.0184429	0.0478306	0.072125	0.989281	163.524	1.03061	trec-ase	12	8	0.21173	14	0.16125	10:28636123:G:A	10:28347194	no	0.0835821
chr10	rs2616623	ENSG00000150054	dna	-0.217368	0.0156651	0.261633	-0.902259	-0.773227	-0.447402	-0.0697146	-0.0184277	0.045648	0.0777539	0.980013	278.945	1.0222	trec-ase	12	8	0.21173	14	0.15475	10:28636303:C:T	10:28347374	no	0.0835821
chr10	rs2616624	ENSG00000150054	dna	-0.227627	0.019824	0.262381	-0.882063	-0.762691	-0.467381	-0.0732399	-0.021581	0.0448344	0.0739397	0.956003	175.179	1.03057	trec-ase	12	8	0.212724	14	0.13725	10:28636719:A:C	10:28347790	no	0.0835821
chr10	rs2607535	ENSG00000150054	dna	-0.227689	0.017895	0.263272	-0.915457	-0.780736	-0.46354	-0.0747386	-0.021225	0.0409196	0.0759565	0.991413	216.445	1.00809	trec-ase	12	8	0.212724	14	0.13425	10:28637174:G:A	10:28348245	no	0.0835821
chr10	rs61848718	ENSG00000197321	dna	0.0490177	0.00448459	0.0806112	-0.0750258	-0.0494388	0.00641673	0.0351124	0.0672975	0.319619	0.438696	0.513722	323.105	1.01313	trec-ase	10	9	0.301193	14	0.2035	10:30070771:G:T	10:29781842	no	0.262327
chr10	rs10826692	ENSG00000197321	dna	0.0444926	0.00308796	0.0733195	-0.0780824	-0.0535786	0.00430029	0.0343811	0.066029	0.279923	0.410028	0.48811	563.763	1.00717	trec-ase	10	9	0.300199	14	0.224	10:30073161:A:G	10:29784232	no	0.262327
chr10	rs10826693	ENSG00000197321	dna	0.0477893	0.00423792	0.0798457	-0.0750247	-0.0525021	0.00415826	0.0352253	0.0672248	0.306546	0.436926	0.511951	354.975	1.02006	trec-ase	10	9	0.301193	14	0.22375	10:30073176:G:A	10:29784247	no	0.262327
chr10	rs11007744	ENSG00000197321	dna	0.04536	0.00251027	0.0758595	-0.0786102	-0.0524362	0.0042165	0.0335972	0.0659629	0.304961	0.409686	0.488296	913.226	1.00291	trec-ase	10	9	0.300199	14	0.22225	10:30076482:C:A	10:29787553	no	0.262327
chr10	rs11007747	ENSG00000197321	dna	0.0516929	0.00268388	0.0811863	-0.0740365	-0.0489366	0.00710993	0.0389669	0.0695133	0.321814	0.442715	0.516752	915.042	1.00598	trec-ase	10	9	0.301193	14	0.2	10:30078483:T:C	10:29789554	no	0.262327
chr10	rs3006558	ENSG00000197321	dna	0.0511074	0.00359396	0.0799965	-0.0834922	-0.0547979	0.00810226	0.0394128	0.0711095	0.307685	0.424073	0.507565	495.444	1.0021	trec-ase	10	9	0.300199	14	0.19675	10:30083938:T:C	10:29795009	no	0.262327
chr10	rs2986956	ENSG00000197321	dna	0.0432457	0.00303501	0.0759134	-0.0786698	-0.0540922	0.00201823	0.0310706	0.0637968	0.283991	0.42795	0.50662	625.628	1.00511	trec-ase	9	8	0.302187	14	0.23275	10:30084746:T:C	10:29795817	no	0.262327
chr10	rs3006562	ENSG00000197321	dna	0.0379298	0.00164912	0.063956	-0.0819916	-0.0523244	0.00174092	0.0324922	0.0635036	0.162921	0.412826	0.494818	1504.03	1.00087	trec-ase	9	8	0.305169	14	0.23675	10:30092300:C:T	10:29803371	no	0.262327
chr10	rs2986966	ENSG00000197321	dna	0.0423921	0.00280648	0.0716086	-0.0819193	-0.0517609	0.00204333	0.0326573	0.06528	0.277161	0.387862	0.469781	651.036	1.00779	trec-ase	9	8	0.305169	14	0.23325	10:30092686:G:C	10:29803757	no	0.262327
chr10	rs4460718	ENSG00000197321	dna	0.0436372	0.00388124	0.0779915	-0.0838317	-0.0538142	0.00196303	0.0324857	0.0647187	0.313529	0.426503	0.510334	403.788	1.00255	trec-ase	9	8	0.305169	14	0.23775	10:30094245:C:T	10:29805316	no	0.262327
chr10	rs4279915	ENSG00000197321	dna	0.0425246	0.00302038	0.0744786	-0.0867671	-0.0603528	0.00134083	0.0334172	0.0657102	0.280938	0.399805	0.486572	608.052	1.00636	trec-ase	9	8	0.305169	14	0.2395	10:30094256:G:C	10:29805327	no	0.262327
chr10	rs60042829	ENSG00000197321	dna	0.0398286	0.00230807	0.07067	-0.0793152	-0.0564599	0.00164808	0.0304177	0.0624458	0.268074	0.406178	0.485493	937.501	1.00191	trec-ase	9	8	0.306163	14	0.239	10:30094407:G:C	10:29805478	no	0.262327
chr10	rs58050471	ENSG00000197321	dna	0.0425712	0.00377526	0.0761174	-0.0897411	-0.0566725	0.000905534	0.0315365	0.0650505	0.302349	0.411863	0.501604	406.512	1.0183	trec-ase	9	8	0.306163	14	0.24375	10:30094414:C:A	10:29805485	no	0.262327
chr10	rs2986970	ENSG00000197321	dna	0.0475181	0.00316972	0.08335	-0.0820244	-0.0548843	0.00253167	0.0336652	0.0661382	0.319158	0.451006	0.53303	691.466	1.00299	trec-ase	9	8	0.305169	14	0.23225	10:30096241:A:G	10:29807312	no	0.262327
chr10	rs7922967	ENSG00000107968	dna	-0.015049	0.00489466	0.0814966	-0.541787	-0.133034	-0.0386146	-0.0060392	0.0221501	0.0816553	0.118231	0.660018	277.227	1.00892	trec-ase	6	5	0.167992	4	0.44225	10:30790034:C:T	10:30501105	no	0.367017
chr10	rs12779604	ENSG00000107968	dna	-0.00367478	0.000850017	0.0494684	-0.13638	-0.0947626	-0.0334223	-0.00330059	0.0262936	0.0845455	0.139676	0.276056	3386.89	0.999903	trec-ase	8	6	0.167992	4	0.47075	10:30790361:A:G	10:30501432	no	0.367017
chr10	rs12415339	ENSG00000107968	dna	-0.00842502	0.00727385	0.0892364	-0.662263	-0.101487	-0.0333315	-0.0018794	0.0297796	0.0852162	0.116826	0.779088	150.506	1.02703	trec-ase	6	5	0.167992	4	0.4875	10:30794351:T:C	10:30505422	no	0.367017
chr10	rs12413938	ENSG00000107968	dna	-0.00986069	0.00677675	0.0828372	-0.606059	-0.113443	-0.0318155	-0.00281319	0.0257841	0.0882268	0.127123	0.733182	149.42	1.02499	trec-ase	6	5	0.167992	4	0.4715	10:30794642:C:T	10:30505713	no	0.367017
chr10	rs16931583	ENSG00000107968	dna	-0.00249699	0.000907498	0.0488706	-0.120204	-0.0893899	-0.0328272	-0.00337925	0.0261666	0.0863519	0.135761	0.255964	2900.04	0.999923	trec-ase	6	5	0.167992	4	0.4675	10:30795848:A:G	10:30506919	no	0.367017
chr10	rs2063051	ENSG00000107968	dna	-0.0103541	0.00444152	0.0740326	-0.538635	-0.10353	-0.035047	-0.00399446	0.0254323	0.0821239	0.111604	0.650239	277.833	1.01619	trec-ase	6	5	0.167992	4	0.46675	10:30796689:T:C	10:30507760	no	0.367017
chr10	rs4017479	ENSG00000107968	dna	-0.0151492	0.00339564	0.0765025	-0.511013	-0.120642	-0.0412601	-0.00755503	0.0221852	0.0832246	0.116674	0.627687	507.585	1.00609	trec-ase	6	5	0.167992	4	0.434	10:30796864:A:T	10:30507935	no	0.367017
chr10	rs4017480	ENSG00000107968	dna	-0.00610956	0.00186454	0.0600738	-0.303538	-0.104736	-0.0351454	-0.00431569	0.027765	0.0841794	0.12145	0.424988	1038.07	1.00685	trec-ase	6	5	0.167992	4	0.4655	10:30796983:G:A	10:30508054	no	0.367017
chr10	rs11008079	ENSG00000107968	dna	-0.0165732	0.0107921	0.100198	-0.722867	-0.129519	-0.0359101	-0.00572669	0.0256771	0.0857086	0.121396	0.844263	86.1999	1.04699	trec-ase	5	5	0.167992	4	0.4525	10:30798039:G:A	10:30509110	no	0.367017
chr10	rs6481686	ENSG00000107968	dna	-0.0132749	0.0035443	0.075841	-0.532607	-0.109355	-0.0387494	-0.0078126	0.0226185	0.0790973	0.108645	0.641252	457.874	1.02455	trec-ase	5	5	0.167992	4	0.4305	10:30798642:G:C	10:30509713	no	0.367017
chr10	rs2017429	ENSG00000107968	dna	-0.00776688	0.00180491	0.0647835	-0.364943	-0.105848	-0.0338503	-0.0052692	0.02521	0.086996	0.120761	0.485703	1288.3	1.0009	trec-ase	5	5	0.167992	4	0.461	10:30798909:G:A	10:30509980	no	0.367017
chr10	rs12781230	ENSG00000107968	dna	-0.0114916	0.00656285	0.0851425	-0.567254	-0.128852	-0.036956	-0.00546551	0.0249955	0.0918825	0.182153	0.749407	168.309	1.02402	trec-ase	5	5	0.167992	4	0.449	10:30799301:G:C	10:30510372	no	0.367017
chr10	rs12763938	ENSG00000107968	dna	-0.0193133	0.00626966	0.102914	-0.644638	-0.289212	-0.038427	-0.00693749	0.0231258	0.0819728	0.125856	0.770495	269.438	1.01139	trec-ase	5	5	0.167992	4	0.44025	10:30799821:T:C	10:30510892	no	0.367017
chr10	rs35122804	ENSG00000107968	dna	-0.0144059	0.00786884	0.0952804	-0.692425	-0.118807	-0.0363697	-0.00445282	0.0254754	0.0812482	0.121818	0.814243	146.617	1.02667	trec-ase	5	5	0.167992	4	0.4665	10:30801526:G:A	10:30512597	no	0.367017
chr10	rs913637	ENSG00000107968	dna	-0.0137995	0.00583303	0.0870917	-0.615049	-0.12442	-0.0360113	-0.00552907	0.0250348	0.0826033	0.112855	0.727904	222.928	1.0135	trec-ase	5	5	0.167992	4	0.44875	10:30807257:T:C	10:30518328	no	0.367017
chr10	rs7072939	ENSG00000120616	dna	-0.0113537	0.000705151	0.0450793	-0.130105	-0.0983878	-0.0404831	-0.0105908	0.0185265	0.0736838	0.0996083	0.229713	4086.87	0.999882	trec	5		0.152087		0.4055	10:32507862:A:C	10:32218934	no
chr10	rs112237588	ENSG00000120616	dna	-0.0125419	0.00122128	0.049652	-0.198485	-0.101396	-0.0407679	-0.011026	0.0182511	0.0753675	0.0992179	0.297702	1652.87	0.999874	trec	5		0.150099		0.3995	10:32508615:T:A	10:32219687	no
chr10	rs72778899	ENSG00000120616	dna	-0.0146361	0.00177643	0.0572234	-0.334443	-0.116634	-0.0417823	-0.0105653	0.0198201	0.0735162	0.110114	0.444557	1037.65	1.00259	trec	5		0.150099		0.41325	10:32508826:C:A	10:32219898	no
chr10	rs72780603	ENSG00000120616	dna	-0.0127091	0.00172404	0.0576532	-0.310227	-0.107521	-0.0407082	-0.00969744	0.0197612	0.0805695	0.113607	0.423834	1118.28	1.0029	trec	5		0.150099		0.41025	10:32509290:A:T	10:32220362	no
chr10	rs139446829	ENSG00000120616	dna	-0.0135805	0.00200146	0.0555321	-0.318452	-0.108055	-0.0387604	-0.0106887	0.0174322	0.0754533	0.103084	0.421535	769.83	1.00253	trec	5		0.150099		0.39075	10:32509537:A:G	10:32220609	no
chr10	rs72780609	ENSG00000120616	dna	-0.0138158	0.00199137	0.0549994	-0.351823	-0.109832	-0.0403351	-0.0102266	0.0186497	0.0757897	0.104091	0.455914	762.801	1.00842	trec	5		0.150099		0.39425	10:32509861:G:A	10:32220933	no
chr10	rs7908045	ENSG00000120616	dna	-0.0135228	0.00136844	0.0526596	-0.277378	-0.105012	-0.0409949	-0.0119756	0.0178064	0.0793521	0.103849	0.381227	1480.83	1.00287	trec	5		0.150099		0.39	10:32510606:C:T	10:32221678	no
chr10	rs7908273	ENSG00000120616	dna	-0.0149374	0.00218988	0.0579895	-0.381418	-0.109934	-0.0422476	-0.0114432	0.0176767	0.076385	0.102045	0.483462	701.223	1.0024	trec	5		0.150099		0.39225	10:32510659:G:A	10:32221731	no
chr10	rs2769217	ENSG00000120616	dna	-0.0155185	0.00146409	0.0569274	-0.333123	-0.119518	-0.0430999	-0.0111912	0.0173174	0.0751902	0.104577	0.4377	1511.84	1.00195	trec	5		0.151093		0.396	10:32513409:A:G	10:32224481	no
chr10	rs2806156	ENSG00000120616	dna	-0.0125534	0.00188384	0.051549	-0.289864	-0.101712	-0.0408256	-0.0106573	0.0193525	0.0771032	0.103587	0.393451	748.777	1.00508	trec	5		0.152087		0.41	10:32514141:T:G	10:32225213	no
chr10	rs6481783	ENSG00000120616	dna	-0.0115177	0.000725338	0.0450163	-0.129845	-0.0986264	-0.0405038	-0.0118953	0.0186868	0.0746398	0.106998	0.236843	3851.75	0.999304	trec	5		0.150099		0.39575	10:32516711:G:A	10:32227783	no
chr10	rs72788036	ENSG00000120616	dna	-0.01262	0.00154659	0.0519918	-0.29228	-0.108193	-0.0401337	-0.0104992	0.0187103	0.0774814	0.107539	0.399819	1130.11	1.00216	trec	5		0.150099		0.4085	10:32518251:G:A	10:32229323	no
chr10	rs111981741	ENSG00000120616	dna	-0.0130576	0.000726639	0.0464431	-0.160796	-0.102499	-0.042274	-0.0118812	0.0174233	0.0740007	0.100702	0.261498	4085.13	1.00087	trec	6		0.161034		0.395	10:32519347:G:A	10:32230419	no
chr10	rs7897080	ENSG00000120616	dna	-0.0120878	0.00122986	0.051403	-0.226258	-0.102341	-0.0391713	-0.0106662	0.0186049	0.0761202	0.107206	0.333464	1746.89	1.0018	trec	5		0.151093		0.403	10:32520103:G:A	10:32231175	no
chr10	rs7896889	ENSG00000120616	dna	-0.012951	0.00135122	0.0501145	-0.195875	-0.102039	-0.0417561	-0.0124089	0.0183515	0.0743865	0.102139	0.298014	1375.55	1.00504	trec	5		0.151093		0.3965	10:32520141:C:T	10:32231213	no
chr10	rs2806163	ENSG00000120616	dna	-0.0175702	0.0054825	0.0703538	-0.462683	-0.123783	-0.0427271	-0.0120806	0.0196557	0.0773265	0.102744	0.565426	164.671	1.03047	trec	6		0.162028		0.40025	10:32521022:T:C	10:32232094	no
chr10	rs72788044	ENSG00000120616	dna	-0.0125245	0.00124449	0.0529959	-0.259701	-0.0987193	-0.0406831	-0.0106708	0.0193367	0.073858	0.107507	0.367208	1813.42	1.00184	trec	5		0.151093		0.4045	10:32523623:C:T	10:32234695	no
chr10	rs79303245	ENSG00000120616	dna	-0.015709	0.00180056	0.0575097	-0.355151	-0.110639	-0.0415226	-0.0126513	0.0173238	0.0718755	0.10074	0.455891	1020.16	1.00155	trec	5		0.152087		0.39225	10:32524118:G:A	10:32235190	no
chr10	rs112538706	ENSG00000120616	dna	-0.0139318	0.00201692	0.0569926	-0.317314	-0.105119	-0.0405769	-0.0110181	0.0177055	0.0738796	0.104248	0.421562	798.469	1.00328	trec	5		0.152087		0.3995	10:32525816:C:T	10:32236888	no
chr10	rs72788049	ENSG00000120616	dna	-0.0123361	0.00102949	0.0503511	-0.240152	-0.100381	-0.0394617	-0.0118022	0.0178792	0.0759239	0.104392	0.344544	2392.06	1.00225	trec	5		0.152087		0.3955	10:32526097:C:T	10:32237169	no
chr10	rs72788050	ENSG00000120616	dna	-0.0131947	0.00121089	0.0521454	-0.27343	-0.109833	-0.0411285	-0.0113835	0.0192093	0.0777818	0.109499	0.382928	1854.48	1.00033	trec	5		0.152087		0.40175	10:32526100:G:A	10:32237172	no
chr10	rs72788053	ENSG00000120616	dna	-0.0123942	0.00118465	0.0519844	-0.219152	-0.102159	-0.0411931	-0.0101036	0.0181901	0.0753456	0.107598	0.32675	1925.6	1.00017	trec	5		0.152087		0.4095	10:32527439:C:A	10:32238511	no
chr10	rs7907650	ENSG00000120616	dna	-0.0188174	0.00336714	0.0658974	-0.412425	-0.137234	-0.0435893	-0.0134448	0.0163105	0.0785335	0.10784	0.520266	383.015	1.0123	trec	5		0.152087		0.37075	10:32528814:T:C	10:32239886	no
chr10	rs72788063	ENSG00000120616	dna	-0.0129545	0.00195232	0.0569061	-0.339645	-0.107258	-0.0405076	-0.00996794	0.0209661	0.0765671	0.0984433	0.438088	849.601	1.00087	trec	5		0.154076		0.41925	10:32531419:T:C	10:32242491	no
chr10	rs7069440	ENSG00000120616	dna	-0.0149441	0.00207985	0.0622613	-0.318696	-0.128835	-0.0427246	-0.0121715	0.0194152	0.0787308	0.113721	0.432417	896.131	1.00455	trec	5		0.152087		0.39675	10:32535129:G:C	10:32246201	no
chr10	rs113590401	ENSG00000120616	dna	-0.0125019	0.00150652	0.0541571	-0.278461	-0.100793	-0.0398294	-0.0101908	0.017882	0.0769312	0.102282	0.380744	1292.3	1.00259	trec	5		0.152087		0.40175	10:32537082:T:C	10:32248154	no
chr10	rs11595785	ENSG00000099250	dna	-0.00739901	0.00351524	0.0831589	-0.591643	-0.101177	-0.0334883	-0.00350279	0.0265912	0.0938325	0.201	0.792642	559.638	1.00381	trec	3		0.146123		0.47	10:33703526:G:A	10:33414598	no
chr10	rs11598151	ENSG00000099250	dna	-0.00091726	0.002799	0.0774844	-0.173888	-0.0946692	-0.0328205	-0.00114243	0.0292765	0.0890063	0.330356	0.504244	766.345	1.00592	trec	3		0.146123		0.48875	10:33703645:T:C	10:33414717	no
chr10	rs57011864	ENSG00000099250	dna	0.285514	0.0573976	0.450551	-0.102624	-0.067999	-0.00600816	0.0376348	0.592909	1.36376	1.58866	1.69129	61.617	1.0675	trec	5		0.133201		0.27925	10:34160644:A:G	10:33871716	no
chr10	rs7084511	ENSG00000107551	dna	-0.00583292	0.00100655	0.0511839	-0.220324	-0.0977236	-0.0358047	-0.00491491	0.0273123	0.0825322	0.106773	0.327097	2585.79	1.00071	trec-ase	5	3	0.111332	4	0.46575	10:45430956:C:T	10:44935508	no	0.475862
chr10	rs7083830	ENSG00000107551	dna	-0.00531071	0.000992418	0.0547779	-0.164601	-0.0968572	-0.0352208	-0.00438783	0.0259985	0.0886908	0.130178	0.294779	3046.64	1.00022	trec-ase	5	3	0.111332	4	0.461	10:45431162:G:C	10:44935714	no	0.475862
chr10	rs7076570	ENSG00000107551	dna	-0.00837708	0.00283289	0.0603843	-0.337549	-0.106631	-0.0346155	-0.00412881	0.0248492	0.0820164	0.11489	0.452439	454.349	1.00749	trec-ase	5	3	0.111332	4	0.45825	10:45432060:T:C	10:44936612	no	0.475862
chr10	rs17515265	ENSG00000107551	dna	-0.00571467	0.00126109	0.0534106	-0.253354	-0.102831	-0.033947	-0.00428466	0.0266316	0.0864203	0.124201	0.377555	1793.76	0.999571	trec-ase	5	3	0.111332	4	0.46525	10:45432156:A:G	10:44936708	no	0.475862
chr10	rs17515286	ENSG00000107551	dna	-0.00267447	0.00126701	0.0511305	-0.111642	-0.0889754	-0.034342	-0.00350708	0.027024	0.0835576	0.118499	0.230141	1628.56	1.00075	trec-ase	5	3	0.111332	4	0.468	10:45432352:C:T	10:44936904	no	0.475862
chr10	rs76260312	ENSG00000107551	dna	-0.00636914	0.00288614	0.0638951	-0.268877	-0.0965415	-0.0339673	-0.00384225	0.0273677	0.0851352	0.109003	0.37788	490.118	1.00641	trec-ase	5	3	0.112326	4	0.464	10:45434467:G:A	10:44939019	no	0.475862
chr10	rs7074238	ENSG00000107551	dna	-0.00652009	0.00167316	0.0667548	-0.332594	-0.100136	-0.0343004	-0.00494543	0.0257181	0.0857241	0.128141	0.460735	1591.8	1.00108	trec	4		0.111332	NA	0.45725	10:45435744:C:T	10:44940296	no
chr10	rs55951178	ENSG00000107551	dna	-0.0151728	0.0052199	0.100801	-0.618709	-0.130964	-0.0384333	-0.00634485	0.0258458	0.0903008	0.136867	0.755576	372.914	1.01231	trec	4		0.110338	NA	0.449	10:45436447:T:C	10:44940999	no
chr10	rs75615361	ENSG00000107551	dna	-0.00868089	0.00232696	0.0691864	-0.408971	-0.109282	-0.035946	-0.00494629	0.025015	0.0861317	0.130886	0.539857	884.026	1.00177	trec	4		0.111332	NA	0.4545	10:45439534:T:C	10:44944086	no
chr10	rs76894213	ENSG00000107551	dna	-0.006877	0.00106903	0.051245	-0.14411	-0.0916181	-0.0359115	-0.00623562	0.0235986	0.0818206	0.105867	0.249977	2297.86	1.00189	trec	4		0.111332	NA	0.4435	10:45439667:G:A	10:44944219	no
chr10	rs77442822	ENSG00000107551	dna	-0.0109276	0.00276815	0.0779087	-0.565397	-0.107609	-0.0353294	-0.00507052	0.0249199	0.082884	0.116486	0.681884	792.124	1.00482	trec	4		0.111332	NA	0.4595	10:45439944:T:C	10:44944496	no
chr10	rs55817343	ENSG00000107551	dna	-0.0175174	0.00593	0.101764	-0.696113	-0.207695	-0.0376282	-0.00605306	0.0244543	0.0844215	0.117099	0.813212	294.497	1.0182	trec	4		0.110338	NA	0.4515	10:45441458:T:C	10:44946010	no
chr10	rs34453249	ENSG00000107551	dna	-0.0160021	0.00679787	0.100396	-0.7643	-0.124181	-0.0370461	-0.00519865	0.0266451	0.0826135	0.113286	0.877586	218.114	1.01594	trec	4		0.109344	NA	0.4535	10:45443001:C:T	10:44947553	no
chr10	rs35963845	ENSG00000012779	dna	0.00702024	0.00213267	0.0596095	-0.123898	-0.0878922	-0.0259878	0.00521421	0.0367424	0.0991415	0.278106	0.402004	781.242	1.00208	trec	4		0.234592		0.45825	10:46174328:G:A	10:45678880	no
chr10	rs1867588	ENSG00000128805	dna	0.0422037	0.00983098	0.144904	-0.0958787	-0.0718393	-0.0148212	0.0151119	0.0489156	0.586039	0.944027	1.03991	217.254	1.01657	trec	18		0.456262		0.3665	10:49783540:T:C	10:48575495	no
chr10	rs1373795	ENSG00000128805	dna	0.0514187	0.0176607	0.158357	-0.100015	-0.0706319	-0.0134603	0.0167175	0.0522631	0.658797	0.964274	1.06429	80.4007	1.03966	trec	18		0.456262		0.3545	10:49783975:T:C	10:48575930	no
chr10	rs1373793	ENSG00000128805	dna	0.028374	0.00661198	0.111843	-0.112639	-0.0774482	-0.0197343	0.0111354	0.0440512	0.372471	0.776569	0.889208	286.124	1.01366	trec	16		0.454274		0.4005	10:49784143:T:A	10:48576098	no
chr10	rs1373791	ENSG00000128805	dna	0.0228538	0.00549473	0.0934822	-0.102755	-0.0781624	-0.0192497	0.012739	0.0433747	0.223424	0.658625	0.761381	289.444	1.00685	trec	16		0.455268		0.3965	10:49784238:T:A	10:48576193	no
chr10	rs11599380	ENSG00000128805	dna	0.0303082	0.00756021	0.123493	-0.110964	-0.0788719	-0.0193583	0.0108221	0.0434911	0.454373	0.852633	0.963597	266.818	1.02107	trec	16		0.456262		0.407	10:49784513:G:A	10:48576468	no
chr10	rs10857600	ENSG00000128805	dna	0.0194256	0.00476848	0.0835382	-0.104021	-0.0739126	-0.0188205	0.0118945	0.0410725	0.138007	0.574072	0.678093	306.91	1.01331	trec	16		0.457256		0.4	10:49784602:C:T	10:48576557	no
chr10	rs10776622	ENSG00000128805	dna	0.0261447	0.00620111	0.110621	-0.112687	-0.0782856	-0.0194758	0.0114661	0.0421808	0.344292	0.745969	0.858657	318.227	1.01331	trec	16		0.456262		0.404	10:49784748:C:G	10:48576703	no
chr10	rs10776624	ENSG00000128805	dna	0.0239556	0.00566026	0.109893	-0.106558	-0.0750404	-0.0199112	0.0107468	0.0422928	0.226533	0.8047	0.911258	376.934	1.00364	trec	16		0.455268		0.40975	10:49784821:T:A	10:48576776	no
chr10	rs10857601	ENSG00000128805	dna	0.0369861	0.0110416	0.139668	-0.106832	-0.0785206	-0.0185706	0.0129869	0.0458817	0.497535	0.928928	1.03576	160.004	1.03244	trec	16		0.457256		0.389	10:49784906:G:A	10:48576861	no
chr10	rs10776625	ENSG00000128805	dna	0.0309835	0.00908954	0.123844	-0.118445	-0.0809656	-0.0213217	0.0106542	0.0450338	0.452868	0.794186	0.912631	185.639	1.01482	trec	16		0.454274		0.414	10:49785058:G:T	10:48577013	no
chr10	rs10857603	ENSG00000128805	dna	0.0154517	0.00281642	0.0744862	-0.114822	-0.0755401	-0.0190029	0.0104459	0.0400914	0.10794	0.531538	0.64636	699.45	1.00665	trec	16		0.456262		0.40475	10:49785174:A:G	10:48577129	no
chr10	rs10491035	ENSG00000128805	dna	0.0209233	0.0043802	0.0937346	-0.111816	-0.0768729	-0.0186428	0.0121039	0.0425244	0.125245	0.73867	0.850485	457.945	1.00758	trec	15		0.435388		0.391	10:49795636:T:C	10:48587591	no
chr10	rs34939981	ENSG00000128805	dna	0.135315	0.0388542	0.325437	-0.104179	-0.0754361	-0.0140562	0.0202941	0.0635193	1.19165	1.37527	1.47945	70.1546	1.07326	trec	9		0.494036		0.352	10:49821173:T:C	10:48613128	no
chr10	rs4114458	ENSG00000128805	dna	0.0924482	0.0263832	0.271624	-0.109425	-0.0792308	-0.016	0.0155378	0.0535586	1.05134	1.4225	1.53193	105.994	1.05664	trec	8		0.497018		0.37025	10:49822099:A:G	10:48614054	no
chr10	rs3844493	ENSG00000128805	dna	0.196311	0.0530549	0.377596	-0.106162	-0.0736227	-0.0100863	0.0273805	0.0960377	1.23711	1.45474	1.5609	50.6529	1.08339	trec	9		0.497018		0.3085	10:49822957:A:C	10:48614912	no
chr10	rs10857612	ENSG00000128805	dna	0.103689	0.0325416	0.284564	-0.106473	-0.0772148	-0.0169899	0.0172338	0.0574963	1.10387	1.31639	1.42286	76.4684	1.02705	trec	9		0.497018		0.3715	10:49824141:T:C	10:48616096	no
chr10	rs10776630	ENSG00000128805	dna	0.176408	0.0488572	0.368101	-0.110117	-0.0767939	-0.0115835	0.0234803	0.0778464	1.25097	1.46357	1.57369	56.7647	1.07473	trec	9		0.497018		0.33125	10:49824190:T:A	10:48616145	no
chr10	rs7904633	ENSG00000128805	dna	0.234936	0.0469662	0.428701	-0.121685	-0.0765244	-0.00850988	0.0314101	0.128583	1.35716	1.58972	1.71141	83.3179	1.07094	trec	8		0.497018		0.30575	10:49825484:C:T	10:48617439	no
chr10	rs10776631	ENSG00000128805	dna	0.170004	0.0640543	0.385513	-0.100782	-0.076301	-0.0122578	0.021793	0.0691459	1.32717	1.64791	1.74869	36.2228	1.13024	trec	8		0.497018		0.33675	10:49827148:A:G	10:48619103	no
[truncated: 7,933 more rows]
