# Supplementary material for: Genetic coupling of enhancer activity and connectivity in gene expression control
Source: Nat Commun. 2025 Jan 27;16:970. doi: 10.1038/s41467-025-55900-3 (PMC11772589; doi:10.1038/s41467-025-55900-3)
Supplement: Supplementary file 15 — Supplementary Data 12 [file 41467_2025_55900_MOESM15_ESM.xlsx]

## Sheet: Legend
Tab A: cQTL enrichment for known and predicted binding sites of monocyte TFs
Tab B: cQTL enrichment for known TF binding sites contained in the Remap catalogue
TF	The name of the transcription factor
Data source (A only)	ChIP-seq peaks or MaxATAC prediction based on ATAC-seq data
Cell type (B only)	Cell type, in which the ChIP-seq was performed
No. overlaps with cQTLs	The observed number of TF binding site overlaps with cQTLs
random.average	The expected number of TF binding site overlaps with cQTLs
Mapped peaks ratio	Percentage of TF binding sites covered by cQTLs
Effect size	log10 ratio between the observed and expected number of overlaps. (𝑑=𝑙𝑜𝑔10𝑜𝑏𝑠𝑒𝑥𝑝).
P-value	Probability to observe an effect at least as extreme as the result computed assuming the Poisson null distribution and validated empirically with randomized query regions
P-significance	−𝑙𝑜𝑔10(𝑝-value)
Q-significance	−𝑙𝑜𝑔10(𝑞-value)
E-value	Expected number of false positives for a given p-value.
E-significance	−𝑙𝑜𝑔10(𝐸-value)

## Sheet: (A) Monocyte_TF_enrichment
TF	Data source	No. overlaps with cQTLs	random.average	mapped.peaks.ratio	effect.size	p.significance	p.value	q.significance	q.value	e.significance	e.value
ARID3A	ATAC-seq prediction	61	15.94	0.00157786	1.93616	17.7403	1.81825e-18	15.9498	1.12251e-16	14.8806	1.31641e-15
TEAD4	ATAC-seq prediction	66	19.62	0.00153292	1.75014	16.3251	4.73002e-17	14.5397	2.88575e-15	13.4654	3.42453e-14
MEF2A	ATAC-seq prediction	65	19.39	0.00167807	1.74513	16.0294	9.34627e-17	14.249	5.63579e-15	13.1696	6.7667e-14
JUND	ATAC-seq prediction	56	16.96	0.00118589	1.72329	13.7471	1.79019e-14	11.9718	1.06708e-12	10.8874	1.2961e-11
ATF7	ATAC-seq prediction	75	27.74	0.00153465	1.43492	13.4544	3.51262e-14	11.684	2.06997e-12	10.5946	2.54314e-11
CEBPB	ChIP-seq peaks	59	19.22	0.000934994	1.61811	13.0792	8.33335e-14	11.3138	4.85562e-12	10.2194	6.03335e-11
NANOG	ATAC-seq prediction	67	24.01	0.0011317	1.48053	12.7712	1.69368e-13	11.0106	9.75896e-12	9.91143	1.22622e-10
JUNB	ATAC-seq prediction	62	21.38	0.00133187	1.53601	12.617	2.41535e-13	10.8612	1.37643e-11	9.75728	1.74871e-10
CREM	ATAC-seq prediction	54	17.53	0.001576	1.62313	12.1473	7.12338e-13	10.3963	4.01526e-11	9.28758	5.15733e-10
SKIL	ATAC-seq prediction	54	17.84	0.00240577	1.59784	11.8598	1.38103e-12	10.1135	7.70077e-11	9.00006	9.99862e-10
NFIC	ATAC-seq prediction	68	25.79	0.00165858	1.39872	11.846	1.42548e-12	10.1044	7.86411e-11	8.9863	1.03205e-09
TCF12	ATAC-seq prediction	54	17.93	0.00104173	1.59058	11.7777	1.66846e-12	10.0406	9.10769e-11	8.91794	1.20797e-09
GATA3	ATAC-seq prediction	76	30.83	0.00121656	1.30166	11.6841	2.06979e-12	9.95153	1.11808e-10	8.82433	1.49853e-09
FOXM1	ATAC-seq prediction	48	15.05	0.00212747	1.67327	11.4669	3.41238e-12	9.7389	1.82432e-10	8.6072	2.47056e-09
PKNOX1	ATAC-seq prediction	58	21.26	0.00140314	1.44791	10.861	1.37737e-11	9.13736	7.28851e-10	8.00121	9.97214e-09
CEBPB	ATAC-seq prediction	47	15.26	0.000952053	1.62291	10.7503	1.77715e-11	9.0311	9.30903e-10	7.89054	1.28666e-08
NR2F2	ATAC-seq prediction	54	19.66	0.0013891	1.4577	10.3091	4.90748e-11	8.59433	2.54492e-09	7.4494	3.55302e-08
SOX6	ATAC-seq prediction	55	20.37	0.00155971	1.43299	10.2051	6.23564e-11	8.49463	3.20166e-09	7.34538	4.5146e-08
NR2F6	ATAC-seq prediction	41	12.73	0.00122355	1.68739	10.1227	7.53933e-11	8.41645	3.83308e-09	7.26293	5.45847e-08
NFATC3	ATAC-seq prediction	43	13.81	0.00179894	1.63862	10.0963	8.01206e-11	8.39428	4.03387e-09	7.23652	5.80073e-08
ELF1	ATAC-seq prediction	45	15.17	0.00102961	1.5687	9.83618	1.45821e-10	8.1384	7.27115e-09	6.97644	1.05575e-07
SRF	ATAC-seq prediction	40	12.58	0.00164143	1.66887	9.7481	1.78606e-10	8.05448	8.8211e-09	6.88836	1.29311e-07
NR2F1	ATAC-seq prediction	57	22.46	0.00140519	1.3436	9.53817	2.8962e-10	7.84866	1.41689e-08	6.67843	2.09685e-07
TCF7L2	ATAC-seq prediction	41	13.33	0.0013887	1.62095	9.5347	2.91941e-10	7.84866	1.41689e-08	6.67497	2.11365e-07
JUN	ATAC-seq prediction	36	10.74	0.00106762	1.745	9.51329	3.06695e-10	7.8319	1.47264e-08	6.65355	2.22047e-07
IKZF1	ATAC-seq prediction	97	49.05	0.00138086	0.983732	9.30074	5.00333e-10	7.62335	2.38039e-08	6.441	3.62241e-07
ZNF592	ATAC-seq prediction	54	21.07	0.00204468	1.35777	9.25035	5.61883e-10	7.57693	2.64892e-08	6.39062	4.06803e-07
CDK8	ChIP-seq peaks	24	5.41	0.00156986	2.14933	9.11	7.76255e-10	7.4405	3.62658e-08	6.25026	5.62009e-07
CEBPD	ATAC-seq prediction	46	16.73	0.00124059	1.4592	8.9904	1.02236e-09	7.3248	4.7337e-08	6.13066	7.40188e-07
SPI1	ChIP-seq peaks	58	24.01	0.000549664	1.27242	8.90732	1.23788e-09	7.24558	5.68089e-08	6.04758	8.96227e-07
MYBL2	ATAC-seq prediction	44	15.7	0.00210557	1.48674	8.90179	1.25376e-09	7.24388	5.70326e-08	6.04205	9.07719e-07
ELF4	ATAC-seq prediction	46	16.95	0.00142208	1.44035	8.8163	1.5265e-09	7.16219	6.88357e-08	5.95657	1.10518e-06
RXRA	ATAC-seq prediction	36	11.81	0.000919352	1.60799	8.43501	3.67278e-09	6.78465	1.64192e-07	5.57527	2.65909e-06
SPI1	ATAC-seq prediction	84	42	0.000778751	1	8.4272	3.73936e-09	6.78057	1.6574e-07	5.56746	2.7073e-06
CREBBP	ChIP-seq peaks	36	11.86	0.00145903	1.60189	8.38803	4.09234e-09	6.7451	1.79848e-07	5.52829	2.96285e-06
STAT3	ChIP-seq peaks	64	29.47	0.00072991	1.11882	7.95234	1.116e-08	6.31307	4.86332e-07	5.0926	8.07985e-06
ZNF687	ATAC-seq prediction	50	20.62	0.00179462	1.27788	7.90105	1.2559e-08	6.26541	5.42736e-07	5.04131	9.09271e-06
TCF7	ATAC-seq prediction	28	8.34	0.00152655	1.74731	7.71524	1.92646e-08	6.08321	8.25637e-07	4.8555	1.39476e-05
ZNF217	ATAC-seq prediction	39	14.42	0.002175	1.4354	7.63019	2.3432e-08	6.00174	9.96012e-07	4.77045	1.69648e-05
FOSL2	ATAC-seq prediction	33	11.1	0.00100115	1.57191	7.58663	2.59041e-08	5.96172	1.09214e-06	4.72689	1.87546e-05
RUNX1	ATAC-seq prediction	46	18.8	0.00122097	1.2909	7.47956	3.31464e-08	5.85817	1.38621e-06	4.61983	2.3998e-05
BHLHE40	ATAC-seq prediction	38	14.28	0.00131461	1.412	7.28818	5.15017e-08	5.67027	2.13662e-06	4.42844	3.72872e-05
SREBP2	ChIP-seq peaks	93	51.17	0.00132511	0.861932	7.28154	5.22951e-08	5.66709	2.15231e-06	4.4218	3.78616e-05
ATF1	ATAC-seq prediction	33	11.8	0.00123235	1.48368	6.97519	1.05879e-07	5.36418	4.32336e-06	4.11545	7.66564e-05
FOS	ATAC-seq prediction	42	17.17	0.000611389	1.2905	6.93171	1.17029e-07	5.3241	4.7413e-06	4.07197	8.47287e-05

## Sheet: (B) All_cells_Remap_TF_enrichme
TF	Cell type(s)	No. overlaps with cQTLs	random.average	mapped.peaks.ratio	effect.size	p.significance	p.value	q.significance	q.value	e.significance	e.value
AR	THP-1	33	8.97	0.00154857	1.87929	9.84362	1.43344e-10	8.66566	2.15943e-09	3.68922	0.000204539
SKI	HL-60	37	11.69	0.00101414	1.66225	9.06562	8.59763e-10	7.88766	1.2952e-08	2.91122	0.00122681
RXR	macrophage	31	8.87	0.00154229	1.80526	8.8045	1.56857e-09	7.62654	2.363e-08	2.6501	0.00223822
GATA2	SKH1	22	4.92	0.00105012	2.16077	8.5355	2.91408e-09	7.35754	4.38996e-08	2.3811	0.00415815
STAT1	CD14	45	17.5	0.000644634	1.36257	7.96169	1.09222e-08	6.78373	1.64539e-07	1.80729	0.015585
DAXX	PC-3	27	7.65	0.000426763	1.81943	7.93274	1.16752e-08	6.75478	1.75882e-07	1.77834	0.0166595
KMT2B	AML	47	20.18	0.000987499	1.21973	6.99522	1.01108e-07	5.81726	1.52314e-06	0.840817	0.144272
SREBP2	monocyte	88	48.45	0.00133408	0.861007	6.93844	1.15229e-07	5.76048	1.73587e-06	0.784038	0.164423
MYB	THP-1	25	7.58	0.000734646	1.72166	6.88528	1.30233e-07	5.70732	1.9619e-06	0.730879	0.185832
JMJD1C	HL-60	26	8.5	0.000725669	1.61298	6.47971	3.31353e-07	5.30176	4.99164e-06	0.325311	0.472813
EGR1	macrophage	20	5.57	0.00128213	1.84425	6.33966	4.5745e-07	5.1617	6.89122e-06	0.185258	0.652743
CEBPB	monocyte,MV4-11,THP-1,HL-60	5	0.29	0.047619	4.1078	6.19061	6.44742e-07	5.01266	9.71265e-06	0.0362154	0.919993
