# Supplementary material for: Genetic coupling of enhancer activity and connectivity in gene expression control
Source: Nat Commun. 2025 Jan 27;16:970. doi: 10.1038/s41467-025-55900-3 (PMC11772589; doi:10.1038/s41467-025-55900-3)
Supplement: Supplementary file 20 — Source Data [file 41467_2025_55900_MOESM20_ESM.xlsx]

## Sheet: Notes
This spreadsheet contains source data for most main and supplementary figures in the paper Ray-Jones et al., Genetic Coupling of Enhancer Activity and Connectivity in Gene Expression Control.
Source data for Figures 1C, 6A and Supplementary figures 1E-F and 7A were instead uploaded to the paper's OSF repository (https://osf.io/szntj/) due to their sheer size.
Source data for Supplementary figure 3 could not be released according to donor consent conditions as it contains raw genotype information.
Source data for Supplementary figures 6B, D-F could not be obtained as they were generated automatically by the R package mediation based on the data for Fig. 5E, J, L and Fig. 7C by running plot() on the analysis outcome.

## Sheet: Fig 1D
binaryAssignment	TAD_assignment	n	totals	proportions	height
eGene	Different TAD	31	640	0.0484375	1.02
eGene	Same TAD	609	640	0.951562	0.971562
Non eGene	Different TAD	374	2541	0.147186	1.02
Non eGene	Same TAD	2167	2541	0.852814	0.872814

## Sheet: Fig 1E
hg38SNP_ID	Gene_category	median_asinh_score
10:110419436:C:A	Non eGene	2.0992
10:11204306:C:A	Non eGene	0
10:12139763:G:A	Non eGene	0
10:12148897:C:A	Non eGene	2.14107
10:12150318:C:T	Non eGene	2.13903
10:12265828:C:T	Non eGene	1.29541
10:125844213:A:C	Non eGene	0.726841
10:128084137:C:T	Non eGene	2.00739
10:16512255:T:C	Non eGene	0
10:16963755:C:T	Non eGene	2.501
10:21207885:A:C	Non eGene	0
10:28338960:G:A	Non eGene	0
10:28808361:G:C	Non eGene	0
10:30509110:G:A	Non eGene	0
10:32230419:G:A	Non eGene	1.93856
10:33871716:A:G	Non eGene	0
10:44935508:C:T	Non eGene	1.2436
10:44947553:C:T	Non eGene	1.2436
10:62772835:T:C	Non eGene	2.03513
10:63622556:T:G	Non eGene	1.30632
10:72389478:T:G	Non eGene	0.942206
10:75361324:T:C	Non eGene	0
10:75437412:C:T	Non eGene	1.24231
10:80150090:T:A	Non eGene	1.84606
10:805438:T:G	Non eGene	0
10:93457133:A:T	Non eGene	0.913511
10:97383005:G:A	Non eGene	1.41882
10:97406037:C:A	Non eGene	1.41882
11:10548709:C:G	Non eGene	1.22419
11:10604070:A:G	Non eGene	0.712429
11:110375886:T:C	Non eGene	1.50277
11:124060504:T:G	Non eGene	0.904255
11:124282619:C:T	Non eGene	1.15301
11:126318571:T:C	Non eGene	0
11:18366917:C:G	Non eGene	1.32498
11:47234047:T:C	Non eGene	0
11:47281724:T:C	Non eGene	0
11:60251688:A:C	Non eGene	2.09984
11:60263797:G:C	Non eGene	2.09984
11:61123949:C:T	Non eGene	0
11:61835765:C:T	Non eGene	0
11:62011575:A:G	Non eGene	0
11:63554958:G:A	Non eGene	1.56778
11:63719914:T:C	Non eGene	1.55056
11:64402966:G:A	Non eGene	2.21269
11:65956820:C:T	Non eGene	2.32577
11:66013724:C:A	Non eGene	0
11:68006427:G:A	Non eGene	2.04479
11:72141276:T:C	Non eGene	0
11:73188646:C:A	Non eGene	0
11:73189476:G:A	Non eGene	0
11:75776277:C:T	Non eGene	0
11:7596280:A:G	Non eGene	2.00109
11:88296449:T:C	Non eGene	0
11:88388842:C:A	Non eGene	0
11:95172947:G:A	Non eGene	1.61103
11:9631369:A:T	Non eGene	1.28962
12:10040025:G:A	Non eGene	0.754477
12:10115529:G:A	Non eGene	0.973539
12:104971631:G:A	Non eGene	1.44116
12:106440038:G:A	Non eGene	0
12:107673321:C:T	Non eGene	2.15181
12:108264257:G:A	Non eGene	0
12:113392852:C:T	Non eGene	1.09781
12:120652695:C:A	Non eGene	2.09137
12:121198903:G:C	Non eGene	0
12:122462718:A:G	Non eGene	1.32796
12:123425063:T:C	Non eGene	1.39111
12:123621292:T:C	Non eGene	0
12:14917701:C:G	Non eGene	1.00981
12:42411581:T:C	Non eGene	0
12:42696899:T:C	Non eGene	0
12:49215383:G:A	Non eGene	1.30596
12:51320786:T:A	Non eGene	0
12:51989857:C:T	Non eGene	0
12:54318916:T:G	Non eGene	1.43789
12:6134743:T:C	Non eGene	0.788697
12:71740642:G:A	Non eGene	1.51553
12:76640253:C:T	Non eGene	2.30324
12:7995744:T:C	Non eGene	1.39504
12:8000091:C:G	Non eGene	1.26567
12:8540822:T:C	Non eGene	0
12:95134349:A:G	Non eGene	2.13661
12:96055718:A:G	Non eGene	0
12:98718545:A:G	Non eGene	0
13:102579671:A:T	Non eGene	0
13:110520397:C:T	Non eGene	0.888738
13:24297896:C:T	Non eGene	1.11466
13:39641699:T:A	Non eGene	1.91347
13:51745542:C:T	Non eGene	0
13:51765007:C:G	Non eGene	1.35234
13:95287677:T:C	Non eGene	0
13:97384706:A:C	Non eGene	0
13:99433488:G:A	Non eGene	0
14:22872457:G:C	Non eGene	2.1716
14:23982213:T:G	Non eGene	0
14:24058463:G:A	Non eGene	1.18722
14:24330637:C:T	Non eGene	1.98117
14:34398244:T:C	Non eGene	1.47574
14:39281003:A:G	Non eGene	0
14:75202946:A:G	Non eGene	0.163717
14:75622711:G:A	Non eGene	2.68997
14:76718548:T:G	Non eGene	1.29491
14:76838193:A:T	Non eGene	0
14:88071137:C:A	Non eGene	0
14:90106140:T:C	Non eGene	1.53268
15:30861155:T:C	Non eGene	0
15:39303139:A:G	Non eGene	0
15:39312634:C:T	Non eGene	1.82386
15:41897871:T:C	Non eGene	0.895396
15:50956106:T:C	Non eGene	0
15:68061238:A:C	Non eGene	0
15:73971534:G:A	Non eGene	1.23922
15:82834035:A:G	Non eGene	0.346731
15:83093533:A:G	Non eGene	0
15:89066270:G:A	Non eGene	1.98572
15:89069059:A:G	Non eGene	1.64248
16:21057727:C:T	Non eGene	1.27428
16:2842960:A:G	Non eGene	0
16:2858702:C:T	Non eGene	0
16:30621336:T:C	Non eGene	0
16:31136227:G:A	Non eGene	0
16:3617251:G:A	Non eGene	0
16:4001379:C:G	Non eGene	0
16:58426022:A:G	Non eGene	0.821368
16:67591894:A:G	Non eGene	1.48932
16:69922057:C:G	Non eGene	1.6098
16:71753685:G:A	Non eGene	0
16:75538815:G:A	Non eGene	0
16:79265445:A:G	Non eGene	0
16:84910153:C:G	Non eGene	0
16:8661363:T:A	Non eGene	0
16:87782697:C:G	Non eGene	0
17:15505837:C:T	Non eGene	1.24821
17:16265695:G:A	Non eGene	0
17:17205519:C:A	Non eGene	0
17:17635964:C:T	Non eGene	0
17:17812003:C:G	Non eGene	0
17:19612382:A:G	Non eGene	2.16037
17:19636877:G:A	Non eGene	1.40238
17:30356130:A:G	Non eGene	1.26861
17:34980567:G:A	Non eGene	2.47998
17:36034380:G:A	Non eGene	1.18587
17:3917748:T:C	Non eGene	0
17:4769038:G:A	Non eGene	1.42573
17:48853545:G:A	Non eGene	1.44409
17:48963944:G:T	Non eGene	1.36746
17:50853604:G:A	Non eGene	0.488027
17:59029269:A:G	Non eGene	1.08996
17:65039136:G:A	Non eGene	0.294144
17:7112392:C:T	Non eGene	0
17:7114515:C:A	Non eGene	1.57691
17:7114903:G:C	Non eGene	1.57691
17:7132932:T:C	Non eGene	2.05651
17:74467464:C:A	Non eGene	1.32342
17:74560668:C:T	Non eGene	0.386587
17:75193533:A:G	Non eGene	0
17:75308629:C:A	Non eGene	2.03668
17:75317196:G:A	Non eGene	2.21059
17:76559024:T:C	Non eGene	1.06728
17:80141192:T:C	Non eGene	0
17:81009820:C:T	Non eGene	0
17:8415242:G:A	Non eGene	2.53408
18:3246393:C:G	Non eGene	0
18:3247258:A:C	Non eGene	0.466045
18:45767470:G:A	Non eGene	0
18:50983856:A:T	Non eGene	0
18:59312553:T:A	Non eGene	0
18:62283638:A:C	Non eGene	0
18:63818618:T:C	Non eGene	1.16268
18:63831162:G:A	Non eGene	1.10948
18:64004376:G:T	Non eGene	1.33662
18:79038349:C:A	Non eGene	0
19:12891749:T:G	Non eGene	0
19:15483918:A:G	Non eGene	0
19:16080053:T:G	Non eGene	0.70645
19:16974282:C:A	Non eGene	0
19:2085348:A:G	Non eGene	0
19:21598430:A:G	Non eGene	0
19:21599248:G:A	Non eGene	0.235813
19:2727306:T:C	Non eGene	0
19:3085408:T:C	Non eGene	0
19:31312276:C:A	Non eGene	0.491717
19:3155738:T:C	Non eGene	0
19:38262422:C:G	Non eGene	0
19:39425118:C:G	Non eGene	2.44015
19:4040595:A:C	Non eGene	0
19:40609134:T:C	Non eGene	2.12242
19:46821815:G:C	Non eGene	0.566302
19:48837741:T:C	Non eGene	0
19:4940618:G:A	Non eGene	1.44874
19:51129448:T:C	Non eGene	0
19:51423240:A:T	Non eGene	0
19:51426818:C:T	Non eGene	1.27206
19:51753290:T:C	Non eGene	1.23748
19:51810908:A:G	Non eGene	0
19:51900263:T:C	Non eGene	0
19:52321779:C:T	Non eGene	0
19:53572474:C:T	Non eGene	0
19:54044297:G:A	Non eGene	0
19:54045772:T:C	Non eGene	0
19:54046303:T:C	Non eGene	0
19:54050443:T:C	Non eGene	1.21545
19:54206805:T:C	Non eGene	2.18601
19:54229545:C:G	Non eGene	0
19:55017061:A:G	Non eGene	1.21143
19:57740100:G:A	Non eGene	1.52486
1:111191500:C:T	Non eGene	1.5648
1:115918485:C:T	Non eGene	1.41929
1:15231271:C:T	Non eGene	0.949905
1:15231549:C:A	Non eGene	1.68748
1:158412685:T:A	Non eGene	1.56847
1:158426929:T:C	Non eGene	1.82458
1:158463018:T:C	Non eGene	0
1:160166418:G:A	Non eGene	1.95373
1:160684996:G:A	Non eGene	1.95319
1:161595524:C:T	Non eGene	0
1:161622314:C:T	Non eGene	0
1:161628031:T:G	Non eGene	0
1:161707180:A:G	Non eGene	0
1:167704458:A:C	Non eGene	1.40001
1:169154354:G:A	Non eGene	1.52684
1:169158294:A:C	Non eGene	1.98938
1:169207352:T:C	Non eGene	0
1:170556890:G:A	Non eGene	1.94509
1:17071209:A:C	Non eGene	0
1:171367203:C:G	Non eGene	1.09517
1:17347907:C:T	Non eGene	1.19336
1:181054572:C:T	Non eGene	0
1:19340987:T:G	Non eGene	0
1:203129690:A:G	Non eGene	2.2027
1:209821370:C:T	Non eGene	0
1:219186208:A:G	Non eGene	0
1:223164166:T:C	Non eGene	1.78901
1:22613995:C:T	Non eGene	0
1:228200699:A:T	Non eGene	0
1:23120418:A:G	Non eGene	1.48511
1:232611120:C:T	Non eGene	0
1:234584660:T:C	Non eGene	0
1:236362304:T:C	Non eGene	0
1:23902128:C:T	Non eGene	1.67327
1:243320066:C:T	Non eGene	2.17628
1:24471511:G:A	Non eGene	0
1:24471893:C:T	Non eGene	0
1:24697432:G:C	Non eGene	0
1:24724017:C:T	Non eGene	0
1:24809712:C:T	Non eGene	0
1:25005094:A:G	Non eGene	0
1:27936691:C:T	Non eGene	0.898953
1:40957294:A:T	Non eGene	0
1:52352516:G:A	Non eGene	0.596457
1:52784978:G:A	Non eGene	1.61535
1:53872213:G:A	Non eGene	1.46701
1:76091265:A:T	Non eGene	0
1:77441929:G:C	Non eGene	0
1:84621048:A:G	Non eGene	0
1:88678370:A:G	Non eGene	0
1:89279572:T:C	Non eGene	1.43991
1:9024865:T:C	Non eGene	0
20:1347194:A:G	Non eGene	0
20:1370028:T:C	Non eGene	0
20:18484357:C:A	Non eGene	0.942695
20:18612422:A:G	Non eGene	0
20:3425573:G:A	Non eGene	1.91899
20:35115804:C:T	Non eGene	0
20:35116305:T:C	Non eGene	1.64576
20:37280891:G:A	Non eGene	0
20:37316993:A:G	Non eGene	0
20:45804349:G:C	Non eGene	0.60257
20:62268148:C:T	Non eGene	0
21:33297076:G:A	Non eGene	1.14231
21:33495218:C:A	Non eGene	1.21587
22:26411151:C:T	Non eGene	1.49427
22:29765291:C:T	Non eGene	0
22:31915633:A:G	Non eGene	1.38291
22:35420161:A:G	Non eGene	0
22:38611169:A:C	Non eGene	1.40347
22:39439582:A:G	Non eGene	0
22:42545384:T:C	Non eGene	0
22:45299973:G:A	Non eGene	0.812302
22:46580660:G:A	Non eGene	1.97999
2:10019955:C:T	Non eGene	1.18834
2:10021029:A:G	Non eGene	1.18834
2:101466423:T:C	Non eGene	0
2:101914926:G:T	Non eGene	0
2:112625433:T:A	Non eGene	0
2:112706918:C:T	Non eGene	0.781412
2:113369759:C:G	Non eGene	0.325633
2:11420068:C:A	Non eGene	0.720187
2:11689955:A:G	Non eGene	2.01381
2:118049797:G:T	Non eGene	2.05652
2:119626538:A:G	Non eGene	0
2:138034873:T:C	Non eGene	0.993672
2:143036245:G:A	Non eGene	1.04639
2:159254554:C:G	Non eGene	0
2:169813549:G:A	Non eGene	0
2:207527408:T:C	Non eGene	2.23612
2:229346079:T:A	Non eGene	0
2:232594953:C:T	Non eGene	0
2:238398391:G:A	Non eGene	0
2:239227484:C:T	Non eGene	0
2:24064728:G:A	Non eGene	1.02527
2:26005008:A:G	Non eGene	1.30773
2:31707104:A:G	Non eGene	2.06891
2:38146410:T:G	Non eGene	1.0444
2:42098721:T:C	Non eGene	0
2:46575795:A:T	Non eGene	1.23924
2:58095166:T:C	Non eGene	0.387705
2:64938387:T:G	Non eGene	1.42443
2:68358687:A:G	Non eGene	2.45827
2:71048268:C:T	Non eGene	0
2:71070565:T:C	Non eGene	1.61748
2:73853032:T:C	Non eGene	0
2:73958749:A:T	Non eGene	1.02607
2:8301605:C:G	Non eGene	1.27361
2:96401144:A:C	Non eGene	0
2:98744384:G:C	Non eGene	1.18611
2:99814995:G:A	Non eGene	0.986191
3:101880764:T:C	Non eGene	0
3:10208091:G:T	Non eGene	1.06595
3:119257854:A:G	Non eGene	0
3:120146313:T:C	Non eGene	0
3:121738397:A:T	Non eGene	0.77793
3:121946696:C:A	Non eGene	0.903754
3:122112650:G:A	Non eGene	0
3:122341557:C:T	Non eGene	1.75264
3:122397710:T:A	Non eGene	0.79047
3:122410027:G:A	Non eGene	2.04622
3:12463424:A:G	Non eGene	1.57306
3:124906273:A:G	Non eGene	2.02882
3:124910808:C:G	Non eGene	2.02882
3:126461245:A:G	Non eGene	0
3:126764313:A:G	Non eGene	0
3:131141913:T:A	Non eGene	0
3:132346720:T:C	Non eGene	0
3:132356628:A:T	Non eGene	0
3:133588647:T:C	Non eGene	0
3:136338019:T:C	Non eGene	0.684514
3:143600453:A:G	Non eGene	0
3:158745108:C:T	Non eGene	1.46201
3:169929515:C:T	Non eGene	1.01855
3:179639432:C:T	Non eGene	0
3:183209474:C:T	Non eGene	0.984712
3:184636311:C:A	Non eGene	0
3:23973649:A:G	Non eGene	1.23556
3:25829950:T:C	Non eGene	0
3:27560201:T:C	Non eGene	1.36817
3:27594117:T:C	Non eGene	0
3:39252796:G:A	Non eGene	0.874326
3:4360397:G:A	Non eGene	0
3:4361853:C:T	Non eGene	0
3:4520983:T:G	Non eGene	2.24608
3:46282448:T:G	Non eGene	1.2256
3:49106005:C:A	Non eGene	0.627822
3:54964935:T:C	Non eGene	2.04841
3:56752227:T:C	Non eGene	0
3:57961589:T:C	Non eGene	2.55655
3:67371700:G:C	Non eGene	0
3:67408138:A:C	Non eGene	0
3:69099320:G:A	Non eGene	1.49457
3:71795243:C:T	Non eGene	1.50759
3:81824272:T:C	Non eGene	1.98868
3:8985134:G:A	Non eGene	0
4:112257921:C:T	Non eGene	2.58411
4:121761000:C:T	Non eGene	1.15806
4:121772597:C:A	Non eGene	1.08805
4:122756317:T:C	Non eGene	0
4:146110327:G:A	Non eGene	1.76741
4:152741066:C:T	Non eGene	0
4:15601446:G:C	Non eGene	1.04829
4:15728523:G:T	Non eGene	0
4:158255867:C:A	Non eGene	1.35875
4:40720734:A:G	Non eGene	1.08198
4:6254403:A:G	Non eGene	0
4:6608895:C:T	Non eGene	0
4:6694797:T:C	Non eGene	0
4:75896259:G:A	Non eGene	2.06761
4:75897880:A:G	Non eGene	2.06761
4:87371079:A:G	Non eGene	1.5874
5:102782303:C:T	Non eGene	0.727234
5:10699378:A:G	Non eGene	0.811821
5:112918680:G:A	Non eGene	1.30648
5:112966824:C:T	Non eGene	0
5:113020952:G:A	Non eGene	1.55457
5:119404998:G:A	Non eGene	1.78865
5:127566176:A:C	Non eGene	0
5:128928816:A:G	Non eGene	1.08284
5:129199705:A:G	Non eGene	0
5:138272977:G:A	Non eGene	0.502003
5:140284948:G:A	Non eGene	1.05972
5:140628834:G:A	Non eGene	1.91938
5:141988242:G:C	Non eGene	1.19126
5:151491719:T:C	Non eGene	0
5:170379332:G:A	Non eGene	0.115095
5:176381843:A:C	Non eGene	0
5:177270843:C:T	Non eGene	0
5:179558993:G:C	Non eGene	1.05109
5:39518925:C:T	Non eGene	2.518
5:42291548:C:T	Non eGene	0.184688
5:65578808:G:A	Non eGene	0.195249
5:88701462:A:G	Non eGene	0
5:95840570:A:G	Non eGene	0
5:97282183:C:T	Non eGene	0
6:109902786:G:A	Non eGene	0.911785
6:113648185:C:T	Non eGene	0.379905
6:125242651:T:C	Non eGene	1.02309
6:127457700:C:T	Non eGene	0.227921
6:132734473:G:C	Non eGene	1.41659
6:13282706:A:C	Non eGene	0
6:13295304:C:T	Non eGene	0
6:134721003:G:A	Non eGene	0
6:138599567:T:C	Non eGene	0
6:152961686:C:G	Non eGene	0
6:15689021:A:G	Non eGene	1.21271
6:158138602:T:G	Non eGene	0
6:158993071:G:A	Non eGene	1.13767
6:163470862:A:C	Non eGene	0
6:166976754:A:G	Non eGene	1.92757
6:166998300:G:A	Non eGene	1.92757
6:21233114:T:C	Non eGene	0
6:28362487:A:G	Non eGene	0
6:30801949:C:T	Non eGene	0
6:30805745:T:C	Non eGene	0
6:31469715:C:G	Non eGene	0
6:31501546:C:T	Non eGene	1.28458
6:31635814:A:G	Non eGene	0.60906
6:31801023:A:G	Non eGene	0.490961
6:31948623:A:G	Non eGene	1.56003
6:37381144:C:T	Non eGene	1.33065
6:3873492:G:A	Non eGene	0
6:4153784:A:G	Non eGene	1.40894
6:43725826:T:C	Non eGene	1.61231
6:53432188:C:T	Non eGene	0
7:115019294:G:C	Non eGene	1.68707
7:138194634:T:C	Non eGene	0
7:138234038:T:C	Non eGene	0
7:139945825:A:G	Non eGene	0.79349
7:141681667:G:C	Non eGene	0
7:144668090:T:C	Non eGene	0
7:150524109:G:T	Non eGene	0
7:150543180:C:T	Non eGene	0
7:150763803:G:T	Non eGene	1.18998
7:155715419:T:C	Non eGene	1.39338
7:26095784:C:T	Non eGene	1.78357
7:26106443:C:G	Non eGene	2.53919
7:29011470:G:T	Non eGene	0
7:38724986:T:C	Non eGene	0.869067
7:43464848:G:A	Non eGene	0
7:44682920:A:G	Non eGene	0
7:5577333:C:T	Non eGene	0
7:6020420:C:A	Non eGene	0
7:6404937:G:A	Non eGene	0
7:861937:C:T	Non eGene	2.0788
8:109462874:C:G	Non eGene	0.603084
8:124591057:G:A	Non eGene	0
8:124784004:C:T	Non eGene	0.177764
8:124789776:T:G	Non eGene	0
8:124825437:T:G	Non eGene	1.43266
8:133217292:A:G	Non eGene	1.05775
8:140614946:G:A	Non eGene	0
8:141053705:G:A	Non eGene	0
8:141328453:A:G	Non eGene	0
8:23577604:G:A	Non eGene	0
8:58147716:A:G	Non eGene	1.36319
8:58300609:A:T	Non eGene	0.462856
8:60954584:G:A	Non eGene	0
8:65739270:G:C	Non eGene	0
8:73996547:A:G	Non eGene	0.766151
8:81129556:C:T	Non eGene	1.48536
8:94975981:C:T	Non eGene	1.29392
8:95094496:T:A	Non eGene	1.43598
9:100325081:T:A	Non eGene	0.266742
9:113370054:C:T	Non eGene	0
9:120601255:T:C	Non eGene	0
9:121193478:G:A	Non eGene	0.102614
9:122945068:C:G	Non eGene	0.449854
9:125227114:A:G	Non eGene	0
9:125493303:T:A	Non eGene	0
9:134905553:G:A	Non eGene	0
9:134963026:G:A	Non eGene	0
9:21866501:C:T	Non eGene	0
9:34677541:T:C	Non eGene	0
9:35551437:G:A	Non eGene	1.74032
9:4758972:G:A	Non eGene	0
9:75142376:G:C	Non eGene	1.43605
9:75151938:A:G	Non eGene	1.27708
9:87516926:A:G	Non eGene	0
9:87614772:G:A	Non eGene	0
9:89383023:G:T	Non eGene	0
9:89554558:C:T	Non eGene	0.95395
9:89661521:G:C	Non eGene	0
10:110419436:C:A	eGene	0.743462
10:11204306:C:A	eGene	1.63856
10:12139763:G:A	eGene	0
10:12148897:C:A	eGene	2.42165
10:12150318:C:T	eGene	2.42165
10:12265828:C:T	eGene	0
10:125844213:A:C	eGene	0
10:128084137:C:T	eGene	2.78975
10:16512255:T:C	eGene	1.17174
10:16963755:C:T	eGene	2.04246
10:21207885:A:C	eGene	0.411074
10:28338960:G:A	eGene	2.12693
10:28808361:G:C	eGene	0
10:30509110:G:A	eGene	1.83547
10:32230419:G:A	eGene	2.33753
10:33871716:A:G	eGene	0
10:44935508:C:T	eGene	2.54141
10:44947553:C:T	eGene	2.54141
10:62772835:T:C	eGene	1.93447
10:63622556:T:G	eGene	0
10:72389478:T:G	eGene	2.5639
10:75361324:T:C	eGene	1.90483
10:75437412:C:T	eGene	0.651687
10:80150090:T:A	eGene	0
10:805438:T:G	eGene	1.23092
10:93457133:A:T	eGene	2.5572
10:97383005:G:A	eGene	1.40354
10:97406037:C:A	eGene	1.40354
11:10548709:C:G	eGene	2.37623
11:10604070:A:G	eGene	0
11:110375886:T:C	eGene	0
11:124060504:T:G	eGene	1.04166
11:124282619:C:T	eGene	2.18634
11:126318571:T:C	eGene	1.29224
11:18366917:C:G	eGene	0
11:47234047:T:C	eGene	2.31667
11:47281724:T:C	eGene	0
11:60251688:A:C	eGene	3.11011
11:60263797:G:C	eGene	3.11011
11:61123949:C:T	eGene	1.29203
11:61835765:C:T	eGene	1.67661
11:62011575:A:G	eGene	0
11:63554958:G:A	eGene	0
11:63719914:T:C	eGene	1.5828
11:64402966:G:A	eGene	1.90423
11:65956820:C:T	eGene	2.61296
11:66013724:C:A	eGene	0
11:68006427:G:A	eGene	0.841414
11:72141276:T:C	eGene	0
11:73188646:C:A	eGene	0
11:73189476:G:A	eGene	0
11:75776277:C:T	eGene	0
11:7596280:A:G	eGene	2.10357
11:88296449:T:C	eGene	1.43979
11:88388842:C:A	eGene	2.69575
11:95172947:G:A	eGene	1.7249
11:9631369:A:T	eGene	1.43079
12:10040025:G:A	eGene	1.7909
12:10115529:G:A	eGene	2.25291
12:104971631:G:A	eGene	1.9947
12:106440038:G:A	eGene	1.33484
12:107673321:C:T	eGene	0.877616
12:108264257:G:A	eGene	0
12:113392852:C:T	eGene	0
12:120652695:C:A	eGene	2.43656
12:121198903:G:C	eGene	0
12:122462718:A:G	eGene	2.52996
12:123425063:T:C	eGene	1.2174
12:123621292:T:C	eGene	2.13098
12:14917701:C:G	eGene	1.85963
12:42411581:T:C	eGene	1.34804
12:42696899:T:C	eGene	0
12:49215383:G:A	eGene	1.46617
12:51320786:T:A	eGene	0
12:51989857:C:T	eGene	0.837556
12:54318916:T:G	eGene	2.26234
12:6134743:T:C	eGene	2.2746
12:71740642:G:A	eGene	2.06074
12:76640253:C:T	eGene	1.29371
12:7995744:T:C	eGene	2.42209
12:8000091:C:G	eGene	2.69783
12:8540822:T:C	eGene	1.32783
12:95134349:A:G	eGene	1.98365
12:96055718:A:G	eGene	2.14514
12:98718545:A:G	eGene	0
13:102579671:A:T	eGene	1.85857
13:110520397:C:T	eGene	0
13:24297896:C:T	eGene	1.72009
13:39641699:T:A	eGene	2.50143
13:51745542:C:T	eGene	1.41005
13:51765007:C:G	eGene	0
13:95287677:T:C	eGene	0
13:97384706:A:C	eGene	0
13:99433488:G:A	eGene	1.90244
14:22872457:G:C	eGene	2.01665
14:23982213:T:G	eGene	1.21322
14:24058463:G:A	eGene	3.02061
14:24330637:C:T	eGene	2.11156
14:34398244:T:C	eGene	0
14:39281003:A:G	eGene	0
14:75202946:A:G	eGene	0.32324
14:75622711:G:A	eGene	2.68997
14:76718548:T:G	eGene	1.29491
14:76838193:A:T	eGene	0.601085
14:88071137:C:A	eGene	0.924458
14:90106140:T:C	eGene	1.77373
15:30861155:T:C	eGene	0
15:39303139:A:G	eGene	2.48656
15:39312634:C:T	eGene	3.22263
15:41897871:T:C	eGene	0
15:50956106:T:C	eGene	0
15:68061238:A:C	eGene	1.19323
15:73971534:G:A	eGene	0.708704
15:82834035:A:G	eGene	0
15:83093533:A:G	eGene	1.22412
15:89066270:G:A	eGene	2.35931
15:89069059:A:G	eGene	1.84437
16:21057727:C:T	eGene	1.27428
16:2842960:A:G	eGene	0
16:2858702:C:T	eGene	0
16:30621336:T:C	eGene	0
16:31136227:G:A	eGene	0
16:3617251:G:A	eGene	0
16:4001379:C:G	eGene	0
16:58426022:A:G	eGene	2.37959
16:67591894:A:G	eGene	1.43238
16:69922057:C:G	eGene	0
16:71753685:G:A	eGene	0
16:75538815:G:A	eGene	2.63861
16:79265445:A:G	eGene	1.7641
16:84910153:C:G	eGene	0
16:8661363:T:A	eGene	1.37206
16:87782697:C:G	eGene	0
17:15505837:C:T	eGene	1.24821
17:16265695:G:A	eGene	2.12833
17:17205519:C:A	eGene	1.31256
17:17635964:C:T	eGene	0.852471
17:17812003:C:G	eGene	1.34496
17:19612382:A:G	eGene	2.25535
17:19636877:G:A	eGene	2.75749
17:30356130:A:G	eGene	2.82246
17:34980567:G:A	eGene	2.60985
17:36034380:G:A	eGene	0.721894
17:3917748:T:C	eGene	0
17:4769038:G:A	eGene	1.4788
17:48853545:G:A	eGene	2.29238
17:48963944:G:T	eGene	2.62184
17:50853604:G:A	eGene	0.700552
17:59029269:A:G	eGene	1.96479
17:65039136:G:A	eGene	0
17:7112392:C:T	eGene	1.25749
17:7114515:C:A	eGene	2.05524
17:7114903:G:C	eGene	2.05524
17:7132932:T:C	eGene	2.59696
17:74467464:C:A	eGene	1.79472
17:74560668:C:T	eGene	1.30924
17:75193533:A:G	eGene	1.25488
17:75308629:C:A	eGene	2.3782
17:75317196:G:A	eGene	2.34467
17:76559024:T:C	eGene	1.75499
17:80141192:T:C	eGene	1.56976
17:81009820:C:T	eGene	1.04775
17:8415242:G:A	eGene	2.80494
18:3246393:C:G	eGene	1.69199
18:3247258:A:C	eGene	1.80512
18:45767470:G:A	eGene	0
18:50983856:A:T	eGene	0
18:59312553:T:A	eGene	2.32514
18:62283638:A:C	eGene	2.12425
18:63818618:T:C	eGene	1.85788
18:63831162:G:A	eGene	1.30774
18:64004376:G:T	eGene	1.79766
18:79038349:C:A	eGene	1.66309
19:12891749:T:G	eGene	0
19:15483918:A:G	eGene	0
19:16080053:T:G	eGene	0
19:16974282:C:A	eGene	1.28541
19:2085348:A:G	eGene	0
19:21598430:A:G	eGene	1.34521
19:21599248:G:A	eGene	0
19:2727306:T:C	eGene	0
19:3085408:T:C	eGene	0
19:31312276:C:A	eGene	0.897926
19:3155738:T:C	eGene	0
19:38262422:C:G	eGene	0
19:39425118:C:G	eGene	2.12782
19:4040595:A:C	eGene	1.31905
19:40609134:T:C	eGene	1.56094
19:46821815:G:C	eGene	1.98928
19:48837741:T:C	eGene	0
19:4940618:G:A	eGene	0
19:51129448:T:C	eGene	0
19:51423240:A:T	eGene	0
19:51426818:C:T	eGene	1.62365
19:51753290:T:C	eGene	1.75581
19:51810908:A:G	eGene	2.30583
19:51900263:T:C	eGene	1.83358
19:52321779:C:T	eGene	0
19:53572474:C:T	eGene	1.59696
19:54044297:G:A	eGene	0
19:54045772:T:C	eGene	1.21545
19:54046303:T:C	eGene	0.971714
19:54050443:T:C	eGene	1.42947
19:54206805:T:C	eGene	3.2711
19:54229545:C:G	eGene	1.18557
19:55017061:A:G	eGene	0
19:57740100:G:A	eGene	1.20438
1:111191500:C:T	eGene	1.31607
1:115918485:C:T	eGene	0
1:15231271:C:T	eGene	0
1:15231549:C:A	eGene	2.29153
1:158412685:T:A	eGene	2.33008
1:158426929:T:C	eGene	2.28832
1:158463018:T:C	eGene	0
1:160166418:G:A	eGene	0
1:160684996:G:A	eGene	0
1:161595524:C:T	eGene	0
1:161622314:C:T	eGene	1.63537
1:161628031:T:G	eGene	0
1:161707180:A:G	eGene	0
1:167704458:A:C	eGene	1.17764
1:169154354:G:A	eGene	1.57138
1:169158294:A:C	eGene	1.57138
1:169207352:T:C	eGene	1.79928
1:170556890:G:A	eGene	1.7146
1:17071209:A:C	eGene	1.55072
1:171367203:C:G	eGene	2.13782
1:17347907:C:T	eGene	0
1:181054572:C:T	eGene	0.4573
1:19340987:T:G	eGene	0
1:203129690:A:G	eGene	0
1:209821370:C:T	eGene	1.36421
1:219186208:A:G	eGene	0.943956
1:223164166:T:C	eGene	2.67876
1:22613995:C:T	eGene	0
1:228200699:A:T	eGene	1.47833
1:23120418:A:G	eGene	1.97937
1:232611120:C:T	eGene	0
1:234584660:T:C	eGene	1.6803
1:236362304:T:C	eGene	0
1:23902128:C:T	eGene	1.03791
1:243320066:C:T	eGene	2.17155
1:24471511:G:A	eGene	0
1:24471893:C:T	eGene	1.19141
1:24697432:G:C	eGene	0
1:24724017:C:T	eGene	0
1:24809712:C:T	eGene	1.44058
1:25005094:A:G	eGene	2.26345
1:27936691:C:T	eGene	1.28813
1:40957294:A:T	eGene	1.58751
1:52352516:G:A	eGene	0
1:52784978:G:A	eGene	1.99601
1:53872213:G:A	eGene	1.01446
1:76091265:A:T	eGene	0
1:77441929:G:C	eGene	0
1:84621048:A:G	eGene	0
1:88678370:A:G	eGene	2.80731
1:89279572:T:C	eGene	1.80406
1:9024865:T:C	eGene	1.15118
20:1347194:A:G	eGene	0.647569
20:1370028:T:C	eGene	0
20:18484357:C:A	eGene	1.06447
20:18612422:A:G	eGene	1.15741
20:3425573:G:A	eGene	1.75252
20:35115804:C:T	eGene	0.832271
20:35116305:T:C	eGene	1.99914
20:37280891:G:A	eGene	0
20:37316993:A:G	eGene	0
20:45804349:G:C	eGene	1.20205
20:62268148:C:T	eGene	0
21:33297076:G:A	eGene	1.14541
21:33495218:C:A	eGene	0
22:26411151:C:T	eGene	1.93357
22:29765291:C:T	eGene	0
22:31915633:A:G	eGene	2.10797
22:35420161:A:G	eGene	0
22:38611169:A:C	eGene	1.60705
22:39439582:A:G	eGene	0
22:42545384:T:C	eGene	0
22:45299973:G:A	eGene	1.02937
22:46580660:G:A	eGene	2.60915
2:10019955:C:T	eGene	0
2:10021029:A:G	eGene	0
2:101466423:T:C	eGene	1.60605
2:101914926:G:T	eGene	0
2:112625433:T:A	eGene	2.16711
2:112706918:C:T	eGene	2.83004
2:113369759:C:G	eGene	1.47511
2:11420068:C:A	eGene	1.87122
2:11689955:A:G	eGene	3.72732
2:118049797:G:T	eGene	2.56603
2:119626538:A:G	eGene	0
2:138034873:T:C	eGene	1.79723
2:143036245:G:A	eGene	1.06056
2:159254554:C:G	eGene	0
2:169813549:G:A	eGene	2.25968
2:207527408:T:C	eGene	2.53739
2:229346079:T:A	eGene	1.90657
2:232594953:C:T	eGene	2.37992
2:238398391:G:A	eGene	0
2:239227484:C:T	eGene	0
2:24064728:G:A	eGene	2.1669
2:26005008:A:G	eGene	0
2:31707104:A:G	eGene	0
2:38146410:T:G	eGene	1.34415
2:42098721:T:C	eGene	0.358554
2:46575795:A:T	eGene	1.07675
2:58095166:T:C	eGene	1.18815
2:64938387:T:G	eGene	0
2:68358687:A:G	eGene	1.15089
2:71048268:C:T	eGene	2.07681
2:71070565:T:C	eGene	2.00039
2:73853032:T:C	eGene	0
2:73958749:A:T	eGene	0.807778
2:8301605:C:G	eGene	2.45361
2:96401144:A:C	eGene	1.59466
2:98744384:G:C	eGene	1.68129
2:99814995:G:A	eGene	1.87085
3:101880764:T:C	eGene	0.840048
3:10208091:G:T	eGene	0
3:119257854:A:G	eGene	0
3:120146313:T:C	eGene	0
3:121738397:A:T	eGene	0
3:121946696:C:A	eGene	0
3:122112650:G:A	eGene	0
3:122341557:C:T	eGene	1.13817
3:122397710:T:A	eGene	1.13639
3:122410027:G:A	eGene	2.48426
3:12463424:A:G	eGene	2.44513
3:124906273:A:G	eGene	1.1089
3:124910808:C:G	eGene	1.1089
3:126461245:A:G	eGene	0
3:126764313:A:G	eGene	0
3:131141913:T:A	eGene	2.17944
3:132346720:T:C	eGene	1.48519
3:132356628:A:T	eGene	1.46885
3:133588647:T:C	eGene	0.408698
3:136338019:T:C	eGene	1.5166
3:143600453:A:G	eGene	0
3:158745108:C:T	eGene	1.20108
3:169929515:C:T	eGene	1.87496
3:179639432:C:T	eGene	0
3:183209474:C:T	eGene	1.24923
3:184636311:C:A	eGene	0
3:23973649:A:G	eGene	0
3:25829950:T:C	eGene	1.46493
3:27560201:T:C	eGene	1.13323
3:27594117:T:C	eGene	1.7396
3:39252796:G:A	eGene	1.29951
3:4360397:G:A	eGene	0
3:4361853:C:T	eGene	0
3:4520983:T:G	eGene	1.33175
3:46282448:T:G	eGene	1.5246
3:49106005:C:A	eGene	0.627822
3:54964935:T:C	eGene	2.38458
3:56752227:T:C	eGene	1.90775
3:57961589:T:C	eGene	2.47379
3:67371700:G:C	eGene	0
3:67408138:A:C	eGene	0
3:69099320:G:A	eGene	1.04004
3:71795243:C:T	eGene	1.97239
3:81824272:T:C	eGene	3.02181
3:8985134:G:A	eGene	1.89298
4:112257921:C:T	eGene	2.43504
4:121761000:C:T	eGene	1.14997
4:121772597:C:A	eGene	1.81464
4:122756317:T:C	eGene	0
4:146110327:G:A	eGene	2.97
4:152741066:C:T	eGene	1.1264
4:15601446:G:C	eGene	1.24901
4:15728523:G:T	eGene	0
4:158255867:C:A	eGene	2.64507
4:40720734:A:G	eGene	2.17808
4:6254403:A:G	eGene	0
4:6608895:C:T	eGene	0
4:6694797:T:C	eGene	0
4:75896259:G:A	eGene	2.31699
4:75897880:A:G	eGene	2.31699
4:87371079:A:G	eGene	1.43142
5:102782303:C:T	eGene	2.56525
5:10699378:A:G	eGene	0.811821
5:112918680:G:A	eGene	1.9543
5:112966824:C:T	eGene	0.952503
5:113020952:G:A	eGene	0
5:119404998:G:A	eGene	0.844154
5:127566176:A:C	eGene	0
5:128928816:A:G	eGene	0
5:129199705:A:G	eGene	2.1162
5:138272977:G:A	eGene	2.16316
5:140284948:G:A	eGene	1.06418
5:140628834:G:A	eGene	2.74389
5:141988242:G:C	eGene	0.875394
5:151491719:T:C	eGene	1.86549
5:170379332:G:A	eGene	0.115095
5:176381843:A:C	eGene	0
5:177270843:C:T	eGene	0
5:179558993:G:C	eGene	2.56932
5:39518925:C:T	eGene	3.10684
5:42291548:C:T	eGene	0.4859
5:65578808:G:A	eGene	0
5:88701462:A:G	eGene	1.28908
5:95840570:A:G	eGene	0.987614
5:97282183:C:T	eGene	1.28528
6:109902786:G:A	eGene	0
6:113648185:C:T	eGene	0
6:125242651:T:C	eGene	2.39803
6:127457700:C:T	eGene	2.2988
6:132734473:G:C	eGene	1.6453
6:13282706:A:C	eGene	1.34817
6:13295304:C:T	eGene	2.03719
6:134721003:G:A	eGene	0
6:138599567:T:C	eGene	0
6:152961686:C:G	eGene	2.4091
6:15689021:A:G	eGene	1.15345
6:158138602:T:G	eGene	1.57691
6:158993071:G:A	eGene	2.19349
6:163470862:A:C	eGene	1.73341
6:166976754:A:G	eGene	0
6:166998300:G:A	eGene	0
6:21233114:T:C	eGene	0
6:28362487:A:G	eGene	0
6:30801949:C:T	eGene	0
6:30805745:T:C	eGene	1.38369
6:31469715:C:G	eGene	0
6:31501546:C:T	eGene	2.07523
6:31635814:A:G	eGene	0
6:31801023:A:G	eGene	1.55682
6:31948623:A:G	eGene	1.01733
6:37381144:C:T	eGene	1.96925
6:3873492:G:A	eGene	0
6:4153784:A:G	eGene	0
6:43725826:T:C	eGene	0
6:53432188:C:T	eGene	0
7:115019294:G:C	eGene	2.53952
7:138194634:T:C	eGene	0
7:138234038:T:C	eGene	0
7:139945825:A:G	eGene	0.79349
7:141681667:G:C	eGene	1.99433
7:144668090:T:C	eGene	1.97046
7:150524109:G:T	eGene	2.01487
7:150543180:C:T	eGene	0
7:150763803:G:T	eGene	1.84621
7:155715419:T:C	eGene	1.13564
7:26095784:C:T	eGene	2.09952
7:26106443:C:G	eGene	2.53143
7:29011470:G:T	eGene	1.88305
7:38724986:T:C	eGene	0.581445
7:43464848:G:A	eGene	0
7:44682920:A:G	eGene	0
7:5577333:C:T	eGene	0
7:6020420:C:A	eGene	0
7:6404937:G:A	eGene	1.17375
7:861937:C:T	eGene	1.34451
8:109462874:C:G	eGene	0
8:124591057:G:A	eGene	0
8:124784004:C:T	eGene	1.279
8:124789776:T:G	eGene	2.02673
8:124825437:T:G	eGene	2.64559
8:133217292:A:G	eGene	2.67111
8:140614946:G:A	eGene	0
8:141053705:G:A	eGene	0.86045
8:141328453:A:G	eGene	1.85155
8:23577604:G:A	eGene	0
8:58147716:A:G	eGene	0
8:58300609:A:T	eGene	0
8:60954584:G:A	eGene	1.83321
8:65739270:G:C	eGene	1.03232
8:73996547:A:G	eGene	2.18625
8:81129556:C:T	eGene	2.05765
8:94975981:C:T	eGene	1.61401
8:95094496:T:A	eGene	1.3733
9:100325081:T:A	eGene	0
9:113370054:C:T	eGene	0
9:120601255:T:C	eGene	0
9:121193478:G:A	eGene	0.102614
9:122945068:C:G	eGene	2.78817
9:125227114:A:G	eGene	0
9:125493303:T:A	eGene	1.5539
9:134905553:G:A	eGene	0
9:134963026:G:A	eGene	0
9:21866501:C:T	eGene	1.43104
9:34677541:T:C	eGene	0
9:35551437:G:A	eGene	2.5762
9:4758972:G:A	eGene	0
9:75142376:G:C	eGene	0
9:75151938:A:G	eGene	0
9:87516926:A:G	eGene	2.07981
9:87614772:G:A	eGene	1.46927
9:89383023:G:T	eGene	1.54162
9:89554558:C:T	eGene	0
9:89661521:G:C	eGene	0

## Sheet: Fig 3B 
rsid	Gene	chic_log_mean_aFC	at_log_mean_aFC
rs3006562	SVIL	0.986352	1.27736
rs1152443	KCNK13	0.576123	1.78786
rs998005	THBS1	0.608149	0.584415
rs1354596	THBS1	0.455613	0.372471
rs894043	THBS1	0.749078	0.407
rs894042	THBS1	0.707072	0.442805
rs10415777	TFPT	-0.604082	-0.94113
rs13150842	NAAA	0.370885	0.403625
rs11731367	NAAA	0.269557	0.390121
rs35257100	NFE2L3	-0.399396	-1.11859

## Sheet: Fig 3C
ID	CHi-C log mean aFC	ATAC log mean aFC	eGene beta	H3K27ac beta	H3K4me1 beta	CHi-C	ATAC	eGene	H3K27ac	H3K4me1
rs13150842_NAAA	1.48354		0.949691		2.5961	1		1		1
rs11731367_NAAA	2.15645	2.39413	1.89938	2.70647	2.5961	1	1	1	1	1
rs7798572_C7orf50	0.760351	0.364564	-0.115349			1	1	-1
rs7784502_C7orf50	0.835217	0.364564	-0.115349			1	1	-1
rs2960849_C7orf50	0.835576	0.364564	-0.115349			1	1	-1
rs2960848_C7orf50	0.826712	0.364564	-0.115349			1	1	-1
rs35257100_NFE2L3	1.59758	1.10943	2.93967	2.93648	1.48837	1	1	1	1	1
rs3006562_SVIL	4.93176	4.81237	0.839903	2.55973	2.64632	1	1	1	1	1
rs4568912_PTPRE	0.342908		0.0466212			1		1
rs7146599_PCK2	1.44552		-0.207496			1		-1
rs1152443_KCNK13	2.30449	4.91475	0.41	1.1698	2.62557	1	1	1	1	1
rs4429266_THBS1	1.48167		2.09642		0.98748	1		1		1
rs1530219_THBS1	2.16247		3.14462	1.06807	0.98748	1		1	1	1
rs998005_THBS1	2.4326	0.511291	4.19283	1.06807	0.98748	1	1	1	1	1
rs1354596_THBS1	1.82245	0.511291	4.19283	1.06807	0.98748	1	1	1	1	1
rs2033937_THBS1	2.77296	0.511291	4.19283	1.06807	0.98748	1	1	1	1	1
rs894043_THBS1	2.99631	0.511291	4.19283	1.06807	0.98748	1	1	1	1	1
rs894042_THBS1	2.82829	0.511291	4.19283	1.06807	0.98748	1	1	1	1	1
rs10415777_TFPT	1.81225	1.70432	0.198235	1.18518		1	1	1	1

## Sheet: Fig 4C
Triplet name	Post-proc. FDR mPPI SNP	no.FDR.SNPs
901672_ENSG00000132334_PTPRE/Peak_175932/ENSG00000132334_PTPRE	10:129878602:C:T	1
901678_ENSG00000132334_PTPRE/Peak_175932/ENSG00000132334_PTPRE	10:129878602:C:T	1
628216_ENSG00000026025_VIM/Peak_168592/ENSG00000026025_VIM	10:17008284:A:G	1
628218_ENSG00000026025_VIM/Peak_168592/ENSG00000026025_VIM	10:17008183:C:T	1
628219_ENSG00000026025_VIM/Peak_168592/ENSG00000026025_VIM	10:17004559:G:T	1
628220_ENSG00000026025_VIM/Peak_168592/ENSG00000026025_VIM	10:17007523:C:A	1
628221_ENSG00000026025_VIM/Peak_168592/ENSG00000026025_VIM	10:17008364:A:G	1
628222_ENSG00000026025_VIM/Peak_168592/ENSG00000026025_VIM	10:17008364:A:G	1
628226_ENSG00000026025_VIM/Peak_168592/ENSG00000026025_VIM	10:17004709:G:A	1
655699_ENSG00000099246_RAB18/Peak_169292/ENSG00000099246_RAB18	10:27732984:T:G	1
662226_ENSG00000197321_SVIL/Peak_169490/ENSG00000197321_SVIL	10:30094256:G:C	1
662228_ENSG00000197321_SVIL/Peak_169490/ENSG00000197321_SVIL	10:30094245:C:T	1
662230_ENSG00000197321_SVIL/Peak_169490/ENSG00000197321_SVIL	10:30092300:C:T	1
662233_ENSG00000197321_SVIL/Peak_169490/ENSG00000197321_SVIL	10:30092686:G:C	1
664218_ENSG00000107968_MAP3K8/Peak_169571/ENSG00000107968_MAP3K8	10:30798909:G:A	1
664235_ENSG00000107968_MAP3K8/Peak_169571/ENSG00000107968_MAP3K8	10:30790034:C:T	1
664236_ENSG00000107968_MAP3K8/Peak_169571/ENSG00000107968_MAP3K8	10:30799821:T:C	1
664239_ENSG00000107968_MAP3K8/Peak_169571/ENSG00000107968_MAP3K8	10:30799301:G:C	1
664241_ENSG00000107968_MAP3K8/Peak_169571/ENSG00000107968_MAP3K8	10:30798642:G:C	1
664245_ENSG00000107968_MAP3K8/Peak_169571/ENSG00000107968_MAP3K8	10:30796864:A:T	1
664248_ENSG00000107968_MAP3K8/Peak_169571/ENSG00000107968_MAP3K8	10:30798642:G:C	1
671909_ENSG00000099250_NRP1/Peak_169857/ENSG00000099250_NRP1	10:33699055:G:A	1
693873_ENSG00000107551_RASSF4/Peak_170207/ENSG00000107551_RASSF4	10:45432352:C:T	1
693874_ENSG00000107551_RASSF4/Peak_170207/ENSG00000107551_RASSF4	10:45432156:A:G	1
598402_ENSG00000057608_GDI2/Peak_167768/ENSG00000057608_GDI2	10:5897993:C:G	1
598420_ENSG00000057608_GDI2/Peak_167768/ENSG00000057608_GDI2	10:5888961:T:A	1
598425_ENSG00000057608_GDI2/Peak_167768/ENSG00000057608_GDI2	10:5888961:T:A	1
598420_ENSG00000134461_ANKRD16/Peak_167768/ENSG00000134461_ANKRD16	10:5897993:C:G	1
598425_ENSG00000134461_ANKRD16/Peak_167768/ENSG00000134461_ANKRD16	10:5898205:G:A	1
765053_ENSG00000035403_VCL/Peak_172102/ENSG00000035403_VCL	10:75964504:T:G	1
768253_ENSG00000165655_ZNF503/Peak_172214/ENSG00000165655_ZNF503	10:77117011:T:C	1
768258_ENSG00000165655_ZNF503/Peak_172214/ENSG00000165655_ZNF503	10:77119065:A:G,10:77113268:G:A	2
768261_ENSG00000165655_ZNF503/Peak_172214/ENSG00000165655_ZNF503	10:77115954:T:C,10:77113268:G:A	2
768263_ENSG00000165655_ZNF503/Peak_172214/ENSG00000165655_ZNF503	10:77123651:T:C	1
768264_ENSG00000165655_ZNF503/Peak_172214/ENSG00000165655_ZNF503	10:77119065:A:G	1
779938_ENSG00000122359_ANXA11/Peak_172704/ENSG00000122359_ANXA11	10:81923205:T:G	1
801069_ENSG00000107796_ACTA2/Peak_173164/ENSG00000107796_ACTA2	10:90746660:G:T	1
801073_ENSG00000107796_ACTA2/Peak_173164/ENSG00000107796_ACTA2	10:90751340:A:G,10:90747447:A:G	2
812302_ENSG00000138119_MYOF/Peak_173510/ENSG00000138119_MYOF	10:95197609:C:A	1
812312_ENSG00000138119_MYOF/Peak_173510/ENSG00000138119_MYOF	10:95194377:A:G	1
822679_ENSG00000165879_FRAT1/Peak_173844/ENSG00000165879_FRAT1	10:99121697:C:A	1
822692_ENSG00000165879_FRAT1/Peak_173844/ENSG00000165879_FRAT1	10:99113729:G:A	1
822705_ENSG00000165879_FRAT1/Peak_173844/ENSG00000165879_FRAT1	10:99113964:G:A	1
822706_ENSG00000165879_FRAT1/Peak_173844/ENSG00000165879_FRAT1	10:99121361:C:T	1
822679_ENSG00000165879_FRAT1/Peak_173845/ENSG00000165879_FRAT1	10:99113964:G:A	1
822692_ENSG00000165879_FRAT1/Peak_173845/ENSG00000165879_FRAT1	10:99113964:G:A	1
822705_ENSG00000165879_FRAT1/Peak_173845/ENSG00000165879_FRAT1	10:99120925:C:T	1
822706_ENSG00000165879_FRAT1/Peak_173845/ENSG00000165879_FRAT1	10:99113964:G:A	1
822707_ENSG00000165879_FRAT1/Peak_173845/ENSG00000165879_FRAT1	10:99121361:C:T	1
822711_ENSG00000165879_FRAT1/Peak_173845/ENSG00000165879_FRAT1	10:99121697:C:A	1
822803_ENSG00000165879_FRAT1/Peak_173856/ENSG00000165879_FRAT1	10:99160152:A:G,10:99154782:T:C	2
1202816_ENSG00000172269_DPAGT1/Peak_7537/ENSG00000172269_DPAGT1	11:119012846:T:A	1
1240830_ENSG00000151502_VPS26B/Peak_8598/ENSG00000151502_VPS26B	11:134137444:G:A	1
1240835_ENSG00000151502_VPS26B/Peak_8598/ENSG00000151502_VPS26B	11:134142033:A:G	1
1240837_ENSG00000151502_VPS26B/Peak_8598/ENSG00000151502_VPS26B	11:134142033:A:G	1
1240838_ENSG00000151502_VPS26B/Peak_8598/ENSG00000151502_VPS26B	11:134142520:G:A	1
1240845_ENSG00000151502_VPS26B/Peak_8598/ENSG00000151502_VPS26B	11:134139579:T:C	1
1240846_ENSG00000151502_VPS26B/Peak_8598/ENSG00000151502_VPS26B	11:134138626:A:G	1
1240830_ENSG00000151503_NCAPD3/Peak_8598/ENSG00000151503_NCAPD3	11:134137451:G:C	1
1240835_ENSG00000151503_NCAPD3/Peak_8598/ENSG00000151503_NCAPD3	11:134136831:T:C	1
1240837_ENSG00000151503_NCAPD3/Peak_8598/ENSG00000151503_NCAPD3	11:134137451:G:C	1
1240838_ENSG00000151503_NCAPD3/Peak_8598/ENSG00000151503_NCAPD3	11:134137444:G:A	1
1240845_ENSG00000151503_NCAPD3/Peak_8598/ENSG00000151503_NCAPD3	11:134140586:A:T	1
1240846_ENSG00000151503_NCAPD3/Peak_8598/ENSG00000151503_NCAPD3	11:134137451:G:C	1
920959_ENSG00000110628_SLC22A18/Peak_407/ENSG00000110628_SLC22A18	11:2929659:G:A	1
920960_ENSG00000110628_SLC22A18/Peak_407/ENSG00000110628_SLC22A18	11:2929659:G:A	1
1020975_ENSG00000151348_EXT2/Peak_2395/ENSG00000151348_EXT2	11:44087989:G:T	1
1021060_ENSG00000110455_ACCS/Peak_2398/ENSG00000110455_ACCS	11:44108786:C:T	1
929168_ENSG00000170955_CAVIN3/Peak_644/ENSG00000170955_CAVIN3	11:6114288:A:G	1
1087121_ENSG00000149357_LAMTOR1/Peak_4754/ENSG00000149357_LAMTOR1	11:71846179:G:T,11:71851199:G:A	2
1090079_ENSG00000175591_P2RY2/Peak_4960/ENSG00000175591_P2RY2	11:72900521:G:A	1
1504214_ENSG00000174600_CMKLR1/Peak_19150/ENSG00000174600_CMKLR1	12:108661689:A:G	1
1504234_ENSG00000174600_CMKLR1/Peak_19150/ENSG00000174600_CMKLR1	12:108665953:T:C	1
1274072_ENSG00000139083_ETV6/Peak_13414/ENSG00000139083_ETV6	12:11960842:C:T	1
1540605_ENSG00000110917_MLEC/Peak_20313/ENSG00000110917_MLEC	12:121088886:G:C	1
1540606_ENSG00000110917_MLEC/Peak_20313/ENSG00000110917_MLEC	12:121088886:G:C	1
1553754_ENSG00000073060_SCARB1/Peak_21013/ENSG00000073060_SCARB1	12:125334068:G:A	1
1553759_ENSG00000073060_SCARB1/Peak_21013/ENSG00000073060_SCARB1	12:125334068:G:A	1
1553764_ENSG00000073060_SCARB1/Peak_21013/ENSG00000073060_SCARB1	12:125334068:G:A	1
1553768_ENSG00000073060_SCARB1/Peak_21013/ENSG00000073060_SCARB1	12:125334068:G:A	1
1305745_ENSG00000060982_BCAT1/Peak_14049/ENSG00000060982_BCAT1	12:25051596:T:C	1
1305746_ENSG00000060982_BCAT1/Peak_14049/ENSG00000060982_BCAT1	12:25052287:T:A	1
1305748_ENSG00000060982_BCAT1/Peak_14049/ENSG00000060982_BCAT1	12:25052287:T:A	1
1309232_ENSG00000123104_ITPR2/Peak_14169/ENSG00000123104_ITPR2	12:26489220:T:A	1
1309238_ENSG00000123104_ITPR2/Peak_14170/ENSG00000123104_ITPR2	12:26499105:G:T,12:26489220:T:A	2
1309239_ENSG00000123104_ITPR2/Peak_14170/ENSG00000123104_ITPR2	12:26489220:T:A	1
1253973_ENSG00000118971_CCND2/Peak_12558/ENSG00000118971_CCND2	12:4399050:A:G	1
1355174_ENSG00000167528_ZNF641/Peak_15186/ENSG00000167528_ZNF641	12:48581999:C:T	1
1355380_ENSG00000167528_ZNF641/Peak_15194/ENSG00000167528_ZNF641	12:48661683:A:G,12:48661688:G:A	2
1355384_ENSG00000167528_ZNF641/Peak_15194/ENSG00000167528_ZNF641	12:48662996:C:G,12:48661688:G:A	2
1355402_ENSG00000167528_ZNF641/Peak_15195/ENSG00000167528_ZNF641	12:48670991:A:T	1
1355406_ENSG00000167528_ZNF641/Peak_15195/ENSG00000167528_ZNF641	12:48673134:A:G	1
1355408_ENSG00000167528_ZNF641/Peak_15195/ENSG00000167528_ZNF641	12:48670491:G:A	1
1355418_ENSG00000167528_ZNF641/Peak_15195/ENSG00000167528_ZNF641	12:48673134:A:G	1
1355422_ENSG00000167528_ZNF641/Peak_15195/ENSG00000167528_ZNF641	12:48669501:C:T	1
1355425_ENSG00000167528_ZNF641/Peak_15195/ENSG00000167528_ZNF641	12:48669501:C:T	1
1355408_ENSG00000167528_ZNF641/Peak_15197/ENSG00000167528_ZNF641	12:48673134:A:G,12:48681097:T:G	2
1355418_ENSG00000167528_ZNF641/Peak_15197/ENSG00000167528_ZNF641	12:48673134:A:G,12:48681097:T:G	2
1355422_ENSG00000167528_ZNF641/Peak_15197/ENSG00000167528_ZNF641	12:48670991:A:T,12:48681097:T:G	2
1355425_ENSG00000167528_ZNF641/Peak_15197/ENSG00000167528_ZNF641	12:48674621:G:C,12:48681097:T:G	2
1355431_ENSG00000167528_ZNF641/Peak_15197/ENSG00000167528_ZNF641	12:48670991:A:T,12:48681097:T:G	2
1364854_ENSG00000139610_CELA1/Peak_15575/ENSG00000139610_CELA1	12:51710345:A:C,12:51710206:T:G	2
1364854_ENSG00000139610_CELA1/Peak_15578/ENSG00000139610_CELA1	12:51721392:C:A	1
1258661_ENSG00000010278_CD9/Peak_12643/ENSG00000010278_CD9	12:6252618:A:G	1
1258672_ENSG00000010278_CD9/Peak_12643/ENSG00000010278_CD9	12:6253161:G:A	1
1258673_ENSG00000010278_CD9/Peak_12643/ENSG00000010278_CD9	12:6252618:A:G	1
1393207_ENSG00000135655_USP15/Peak_16605/ENSG00000135655_USP15	12:62581977:T:C	1
1428079_ENSG00000186908_ZDHHC17/Peak_17434/ENSG00000186908_ZDHHC17	12:76981753:C:G	1
1428096_ENSG00000186908_ZDHHC17/Peak_17434/ENSG00000186908_ZDHHC17	12:76981753:C:G	1
1428096_ENSG00000186908_ZDHHC17/Peak_17435/ENSG00000186908_ZDHHC17	12:76981753:C:G	1
1264369_ENSG00000059804_SLC2A3/Peak_12961/ENSG00000059804_SLC2A3	12:8149390:C:T	1
1264370_ENSG00000059804_SLC2A3/Peak_12961/ENSG00000059804_SLC2A3	12:8149390:C:T	1
1264387_ENSG00000059804_SLC2A3/Peak_12961/ENSG00000059804_SLC2A3	12:8149390:C:T	1
1264393_ENSG00000059804_SLC2A3/Peak_12961/ENSG00000059804_SLC2A3	12:8146689:C:T	1
1264401_ENSG00000059804_SLC2A3/Peak_12961/ENSG00000059804_SLC2A3	12:8149390:C:T	1
1264401_ENSG00000059804_SLC2A3/Peak_12964/ENSG00000059804_SLC2A3	12:8144485:C:T	1
1264407_ENSG00000059804_SLC2A3/Peak_12964/ENSG00000059804_SLC2A3	12:8148496:T:G	1
1264417_ENSG00000059804_SLC2A3/Peak_12964/ENSG00000059804_SLC2A3	12:8149390:C:T	1
1264425_ENSG00000059804_SLC2A3/Peak_12964/ENSG00000059804_SLC2A3	12:8145558:A:G	1
1264387_ENSG00000059804_SLC2A3/Peak_12965/ENSG00000059804_SLC2A3	12:8144485:C:T	1
1264393_ENSG00000059804_SLC2A3/Peak_12965/ENSG00000059804_SLC2A3	12:8151447:T:A	1
1264417_ENSG00000059804_SLC2A3/Peak_12965/ENSG00000059804_SLC2A3	12:8148496:T:G	1
1264425_ENSG00000059804_SLC2A3/Peak_12965/ENSG00000059804_SLC2A3	12:8142798:C:T	1
1264430_ENSG00000059804_SLC2A3/Peak_12965/ENSG00000059804_SLC2A3	12:8149390:C:T	1
1264407_ENSG00000059804_SLC2A3/Peak_12967/ENSG00000059804_SLC2A3	12:8152527:T:C	1
1264416_ENSG00000059804_SLC2A3/Peak_12967/ENSG00000059804_SLC2A3	12:8154814:C:T	1
1264425_ENSG00000059804_SLC2A3/Peak_12967/ENSG00000059804_SLC2A3	12:8155382:G:A	1
1264430_ENSG00000059804_SLC2A3/Peak_12967/ENSG00000059804_SLC2A3	12:8151794:T:C	1
1264443_ENSG00000059804_SLC2A3/Peak_12967/ENSG00000059804_SLC2A3	12:8155461:G:A	1
1264447_ENSG00000059804_SLC2A3/Peak_12967/ENSG00000059804_SLC2A3	12:8151794:T:C	1
1470538_ENSG00000180263_FGD6/Peak_18357/ENSG00000180263_FGD6	12:95515181:A:G	1
1470554_ENSG00000180263_FGD6/Peak_18357/ENSG00000180263_FGD6	12:95517785:A:G	1
1470557_ENSG00000180263_FGD6/Peak_18357/ENSG00000180263_FGD6	12:95517064:T:C	1
1470562_ENSG00000180263_FGD6/Peak_18357/ENSG00000180263_FGD6	12:95523758:T:C	1
1470516_ENSG00000120798_NR2C1/Peak_18357/ENSG00000120798_NR2C1	12:95517064:T:C	1
1470519_ENSG00000120798_NR2C1/Peak_18357/ENSG00000120798_NR2C1	12:95515181:A:G	1
1470523_ENSG00000120798_NR2C1/Peak_18357/ENSG00000120798_NR2C1	12:95517785:A:G	1
1470536_ENSG00000120798_NR2C1/Peak_18357/ENSG00000120798_NR2C1	12:95510811:T:G	1
1470536_ENSG00000120798_NR2C1/Peak_18358/ENSG00000120798_NR2C1	12:95517064:T:C	1
1470538_ENSG00000180263_FGD6/Peak_18358/ENSG00000180263_FGD6	12:95521094:A:G	1
1470554_ENSG00000180263_FGD6/Peak_18358/ENSG00000180263_FGD6	12:95525940:G:T	1
1470557_ENSG00000180263_FGD6/Peak_18358/ENSG00000180263_FGD6	12:95520819:A:G	1
1470562_ENSG00000180263_FGD6/Peak_18358/ENSG00000180263_FGD6	12:95520819:A:G	1
1470565_ENSG00000180263_FGD6/Peak_18358/ENSG00000180263_FGD6	12:95520819:A:G	1
1470566_ENSG00000180263_FGD6/Peak_18358/ENSG00000180263_FGD6	12:95532041:T:C	1
1797847_ENSG00000185896_LAMP1/Peak_25342/ENSG00000185896_LAMP1	13:113927208:G:T	1
1614119_ENSG00000133116_KL/Peak_22351/ENSG00000133116_KL	13:33697862:A:G	1
2005186_ENSG00000197119_SLC25A29/Peak_30194/ENSG00000197119_SLC25A29	14:100834542:T:C	1
2005188_ENSG00000197119_SLC25A29/Peak_30194/ENSG00000197119_SLC25A29	14:100844268:G:A	1
2005190_ENSG00000197119_SLC25A29/Peak_30194/ENSG00000197119_SLC25A29	14:100841094:A:C	1
2005191_ENSG00000197119_SLC25A29/Peak_30194/ENSG00000197119_SLC25A29	14:100835935:T:C	1
2005194_ENSG00000197119_SLC25A29/Peak_30194/ENSG00000197119_SLC25A29	14:100841094:A:C	1
2005196_ENSG00000197119_SLC25A29/Peak_30194/ENSG00000197119_SLC25A29	14:100834542:T:C	1
2005201_ENSG00000197119_SLC25A29/Peak_30194/ENSG00000197119_SLC25A29	14:100844270:G:A	1
2005202_ENSG00000197119_SLC25A29/Peak_30194/ENSG00000197119_SLC25A29	14:100835935:T:C	1
2005203_ENSG00000197119_SLC25A29/Peak_30194/ENSG00000197119_SLC25A29	14:100835935:T:C	1
2005206_ENSG00000197119_SLC25A29/Peak_30194/ENSG00000197119_SLC25A29	14:100841735:G:A	1
1817016_ENSG00000213903_LTB4R/Peak_26026/ENSG00000213903_LTB4R	14:24799024:G:C	1
1936282_ENSG00000080815_PSEN1/Peak_28312/ENSG00000080815_PSEN1	14:73647174:G:C	1
1936282_ENSG00000100767_PAPLN/Peak_28312/ENSG00000100767_PAPLN	14:73652915:G:C	1
1936297_ENSG00000100767_PAPLN/Peak_28312/ENSG00000100767_PAPLN	14:73647174:G:C	1
1936282_ENSG00000133961_NUMB/Peak_28312/ENSG00000133961_NUMB	14:73652915:G:C	1
1936297_ENSG00000133961_NUMB/Peak_28312/ENSG00000133961_NUMB	14:73647174:G:C	1
1940386_ENSG00000165898_ISCA2/Peak_28461/ENSG00000165898_ISCA2	14:74982149:A:G	1
1940391_ENSG00000165898_ISCA2/Peak_28461/ENSG00000165898_ISCA2	14:74978836:A:G	1
1940393_ENSG00000165898_ISCA2/Peak_28461/ENSG00000165898_ISCA2	14:74980276:C:T	1
1940397_ENSG00000165898_ISCA2/Peak_28461/ENSG00000165898_ISCA2	14:74986888:A:G	1
1946440_ENSG00000013523_ANGEL1/Peak_28724/ENSG00000013523_ANGEL1	14:77191198:C:T	1
1973222_ENSG00000054983_GALC/Peak_29138/ENSG00000054983_GALC	14:88538210:G:A	1
1973224_ENSG00000054983_GALC/Peak_29138/ENSG00000054983_GALC	14:88538210:G:A	1
1978508_ENSG00000152315_KCNK13/Peak_29339/ENSG00000152315_KCNK13	14:90565182:G:A	1
1978513_ENSG00000152315_KCNK13/Peak_29339/ENSG00000152315_KCNK13	14:90561735:A:G	1
1978527_ENSG00000152315_KCNK13/Peak_29339/ENSG00000152315_KCNK13	14:90560777:T:C	1
2049029_ENSG00000198690_FAN1/Peak_31052/ENSG00000198690_FAN1	15:31117842:C:T	1
2069790_ENSG00000137801_THBS1/Peak_31488/ENSG00000137801_THBS1	15:39607442:A:G	1
2069797_ENSG00000137801_THBS1/Peak_31488/ENSG00000137801_THBS1	15:39608192:T:A	1
2069778_ENSG00000137801_THBS1/Peak_31489/ENSG00000137801_THBS1	15:39606026:C:T	1
2069785_ENSG00000137801_THBS1/Peak_31489/ENSG00000137801_THBS1	15:39604835:C:T	1
2069788_ENSG00000137801_THBS1/Peak_31489/ENSG00000137801_THBS1	15:39604292:C:T	1
2069789_ENSG00000137801_THBS1/Peak_31489/ENSG00000137801_THBS1	15:39605726:A:G	1
2069798_ENSG00000137801_THBS1/Peak_31489/ENSG00000137801_THBS1	15:39603701:A:G	1
2069818_ENSG00000137801_THBS1/Peak_31489/ENSG00000137801_THBS1	15:39605493:C:T	1
2077210_ENSG00000103966_EHD4/Peak_31847/ENSG00000103966_EHD4	15:42199365:G:A	1
2137065_ENSG00000166839_ANKDD1A/Peak_33548/ENSG00000166839_ANKDD1A	15:65125329:T:C	1
2137045_ENSG00000166839_ANKDD1A/Peak_33549/ENSG00000166839_ANKDD1A	15:65138673:C:T	1
2137069_ENSG00000166839_ANKDD1A/Peak_33549/ENSG00000166839_ANKDD1A	15:65138673:C:T	1
2137045_ENSG00000166839_ANKDD1A/Peak_33551/ENSG00000166839_ANKDD1A	15:65138673:C:T	1
2137058_ENSG00000166839_ANKDD1A/Peak_33551/ENSG00000166839_ANKDD1A	15:65138673:C:T	1
2137065_ENSG00000166839_ANKDD1A/Peak_33551/ENSG00000166839_ANKDD1A	15:65138673:C:T	1
2137068_ENSG00000166839_ANKDD1A/Peak_33551/ENSG00000166839_ANKDD1A	15:65138673:C:T	1
2137069_ENSG00000166839_ANKDD1A/Peak_33551/ENSG00000166839_ANKDD1A	15:65138673:C:T	1
2137074_ENSG00000166839_ANKDD1A/Peak_33551/ENSG00000166839_ANKDD1A	15:65138673:C:T	1
2137076_ENSG00000166839_ANKDD1A/Peak_33551/ENSG00000166839_ANKDD1A	15:65138673:C:T	1
2137078_ENSG00000166839_ANKDD1A/Peak_33551/ENSG00000166839_ANKDD1A	15:65138673:C:T	1
2137094_ENSG00000166839_ANKDD1A/Peak_33557/ENSG00000166839_ANKDD1A	15:65138673:C:T	1
2146005_ENSG00000129007_CALML4/Peak_33953/ENSG00000129007_CALML4	15:68328824:C:T	1
2185171_ENSG00000064726_BTBD1/Peak_35407/ENSG00000064726_BTBD1	15:83765994:G:A	1
2185168_ENSG00000136404_TM6SF1/Peak_35407/ENSG00000136404_TM6SF1	15:83765994:G:A	1
2185171_ENSG00000136404_TM6SF1/Peak_35407/ENSG00000136404_TM6SF1	15:83765994:G:A	1
2200213_ENSG00000140526_ABHD2/Peak_35680/ENSG00000140526_ABHD2	15:89613227:T:G	1
2200214_ENSG00000140526_ABHD2/Peak_35680/ENSG00000140526_ABHD2	15:89613227:T:G	1
2200226_ENSG00000140526_ABHD2/Peak_35680/ENSG00000140526_ABHD2	15:89613227:T:G	1
2200229_ENSG00000140526_ABHD2/Peak_35680/ENSG00000140526_ABHD2	15:89612290:A:G	1
2200233_ENSG00000140526_ABHD2/Peak_35680/ENSG00000140526_ABHD2	15:89613227:T:G	1
2200235_ENSG00000140526_ABHD2/Peak_35680/ENSG00000140526_ABHD2	15:89613227:T:G	1
2200239_ENSG00000140526_ABHD2/Peak_35680/ENSG00000140526_ABHD2	15:89613227:T:G	1
2200243_ENSG00000140526_ABHD2/Peak_35680/ENSG00000140526_ABHD2	15:89611557:A:G	1
2200246_ENSG00000140526_ABHD2/Peak_35680/ENSG00000140526_ABHD2	15:89611557:A:G	1
2200249_ENSG00000140526_ABHD2/Peak_35680/ENSG00000140526_ABHD2	15:89611557:A:G	1
2202554_ENSG00000157823_AP3S2/Peak_35806/ENSG00000157823_AP3S2	15:90454947:C:A	1
2202568_ENSG00000157823_AP3S2/Peak_35806/ENSG00000157823_AP3S2	15:90454947:C:A	1
2202570_ENSG00000157823_AP3S2/Peak_35806/ENSG00000157823_AP3S2	15:90455379:C:G	1
2202568_ENSG00000157823_AP3S2/Peak_35807/ENSG00000157823_AP3S2	15:90454947:C:A	1
2202570_ENSG00000157823_AP3S2/Peak_35807/ENSG00000157823_AP3S2	15:90455379:C:G	1
2202568_ENSG00000166825_ANPEP/Peak_35806/ENSG00000166825_ANPEP	15:90454947:C:A	1
2202570_ENSG00000166825_ANPEP/Peak_35806/ENSG00000166825_ANPEP	15:90454947:C:A	1
2202568_ENSG00000166825_ANPEP/Peak_35807/ENSG00000166825_ANPEP	15:90456179:G:A	1
2202570_ENSG00000166825_ANPEP/Peak_35807/ENSG00000166825_ANPEP	15:90454757:G:C	1
2264838_ENSG00000189067_LITAF/Peak_37818/ENSG00000189067_LITAF	16:11707633:C:T	1
2264840_ENSG00000189067_LITAF/Peak_37818/ENSG00000189067_LITAF	16:11700928:A:G	1
2264846_ENSG00000189067_LITAF/Peak_37818/ENSG00000189067_LITAF	16:11707633:C:T	1
2264850_ENSG00000189067_LITAF/Peak_37818/ENSG00000189067_LITAF	16:11701021:G:A	1
2264858_ENSG00000189067_LITAF/Peak_37818/ENSG00000189067_LITAF	16:11697890:G:C	1
2264862_ENSG00000189067_LITAF/Peak_37818/ENSG00000189067_LITAF	16:11707633:C:T	1
2264865_ENSG00000189067_LITAF/Peak_37818/ENSG00000189067_LITAF	16:11700928:A:G	1
2264869_ENSG00000189067_LITAF/Peak_37818/ENSG00000189067_LITAF	16:11700928:A:G	1
2264871_ENSG00000189067_LITAF/Peak_37818/ENSG00000189067_LITAF	16:11699401:A:C	1
2264846_ENSG00000189067_LITAF/Peak_37820/ENSG00000189067_LITAF	16:11705614:G:C	1
2264850_ENSG00000189067_LITAF/Peak_37820/ENSG00000189067_LITAF	16:11697890:G:C	1
2264858_ENSG00000189067_LITAF/Peak_37820/ENSG00000189067_LITAF	16:11699401:A:C	1
2264862_ENSG00000189067_LITAF/Peak_37820/ENSG00000189067_LITAF	16:11702851:C:A	1
2264865_ENSG00000189067_LITAF/Peak_37820/ENSG00000189067_LITAF	16:11697890:G:C	1
2264869_ENSG00000189067_LITAF/Peak_37820/ENSG00000189067_LITAF	16:11701021:G:A	1
2264871_ENSG00000189067_LITAF/Peak_37820/ENSG00000189067_LITAF	16:11702851:C:A	1
2316560_ENSG00000176953_NFATC2IP/Peak_39072/ENSG00000176953_NFATC2IP	16:29182082:T:C	1
2316583_ENSG00000169682_SPNS1/Peak_39074/ENSG00000169682_SPNS1	16:29194228:G:A	1
2316583_ENSG00000169682_SPNS1/Peak_39077/ENSG00000169682_SPNS1	16:29194228:G:A	1
2319312_ENSG00000102882_MAPK3/Peak_39208/ENSG00000102882_MAPK3	16:30048553:C:T	1
2319348_ENSG00000102882_MAPK3/Peak_39208/ENSG00000102882_MAPK3	16:30048553:C:T	1
2323043_ENSG00000099377_HSD3B7/Peak_39393/ENSG00000099377_HSD3B7	16:31131614:A:G	1
2323049_ENSG00000099377_HSD3B7/Peak_39393/ENSG00000099377_HSD3B7	16:31129895:A:G	1
2323066_ENSG00000099377_HSD3B7/Peak_39393/ENSG00000099377_HSD3B7	16:31125776:T:C	1
2232884_ENSG00000161980_POLR3K/Peak_36763/ENSG00000161980_POLR3K	16:83887:C:A	1
2232887_ENSG00000161980_POLR3K/Peak_36763/ENSG00000161980_POLR3K	16:83807:G:C	1
2359999_ENSG00000125124_BBS2/Peak_40089/ENSG00000125124_BBS2	16:56394035:T:C	1
2360009_ENSG00000125124_BBS2/Peak_40089/ENSG00000125124_BBS2	16:56392932:C:T	1
2360137_ENSG00000125124_BBS2/Peak_40096/ENSG00000125124_BBS2	16:56446612:C:T,16:56447352:G:A	2
2360134_ENSG00000125124_BBS2/Peak_40098/ENSG00000125124_BBS2	16:56457333:A:T	1
2360137_ENSG00000125124_BBS2/Peak_40098/ENSG00000125124_BBS2	16:56457704:T:C	1
2360142_ENSG00000125124_BBS2/Peak_40098/ENSG00000125124_BBS2	16:56457704:T:C	1
2360143_ENSG00000125124_BBS2/Peak_40098/ENSG00000125124_BBS2	16:56457333:A:T	1
2360154_ENSG00000125124_BBS2/Peak_40098/ENSG00000125124_BBS2	16:56456298:A:G	1
2360160_ENSG00000125124_BBS2/Peak_40098/ENSG00000125124_BBS2	16:56457333:A:T	1
2360162_ENSG00000125124_BBS2/Peak_40098/ENSG00000125124_BBS2	16:56457704:T:C	1
2360162_ENSG00000125124_BBS2/Peak_40100/ENSG00000125124_BBS2	16:56456298:A:G	1
2436900_ENSG00000153786_ZDHHC7/Peak_41911/ENSG00000153786_ZDHHC7	16:85093357:C:T	1
2448946_ENSG00000140995_DEF8/Peak_42556/ENSG00000140995_DEF8	16:90033910:C:A	1
2448978_ENSG00000140995_DEF8/Peak_42556/ENSG00000140995_DEF8	16:90033910:C:A	1
2496951_ENSG00000141027_NCOR1/Peak_44138/ENSG00000141027_NCOR1	17:16174506:C:G	1
2496953_ENSG00000141027_NCOR1/Peak_44138/ENSG00000141027_NCOR1	17:16168784:C:T	1
2496958_ENSG00000141027_NCOR1/Peak_44138/ENSG00000141027_NCOR1	17:16168784:C:T	1
2496965_ENSG00000141027_NCOR1/Peak_44138/ENSG00000141027_NCOR1	17:16169009:G:A	1
2499566_ENSG00000154803_FLCN/Peak_44222/ENSG00000154803_FLCN	17:17114061:G:A	1
2499572_ENSG00000154803_FLCN/Peak_44222/ENSG00000154803_FLCN	17:17105615:G:C	1
2499580_ENSG00000154803_FLCN/Peak_44222/ENSG00000154803_FLCN	17:17114061:G:A	1
2499588_ENSG00000154803_FLCN/Peak_44222/ENSG00000154803_FLCN	17:17114061:G:A	1
2499589_ENSG00000154803_FLCN/Peak_44222/ENSG00000154803_FLCN	17:17114061:G:A	1
2506526_ENSG00000142494_SLC47A1/Peak_44530/ENSG00000142494_SLC47A1	17:19493990:G:A	1
2506534_ENSG00000142494_SLC47A1/Peak_44530/ENSG00000142494_SLC47A1	17:19493990:G:A	1
2506539_ENSG00000142494_SLC47A1/Peak_44530/ENSG00000142494_SLC47A1	17:19493990:G:A	1
2506544_ENSG00000142494_SLC47A1/Peak_44530/ENSG00000142494_SLC47A1	17:19497890:A:G	1
2506681_ENSG00000142494_SLC47A1/Peak_44536/ENSG00000142494_SLC47A1	17:19552476:C:T	1
2506692_ENSG00000142494_SLC47A1/Peak_44536/ENSG00000142494_SLC47A1	17:19550270:T:C	1
2519315_ENSG00000004139_SARM1/Peak_44908/ENSG00000004139_SARM1	17:26733698:T:C	1
2519318_ENSG00000004139_SARM1/Peak_44908/ENSG00000004139_SARM1	17:26725744:T:C	1
2519343_ENSG00000004139_SARM1/Peak_44908/ENSG00000004139_SARM1	17:26725744:T:C	1
2525138_ENSG00000108582_CPD/Peak_45203/ENSG00000108582_CPD	17:28672885:A:G	1
2525142_ENSG00000108582_CPD/Peak_45203/ENSG00000108582_CPD	17:28665295:G:A	1
2528629_ENSG00000131242_RAB11FIP4/Peak_45354/ENSG00000131242_RAB11FIP4	17:29821612:C:G	1
2450528_ENSG00000187624_C17orf97/Peak_42620/ENSG00000187624_C17orf97	17:247745:G:A	1
2450535_ENSG00000187624_C17orf97/Peak_42620/ENSG00000187624_C17orf97	17:247745:G:A	1
2464147_ENSG00000182853_VMO1/Peak_43206/ENSG00000182853_VMO1	17:4669747:T:A	1
2464140_ENSG00000182853_VMO1/Peak_43208/ENSG00000182853_VMO1	17:4669747:T:A	1
2464147_ENSG00000182853_VMO1/Peak_43208/ENSG00000182853_VMO1	17:4670392:T:C	1
2464140_ENSG00000182853_VMO1/Peak_43209/ENSG00000182853_VMO1	17:4670392:T:C	1
2464147_ENSG00000182853_VMO1/Peak_43209/ENSG00000182853_VMO1	17:4672041:A:G	1
2576994_ENSG00000108465_CDK5RAP3/Peak_47201/ENSG00000108465_CDK5RAP3	17:46077188:C:G	1
2450846_ENSG00000183688_RFLNB/Peak_42650/ENSG00000183688_RFLNB	17:464832:G:A	1
2450847_ENSG00000183688_RFLNB/Peak_42650/ENSG00000183688_RFLNB	17:466598:T:C	1
2620404_ENSG00000007312_CD79B/Peak_48554/ENSG00000007312_CD79B	17:62079334:A:G	1
2648738_ENSG00000170412_GPRC5C/Peak_49445/ENSG00000170412_GPRC5C	17:72456369:G:C	1
2649015_ENSG00000170412_GPRC5C/Peak_49477/ENSG00000170412_GPRC5C	17:72556673:T:G	1
2649018_ENSG00000170412_GPRC5C/Peak_49477/ENSG00000170412_GPRC5C	17:72556673:T:G,17:72556424:C:G	2
2649019_ENSG00000170412_GPRC5C/Peak_49477/ENSG00000170412_GPRC5C	17:72554720:A:G	1
2651338_ENSG00000177885_GRB2/Peak_49683/ENSG00000177885_GRB2	17:73308346:C:T,17:73307540:C:T	2
2651338_ENSG00000177885_GRB2/Peak_49684/ENSG00000177885_GRB2	17:73304710:C:A,17:73310490:C:T	2
2667381_ENSG00000175866_BAIAP2/Peak_50563/ENSG00000175866_BAIAP2	17:79026969:C:T	1
2669816_ENSG00000169738_DCXR/Peak_50775/ENSG00000169738_DCXR	17:80050121:G:A,17:80054926:G:A	2
2669821_ENSG00000169738_DCXR/Peak_50775/ENSG00000169738_DCXR	17:80050121:G:A	1
2669825_ENSG00000169738_DCXR/Peak_50775/ENSG00000169738_DCXR	17:80050121:G:A	1
2671172_ENSG00000141580_WDR45B/Peak_50897/ENSG00000141580_WDR45B	17:80546400:C:T	1
2851168_ENSG00000122490_PQLC1/Peak_54531/ENSG00000122490_PQLC1	18:77575613:C:T	1
2851173_ENSG00000122490_PQLC1/Peak_54531/ENSG00000122490_PQLC1	18:77579812:A:G	1
2696837_ENSG00000017797_RALBP1/Peak_51598/ENSG00000017797_RALBP1	18:9531484:A:G	1
2908355_ENSG00000127511_SIN3B/Peak_56968/ENSG00000127511_SIN3B	19:17061178:A:G	1
2908357_ENSG00000127511_SIN3B/Peak_56968/ENSG00000127511_SIN3B	19:17061178:A:G	1
2908362_ENSG00000127511_SIN3B/Peak_56968/ENSG00000127511_SIN3B	19:17066061:T:C	1
2908365_ENSG00000127511_SIN3B/Peak_56968/ENSG00000127511_SIN3B	19:17070740:A:T	1
2908388_ENSG00000127511_SIN3B/Peak_56968/ENSG00000127511_SIN3B	19:17067391:A:G	1
2908393_ENSG00000127511_SIN3B/Peak_56968/ENSG00000127511_SIN3B	19:17060830:A:G	1
2908355_ENSG00000127511_SIN3B/Peak_56969/ENSG00000127511_SIN3B	19:17060814:A:G	1
2908357_ENSG00000127511_SIN3B/Peak_56969/ENSG00000127511_SIN3B	19:17066061:T:C	1
2908362_ENSG00000127511_SIN3B/Peak_56969/ENSG00000127511_SIN3B	19:17067391:A:G	1
2908365_ENSG00000127511_SIN3B/Peak_56969/ENSG00000127511_SIN3B	19:17068621:C:G	1
2908388_ENSG00000127511_SIN3B/Peak_56969/ENSG00000127511_SIN3B	19:17071665:T:C	1
2908393_ENSG00000127511_SIN3B/Peak_56969/ENSG00000127511_SIN3B	19:17061178:A:G	1
2908395_ENSG00000127511_SIN3B/Peak_56969/ENSG00000127511_SIN3B	19:17065187:T:C	1
2908355_ENSG00000160111_CPAMD8/Peak_56968/ENSG00000160111_CPAMD8	19:17061178:A:G	1
2908357_ENSG00000160111_CPAMD8/Peak_56968/ENSG00000160111_CPAMD8	19:17068524:G:A	1
2908362_ENSG00000160111_CPAMD8/Peak_56968/ENSG00000160111_CPAMD8	19:17070679:C:T	1
2908365_ENSG00000160111_CPAMD8/Peak_56968/ENSG00000160111_CPAMD8	19:17060985:G:A	1
2908375_ENSG00000160111_CPAMD8/Peak_56968/ENSG00000160111_CPAMD8	19:17061178:A:G	1
2908380_ENSG00000160111_CPAMD8/Peak_56968/ENSG00000160111_CPAMD8	19:17068524:G:A	1
2908383_ENSG00000160111_CPAMD8/Peak_56968/ENSG00000160111_CPAMD8	19:17065187:T:C	1
2908388_ENSG00000160111_CPAMD8/Peak_56968/ENSG00000160111_CPAMD8	19:17060830:A:G	1
2908393_ENSG00000160111_CPAMD8/Peak_56968/ENSG00000160111_CPAMD8	19:17060830:A:G	1
2908355_ENSG00000160111_CPAMD8/Peak_56969/ENSG00000160111_CPAMD8	19:17068524:G:A	1
2908357_ENSG00000160111_CPAMD8/Peak_56969/ENSG00000160111_CPAMD8	19:17060814:A:G	1
2908362_ENSG00000160111_CPAMD8/Peak_56969/ENSG00000160111_CPAMD8	19:17062644:T:C	1
2908365_ENSG00000160111_CPAMD8/Peak_56969/ENSG00000160111_CPAMD8	19:17060830:A:G	1
2908375_ENSG00000160111_CPAMD8/Peak_56969/ENSG00000160111_CPAMD8	19:17060830:A:G	1
2908380_ENSG00000160111_CPAMD8/Peak_56969/ENSG00000160111_CPAMD8	19:17062644:T:C	1
2908383_ENSG00000160111_CPAMD8/Peak_56969/ENSG00000160111_CPAMD8	19:17068524:G:A	1
2908388_ENSG00000160111_CPAMD8/Peak_56969/ENSG00000160111_CPAMD8	19:17069223:G:C	1
2908393_ENSG00000160111_CPAMD8/Peak_56969/ENSG00000160111_CPAMD8	19:17061178:A:G	1
2908395_ENSG00000160111_CPAMD8/Peak_56969/ENSG00000160111_CPAMD8	19:17060830:A:G	1
2908375_ENSG00000160111_CPAMD8/Peak_56970/ENSG00000160111_CPAMD8	19:17068524:G:A	1
2908380_ENSG00000160111_CPAMD8/Peak_56970/ENSG00000160111_CPAMD8	19:17069223:G:C	1
2908388_ENSG00000160111_CPAMD8/Peak_56970/ENSG00000160111_CPAMD8	19:17071570:G:C	1
2908393_ENSG00000160111_CPAMD8/Peak_56970/ENSG00000160111_CPAMD8	19:17072267:G:A	1
2908395_ENSG00000160111_CPAMD8/Peak_56970/ENSG00000160111_CPAMD8	19:17065187:T:C	1
2908396_ENSG00000160111_CPAMD8/Peak_56970/ENSG00000160111_CPAMD8	19:17067391:A:G	1
2908410_ENSG00000160111_CPAMD8/Peak_56970/ENSG00000160111_CPAMD8	19:17072267:G:A	1
2922861_ENSG00000188171_ZNF626/Peak_57574/ENSG00000188171_ZNF626	19:21779246:A:G	1
2922833_ENSG00000196268_ZNF493/Peak_57574/ENSG00000196268_ZNF493	19:21779343:G:C	1
2922847_ENSG00000196268_ZNF493/Peak_57574/ENSG00000196268_ZNF493	19:21778255:T:G	1
2922850_ENSG00000196268_ZNF493/Peak_57574/ENSG00000196268_ZNF493	19:21781012:C:A	1
2922855_ENSG00000196268_ZNF493/Peak_57574/ENSG00000196268_ZNF493	19:21781002:G:A	1
2922857_ENSG00000196268_ZNF493/Peak_57574/ENSG00000196268_ZNF493	19:21781218:G:C	1
2922858_ENSG00000196268_ZNF493/Peak_57574/ENSG00000196268_ZNF493	19:21778255:T:G	1
2922860_ENSG00000196268_ZNF493/Peak_57574/ENSG00000196268_ZNF493	19:21779515:G:C	1
2922861_ENSG00000196268_ZNF493/Peak_57574/ENSG00000196268_ZNF493	19:21776847:T:A	1
2922862_ENSG00000196268_ZNF493/Peak_57574/ENSG00000196268_ZNF493	19:21781232:A:G	1
2922833_ENSG00000196705_ZNF431/Peak_57574/ENSG00000196705_ZNF431	19:21781974:G:T	1
2922850_ENSG00000196705_ZNF431/Peak_57574/ENSG00000196705_ZNF431	19:21772288:C:T	1
2922855_ENSG00000196705_ZNF431/Peak_57574/ENSG00000196705_ZNF431	19:21781974:G:T	1
2922857_ENSG00000196705_ZNF431/Peak_57574/ENSG00000196705_ZNF431	19:21779399:C:T	1
2922860_ENSG00000196705_ZNF431/Peak_57574/ENSG00000196705_ZNF431	19:21777466:A:T	1
2922861_ENSG00000196705_ZNF431/Peak_57574/ENSG00000196705_ZNF431	19:21777466:A:T	1
2922862_ENSG00000196705_ZNF431/Peak_57574/ENSG00000196705_ZNF431	19:21779343:G:C	1
2922861_ENSG00000188171_ZNF626/Peak_57576/ENSG00000188171_ZNF626	19:21779011:C:T	1
2922847_ENSG00000196268_ZNF493/Peak_57576/ENSG00000196268_ZNF493	19:21781232:A:G	1
2922853_ENSG00000196268_ZNF493/Peak_57576/ENSG00000196268_ZNF493	19:21779759:A:G	1
2922858_ENSG00000196268_ZNF493/Peak_57576/ENSG00000196268_ZNF493	19:21780790:C:G	1
2922860_ENSG00000196268_ZNF493/Peak_57576/ENSG00000196268_ZNF493	19:21780307:T:C	1
2922861_ENSG00000196268_ZNF493/Peak_57576/ENSG00000196268_ZNF493	19:21779343:G:C	1
2922862_ENSG00000196268_ZNF493/Peak_57576/ENSG00000196268_ZNF493	19:21779399:C:T	1
2922850_ENSG00000196705_ZNF431/Peak_57576/ENSG00000196705_ZNF431	19:21775371:C:T	1
2922857_ENSG00000196705_ZNF431/Peak_57576/ENSG00000196705_ZNF431	19:21779343:G:C	1
2922860_ENSG00000196705_ZNF431/Peak_57576/ENSG00000196705_ZNF431	19:21779465:T:C	1
2922861_ENSG00000196705_ZNF431/Peak_57576/ENSG00000196705_ZNF431	19:21779759:A:G	1
2922862_ENSG00000196705_ZNF431/Peak_57576/ENSG00000196705_ZNF431	19:21779246:A:G	1
2952903_ENSG00000089327_FXYD5/Peak_57946/ENSG00000089327_FXYD5	19:35667987:C:A	1
2966470_ENSG00000176396_EID2/Peak_58301/ENSG00000176396_EID2	19:39925417:T:C	1
2966509_ENSG00000176396_EID2/Peak_58303/ENSG00000176396_EID2	19:39932066:T:C	1
2966517_ENSG00000176396_EID2/Peak_58303/ENSG00000176396_EID2	19:39936693:C:T	1
2966526_ENSG00000176396_EID2/Peak_58303/ENSG00000176396_EID2	19:39936693:C:T	1
2966531_ENSG00000176396_EID2/Peak_58303/ENSG00000176396_EID2	19:39931059:G:C	1
2966533_ENSG00000176396_EID2/Peak_58303/ENSG00000176396_EID2	19:39936502:G:A	1
2966538_ENSG00000176396_EID2/Peak_58303/ENSG00000176396_EID2	19:39934151:G:C	1
2966546_ENSG00000176396_EID2/Peak_58303/ENSG00000176396_EID2	19:39936017:G:A	1
3001380_ENSG00000131400_NAPSA/Peak_59869/ENSG00000131400_NAPSA	19:50849211:G:A	1
3001380_ENSG00000131400_NAPSA/Peak_59870/ENSG00000131400_NAPSA	19:50848025:G:A	1
3001380_ENSG00000131400_NAPSA/Peak_59871/ENSG00000131400_NAPSA	19:50848025:G:A	1
3001393_ENSG00000131400_NAPSA/Peak_59871/ENSG00000131400_NAPSA	19:50853680:A:C	1
3001398_ENSG00000131400_NAPSA/Peak_59871/ENSG00000131400_NAPSA	19:50849211:G:A	1
3001393_ENSG00000131400_NAPSA/Peak_59872/ENSG00000131400_NAPSA	19:50855949:T:G	1
3004626_ENSG00000105374_NKG7/Peak_60022/ENSG00000105374_NKG7	19:51937864:G:A	1
3004627_ENSG00000105374_NKG7/Peak_60022/ENSG00000105374_NKG7	19:51940265:C:A	1
3004660_ENSG00000105374_NKG7/Peak_60022/ENSG00000105374_NKG7	19:51940849:C:G	1
3004638_ENSG00000105374_NKG7/Peak_60023/ENSG00000105374_NKG7	19:51942903:G:A	1
3004660_ENSG00000105374_NKG7/Peak_60023/ENSG00000105374_NKG7	19:51940265:C:A	1
3004671_ENSG00000105374_NKG7/Peak_60023/ENSG00000105374_NKG7	19:51941288:T:C	1
3005544_ENSG00000187474_FPR3/Peak_60096/ENSG00000187474_FPR3	19:52256501:A:G	1
3005552_ENSG00000187474_FPR3/Peak_60096/ENSG00000187474_FPR3	19:52256501:A:G	1
3005554_ENSG00000187474_FPR3/Peak_60096/ENSG00000187474_FPR3	19:52250761:A:G	1
3005556_ENSG00000187474_FPR3/Peak_60096/ENSG00000187474_FPR3	19:52250761:A:G	1
3005560_ENSG00000187474_FPR3/Peak_60096/ENSG00000187474_FPR3	19:52257673:C:G	1
3005561_ENSG00000187474_FPR3/Peak_60096/ENSG00000187474_FPR3	19:52253018:A:G	1
3005561_ENSG00000187474_FPR3/Peak_60098/ENSG00000187474_FPR3	19:52264020:C:T	1
3012965_ENSG00000105619_TFPT/Peak_60266/ENSG00000105619_TFPT	19:54545531:T:C	1
3012968_ENSG00000105619_TFPT/Peak_60266/ENSG00000105619_TFPT	19:54545531:T:C	1
3012958_ENSG00000170909_OSCAR/Peak_60266/ENSG00000170909_OSCAR	19:54545531:T:C	1
3014719_ENSG00000104972_LILRB1/Peak_60386/ENSG00000104972_LILRB1	19:55101148:G:C	1
3014731_ENSG00000104972_LILRB1/Peak_60386/ENSG00000104972_LILRB1	19:55103359:G:A	1
3014734_ENSG00000104972_LILRB1/Peak_60386/ENSG00000104972_LILRB1	19:55108743:T:C	1
2876991_ENSG00000181029_TRAPPC5/Peak_55722/ENSG00000181029_TRAPPC5	19:7764436:G:T	1
278465_ENSG00000134215_VAV3/Peak_68595/ENSG00000134215_VAV3	1:108596361:A:G	1
282765_ENSG00000168765_GSTM4/Peak_68792/ENSG00000168765_GSTM4	1:110181629:T:C	1
282766_ENSG00000168765_GSTM4/Peak_68792/ENSG00000168765_GSTM4	1:110181629:T:C	1
282778_ENSG00000168765_GSTM4/Peak_68792/ENSG00000168765_GSTM4	1:110181629:T:C	1
282778_ENSG00000168765_GSTM4/Peak_68796/ENSG00000168765_GSTM4	1:110181629:T:C	1
286755_ENSG00000134255_CEPT1/Peak_69023/ENSG00000134255_CEPT1	1:111733724:G:C	1
286757_ENSG00000134255_CEPT1/Peak_69023/ENSG00000134255_CEPT1	1:111732711:G:A	1
286758_ENSG00000134255_CEPT1/Peak_69023/ENSG00000134255_CEPT1	1:111732711:G:A	1
286755_ENSG00000156171_DRAM2/Peak_69023/ENSG00000156171_DRAM2	1:111732711:G:A	1
286757_ENSG00000156171_DRAM2/Peak_69023/ENSG00000156171_DRAM2	1:111733724:G:C	1
286758_ENSG00000156171_DRAM2/Peak_69023/ENSG00000156171_DRAM2	1:111733724:G:C	1
286757_ENSG00000156171_DRAM2/Peak_69024/ENSG00000156171_DRAM2	1:111731158:A:G	1
299013_ENSG00000163393_SLC22A15/Peak_69416/ENSG00000163393_SLC22A15	1:116465088:T:G,1:116465099:A:C	2
2448_ENSG00000078808_SDF4/Peak_60870/ENSG00000078808_SDF4	1:1122915:A:G	1
2449_ENSG00000078808_SDF4/Peak_60870/ENSG00000078808_SDF4	1:1122915:A:G	1
2463_ENSG00000078808_SDF4/Peak_60870/ENSG00000078808_SDF4	1:1122915:A:G	1
2470_ENSG00000078808_SDF4/Peak_60870/ENSG00000078808_SDF4	1:1122915:A:G	1
2478_ENSG00000078808_SDF4/Peak_60870/ENSG00000078808_SDF4	1:1122915:A:G	1
31388_ENSG00000083444_PLOD1/Peak_61818/ENSG00000083444_PLOD1	1:12046880:C:T	1
337433_ENSG00000163131_CTSS/Peak_70541/ENSG00000163131_CTSS	1:150666860:A:G	1
40712_ENSG00000171729_TMEM51/Peak_62026/ENSG00000171729_TMEM51	1:15558045:C:A	1
350337_ENSG00000177628_GBA/Peak_71166/ENSG00000177628_GBA	1:155190282:T:G	1
350337_ENSG00000177628_GBA/Peak_71167/ENSG00000177628_GBA	1:155196717:A:G	1
359552_ENSG00000158485_CD1B/Peak_71644/ENSG00000158485_CD1B	1:158406540:A:T	1
368065_ENSG00000162746_FCRLB/Peak_72145/ENSG00000162746_FCRLB	1:161590453:A:G	1
467572_ENSG00000133055_MYBPH/Peak_74689/ENSG00000133055_MYBPH	1:203068720:T:C	1
467606_ENSG00000133055_MYBPH/Peak_74689/ENSG00000133055_MYBPH	1:203068720:T:C	1
518322_ENSG00000187554_TLR5/Peak_76308/ENSG00000187554_TLR5	1:223350601:C:G	1
518322_ENSG00000187554_TLR5/Peak_76311/ENSG00000187554_TLR5	1:223360885:G:A	1
65487_ENSG00000179163_FUCA1/Peak_62988/ENSG00000179163_FUCA1	1:24222771:G:A	1
65488_ENSG00000179163_FUCA1/Peak_62988/ENSG00000179163_FUCA1	1:24219158:G:T	1
65495_ENSG00000179163_FUCA1/Peak_62988/ENSG00000179163_FUCA1	1:24218530:C:T	1
65496_ENSG00000179163_FUCA1/Peak_62988/ENSG00000179163_FUCA1	1:24219717:A:G	1
65500_ENSG00000179163_FUCA1/Peak_62988/ENSG00000179163_FUCA1	1:24219582:C:T	1
65526_ENSG00000179163_FUCA1/Peak_62988/ENSG00000179163_FUCA1	1:24219717:A:G	1
65530_ENSG00000179163_FUCA1/Peak_62988/ENSG00000179163_FUCA1	1:24219242:C:T	1
65487_ENSG00000179163_FUCA1/Peak_62989/ENSG00000179163_FUCA1	1:24219717:A:G	1
65488_ENSG00000179163_FUCA1/Peak_62989/ENSG00000179163_FUCA1	1:24222197:A:G	1
65495_ENSG00000179163_FUCA1/Peak_62989/ENSG00000179163_FUCA1	1:24221918:C:A	1
65496_ENSG00000179163_FUCA1/Peak_62989/ENSG00000179163_FUCA1	1:24220407:G:A	1
65500_ENSG00000179163_FUCA1/Peak_62989/ENSG00000179163_FUCA1	1:24222771:G:A	1
65526_ENSG00000179163_FUCA1/Peak_62989/ENSG00000179163_FUCA1	1:24221918:C:A	1
65530_ENSG00000179163_FUCA1/Peak_62989/ENSG00000179163_FUCA1	1:24222771:G:A	1
65526_ENSG00000179163_FUCA1/Peak_62990/ENSG00000179163_FUCA1	1:24233151:C:T	1
65530_ENSG00000179163_FUCA1/Peak_62990/ENSG00000179163_FUCA1	1:24228618:C:T	1
572493_ENSG00000035687_ADSS/Peak_77963/ENSG00000035687_ADSS	1:244487759:C:T	1
572494_ENSG00000035687_ADSS/Peak_77963/ENSG00000035687_ADSS	1:244488580:A:G	1
572495_ENSG00000035687_ADSS/Peak_77963/ENSG00000035687_ADSS	1:244488818:T:C	1
77822_ENSG00000158156_XKR8/Peak_63668/ENSG00000158156_XKR8	1:28273735:C:T	1
77800_ENSG00000158156_XKR8/Peak_63669/ENSG00000158156_XKR8	1:28274984:A:G	1
77801_ENSG00000158156_XKR8/Peak_63669/ENSG00000158156_XKR8	1:28274984:A:G	1
115627_ENSG00000117016_RIMS3/Peak_65004/ENSG00000117016_RIMS3	1:41421859:A:G	1
115631_ENSG00000117016_RIMS3/Peak_65004/ENSG00000117016_RIMS3	1:41425864:G:A	1
115626_ENSG00000179862_CITED4/Peak_65004/ENSG00000179862_CITED4	1:41422966:A:T	1
115627_ENSG00000179862_CITED4/Peak_65004/ENSG00000179862_CITED4	1:41422259:G:A	1
115628_ENSG00000179862_CITED4/Peak_65004/ENSG00000179862_CITED4	1:41422966:A:T	1
115631_ENSG00000179862_CITED4/Peak_65004/ENSG00000179862_CITED4	1:41425864:G:A,1:41421573:T:G	2
115634_ENSG00000179862_CITED4/Peak_65004/ENSG00000179862_CITED4	1:41422311:G:A	1
115635_ENSG00000179862_CITED4/Peak_65004/ENSG00000179862_CITED4	1:41425024:T:C	1
115638_ENSG00000179862_CITED4/Peak_65004/ENSG00000179862_CITED4	1:41426732:C:T	1
115642_ENSG00000179862_CITED4/Peak_65004/ENSG00000179862_CITED4	1:41424563:G:A	1
115649_ENSG00000179862_CITED4/Peak_65004/ENSG00000179862_CITED4	1:41425816:A:G	1
115652_ENSG00000179862_CITED4/Peak_65004/ENSG00000179862_CITED4	1:41422504:C:A	1
22958_ENSG00000171621_SPSB1/Peak_61553/ENSG00000171621_SPSB1	1:9336678:A:G	1
22962_ENSG00000171621_SPSB1/Peak_61553/ENSG00000171621_SPSB1	1:9335173:G:T	1
3652583_ENSG00000125821_DTD1/Peak_163758/ENSG00000125821_DTD1	20:18484567:T:G	1
3652593_ENSG00000125821_DTD1/Peak_163758/ENSG00000125821_DTD1	20:18484567:T:G	1
3652748_ENSG00000125821_DTD1/Peak_163763/ENSG00000125821_DTD1	20:18553437:C:T	1
3668161_ENSG00000101474_APMAP/Peak_164234/ENSG00000101474_APMAP	20:24931855:T:C	1
3668161_ENSG00000101474_APMAP/Peak_164238/ENSG00000101474_APMAP	20:24936594:C:G	1
3687791_ENSG00000100991_TRPC4AP/Peak_164786/ENSG00000100991_TRPC4AP	20:33712148:A:C	1
3726143_ENSG00000124207_CSE1L/Peak_166130/ENSG00000124207_CSE1L	20:47529546:A:G	1
3620048_ENSG00000089063_TMEM230/Peak_163143/ENSG00000089063_TMEM230	20:5061017:T:C	1
3620056_ENSG00000089063_TMEM230/Peak_163143/ENSG00000089063_TMEM230	20:5061460:G:A	1
3620056_ENSG00000089063_TMEM230/Peak_163144/ENSG00000089063_TMEM230	20:5066435:G:T	1
3620061_ENSG00000089063_TMEM230/Peak_163144/ENSG00000089063_TMEM230	20:5061017:T:C	1
3620062_ENSG00000089063_TMEM230/Peak_163144/ENSG00000089063_TMEM230	20:5071680:T:C	1
3620063_ENSG00000089063_TMEM230/Peak_163144/ENSG00000089063_TMEM230	20:5070100:C:T	1
3620065_ENSG00000089063_TMEM230/Peak_163144/ENSG00000089063_TMEM230	20:5069335:A:T	1
3620072_ENSG00000089063_TMEM230/Peak_163144/ENSG00000089063_TMEM230	20:5070100:C:T	1
3620077_ENSG00000089063_TMEM230/Peak_163144/ENSG00000089063_TMEM230	20:5071029:G:A	1
3620081_ENSG00000089063_TMEM230/Peak_163144/ENSG00000089063_TMEM230	20:5066731:G:T	1
3620082_ENSG00000089063_TMEM230/Peak_163144/ENSG00000089063_TMEM230	20:5069748:T:C	1
3620090_ENSG00000089063_TMEM230/Peak_163144/ENSG00000089063_TMEM230	20:5071680:T:C	1
3620092_ENSG00000089063_TMEM230/Peak_163144/ENSG00000089063_TMEM230	20:5066435:G:T	1
3620072_ENSG00000089063_TMEM230/Peak_163145/ENSG00000089063_TMEM230	20:5066435:G:T	1
3620074_ENSG00000089063_TMEM230/Peak_163145/ENSG00000089063_TMEM230	20:5068919:T:C	1
3620077_ENSG00000089063_TMEM230/Peak_163145/ENSG00000089063_TMEM230	20:5067930:T:C	1
3620081_ENSG00000089063_TMEM230/Peak_163145/ENSG00000089063_TMEM230	20:5069764:C:T	1
3620082_ENSG00000089063_TMEM230/Peak_163145/ENSG00000089063_TMEM230	20:5064906:C:G	1
3620090_ENSG00000089063_TMEM230/Peak_163145/ENSG00000089063_TMEM230	20:5069714:T:C	1
3620091_ENSG00000089063_TMEM230/Peak_163145/ENSG00000089063_TMEM230	20:5074892:C:T	1
3620092_ENSG00000089063_TMEM230/Peak_163145/ENSG00000089063_TMEM230	20:5076575:A:T	1
3620097_ENSG00000089063_TMEM230/Peak_163145/ENSG00000089063_TMEM230	20:5069764:C:T	1
3620110_ENSG00000089063_TMEM230/Peak_163145/ENSG00000089063_TMEM230	20:5074892:C:T	1
3620077_ENSG00000089063_TMEM230/Peak_163146/ENSG00000089063_TMEM230	20:5075381:C:G	1
3620081_ENSG00000089063_TMEM230/Peak_163146/ENSG00000089063_TMEM230	20:5069714:T:C	1
3620082_ENSG00000089063_TMEM230/Peak_163146/ENSG00000089063_TMEM230	20:5070266:A:G	1
3620090_ENSG00000089063_TMEM230/Peak_163146/ENSG00000089063_TMEM230	20:5069748:T:C	1
3620091_ENSG00000089063_TMEM230/Peak_163146/ENSG00000089063_TMEM230	20:5078377:G:A	1
3620092_ENSG00000089063_TMEM230/Peak_163146/ENSG00000089063_TMEM230	20:5078377:G:A	1
3620097_ENSG00000089063_TMEM230/Peak_163146/ENSG00000089063_TMEM230	20:5069440:G:A	1
3620110_ENSG00000089063_TMEM230/Peak_163146/ENSG00000089063_TMEM230	20:5066731:G:T	1
3620110_ENSG00000089063_TMEM230/Peak_163148/ENSG00000089063_TMEM230	20:5075214:G:A	1
3620135_ENSG00000089063_TMEM230/Peak_163148/ENSG00000089063_TMEM230	20:5074892:C:T	1
3761798_ENSG00000101188_NTSR1/Peak_167200/ENSG00000101188_NTSR1	20:61360473:C:T	1
3762017_ENSG00000101190_TCFL5/Peak_167225/ENSG00000101190_TCFL5	20:61463522:C:A	1
3762018_ENSG00000101190_TCFL5/Peak_167225/ENSG00000101190_TCFL5	20:61464497:G:A	1
3762019_ENSG00000101190_TCFL5/Peak_167225/ENSG00000101190_TCFL5	20:61464184:C:T	1
3818267_ENSG00000156299_TIAM1/Peak_176911/ENSG00000156299_TIAM1	21:32818768:A:G	1
3818268_ENSG00000156299_TIAM1/Peak_176911/ENSG00000156299_TIAM1	21:32819075:G:T	1
3818273_ENSG00000156299_TIAM1/Peak_176911/ENSG00000156299_TIAM1	21:32819411:A:G	1
3818278_ENSG00000156299_TIAM1/Peak_176911/ENSG00000156299_TIAM1	21:32820247:T:C	1
3818267_ENSG00000156299_TIAM1/Peak_176913/ENSG00000156299_TIAM1	21:32817642:C:T	1
3818272_ENSG00000156299_TIAM1/Peak_176913/ENSG00000156299_TIAM1	21:32816974:G:T	1
3818273_ENSG00000156299_TIAM1/Peak_176913/ENSG00000156299_TIAM1	21:32820329:C:A	1
3818277_ENSG00000156299_TIAM1/Peak_176913/ENSG00000156299_TIAM1	21:32820806:C:T	1
3818266_ENSG00000156299_TIAM1/Peak_176915/ENSG00000156299_TIAM1	21:32820567:G:A	1
3818267_ENSG00000156299_TIAM1/Peak_176915/ENSG00000156299_TIAM1	21:32819411:A:G	1
3818268_ENSG00000156299_TIAM1/Peak_176915/ENSG00000156299_TIAM1	21:32819075:G:T	1
3818272_ENSG00000156299_TIAM1/Peak_176915/ENSG00000156299_TIAM1	21:32820247:T:C	1
3818273_ENSG00000156299_TIAM1/Peak_176915/ENSG00000156299_TIAM1	21:32820567:G:A	1
3818277_ENSG00000156299_TIAM1/Peak_176915/ENSG00000156299_TIAM1	21:32820567:G:A	1
3818278_ENSG00000156299_TIAM1/Peak_176915/ENSG00000156299_TIAM1	21:32820247:T:C	1
3867469_ENSG00000131100_ATP6V1E1/Peak_8734/ENSG00000131100_ATP6V1E1	22:18131546:A:G	1
3867488_ENSG00000131100_ATP6V1E1/Peak_8734/ENSG00000131100_ATP6V1E1	22:18137274:C:T	1
3867489_ENSG00000131100_ATP6V1E1/Peak_8734/ENSG00000131100_ATP6V1E1	22:18134265:C:T	1
3867496_ENSG00000131100_ATP6V1E1/Peak_8734/ENSG00000131100_ATP6V1E1	22:18131226:C:T	1
3867496_ENSG00000131100_ATP6V1E1/Peak_8735/ENSG00000131100_ATP6V1E1	22:18135912:A:G	1
3867744_ENSG00000131100_ATP6V1E1/Peak_8750/ENSG00000131100_ATP6V1E1	22:18204674:G:C,22:18208641:G:A	2
3923157_ENSG00000100092_SH3BP1/Peak_10643/ENSG00000100092_SH3BP1	22:38058732:T:C	1
3923162_ENSG00000100092_SH3BP1/Peak_10643/ENSG00000100092_SH3BP1	22:38060691:G:C	1
3937845_ENSG00000189306_RRP7A/Peak_11325/ENSG00000189306_RRP7A	22:42895012:T:A	1
3958117_ENSG00000025708_TYMP/Peak_12062/ENSG00000025708_TYMP	22:50978931:C:T	1
3958118_ENSG00000025708_TYMP/Peak_12062/ENSG00000025708_TYMP	22:50978931:C:T	1
3050449_ENSG00000172059_KLF11/Peak_78797/ENSG00000172059_KLF11	2:10161574:A:G	1
3050445_ENSG00000172059_KLF11/Peak_78798/ENSG00000172059_KLF11	2:10163328:T:C	1
3050446_ENSG00000172059_KLF11/Peak_78798/ENSG00000172059_KLF11	2:10163328:T:C	1
3296412_ENSG00000125611_CHCHD5/Peak_85556/ENSG00000125611_CHCHD5	2:113382684:G:A	1
3296428_ENSG00000125611_CHCHD5/Peak_85556/ENSG00000125611_CHCHD5	2:113383010:T:A	1
3296416_ENSG00000125611_CHCHD5/Peak_85559/ENSG00000125611_CHCHD5	2:113380619:A:G	1
3298300_ENSG00000136689_IL1RN/Peak_85735/ENSG00000136689_IL1RN	2:114151155:G:A	1
3298302_ENSG00000136689_IL1RN/Peak_85735/ENSG00000136689_IL1RN	2:114148636:C:T	1
3298309_ENSG00000136689_IL1RN/Peak_85735/ENSG00000136689_IL1RN	2:114144200:T:A	1
3298310_ENSG00000136689_IL1RN/Peak_85735/ENSG00000136689_IL1RN	2:114147600:G:A	1
3298312_ENSG00000136689_IL1RN/Peak_85735/ENSG00000136689_IL1RN	2:114144205:C:A	1
3298313_ENSG00000136689_IL1RN/Peak_85735/ENSG00000136689_IL1RN	2:114146326:C:G	1
3298317_ENSG00000136689_IL1RN/Peak_85735/ENSG00000136689_IL1RN	2:114149078:A:T	1
3054797_ENSG00000134324_LPIN1/Peak_78979/ENSG00000134324_LPIN1	2:11830479:T:C	1
3054798_ENSG00000134324_LPIN1/Peak_78979/ENSG00000134324_LPIN1	2:11830081:A:G	1
3309110_ENSG00000088205_DDX18/Peak_85841/ENSG00000088205_DDX18	2:118810052:A:C	1
3311937_ENSG00000115107_STEAP3/Peak_85920/ENSG00000115107_STEAP3	2:120016461:G:A	1
3329444_ENSG00000136732_GYPC/Peak_86148/ENSG00000136732_GYPC	2:127556528:C:G	1
3329445_ENSG00000136732_GYPC/Peak_86148/ENSG00000136732_GYPC	2:127556548:A:G	1
3329447_ENSG00000136732_GYPC/Peak_86148/ENSG00000136732_GYPC	2:127556528:C:G	1
3330255_ENSG00000136717_BIN1/Peak_86200/ENSG00000136717_BIN1	2:127889118:C:T	1
3357310_ENSG00000150540_HNMT/Peak_86771/ENSG00000150540_HNMT	2:138793328:C:T	1
3357313_ENSG00000150540_HNMT/Peak_86771/ENSG00000150540_HNMT	2:138792443:T:C	1
3357323_ENSG00000150540_HNMT/Peak_86771/ENSG00000150540_HNMT	2:138798579:C:T	1
3357324_ENSG00000150540_HNMT/Peak_86771/ENSG00000150540_HNMT	2:138793328:C:T	1
3403042_ENSG00000144283_PKP4/Peak_87638/ENSG00000144283_PKP4	2:158970425:C:T	1
3446232_ENSG00000144320_LNPK/Peak_88795/ENSG00000144320_LNPK	2:176901651:C:A	1
3573519_ENSG00000153823_PID1/Peak_91655/ENSG00000153823_PID1	2:230209373:G:A	1
3573519_ENSG00000153823_PID1/Peak_91657/ENSG00000153823_PID1	2:230210437:A:G	1
3573520_ENSG00000153823_PID1/Peak_91657/ENSG00000153823_PID1	2:230210437:A:G	1
3089695_ENSG00000084733_RAB10/Peak_79661/ENSG00000084733_RAB10	2:26222210:A:G,2:26224227:C:T	2
3091150_ENSG00000115155_OTOF/Peak_79723/ENSG00000115155_OTOF	2:26717244:C:A	1
3091153_ENSG00000115155_OTOF/Peak_79723/ENSG00000115155_OTOF	2:26715509:T:C,2:26711106:G:C	2
3091154_ENSG00000115155_OTOF/Peak_79723/ENSG00000115155_OTOF	2:26716331:A:G	1
3098129_ENSG00000115295_CLIP4/Peak_80052/ENSG00000115295_CLIP4	2:29233967:T:C	1
3137461_ENSG00000143919_CAMKMT/Peak_81338/ENSG00000143919_CAMKMT	2:44806616:G:A	1
3137480_ENSG00000143919_CAMKMT/Peak_81338/ENSG00000143919_CAMKMT	2:44805331:G:C	1
3137492_ENSG00000143919_CAMKMT/Peak_81338/ENSG00000143919_CAMKMT	2:44810786:A:T	1
3137526_ENSG00000143919_CAMKMT/Peak_81340/ENSG00000143919_CAMKMT	2:44823642:C:T	1
3137530_ENSG00000143919_CAMKMT/Peak_81340/ENSG00000143919_CAMKMT	2:44824604:C:T	1
3137539_ENSG00000143919_CAMKMT/Peak_81340/ENSG00000143919_CAMKMT	2:44825713:G:A	1
3137563_ENSG00000143919_CAMKMT/Peak_81343/ENSG00000143919_CAMKMT	2:44838483:A:G	1
3142504_ENSG00000119878_CRIPT/Peak_81582/ENSG00000119878_CRIPT	2:46861300:C:T	1
3142534_ENSG00000119878_CRIPT/Peak_81582/ENSG00000119878_CRIPT	2:46860401:T:A	1
3195596_ENSG00000119865_CNRIP1/Peak_82824/ENSG00000119865_CNRIP1	2:68593773:G:C,2:68587710:C:G	2
3202673_ENSG00000124357_NAGK/Peak_83248/ENSG00000124357_NAGK	2:71278567:C:A	1
3202721_ENSG00000124370_MCEE/Peak_83255/ENSG00000124370_MCEE	2:71293139:T:C	1
3202728_ENSG00000124370_MCEE/Peak_83255/ENSG00000124370_MCEE	2:71302992:T:A,2:71297057:C:T	2
3202730_ENSG00000124370_MCEE/Peak_83255/ENSG00000124370_MCEE	2:71301959:T:C	1
3202763_ENSG00000124370_MCEE/Peak_83255/ENSG00000124370_MCEE	2:71293139:T:C	1
3237906_ENSG00000168874_ATOH8/Peak_83822/ENSG00000168874_ATOH8	2:85925680:T:G	1
3237907_ENSG00000168874_ATOH8/Peak_83822/ENSG00000168874_ATOH8	2:85925680:T:G	1
3237909_ENSG00000168874_ATOH8/Peak_83822/ENSG00000168874_ATOH8	2:85925680:T:G,2:85921992:T:C	2
3237911_ENSG00000168874_ATOH8/Peak_83822/ENSG00000168874_ATOH8	2:85925680:T:G	1
3237912_ENSG00000168874_ATOH8/Peak_83822/ENSG00000168874_ATOH8	2:85925680:T:G	1
3237913_ENSG00000168874_ATOH8/Peak_83822/ENSG00000168874_ATOH8	2:85925680:T:G	1
3237906_ENSG00000168874_ATOH8/Peak_83823/ENSG00000168874_ATOH8	2:85925756:C:G	1
3237907_ENSG00000168874_ATOH8/Peak_83823/ENSG00000168874_ATOH8	2:85925756:C:G	1
3237909_ENSG00000168874_ATOH8/Peak_83823/ENSG00000168874_ATOH8	2:85925756:C:G,2:85921992:T:C	2
3237911_ENSG00000168874_ATOH8/Peak_83823/ENSG00000168874_ATOH8	2:85925756:C:G	1
3237912_ENSG00000168874_ATOH8/Peak_83823/ENSG00000168874_ATOH8	2:85925756:C:G	1
3237913_ENSG00000168874_ATOH8/Peak_83823/ENSG00000168874_ATOH8	2:85925756:C:G	1
3237915_ENSG00000168874_ATOH8/Peak_83823/ENSG00000168874_ATOH8	2:85925756:C:G	1
3237916_ENSG00000168874_ATOH8/Peak_83823/ENSG00000168874_ATOH8	2:85928411:C:A	1
3237918_ENSG00000168874_ATOH8/Peak_83823/ENSG00000168874_ATOH8	2:85925756:C:G	1
3237919_ENSG00000168874_ATOH8/Peak_83823/ENSG00000168874_ATOH8	2:85925756:C:G	1
3237911_ENSG00000168874_ATOH8/Peak_83825/ENSG00000168874_ATOH8	2:85921992:T:C,2:85927699:T:C	2
3237912_ENSG00000168874_ATOH8/Peak_83825/ENSG00000168874_ATOH8	2:85921992:T:C,2:85927699:T:C	2
3237913_ENSG00000168874_ATOH8/Peak_83825/ENSG00000168874_ATOH8	2:85927699:T:C,2:85921992:T:C	2
3237900_ENSG00000168874_ATOH8/Peak_83826/ENSG00000168874_ATOH8	2:85928411:C:A	1
3237906_ENSG00000168874_ATOH8/Peak_83826/ENSG00000168874_ATOH8	2:85931078:A:G	1
3237907_ENSG00000168874_ATOH8/Peak_83826/ENSG00000168874_ATOH8	2:85926218:G:C	1
3237909_ENSG00000168874_ATOH8/Peak_83826/ENSG00000168874_ATOH8	2:85927661:C:T	1
3237910_ENSG00000168874_ATOH8/Peak_83826/ENSG00000168874_ATOH8	2:85928411:C:A	1
3237911_ENSG00000168874_ATOH8/Peak_83826/ENSG00000168874_ATOH8	2:85933367:A:G,2:85926142:T:G	2
3237912_ENSG00000168874_ATOH8/Peak_83826/ENSG00000168874_ATOH8	2:85927661:C:T	1
3237913_ENSG00000168874_ATOH8/Peak_83826/ENSG00000168874_ATOH8	2:85925084:G:A	1
3237915_ENSG00000168874_ATOH8/Peak_83826/ENSG00000168874_ATOH8	2:85925848:C:G	1
3237916_ENSG00000168874_ATOH8/Peak_83826/ENSG00000168874_ATOH8	2:85933367:A:G,2:85930169:T:A	2
3237918_ENSG00000168874_ATOH8/Peak_83826/ENSG00000168874_ATOH8	2:85926142:T:G	1
3237919_ENSG00000168874_ATOH8/Peak_83826/ENSG00000168874_ATOH8	2:85931078:A:G	1
3237926_ENSG00000168874_ATOH8/Peak_83826/ENSG00000168874_ATOH8	2:85928556:G:A	1
3237931_ENSG00000168874_ATOH8/Peak_83826/ENSG00000168874_ATOH8	2:85926142:T:G	1
3237907_ENSG00000168883_USP39/Peak_83823/ENSG00000168883_USP39	2:85926305:G:A	1
3237922_ENSG00000168874_ATOH8/Peak_83829/ENSG00000168874_ATOH8	2:85928411:C:A	1
3237931_ENSG00000115523_GNLY/Peak_83833/ENSG00000115523_GNLY	2:85934652:T:C	1
3237933_ENSG00000115523_GNLY/Peak_83833/ENSG00000115523_GNLY	2:85935182:A:G	1
3261617_ENSG00000071073_MGAT4A/Peak_84511/ENSG00000071073_MGAT4A	2:99365644:C:G	1
3986668_ENSG00000144560_VGLL4/Peak_93317/ENSG00000144560_VGLL4	3:11309784:T:C	1
4245082_ENSG00000173226_IQCB1/Peak_99268/ENSG00000173226_IQCB1	3:121361345:G:A	1
4245094_ENSG00000173226_IQCB1/Peak_99268/ENSG00000173226_IQCB1	3:121365929:C:T	1
4245837_ENSG00000145088_EAF2/Peak_99295/ENSG00000145088_EAF2	3:121671880:T:G	1
4245854_ENSG00000145088_EAF2/Peak_99295/ENSG00000145088_EAF2	3:121671880:T:G	1
4245861_ENSG00000145088_EAF2/Peak_99295/ENSG00000145088_EAF2	3:121680170:T:C	1
4245837_ENSG00000145088_EAF2/Peak_99296/ENSG00000145088_EAF2	3:121676951:C:A	1
4245854_ENSG00000145088_EAF2/Peak_99296/ENSG00000145088_EAF2	3:121680170:T:C	1
4245861_ENSG00000145088_EAF2/Peak_99296/ENSG00000145088_EAF2	3:121680170:T:C	1
3989858_ENSG00000132170_PPARG/Peak_93460/ENSG00000132170_PPARG	3:12504295:C:A	1
3989870_ENSG00000132170_PPARG/Peak_93460/ENSG00000132170_PPARG	3:12504295:C:A	1
4260633_ENSG00000074416_MGLL/Peak_99813/ENSG00000074416_MGLL	3:127627909:A:C	1
4300498_ENSG00000175040_CHST2/Peak_100909/ENSG00000175040_CHST2	3:143319842:T:C	1
4426945_ENSG00000163964_PIGX/Peak_104342/ENSG00000163964_PIGX	3:196348103:G:T	1
4426947_ENSG00000163964_PIGX/Peak_104342/ENSG00000163964_PIGX	3:196348103:G:T	1
4426963_ENSG00000163964_PIGX/Peak_104342/ENSG00000163964_PIGX	3:196347704:T:C	1
4427170_ENSG00000163964_PIGX/Peak_104367/ENSG00000163964_PIGX	3:196415355:G:C	1
4428361_ENSG00000119227_PIGZ/Peak_104409/ENSG00000119227_PIGZ	3:196815810:C:G,3:196817022:G:C	2
4092127_ENSG00000163935_SFMBT1/Peak_96693/ENSG00000163935_SFMBT1	3:53131830:G:A	1
4690395_ENSG00000073331_ALPK1/Peak_109490/ENSG00000073331_ALPK1	4:113158501:A:G	1
4690403_ENSG00000073331_ALPK1/Peak_109490/ENSG00000073331_ALPK1	4:113156071:G:C	1
4690404_ENSG00000073331_ALPK1/Peak_109490/ENSG00000073331_ALPK1	4:113150559:C:T	1
4690403_ENSG00000073331_ALPK1/Peak_109492/ENSG00000073331_ALPK1	4:113152490:G:A	1
4690404_ENSG00000073331_ALPK1/Peak_109492/ENSG00000073331_ALPK1	4:113151732:T:C	1
4690483_ENSG00000073331_ALPK1/Peak_109497/ENSG00000073331_ALPK1	4:113198130:T:C	1
4690488_ENSG00000073331_ALPK1/Peak_109497/ENSG00000073331_ALPK1	4:113205473:A:G	1
4690494_ENSG00000073331_ALPK1/Peak_109497/ENSG00000073331_ALPK1	4:113200750:G:A	1
4690495_ENSG00000073331_ALPK1/Peak_109497/ENSG00000073331_ALPK1	4:113201828:T:C	1
4690497_ENSG00000073331_ALPK1/Peak_109497/ENSG00000073331_ALPK1	4:113204056:G:A	1
4690501_ENSG00000073331_ALPK1/Peak_109497/ENSG00000073331_ALPK1	4:113203907:T:C	1
4690502_ENSG00000073331_ALPK1/Peak_109497/ENSG00000073331_ALPK1	4:113196787:T:C	1
4690504_ENSG00000073331_ALPK1/Peak_109497/ENSG00000073331_ALPK1	4:113199691:C:T	1
4690506_ENSG00000073331_ALPK1/Peak_109497/ENSG00000073331_ALPK1	4:113205473:A:G	1
4690507_ENSG00000073331_ALPK1/Peak_109497/ENSG00000073331_ALPK1	4:113201472:T:C	1
4690504_ENSG00000073331_ALPK1/Peak_109500/ENSG00000073331_ALPK1	4:113204056:G:A	1
4694188_ENSG00000145349_CAMK2D/Peak_109561/ENSG00000145349_CAMK2D	4:114711672:G:A	1
4694175_ENSG00000145349_CAMK2D/Peak_109562/ENSG00000145349_CAMK2D	4:114710727:C:T,4:114708438:A:G	2
4694181_ENSG00000145349_CAMK2D/Peak_109562/ENSG00000145349_CAMK2D	4:114708438:A:G,4:114713293:T:C	2
4694183_ENSG00000145349_CAMK2D/Peak_109562/ENSG00000145349_CAMK2D	4:114709536:A:T,4:114708497:T:C	2
4694185_ENSG00000145349_CAMK2D/Peak_109562/ENSG00000145349_CAMK2D	4:114705431:C:T,4:114711344:C:T	2
4694188_ENSG00000145349_CAMK2D/Peak_109562/ENSG00000145349_CAMK2D	4:114708438:A:G,4:114705431:C:T	2
4694181_ENSG00000145349_CAMK2D/Peak_109565/ENSG00000145349_CAMK2D	4:114711344:C:T	1
4694185_ENSG00000145349_CAMK2D/Peak_109565/ENSG00000145349_CAMK2D	4:114708383:A:G	1
4694188_ENSG00000145349_CAMK2D/Peak_109565/ENSG00000145349_CAMK2D	4:114717047:C:T,4:114709512:A:G	2
4694192_ENSG00000145349_CAMK2D/Peak_109565/ENSG00000145349_CAMK2D	4:114708746:A:G	1
4767398_ENSG00000164167_LSM6/Peak_110672/ENSG00000164167_LSM6	4:147037222:C:T	1
4469467_ENSG00000109743_BST1/Peak_105550/ENSG00000109743_BST1	4:15737348:G:A	1
4469482_ENSG00000109743_BST1/Peak_105550/ENSG00000109743_BST1	4:15730398:A:G	1
4795540_ENSG00000164124_TMEM144/Peak_111257/ENSG00000164124_TMEM144	4:159076826:C:T	1
4795565_ENSG00000164124_TMEM144/Peak_111257/ENSG00000164124_TMEM144	4:159084089:T:C	1
4795565_ENSG00000164124_TMEM144/Peak_111260/ENSG00000164124_TMEM144	4:159087377:C:T	1
4795577_ENSG00000164124_TMEM144/Peak_111260/ENSG00000164124_TMEM144	4:159090555:G:A	1
4795578_ENSG00000164124_TMEM144/Peak_111260/ENSG00000164124_TMEM144	4:159087377:C:T	1
4795565_ENSG00000164124_TMEM144/Peak_111262/ENSG00000164124_TMEM144	4:159092633:A:G	1
4795577_ENSG00000164124_TMEM144/Peak_111262/ENSG00000164124_TMEM144	4:159092633:A:G	1
4795578_ENSG00000164124_TMEM144/Peak_111262/ENSG00000164124_TMEM144	4:159087377:C:T	1
4795577_ENSG00000164124_TMEM144/Peak_111264/ENSG00000164124_TMEM144	4:159097898:G:A	1
4795578_ENSG00000164124_TMEM144/Peak_111264/ENSG00000164124_TMEM144	4:159097898:G:A	1
4821186_ENSG00000154447_SH3RF1/Peak_111673/ENSG00000154447_SH3RF1	4:170207232:G:T	1
4821187_ENSG00000154447_SH3RF1/Peak_111673/ENSG00000154447_SH3RF1	4:170211335:G:A	1
4821201_ENSG00000154447_SH3RF1/Peak_111675/ENSG00000154447_SH3RF1	4:170211335:G:A	1
4821208_ENSG00000154447_SH3RF1/Peak_111675/ENSG00000154447_SH3RF1	4:170212934:A:T	1
4821213_ENSG00000154447_SH3RF1/Peak_111675/ENSG00000154447_SH3RF1	4:170215011:A:C	1
4821224_ENSG00000154447_SH3RF1/Peak_111675/ENSG00000154447_SH3RF1	4:170220219:T:C	1
4821225_ENSG00000154447_SH3RF1/Peak_111675/ENSG00000154447_SH3RF1	4:170214718:G:T	1
4821229_ENSG00000154447_SH3RF1/Peak_111675/ENSG00000154447_SH3RF1	4:170215011:A:C	1
4821233_ENSG00000154447_SH3RF1/Peak_111675/ENSG00000154447_SH3RF1	4:170217661:A:C	1
4821239_ENSG00000154447_SH3RF1/Peak_111675/ENSG00000154447_SH3RF1	4:170217661:A:C	1
4821241_ENSG00000154447_SH3RF1/Peak_111675/ENSG00000154447_SH3RF1	4:170208954:A:G	1
4821208_ENSG00000154447_SH3RF1/Peak_111676/ENSG00000154447_SH3RF1	4:170220311:G:A	1
4821213_ENSG00000154447_SH3RF1/Peak_111676/ENSG00000154447_SH3RF1	4:170216331:A:C	1
4821224_ENSG00000154447_SH3RF1/Peak_111676/ENSG00000154447_SH3RF1	4:170218379:A:C	1
4821225_ENSG00000154447_SH3RF1/Peak_111676/ENSG00000154447_SH3RF1	4:170218379:A:C	1
4821229_ENSG00000154447_SH3RF1/Peak_111676/ENSG00000154447_SH3RF1	4:170217661:A:C	1
4821233_ENSG00000154447_SH3RF1/Peak_111676/ENSG00000154447_SH3RF1	4:170217661:A:C	1
4821239_ENSG00000154447_SH3RF1/Peak_111676/ENSG00000154447_SH3RF1	4:170214718:G:T	1
4821241_ENSG00000154447_SH3RF1/Peak_111676/ENSG00000154447_SH3RF1	4:170218379:A:C	1
4545706_ENSG00000170448_NFXL1/Peak_106807/ENSG00000170448_NFXL1	4:47977178:G:A	1
4545707_ENSG00000170448_NFXL1/Peak_106807/ENSG00000170448_NFXL1	4:47970165:C:G,4:47977178:G:A	2
4545712_ENSG00000170448_NFXL1/Peak_106807/ENSG00000170448_NFXL1	4:47977178:G:A,4:47972272:C:T	2
4545721_ENSG00000170448_NFXL1/Peak_106807/ENSG00000170448_NFXL1	4:47977178:G:A	1
4545725_ENSG00000170448_NFXL1/Peak_106807/ENSG00000170448_NFXL1	4:47971000:T:C,4:47973031:G:A	2
4545726_ENSG00000170448_NFXL1/Peak_106807/ENSG00000170448_NFXL1	4:47975903:T:C,4:47975309:G:A	2
4563241_ENSG00000163453_IGFBP7/Peak_107186/ENSG00000163453_IGFBP7	4:57917346:G:T	1
4563242_ENSG00000163453_IGFBP7/Peak_107186/ENSG00000163453_IGFBP7	4:57917346:G:T	1
4563243_ENSG00000163453_IGFBP7/Peak_107186/ENSG00000163453_IGFBP7	4:57917346:G:T	1
4447744_ENSG00000178988_MRFAP1L1/Peak_104996/ENSG00000178988_MRFAP1L1	4:6697822:C:T	1
4447742_ENSG00000178988_MRFAP1L1/Peak_104998/ENSG00000178988_MRFAP1L1	4:6697822:C:T	1
4447744_ENSG00000178988_MRFAP1L1/Peak_104998/ENSG00000178988_MRFAP1L1	4:6697176:A:G	1
4605122_ENSG00000138744_NAAA/Peak_107660/ENSG00000138744_NAAA	4:76816651:C:T	1
4605124_ENSG00000138744_NAAA/Peak_107660/ENSG00000138744_NAAA	4:76816651:C:T	1
4605136_ENSG00000138744_NAAA/Peak_107660/ENSG00000138744_NAAA	4:76816143:G:A	1
4605137_ENSG00000138744_NAAA/Peak_107660/ENSG00000138744_NAAA	4:76816651:C:T	1
4605145_ENSG00000138744_NAAA/Peak_107660/ENSG00000138744_NAAA	4:76816143:G:A	1
4605146_ENSG00000138744_NAAA/Peak_107660/ENSG00000138744_NAAA	4:76816143:G:A	1
4605154_ENSG00000138744_NAAA/Peak_107660/ENSG00000138744_NAAA	4:76816143:G:A	1
4605145_ENSG00000138744_NAAA/Peak_107663/ENSG00000138744_NAAA	4:76822748:T:G	1
4605146_ENSG00000138744_NAAA/Peak_107663/ENSG00000138744_NAAA	4:76819033:A:G	1
4605154_ENSG00000138744_NAAA/Peak_107663/ENSG00000138744_NAAA	4:76819499:C:T	1
5107745_ENSG00000145730_PAM/Peak_116900/ENSG00000145730_PAM	5:102118080:C:T	1
5107791_ENSG00000145730_PAM/Peak_116902/ENSG00000145730_PAM	5:102134558:T:C,5:102136499:C:T	2
5107804_ENSG00000145730_PAM/Peak_116902/ENSG00000145730_PAM	5:102133575:C:T,5:102136499:C:T	2
5107808_ENSG00000145730_PAM/Peak_116902/ENSG00000145730_PAM	5:102138503:A:G,5:102136499:C:T	2
5107808_ENSG00000145730_PAM/Peak_116903/ENSG00000145730_PAM	5:102149894:G:T	1
5107812_ENSG00000145730_PAM/Peak_116903/ENSG00000145730_PAM	5:102152087:G:A	1
5107815_ENSG00000145730_PAM/Peak_116903/ENSG00000145730_PAM	5:102152087:G:A	1
5196930_ENSG00000113070_HBEGF/Peak_118693/ENSG00000113070_HBEGF	5:139665181:T:C	1
5298306_ENSG00000050748_MAPK9/Peak_121579/ENSG00000050748_MAPK9	5:179588509:C:T	1
5008989_ENSG00000049167_ERCC8/Peak_114662/ENSG00000049167_ERCC8	5:60479681:C:G	1
5049419_ENSG00000113231_PDE8B/Peak_115658/ENSG00000113231_PDE8B	5:76781787:G:A	1
5049426_ENSG00000113231_PDE8B/Peak_115658/ENSG00000113231_PDE8B	5:76779753:G:A	1
5623095_ENSG00000118515_SGK1/Peak_130147/ENSG00000118515_SGK1	6:135033083:A:G	1
5623104_ENSG00000118515_SGK1/Peak_130147/ENSG00000118515_SGK1	6:135036003:A:G	1
5623105_ENSG00000118515_SGK1/Peak_130147/ENSG00000118515_SGK1	6:135035892:A:G	1
5623117_ENSG00000118515_SGK1/Peak_130147/ENSG00000118515_SGK1	6:135035892:A:G	1
5623118_ENSG00000118515_SGK1/Peak_130147/ENSG00000118515_SGK1	6:135032734:C:T	1
5623110_ENSG00000118515_SGK1/Peak_130150/ENSG00000118515_SGK1	6:135037925:C:T	1
5623117_ENSG00000118515_SGK1/Peak_130150/ENSG00000118515_SGK1	6:135040792:A:G	1
5623118_ENSG00000118515_SGK1/Peak_130150/ENSG00000118515_SGK1	6:135039514:A:T	1
5623119_ENSG00000118515_SGK1/Peak_130150/ENSG00000118515_SGK1	6:135039151:G:A	1
5623120_ENSG00000118515_SGK1/Peak_130150/ENSG00000118515_SGK1	6:135039151:G:A	1
5623124_ENSG00000118515_SGK1/Peak_130150/ENSG00000118515_SGK1	6:135043731:C:T	1
5623118_ENSG00000118515_SGK1/Peak_130151/ENSG00000118515_SGK1	6:135042768:T:A	1
5623120_ENSG00000118515_SGK1/Peak_130151/ENSG00000118515_SGK1	6:135043731:C:T	1
5623124_ENSG00000118515_SGK1/Peak_130151/ENSG00000118515_SGK1	6:135042141:G:A	1
5623134_ENSG00000118515_SGK1/Peak_130151/ENSG00000118515_SGK1	6:135040237:C:T	1
5629541_ENSG00000027697_IFNGR1/Peak_130434/ENSG00000027697_IFNGR1	6:137627874:G:A	1
5629664_ENSG00000027697_IFNGR1/Peak_130441/ENSG00000027697_IFNGR1	6:137674385:C:T	1
5668627_ENSG00000112031_MTRF1L/Peak_131690/ENSG00000112031_MTRF1L	6:153293068:T:C	1
5668648_ENSG00000112031_MTRF1L/Peak_131690/ENSG00000112031_MTRF1L	6:153292712:T:G	1
5671836_ENSG00000074706_IPCEF1/Peak_131764/ENSG00000074706_IPCEF1	6:154663365:G:A	1
5671839_ENSG00000074706_IPCEF1/Peak_131764/ENSG00000074706_IPCEF1	6:154663365:G:A	1
5671840_ENSG00000074706_IPCEF1/Peak_131764/ENSG00000074706_IPCEF1	6:154663365:G:A	1
5341308_ENSG00000047579_DTNBP1/Peak_123637/ENSG00000047579_DTNBP1	6:15681848:A:G	1
5341329_ENSG00000047579_DTNBP1/Peak_123638/ENSG00000047579_DTNBP1	6:15689342:C:G	1
5341326_ENSG00000047579_DTNBP1/Peak_123641/ENSG00000047579_DTNBP1	6:15691738:T:C	1
5341329_ENSG00000047579_DTNBP1/Peak_123641/ENSG00000047579_DTNBP1	6:15686225:G:A	1
5341330_ENSG00000047579_DTNBP1/Peak_123641/ENSG00000047579_DTNBP1	6:15689252:A:G	1
5341337_ENSG00000047579_DTNBP1/Peak_123641/ENSG00000047579_DTNBP1	6:15690314:G:A	1
5341339_ENSG00000047579_DTNBP1/Peak_123641/ENSG00000047579_DTNBP1	6:15690314:G:A	1
5341341_ENSG00000047579_DTNBP1/Peak_123641/ENSG00000047579_DTNBP1	6:15686011:A:T	1
5341355_ENSG00000047579_DTNBP1/Peak_123641/ENSG00000047579_DTNBP1	6:15690314:G:A	1
5679682_ENSG00000175048_ZDHHC14/Peak_131982/ENSG00000175048_ZDHHC14	6:157861844:C:T	1
5679687_ENSG00000175048_ZDHHC14/Peak_131982/ENSG00000175048_ZDHHC14	6:157864530:C:T	1
5679693_ENSG00000175048_ZDHHC14/Peak_131982/ENSG00000175048_ZDHHC14	6:157864355:C:T	1
5679696_ENSG00000175048_ZDHHC14/Peak_131982/ENSG00000175048_ZDHHC14	6:157864355:C:T	1
5679697_ENSG00000175048_ZDHHC14/Peak_131982/ENSG00000175048_ZDHHC14	6:157862130:A:G	1
5679699_ENSG00000175048_ZDHHC14/Peak_131982/ENSG00000175048_ZDHHC14	6:157863564:C:T	1
5679682_ENSG00000175048_ZDHHC14/Peak_131983/ENSG00000175048_ZDHHC14	6:157861844:C:T	1
5679687_ENSG00000175048_ZDHHC14/Peak_131983/ENSG00000175048_ZDHHC14	6:157864530:C:T	1
5679693_ENSG00000175048_ZDHHC14/Peak_131983/ENSG00000175048_ZDHHC14	6:157864969:C:T	1
5679696_ENSG00000175048_ZDHHC14/Peak_131983/ENSG00000175048_ZDHHC14	6:157864530:C:T	1
5679697_ENSG00000175048_ZDHHC14/Peak_131983/ENSG00000175048_ZDHHC14	6:157859002:T:G	1
5679699_ENSG00000175048_ZDHHC14/Peak_131983/ENSG00000175048_ZDHHC14	6:157862130:A:G	1
5679682_ENSG00000175048_ZDHHC14/Peak_131984/ENSG00000175048_ZDHHC14	6:157859002:T:G	1
5679687_ENSG00000175048_ZDHHC14/Peak_131984/ENSG00000175048_ZDHHC14	6:157861844:C:T	1
5679693_ENSG00000175048_ZDHHC14/Peak_131984/ENSG00000175048_ZDHHC14	6:157862130:A:G	1
5679696_ENSG00000175048_ZDHHC14/Peak_131984/ENSG00000175048_ZDHHC14	6:157864530:C:T	1
5679697_ENSG00000175048_ZDHHC14/Peak_131984/ENSG00000175048_ZDHHC14	6:157862130:A:G	1
5679699_ENSG00000175048_ZDHHC14/Peak_131984/ENSG00000175048_ZDHHC14	6:157863564:C:T	1
5708731_ENSG00000185127_C6orf120/Peak_132732/ENSG00000185127_C6orf120	6:170068025:T:C	1
5380753_ENSG00000137312_FLOT1/Peak_124857/ENSG00000137312_FLOT1	6:30782205:G:C	1
5380785_ENSG00000137312_FLOT1/Peak_124857/ENSG00000137312_FLOT1	6:30782205:G:C	1
5380786_ENSG00000137312_FLOT1/Peak_124857/ENSG00000137312_FLOT1	6:30782205:G:C	1
5380753_ENSG00000204580_DDR1/Peak_124857/ENSG00000204580_DDR1	6:30787762:C:A,6:30788191:T:C	2
5380786_ENSG00000204580_DDR1/Peak_124857/ENSG00000204580_DDR1	6:30782205:G:C	1
5380787_ENSG00000137312_FLOT1/Peak_124859/ENSG00000137312_FLOT1	6:30789647:G:C	1
5380789_ENSG00000137312_FLOT1/Peak_124859/ENSG00000137312_FLOT1	6:30789647:G:C	1
5380792_ENSG00000137312_FLOT1/Peak_124859/ENSG00000137312_FLOT1	6:30789647:G:C	1
5380794_ENSG00000137312_FLOT1/Peak_124859/ENSG00000137312_FLOT1	6:30789647:G:C	1
5380797_ENSG00000137312_FLOT1/Peak_124859/ENSG00000137312_FLOT1	6:30789647:G:C	1
5380798_ENSG00000137312_FLOT1/Peak_124859/ENSG00000137312_FLOT1	6:30789647:G:C	1
5380799_ENSG00000137312_FLOT1/Peak_124859/ENSG00000137312_FLOT1	6:30789647:G:C	1
5380786_ENSG00000204580_DDR1/Peak_124859/ENSG00000204580_DDR1	6:30789647:G:C	1
5380787_ENSG00000204580_DDR1/Peak_124859/ENSG00000204580_DDR1	6:30790604:G:T,6:30789647:G:C	2
5380792_ENSG00000204580_DDR1/Peak_124859/ENSG00000204580_DDR1	6:30790604:G:T	1
5380798_ENSG00000204580_DDR1/Peak_124859/ENSG00000204580_DDR1	6:30790604:G:T	1
5319732_ENSG00000124783_SSR1/Peak_122506/ENSG00000124783_SSR1	6:7278046:C:G	1
5495202_ENSG00000083123_BCKDHB/Peak_127683/ENSG00000083123_BCKDHB	6:80714213:G:C	1
5495212_ENSG00000083123_BCKDHB/Peak_127683/ENSG00000083123_BCKDHB	6:80713119:A:G	1
5516485_ENSG00000111880_RNGTT/Peak_127957/ENSG00000111880_RNGTT	6:89633046:C:T	1
5713897_ENSG00000146540_C7orf50/Peak_132991/ENSG00000146540_C7orf50	7:1213694:G:A,7:1208553:C:A,7:1204599:A:C	3
5713898_ENSG00000146540_C7orf50/Peak_132991/ENSG00000146540_C7orf50	7:1213694:G:A	1
5713903_ENSG00000146540_C7orf50/Peak_132991/ENSG00000146540_C7orf50	7:1213694:G:A	1
5713905_ENSG00000146540_C7orf50/Peak_132991/ENSG00000146540_C7orf50	7:1213694:G:A	1
5713907_ENSG00000146540_C7orf50/Peak_132991/ENSG00000146540_C7orf50	7:1213694:G:A	1
5713908_ENSG00000146540_C7orf50/Peak_132991/ENSG00000146540_C7orf50	7:1213694:G:A	1
5713909_ENSG00000146540_C7orf50/Peak_132991/ENSG00000146540_C7orf50	7:1213694:G:A	1
5713910_ENSG00000146540_C7orf50/Peak_132991/ENSG00000146540_C7orf50	7:1213694:G:A	1
5713911_ENSG00000146540_C7orf50/Peak_132991/ENSG00000146540_C7orf50	7:1213694:G:A	1
5713913_ENSG00000146540_C7orf50/Peak_132991/ENSG00000146540_C7orf50	7:1213694:G:A	1
5713916_ENSG00000146540_C7orf50/Peak_132991/ENSG00000146540_C7orf50	7:1213694:G:A	1
5713917_ENSG00000146540_C7orf50/Peak_132991/ENSG00000146540_C7orf50	7:1213694:G:A	1
5713916_ENSG00000146540_C7orf50/Peak_132993/ENSG00000146540_C7orf50	7:1216212:G:T	1
5713919_ENSG00000146540_C7orf50/Peak_132993/ENSG00000146540_C7orf50	7:1212211:C:A	1
6093051_ENSG00000184863_RBM33/Peak_141459/ENSG00000184863_RBM33	7:155561396:C:T	1
6093059_ENSG00000184863_RBM33/Peak_141459/ENSG00000184863_RBM33	7:155559524:G:A	1
6093061_ENSG00000184863_RBM33/Peak_141459/ENSG00000184863_RBM33	7:155555807:A:G	1
6093063_ENSG00000184863_RBM33/Peak_141459/ENSG00000184863_RBM33	7:155561564:C:T	1
6093072_ENSG00000184863_RBM33/Peak_141459/ENSG00000184863_RBM33	7:155561396:C:T	1
6093055_ENSG00000184863_RBM33/Peak_141460/ENSG00000184863_RBM33	7:155558751:T:G	1
6093058_ENSG00000184863_RBM33/Peak_141460/ENSG00000184863_RBM33	7:155557702:G:A	1
6093059_ENSG00000184863_RBM33/Peak_141460/ENSG00000184863_RBM33	7:155557702:G:A	1
6093061_ENSG00000184863_RBM33/Peak_141460/ENSG00000184863_RBM33	7:155561564:C:T	1
6093063_ENSG00000184863_RBM33/Peak_141460/ENSG00000184863_RBM33	7:155561396:C:T	1
5775056_ENSG00000122565_CBX3/Peak_134539/ENSG00000122565_CBX3	7:26135404:C:T	1
5775096_ENSG00000050344_NFE2L3/Peak_134544/ENSG00000050344_NFE2L3	7:26146063:C:G	1
5818430_ENSG00000106603_COA1/Peak_135864/ENSG00000106603_COA1	7:43810764:G:A	1
5818450_ENSG00000106603_COA1/Peak_135864/ENSG00000106603_COA1	7:43810270:C:T	1
5894301_ENSG00000127946_HIP1/Peak_136950/ENSG00000127946_HIP1	7:75247524:A:G	1
5907329_ENSG00000135218_CD36/Peak_137351/ENSG00000135218_CD36	7:80318032:A:G	1
5930932_ENSG00000157240_FZD1/Peak_137676/ENSG00000157240_FZD1	7:90955960:G:T	1
6400163_ENSG00000170873_MTSS1/Peak_147982/ENSG00000170873_MTSS1	8:125799442:C:G	1
6400164_ENSG00000170873_MTSS1/Peak_147982/ENSG00000170873_MTSS1	8:125799442:C:G	1
6400173_ENSG00000170873_MTSS1/Peak_147982/ENSG00000170873_MTSS1	8:125799442:C:G	1
6400178_ENSG00000170873_MTSS1/Peak_147982/ENSG00000170873_MTSS1	8:125802018:T:G	1
6400179_ENSG00000170873_MTSS1/Peak_147982/ENSG00000170873_MTSS1	8:125802018:T:G	1
6400270_ENSG00000170873_MTSS1/Peak_147996/ENSG00000170873_MTSS1	8:125837565:G:A	1
6400275_ENSG00000170873_MTSS1/Peak_147996/ENSG00000170873_MTSS1	8:125838127:T:G	1
6400276_ENSG00000170873_MTSS1/Peak_147996/ENSG00000170873_MTSS1	8:125839379:A:G	1
6400277_ENSG00000170873_MTSS1/Peak_147996/ENSG00000170873_MTSS1	8:125837565:G:A	1
6400287_ENSG00000170873_MTSS1/Peak_147996/ENSG00000170873_MTSS1	8:125837565:G:A	1
6421281_ENSG00000104419_NDRG1/Peak_148814/ENSG00000104419_NDRG1	8:134291750:T:C	1
6421296_ENSG00000104419_NDRG1/Peak_148814/ENSG00000104419_NDRG1	8:134291283:C:T	1
6421303_ENSG00000104419_NDRG1/Peak_148814/ENSG00000104419_NDRG1	8:134291283:C:T	1
6445652_ENSG00000147813_NAPRT/Peak_149461/ENSG00000147813_NAPRT	8:144684215:A:G	1
6445653_ENSG00000147813_NAPRT/Peak_149461/ENSG00000147813_NAPRT	8:144681777:G:T	1
6445652_ENSG00000147813_NAPRT/Peak_149462/ENSG00000147813_NAPRT	8:144684150:T:C	1
6445653_ENSG00000147813_NAPRT/Peak_149462/ENSG00000147813_NAPRT	8:144681777:G:T	1
6446482_ENSG00000178685_PARP10/Peak_149494/ENSG00000178685_PARP10	8:145013893:C:G	1
6446485_ENSG00000178685_PARP10/Peak_149494/ENSG00000178685_PARP10	8:145008706:C:T	1
6446486_ENSG00000178685_PARP10/Peak_149494/ENSG00000178685_PARP10	8:145008443:A:T	1
6446487_ENSG00000178685_PARP10/Peak_149494/ENSG00000178685_PARP10	8:145008931:G:C	1
6446488_ENSG00000178685_PARP10/Peak_149494/ENSG00000178685_PARP10	8:145010752:C:T	1
6446492_ENSG00000178685_PARP10/Peak_149494/ENSG00000178685_PARP10	8:145008706:C:T	1
6446495_ENSG00000178685_PARP10/Peak_149494/ENSG00000178685_PARP10	8:145012466:A:G	1
6446485_ENSG00000178685_PARP10/Peak_149496/ENSG00000178685_PARP10	8:145008931:G:C	1
6446486_ENSG00000178685_PARP10/Peak_149496/ENSG00000178685_PARP10	8:145008706:C:T	1
6446487_ENSG00000178685_PARP10/Peak_149496/ENSG00000178685_PARP10	8:145008931:G:C	1
6446488_ENSG00000178685_PARP10/Peak_149496/ENSG00000178685_PARP10	8:145007989:A:G	1
6446490_ENSG00000178685_PARP10/Peak_149496/ENSG00000178685_PARP10	8:145014424:C:G	1
6446492_ENSG00000178685_PARP10/Peak_149496/ENSG00000178685_PARP10	8:145009610:A:G	1
6446495_ENSG00000178685_PARP10/Peak_149496/ENSG00000178685_PARP10	8:145007989:A:G	1
6446488_ENSG00000178685_PARP10/Peak_149497/ENSG00000178685_PARP10	8:145013893:C:G	1
6446490_ENSG00000178685_PARP10/Peak_149497/ENSG00000178685_PARP10	8:145012206:G:A	1
6446492_ENSG00000178685_PARP10/Peak_149497/ENSG00000178685_PARP10	8:145014424:C:G	1
6446495_ENSG00000178685_PARP10/Peak_149497/ENSG00000178685_PARP10	8:145013315:G:T	1
6446503_ENSG00000178685_PARP10/Peak_149497/ENSG00000178685_PARP10	8:145013949:C:T	1
6446504_ENSG00000178685_PARP10/Peak_149497/ENSG00000178685_PARP10	8:145014424:C:G	1
6446492_ENSG00000178685_PARP10/Peak_149498/ENSG00000178685_PARP10	8:145012466:A:G	1
6446495_ENSG00000178685_PARP10/Peak_149498/ENSG00000178685_PARP10	8:145012466:A:G	1
6446504_ENSG00000178685_PARP10/Peak_149498/ENSG00000178685_PARP10	8:145014424:C:G	1
6446505_ENSG00000178685_PARP10/Peak_149498/ENSG00000178685_PARP10	8:145014732:C:T	1
6149395_ENSG00000147408_CSGALNACT1/Peak_142507/ENSG00000147408_CSGALNACT1	8:19617167:T:C	1
6150223_ENSG00000175445_LPL/Peak_142547/ENSG00000175445_LPL	8:19932863:C:T	1
6159644_ENSG00000147454_SLC25A37/Peak_142873/ENSG00000147454_SLC25A37	8:23434705:T:C	1
6169123_ENSG00000120899_PTK2B/Peak_143129/ENSG00000120899_PTK2B	8:27195121:T:C	1
6196294_ENSG00000020181_ADGRA2/Peak_143736/ENSG00000020181_ADGRA2	8:37677118:C:G	1
6196300_ENSG00000020181_ADGRA2/Peak_143736/ENSG00000020181_ADGRA2	8:37677118:C:G	1
6196307_ENSG00000020181_ADGRA2/Peak_143736/ENSG00000020181_ADGRA2	8:37677118:C:G	1
6248427_ENSG00000171316_CHD7/Peak_144854/ENSG00000171316_CHD7	8:61862108:C:T	1
6248432_ENSG00000171316_CHD7/Peak_144854/ENSG00000171316_CHD7	8:61862108:C:T	1
6248434_ENSG00000171316_CHD7/Peak_144854/ENSG00000171316_CHD7	8:61862108:C:T	1
6248441_ENSG00000171316_CHD7/Peak_144854/ENSG00000171316_CHD7	8:61862108:C:T	1
6248427_ENSG00000171316_CHD7/Peak_144855/ENSG00000171316_CHD7	8:61867143:G:A	1
6248432_ENSG00000171316_CHD7/Peak_144855/ENSG00000171316_CHD7	8:61867143:G:A	1
6248434_ENSG00000171316_CHD7/Peak_144855/ENSG00000171316_CHD7	8:61867143:G:A	1
6248441_ENSG00000171316_CHD7/Peak_144855/ENSG00000171316_CHD7	8:61864572:A:G	1
6248427_ENSG00000171316_CHD7/Peak_144856/ENSG00000171316_CHD7	8:61867143:G:A	1
6248432_ENSG00000171316_CHD7/Peak_144856/ENSG00000171316_CHD7	8:61867143:G:A	1
6248434_ENSG00000171316_CHD7/Peak_144856/ENSG00000171316_CHD7	8:61864572:A:G	1
6248441_ENSG00000171316_CHD7/Peak_144856/ENSG00000171316_CHD7	8:61864572:A:G	1
6280491_ENSG00000175606_TMEM70/Peak_145518/ENSG00000175606_TMEM70	8:74908515:T:C	1
6280495_ENSG00000175606_TMEM70/Peak_145518/ENSG00000175606_TMEM70	8:74906729:A:G	1
6296735_ENSG00000076641_PAG1/Peak_145790/ENSG00000076641_PAG1	8:82037381:C:A	1
6121981_ENSG00000253958_CLDN23/Peak_141921/ENSG00000253958_CLDN23	8:8540189:T:C	1
6329162_ENSG00000175895_PLEKHF2/Peak_146256/ENSG00000175895_PLEKHF2	8:96100311:C:T	1
6329164_ENSG00000175895_PLEKHF2/Peak_146256/ENSG00000175895_PLEKHF2	8:96098397:G:A	1
6329165_ENSG00000175895_PLEKHF2/Peak_146256/ENSG00000175895_PLEKHF2	8:96097879:T:C	1
6329171_ENSG00000175895_PLEKHF2/Peak_146256/ENSG00000175895_PLEKHF2	8:96100175:C:A	1
6329180_ENSG00000175895_PLEKHF2/Peak_146256/ENSG00000175895_PLEKHF2	8:96100175:C:A	1
6649321_ENSG00000119509_INVS/Peak_158853/ENSG00000119509_INVS	9:103114876:G:A	1
6649399_ENSG00000119509_INVS/Peak_158858/ENSG00000119509_INVS	9:103142396:C:T	1
6621802_ENSG00000130222_GADD45G/Peak_157855/ENSG00000130222_GADD45G	9:92168164:C:G	1
6622033_ENSG00000130222_GADD45G/Peak_157874/ENSG00000130222_GADD45G	9:92276436:G:C	1
6622037_ENSG00000130222_GADD45G/Peak_157874/ENSG00000130222_GADD45G	9:92274967:G:T	1
6622039_ENSG00000130222_GADD45G/Peak_157874/ENSG00000130222_GADD45G	9:92274967:G:T	1
6622040_ENSG00000130222_GADD45G/Peak_157874/ENSG00000130222_GADD45G	9:92273691:T:C	1
6622046_ENSG00000130222_GADD45G/Peak_157874/ENSG00000130222_GADD45G	9:92273856:A:T	1

## Sheet: Fig 4D
DATA
x	y		x	y		x	y
1	-0.02153		1	0.014225		1	-0.08178
1	-0.39236		1	0.210362		1	-0.13871
2	-0.38274		2	-0.11535		2	-0.00362
2	-0.40987		2	-0.00584		2	-0.10538
0	0.004628		0	-0.07202		0	0.059982
0	0.476087		0	-0.05356		0	0.149122
1	0.169772		1	-0.02187		1	-0.11722
0	0.087268		0	0.025538		0	-0.1334
0	-0.10185		0	-0.04765		0	0.00791
0	0.124879		0	0.015092		0	-0.02364
1	0.030081		1	0.066528		1	0.18286
0	-0.02997		0	-0.07061		0	0.006897
0	0.322948		0	0.045665		0	-0.01969
0	0.245591		0	0.013051		0	-0.01713
2	-0.28599		2	0.029676		2	0.100542
0	-0.38152		0	-0.01145		0	-0.25539
0	0.181997		0	0.083375		0	0.05934
2	-0.07569		2	-0.17208		2	0.120606
1	0.146458		1	0.06406		1	-0.10657
0	0.089344		0	0.147371		0	0.097223
0	0.08011		0	0.010912		0	0.180449
1	0.152103		1	-0.0483		1	-0.10907
0	0.35664		0	0.055696		0	0.020562
0	0.182965		0	-0.05548		0	0.12525
1	-0.55197		1	-0.09194		1	-0.06284
0	0.127584		0	0.159813		0	0.200193
0	-0.01471		0	-0.00124		0	-0.04243
2	-0.31342		2	-0.05318		2	-0.20118
1	0.094977		1	-0.18929		1	-0.05012
0	0.440338		0	0.092598		0	-0.00745
0	0.037901		0	0.054409		0	0.165412
1	-0.51691		1	0.00551		1	0.057534
1	-0.04802		1	-0.04261		1	0.04261
0	0.174876		0	-0.04142		0	-0.10086
LINEAR MODEL
(Intercept) x			(Intercept) x			(Intercept) x
0.1249 -0.2124			0.02151 -0.03657			0.01811 -0.03079
BAYESIAN POSTERIOR MEAN
	-0.11657			-0.07645			-0.08087

## Sheet: Fig 4E
DATA
x	y		x	y		x	y
1	-0.10235		1	-0.01996		1	0.14001
1	-0.06407		1	-0.25183		1	-0.14261
1	-0.11798		1	-0.14391		1	-0.02779
0	0.126808		0	0.321932		0	0.071718
0	-0.00697		0	0.063727		0	-0.01568
0	-0.02531		0	-0.25386		0	-0.0046
0	-0.00997		0	0.130082		0	-0.0221
0	-0.01302		0	0.008169		0	0.05212
0	-0.01476		0	0.108612		0	0.088199
1	-0.04865		1	0.128876		1	-0.04323
2	-0.07328		2	-0.60538		2	0.042199
0	0.016464		0	0.16804		0	0.051824
1	-0.01895		1	-0.15211		1	0.049376
0	0.007123		0	0.228173		0	0.084094
1	0.194243		1	0.082721		1	0.213579
1	-0.04135		1	-0.14167		1	-0.04182
0	-0.03829		0	-0.05409		0	-0.11182
0	-0.04977		0	0.285114		0	-0.07011
0	-0.00973		0	0.203698		0	-0.05565
1	-0.03586		1	-0.03848		1	-0.07285
1	-0.00954		1	0.038974		1	-0.09949
1	-0.02513		1	-0.11372		1	0.096084
0	-0.01669		0	-0.03293		0	0.090749
1	-0.05092		1	-0.05497		1	0.005243
0	-0.042		0	0.280286		0	-0.02188
0	-0.02885		0	0.01183		0	-0.0455
0	-0.02944		0	0.05111		0	0.097266
0	0.170849		0	0.059826		0	0.009188
1	-0.04403		1	-0.09604		1	-0.16431
0	0.140502		0	0.137522		0	-0.11869
0	0.166363		0	0.244316		0	-0.16007
0	0.177197		0	0.195051		0	0.227753
2	-0.02907		2	-0.62819		2	-0.06531
1	-0.05359		1	-0.16093		1	-0.03589
LINEAR MODEL
(Intercept) x			(Intercept) x			(Intercept) x
0.02491 -0.04983			0.1356 -0.2712			0.006796 -0.013593
BAYESIAN POSTERIOR MEAN
	-0.01856			-0.10275			-0.00426

## Sheet: Fig 5E
DATA
	Treatment	CHiC	ATAC	RNA
S025NM.01	0.701329	0.018825	0.317713	-0.48682
S025QG.02	-5.78046	-0.67566	-0.41741	-0.56612
S025RE.03	0.643875	0.246324	0.261079	-0.06828
S025SC.04	-0.72586	0.355322	0.227341	0.569141
S025TA.05	0.569259	-0.13902	0.136995	-0.19711
S025U8.06	0.643875	-0.1317	0.023096	-0.12711
S025V6.07	0.569259	0.129179	-0.1509	0.608299
S025W4.08	6.91245	0.513265	0.194711	-0.18612
S025X2.09	0.643875	-0.22519	-0.1292	-0.1829
S025Y0.10	-5.70584	-0.74183	-0.26031	-0.27861
S0260R.11	0.643875	0.275741	0.098098	0.440786
S0262N.12	6.91245	0.327677	0.231455	0.260848
S0263L.13	0.505285	-0.62981	-0.2202	0.01667
S0264J.14	6.41157	-0.13149	0.324205	0.349965
S0265H.15	0.430668	0.373326	0.034655	0.076779
S0267D.16	-5.78046	-0.40675	-0.12033	0.211617
S0268B.17	0.701329	0.056212	-0.07445	-0.27261
S026A7.18	-1.70306	-0.39212	-0.31276	0.627351
S026B5.19	-5.78046	-0.02456	-0.22716	-0.95914
S026C3.20	0.643875	-0.45241	-0.0271	0.520728
S026D1.21	5.6813	0.637707	0.210277	-0.08976
S026FY.22	6.41157	0.270581	0.294437	0.169325
S026GW.23	0.643875	-0.41462	0.047042	-0.84625
S026HU.24	7.05104	0.252662	0.176429	0.815486
S026JQ.25	0.701329	0.151641	-0.02014	0.246483
S026KO.26	-5.70584	-0.09603	-0.12529	-0.47808
S026MK.27	-5.78046	-0.01803	-0.21445	0.680118
S026NI.28	0.643875	0.602474	0.018367	-0.02365
S026S8.29	6.46903	0.609031	0.08447	-0.76288
S026T6.30	-5.85507	-0.56577	-0.20996	0.014632
S026XZ.31	-0.80048	0.339793	0.135211	0.528504
S026YX.32	-5.78046	0.070675	-0.13746	-0.09413
S0270N.33	-5.78046	-0.11418	-0.12064	-1.25612
S0271L.34	0.643875	-0.07126	-0.04784	0.738948

## Sheet: Fig 5G
Top left: Enhancer accessibility								Bottom: 4C-seq signal
region	mean	type	std	chr	start	end_position		chrom	start_coord	end_coord	score	condition
chr15:39302001-39303001	0.0617898	CRISPRi_cQTLS	0.130668	chr15	39302001	39303001		chr15	39252896	39257790	8.39267	scrambled
chr15:39303001-39304001	-0.217507	CRISPRi_cQTLS	0.125584	chr15	39303001	39304001		chr15	39257792	39262670	9.97032	scrambled
chr15:39304001-39305001	-0.115526	CRISPRi_cQTLS	0.265591	chr15	39304001	39305001		chr15	39262671	39267530	12.2268	scrambled
chr15:39305001-39306001	0.0446207	CRISPRi_cQTLS	0.217995	chr15	39305001	39306001		chr15	39267530	39272367	12.0961	scrambled
chr15:39306001-39307001	-0.183162	CRISPRi_cQTLS	0.291335	chr15	39306001	39307001		chr15	39272368	39277183	9.44257	scrambled
chr15:39307001-39308001	-0.110708	CRISPRi_cQTLS	0.141505	chr15	39307001	39308001		chr15	39277184	39281978	11.9709	scrambled
chr15:39308001-39309001	-0.281173	CRISPRi_cQTLS	0.302106	chr15	39308001	39309001		chr15	39281978	39286754	12.2291	scrambled
chr15:39309001-39310001	-0.12194	CRISPRi_cQTLS	0.425831	chr15	39309001	39310001		chr15	39286755	39291515	11.7543	scrambled
chr15:39310001-39311001	-0.401472	CRISPRi_cQTLS	0.0256039	chr15	39310001	39311001		chr15	39291516	39296265	11.0818	scrambled
chr15:39311001-39312001	-0.22706	CRISPRi_cQTLS	0.48554	chr15	39311001	39312001		chr15	39296266	39301008	12.655	scrambled
chr15:39312001-39313001	-0.177569	CRISPRi_cQTLS	0.44146	chr15	39312001	39313001		chr15	39301010	39305749	14.1041	scrambled
chr15:39313001-39314001	-0.0009189	CRISPRi_cQTLS	0.159068	chr15	39313001	39314001		chr15	39305750	39310492	15.2619	scrambled
chr15:39314001-39315001	-0.0546223	CRISPRi_cQTLS	0.192273	chr15	39314001	39315001		chr15	39310492	39319990	15.9588	scrambled
chr15:39315001-39316001	0.0221676	CRISPRi_cQTLS	0.213752	chr15	39315001	39316001		chr15	39319992	39324750	15.915	scrambled
chr15:39316001-39317001	0.010423	CRISPRi_cQTLS	0.255448	chr15	39316001	39317001		chr15	39324751	39329525	15.2757	scrambled
chr15:39317001-39318001	0.132639	CRISPRi_cQTLS	0.325426	chr15	39317001	39318001		chr15	39329526	39334317	14.609	scrambled
chr15:39318001-39319001	-0.142339	CRISPRi_cQTLS	0.372664	chr15	39318001	39319001		chr15	39334318	39339128	13.7645	scrambled
chr15:39319001-39320001	-0.0613672	CRISPRi_cQTLS	0.243767	chr15	39319001	39320001		chr15	39339129	39343960	13.6843	scrambled
chr15:39320001-39321001	0.101523	CRISPRi_cQTLS	0.157773	chr15	39320001	39321001		chr15	39343960	39348812	14.2912	scrambled
chr15:39321001-39322001	0.156341	CRISPRi_cQTLS	0.444507	chr15	39321001	39322001		chr15	39348814	39353689	12.9225	scrambled
chr15:39322001-39323001	0.246644	CRISPRi_cQTLS	0.164317	chr15	39322001	39323001		chr15	39353690	39358590	11.8964	scrambled
chr15:39323001-39324001	-0.0905056	CRISPRi_cQTLS	0.221799	chr15	39323001	39324001		chr15	39358591	39363517	12.239	scrambled
								chr15	39363518	39368472	13.0931	scrambled
Top right: Promoter accessibility								chr15	39368474	39373458	13.6431	scrambled
region	mean	type	std	chr	start	end_position		chr15	39373458	39378476	14.352	scrambled
chr15:39569001-39570001	-0.204745	CRISPRi_cQTLS	0.369839	chr15	39569001	39570001		chr15	39378476	39383527	14.2223	scrambled
chr15:39570001-39571001	-0.0896729	CRISPRi_cQTLS	0.124068	chr15	39570001	39571001		chr15	39383528	39388614	11.9854	scrambled
chr15:39571001-39572001	-0.162019	CRISPRi_cQTLS	0.268	chr15	39571001	39572001		chr15	39388616	39393738	10.8604	scrambled
chr15:39572001-39573001	-0.108632	CRISPRi_cQTLS	0.282807	chr15	39572001	39573001		chr15	39393739	39398895	9.31134	scrambled
chr15:39573001-39574001	0.125688	CRISPRi_cQTLS	0.0667104	chr15	39573001	39574001		chr15	39398896	39404084	9.65134	scrambled
chr15:39574001-39575001	0.186157	CRISPRi_cQTLS	0.138771	chr15	39574001	39575001		chr15	39404084	39409301	12.5572	scrambled
chr15:39575001-39576001	-0.0301394	CRISPRi_cQTLS	0.276316	chr15	39575001	39576001		chr15	39409302	39414544	13.48	scrambled
chr15:39576001-39577001	0.0824381	CRISPRi_cQTLS	0.262634	chr15	39576001	39577001		chr15	39414545	39419810	12.9978	scrambled
chr15:39577001-39578001	0.0753989	CRISPRi_cQTLS	0.253458	chr15	39577001	39578001		chr15	39419811	39425096	9.66001	scrambled
chr15:39578001-39579001	-0.113098	CRISPRi_cQTLS	0.0517659	chr15	39578001	39579001		chr15	39425097	39430400	8.00276	scrambled
chr15:39579001-39580001	-0.023402	CRISPRi_cQTLS	0.0993985	chr15	39579001	39580001		chr15	39430402	39435722	10.6321	scrambled
chr15:39580001-39581001	-0.357011	CRISPRi_cQTLS	0.289067	chr15	39580001	39581001		chr15	39435724	39441060	12.1654	scrambled
chr15:39581001-39582001	0.207581	CRISPRi_cQTLS	0.159233	chr15	39581001	39582001		chr15	39441061	39446414	11.4851	scrambled
chr15:39582001-39583001	0.0840141	CRISPRi_cQTLS	0.345752	chr15	39582001	39583001		chr15	39446416	39451786	11.7285	scrambled
chr15:39583001-39584001	0.0105825	CRISPRi_cQTLS	0.340303	chr15	39583001	39584001		chr15	39451787	39457172	12.3406	scrambled
chr15:39584001-39585001	-0.050086	CRISPRi_cQTLS	0.153934	chr15	39584001	39585001		chr15	39457174	39462574	11.7567	scrambled
chr15:39585001-39586001	-0.140147	CRISPRi_cQTLS	0.462116	chr15	39585001	39586001		chr15	39462576	39467988	11.3988	scrambled
chr15:39586001-39587001	0.039017	CRISPRi_cQTLS	0.251127	chr15	39586001	39587001		chr15	39467990	39473414	13.3216	scrambled
chr15:39587001-39588001	-0.156507	CRISPRi_cQTLS	0.249538	chr15	39587001	39588001		chr15	39473415	39478846	13.2414	scrambled
chr15:39588001-39589001	-0.236489	CRISPRi_cQTLS	0.311033	chr15	39588001	39589001		chr15	39478848	39484282	13.5385	scrambled
chr15:39589001-39590001	-0.12127	CRISPRi_cQTLS	0.38454	chr15	39589001	39590001		chr15	39484283	39489714	13.864	scrambled
chr15:39590001-39591001	-0.0321854	CRISPRi_cQTLS	0.0288012	chr15	39590001	39591001		chr15	39489716	39495138	12.6493	scrambled
								chr15	39495139	39500548	12.6184	scrambled
								chr15	39500548	39505938	12.686	scrambled
								chr15	39505939	39511305	10.3445	scrambled
								chr15	39511306	39516644	10.2948	scrambled
								chr15	39516646	39521955	10.589	scrambled
								chr15	39521956	39527236	9.18277	scrambled
								chr15	39527237	39532489	10.0287	scrambled
								chr15	39532490	39537716	11.2351	scrambled
								chr15	39537717	39542920	10.4067	scrambled
								chr15	39542922	39548106	11.1787	scrambled
								chr15	39548108	39553278	11.4462	scrambled
								chr15	39553279	39558438	9.71909	scrambled
								chr15	39558440	39563592	11.825	scrambled
								chr15	39563594	39568746	12.8196	scrambled
								chr15	39568748	39573903	12.7577	scrambled
								chr15	39573904	39579068	11.9176	scrambled
								chr15	39579068	39584243	10.3253	scrambled
								chr15	39584244	39589432	11.9192	scrambled
								chr15	39589432	39594636	12.2577	scrambled
								chr15	39594636	39599858	11.5818	scrambled
								chr15	39599859	39605098	10.9618	scrambled
								chr15	39605100	39610358	11.0121	scrambled
								chr15	39610360	39615638	11.7354	scrambled
								chr15	39615639	39620938	12.7483	scrambled
								chr15	39620938	39626256	12.0326	scrambled
								chr15	39626256	39631592	9.38808	scrambled
								chr15	39631593	39636944	10.3106	scrambled
								chr15	39636946	39642310	9.45224	scrambled
								chr15	39642312	39647688	10.4037	scrambled
								chr15	39647690	39653075	11.5214	scrambled
								chr15	39252896	39257790	8.3118	SNPs
								chr15	39257792	39262670	8.22074	SNPs
								chr15	39262671	39267530	12.066	SNPs
								chr15	39267530	39272367	12.5445	SNPs
								chr15	39272368	39277183	8.81134	SNPs
								chr15	39277184	39281978	10.7206	SNPs
								chr15	39281978	39286754	11.4359	SNPs
								chr15	39286755	39291515	12.7355	SNPs
								chr15	39291516	39296265	13.1186	SNPs
								chr15	39296266	39301008	12.6879	SNPs
								chr15	39301010	39305749	14.6452	SNPs
								chr15	39305750	39310492	15.7446	SNPs
								chr15	39310492	39319990	16.2119	SNPs
								chr15	39319992	39324750	16.3412	SNPs
								chr15	39324751	39329525	15.6089	SNPs
								chr15	39329526	39334317	14.9628	SNPs
								chr15	39334318	39339128	13.9225	SNPs
								chr15	39339129	39343960	14.0942	SNPs
								chr15	39343960	39348812	14.3746	SNPs
								chr15	39348814	39353689	12.0115	SNPs
								chr15	39353690	39358590	12.2495	SNPs
								chr15	39358591	39363517	12.1444	SNPs
								chr15	39363518	39368472	13.2787	SNPs
								chr15	39368474	39373458	13.9661	SNPs
								chr15	39373458	39378476	14.6746	SNPs
								chr15	39378476	39383527	14.0984	SNPs
								chr15	39383528	39388614	10.8085	SNPs
								chr15	39388616	39393738	9.24176	SNPs
								chr15	39393739	39398895	8.50402	SNPs
								chr15	39398896	39404084	9.82323	SNPs
								chr15	39404084	39409301	13.2048	SNPs
								chr15	39409302	39414544	13.8836	SNPs
								chr15	39414545	39419810	13.2975	SNPs
								chr15	39419811	39425096	9.51525	SNPs
								chr15	39425097	39430400	7.13778	SNPs
								chr15	39430402	39435722	11.5175	SNPs
								chr15	39435724	39441060	12.4917	SNPs
								chr15	39441061	39446414	9.97139	SNPs
								chr15	39446416	39451786	10.0321	SNPs
								chr15	39451787	39457172	12.7175	SNPs
								chr15	39457174	39462574	11.5175	SNPs
								chr15	39462576	39467988	10.1337	SNPs
								chr15	39467990	39473414	12.5687	SNPs
								chr15	39473415	39478846	13.0395	SNPs
								chr15	39478848	39484282	13.4091	SNPs
								chr15	39484283	39489714	13.4977	SNPs
								chr15	39489716	39495138	12.8835	SNPs
								chr15	39495139	39500548	13.1482	SNPs
								chr15	39500548	39505938	13.2401	SNPs
								chr15	39505939	39511305	10.9396	SNPs
								chr15	39511306	39516644	9.15966	SNPs
								chr15	39516646	39521955	10.711	SNPs
								chr15	39521956	39527236	8.40918	SNPs
								chr15	39527237	39532489	9.4669	SNPs
								chr15	39532490	39537716	11.4573	SNPs
								chr15	39537717	39542920	8.86838	SNPs
								chr15	39542922	39548106	10.9124	SNPs
								chr15	39548108	39553278	12.434	SNPs
								chr15	39553279	39558438	11.4056	SNPs
								chr15	39558440	39563592	10.7243	SNPs
								chr15	39563594	39568746	12.7795	SNPs
								chr15	39568748	39573903	13.6272	SNPs
								chr15	39573904	39579068	13.3746	SNPs
								chr15	39579068	39584243	9.8938	SNPs
								chr15	39584244	39589432	10.6198	SNPs
								chr15	39589432	39594636	10.5111	SNPs
								chr15	39594636	39599858	10.2249	SNPs
								chr15	39599859	39605098	8.95615	SNPs
								chr15	39605100	39610358	9.1421	SNPs
								chr15	39610360	39615638	10.8227	SNPs
								chr15	39615639	39620938	13.0366	SNPs
								chr15	39620938	39626256	10.1771	SNPs
								chr15	39626256	39631592	9.50314	SNPs
								chr15	39631593	39636944	10.6837	SNPs
								chr15	39636946	39642310	10.1923	SNPs
								chr15	39642312	39647688	10.1658	SNPs
								chr15	39647690	39653075	12.4259	SNPs

[truncated: 27 more sheets: Fig 5H, Fig 5I and Suppl. Fig 6C, Fig. 5J, Fig. 5L, Fig 6B, Fig 6C, Fig 6DE, Fig 7AB, Fig 7C, Fig 8B, Fig 8C, Fig 8D, Fig 8E, Suppl. Fig. 1D, Suppl. Fig. 1H, Suppl. Fig. 2A, Suppl. Fig. 2B, Suppl. Fig. 2C, Suppl. Fig. 2D, Suppl. Fig. 4A …]
